# Supplementary material for: Interferons reshape the 3D conformation and accessibility of macrophage chromatin
Source: iScience. 2022 Feb 1;25(3):103840. doi: 10.1016/j.isci.2022.103840 (PMC8857492; doi:10.1016/j.isci.2022.103840)
Supplement: Table S1. Analysis of compartment strength (PC1 differences) in control and IFN-treated macrophages, related to figures 1E, 4B, 4C. Values underlie the calculation of PC1 differences [file mmc2.xlsx]

## Sheet: Irf8
treatment	chrom1	start1	end1	chrom2	start2	end2	score	left.in	right.in	loop.type
UT	8	110900000	110905000	8	120660000	120665000	0.309221	FALSE	TRUE	inter
UT	8	111945000	111950000	8	120810000	120815000	0.530528	FALSE	TRUE	inter
UT	8	117155000	117160000	8	120705000	120710000	0.384429	FALSE	TRUE	inter
UT	8	120595000	120600000	8	120615000	120620000	0.46628	FALSE	TRUE	inter
UT	8	120600000	120605000	8	121330000	121335000	0.315963	TRUE	FALSE	inter
UT	8	120600000	120605000	8	127640000	127645000	0.300842	TRUE	FALSE	inter
UT	8	120625000	120630000	8	120655000	120660000	0.475743	TRUE	TRUE	intra
UT	8	120635000	120640000	8	129305000	129310000	0.646004	TRUE	FALSE	inter
UT	8	120645000	120650000	8	128745000	128750000	0.407027	TRUE	FALSE	inter
UT	8	120650000	120655000	8	125005000	125010000	0.0821006	TRUE	FALSE	inter
UT	8	120665000	120670000	8	123610000	123615000	0.342099	TRUE	FALSE	inter
UT	8	120670000	120675000	8	121095000	121100000	0.553082	TRUE	FALSE	inter
UT	8	120680000	120685000	8	120740000	120745000	0.681497	TRUE	TRUE	intra
UT	8	120685000	120690000	8	126540000	126545000	0.274367	TRUE	FALSE	inter
UT	8	120715000	120720000	8	121830000	121835000	0.22471	TRUE	FALSE	inter
UT	8	120740000	120745000	8	120790000	120795000	0.588006	TRUE	TRUE	intra
UT	8	120745000	120750000	8	123610000	123615000	0.790199	TRUE	FALSE	inter
UT	8	120760000	120765000	8	120790000	120795000	0.407416	TRUE	TRUE	intra
UT	8	120785000	120790000	8	127920000	127925000	0.356479	TRUE	FALSE	inter
UT	8	120820000	120825000	8	121090000	121095000	0.514703	TRUE	FALSE	inter
UT	8	120820000	120825000	8	128260000	128265000	0.227171	TRUE	FALSE	inter
UT	8	120855000	120860000	8	127215000	127220000	0.527956	TRUE	FALSE	inter
UT	8	120860000	120865000	8	125935000	125940000	0.536249	TRUE	FALSE	inter
IFNb	8	110900000	110905000	8	120660000	120665000	0.282017	FALSE	TRUE	inter
IFNb	8	113640000	113645000	8	120670000	120675000	0.163577	FALSE	TRUE	inter
IFNb	8	117155000	117160000	8	120705000	120710000	0.227596	FALSE	TRUE	inter
IFNb	8	120595000	120600000	8	120615000	120620000	0.613837	FALSE	TRUE	inter
IFNb	8	120600000	120605000	8	121330000	121335000	0.341317	TRUE	FALSE	inter
IFNb	8	120600000	120605000	8	127640000	127645000	0.49003	TRUE	FALSE	inter
IFNb	8	120625000	120630000	8	120655000	120660000	0.452126	TRUE	TRUE	intra
IFNb	8	120650000	120655000	8	125005000	125010000	0.12073	TRUE	FALSE	inter
IFNb	8	120670000	120675000	8	121095000	121100000	0.370317	TRUE	FALSE	inter
IFNb	8	120680000	120685000	8	120740000	120745000	0.70076	TRUE	TRUE	intra
IFNb	8	120685000	120690000	8	126540000	126545000	0.400813	TRUE	FALSE	inter
IFNb	8	120715000	120720000	8	121830000	121835000	0.433842	TRUE	FALSE	inter
IFNb	8	120720000	120725000	8	123610000	123615000	0.342099	TRUE	FALSE	inter
IFNb	8	120740000	120745000	8	120790000	120795000	0.663859	TRUE	TRUE	intra
IFNb	8	120745000	120750000	8	123610000	123615000	0	TRUE	FALSE	inter
IFNb	8	120760000	120765000	8	120790000	120795000	0.505137	TRUE	TRUE	intra
IFNb	8	120785000	120790000	8	127920000	127925000	0.40729	TRUE	FALSE	inter
IFNb	8	120820000	120825000	8	121090000	121095000	0.590994	TRUE	FALSE	inter
IFNb	8	120820000	120825000	8	128260000	128265000	0.190918	TRUE	FALSE	inter
IFNb	8	120835000	120840000	8	128955000	128960000	0.542582	TRUE	FALSE	inter
IFNb	8	120855000	120860000	8	127215000	127220000	0.3781	TRUE	FALSE	inter
IFNb	8	120860000	120865000	8	125935000	125940000	0.148958	TRUE	FALSE	inter
IFNb	8	120865000	120870000	8	129275000	129280000	0.440721	TRUE	FALSE	inter
IFNg	8	110900000	110905000	8	120660000	120665000	0.340245	FALSE	TRUE	inter
IFNg	8	111945000	111950000	8	120810000	120815000	0.0665434	FALSE	TRUE	inter
IFNg	8	113640000	113645000	8	120670000	120675000	0.56592	FALSE	TRUE	inter
IFNg	8	117155000	117160000	8	120705000	120710000	0.450547	FALSE	TRUE	inter
IFNg	8	120595000	120600000	8	120615000	120620000	0.304855	FALSE	TRUE	inter
IFNg	8	120600000	120605000	8	121330000	121335000	0.425007	TRUE	FALSE	inter
IFNg	8	120600000	120605000	8	127640000	127645000	0.300842	TRUE	FALSE	inter
IFNg	8	120625000	120630000	8	120655000	120660000	0.398765	TRUE	TRUE	intra
IFNg	8	120645000	120650000	8	128745000	128750000	0.470431	TRUE	FALSE	inter
IFNg	8	120650000	120655000	8	125005000	125010000	0.55147	TRUE	FALSE	inter
IFNg	8	120665000	120670000	8	123610000	123615000	0.457599	TRUE	FALSE	inter
IFNg	8	120670000	120675000	8	121095000	121100000	0.201618	TRUE	FALSE	inter
IFNg	8	120680000	120685000	8	120740000	120745000	0.582398	TRUE	TRUE	intra
IFNg	8	120685000	120690000	8	126540000	126545000	0.412128	TRUE	FALSE	inter
IFNg	8	120715000	120720000	8	121830000	121835000	0.258817	TRUE	FALSE	inter
IFNg	8	120720000	120725000	8	123610000	123615000	0.651249	TRUE	FALSE	inter
IFNg	8	120740000	120745000	8	120790000	120795000	0.526358	TRUE	TRUE	intra
IFNg	8	120745000	120750000	8	123610000	123615000	0.651249	TRUE	FALSE	inter
IFNg	8	120760000	120765000	8	120790000	120795000	0.62328	TRUE	TRUE	intra
IFNg	8	120820000	120825000	8	121090000	121095000	0.675703	TRUE	FALSE	inter
IFNg	8	120820000	120825000	8	128260000	128265000	0.409645	TRUE	FALSE	inter
IFNg	8	120835000	120840000	8	128955000	128960000	0.0933432	TRUE	FALSE	inter
IFNg	8	120860000	120865000	8	125935000	125940000	0.232255	TRUE	FALSE	inter
IFNg	8	120865000	120870000	8	129275000	129280000	0.444719	TRUE	FALSE	inter

## Sheet: Oas
treatment	chrom1	start1	end1	chrom2	start2	end2	score	left.in	right.in	loop.type
UT	5	111360000	111365000	5	120865000	120870000	0.0404425	FALSE	TRUE	inter
UT	5	113940000	113945000	5	120780000	120785000	0.427877	FALSE	TRUE	inter
UT	5	114130000	114135000	5	120900000	120905000	0.181239	FALSE	TRUE	inter
UT	5	114335000	114340000	5	120830000	120835000	0.301488	FALSE	TRUE	inter
UT	5	115360000	115365000	5	120815000	120820000	0.201338	FALSE	TRUE	inter
UT	5	118040000	118045000	5	120685000	120690000	0.276131	FALSE	TRUE	inter
UT	5	118850000	118855000	5	120845000	120850000	0.380495	FALSE	TRUE	inter
UT	5	119590000	119595000	5	120875000	120880000	0.529713	FALSE	TRUE	inter
UT	5	120170000	120175000	5	120840000	120845000	0.449309	FALSE	TRUE	inter
UT	5	120620000	120625000	5	120670000	120675000	0.811356	FALSE	TRUE	inter
UT	5	120625000	120630000	5	120715000	120720000	0.709915	FALSE	TRUE	inter
UT	5	120650000	120655000	5	129830000	129835000	0.651249	TRUE	FALSE	inter
UT	5	120680000	120685000	5	120715000	120720000	0.438862	TRUE	TRUE	intra
UT	5	120695000	120700000	5	124695000	124700000	0.619785	TRUE	FALSE	inter
UT	5	120700000	120705000	5	129805000	129810000	0.352175	TRUE	FALSE	inter
UT	5	120705000	120710000	5	129040000	129045000	0.484715	TRUE	FALSE	inter
UT	5	120750000	120755000	5	120810000	120815000	0.435017	TRUE	TRUE	intra
UT	5	120775000	120780000	5	124660000	124665000	0.271175	TRUE	FALSE	inter
UT	5	120775000	120780000	5	130085000	130090000	0.0818402	TRUE	FALSE	inter
UT	5	120780000	120785000	5	120810000	120815000	0.456222	TRUE	TRUE	intra
UT	5	120790000	120795000	5	120865000	120870000	0.471655	TRUE	TRUE	intra
UT	5	120790000	120795000	5	122470000	122475000	0.337297	TRUE	FALSE	inter
UT	5	120785000	120790000	5	125325000	125330000	0.548908	TRUE	FALSE	inter
UT	5	120795000	120800000	5	120925000	120930000	0.413845	TRUE	TRUE	intra
UT	5	120810000	120815000	5	130045000	130050000	0.561422	TRUE	FALSE	inter
UT	5	120830000	120835000	5	120865000	120870000	0.451597	TRUE	TRUE	intra
UT	5	120835000	120840000	5	120920000	120925000	0.636286	TRUE	TRUE	intra
UT	5	120835000	120840000	5	120985000	120990000	0.420246	TRUE	FALSE	inter
UT	5	120850000	120855000	5	124115000	124120000	0.4111	TRUE	FALSE	inter
UT	5	120885000	120890000	5	124750000	124755000	0.617696	TRUE	FALSE	inter
UT	5	120890000	120895000	5	130015000	130020000	0.356479	TRUE	FALSE	inter
UT	5	120905000	120910000	5	124695000	124700000	0.651249	TRUE	FALSE	inter
UT	5	120925000	120930000	5	124695000	124700000	0.456141	TRUE	FALSE	inter
UT	5	120945000	120950000	5	124660000	124665000	0.615521	TRUE	FALSE	inter
IFNb	5	111360000	111365000	5	120865000	120870000	0.356479	FALSE	TRUE	inter
IFNb	5	113940000	113945000	5	120780000	120785000	0.432096	FALSE	TRUE	inter
IFNb	5	114130000	114135000	5	120900000	120905000	0.20738	FALSE	TRUE	inter
IFNb	5	114335000	114340000	5	120830000	120835000	0	FALSE	TRUE	inter
IFNb	5	115360000	115365000	5	120815000	120820000	0.252404	FALSE	TRUE	inter
IFNb	5	118040000	118045000	5	120685000	120690000	0.331949	FALSE	TRUE	inter
IFNb	5	118850000	118855000	5	120845000	120850000	0	FALSE	TRUE	inter
IFNb	5	120170000	120175000	5	120840000	120845000	0	FALSE	TRUE	inter
IFNb	5	120620000	120625000	5	120670000	120675000	0.81809	FALSE	TRUE	inter
IFNb	5	120625000	120630000	5	120715000	120720000	0.649345	FALSE	TRUE	inter
IFNb	5	120650000	120655000	5	129830000	129835000	0.342099	TRUE	FALSE	inter
IFNb	5	120680000	120685000	5	120715000	120720000	0.518368	TRUE	TRUE	intra
IFNb	5	120695000	120700000	5	124695000	124700000	0.651249	TRUE	FALSE	inter
IFNb	5	120700000	120705000	5	129805000	129810000	0.615521	TRUE	FALSE	inter
IFNb	5	120705000	120710000	5	129040000	129045000	0.300842	TRUE	FALSE	inter
IFNb	5	120740000	120745000	5	129805000	129810000	0.615521	TRUE	FALSE	inter
IFNb	5	120750000	120755000	5	120810000	120815000	0.605015	TRUE	TRUE	intra
IFNb	5	120775000	120780000	5	124660000	124665000	0.615521	TRUE	FALSE	inter
IFNb	5	120775000	120780000	5	130085000	130090000	0.469902	TRUE	FALSE	inter
IFNb	5	120780000	120785000	5	120810000	120815000	0.672884	TRUE	TRUE	intra
IFNb	5	120790000	120795000	5	120865000	120870000	0.654345	TRUE	TRUE	intra
IFNb	5	120790000	120795000	5	122470000	122475000	0.36265	TRUE	FALSE	inter
IFNb	5	120785000	120790000	5	125325000	125330000	0	TRUE	FALSE	inter
IFNb	5	120795000	120800000	5	120925000	120930000	0.297424	TRUE	TRUE	intra
IFNb	5	120810000	120815000	5	130045000	130050000	0.332377	TRUE	FALSE	inter
IFNb	5	120830000	120835000	5	120865000	120870000	0.666497	TRUE	TRUE	intra
IFNb	5	120835000	120840000	5	120920000	120925000	0.649614	TRUE	TRUE	intra
IFNb	5	120835000	120840000	5	120985000	120990000	0.47437	TRUE	FALSE	inter
IFNb	5	120850000	120855000	5	124115000	124120000	0.276824	TRUE	FALSE	inter
IFNb	5	120850000	120855000	5	124695000	124700000	0.651249	TRUE	FALSE	inter
IFNb	5	120870000	120875000	5	129805000	129810000	0.615521	TRUE	FALSE	inter
IFNb	5	120885000	120890000	5	124750000	124755000	0.218163	TRUE	FALSE	inter
IFNb	5	120890000	120895000	5	130015000	130020000	0.267776	TRUE	FALSE	inter
IFNb	5	120925000	120930000	5	124695000	124700000	0.651249	TRUE	FALSE	inter
IFNb	5	120945000	120950000	5	124660000	124665000	0.352175	TRUE	FALSE	inter
IFNg	5	111360000	111365000	5	120865000	120870000	0.395964	FALSE	TRUE	inter
IFNg	5	113940000	113945000	5	120780000	120785000	0.313035	FALSE	TRUE	inter
IFNg	5	114130000	114135000	5	120900000	120905000	0.659973	FALSE	TRUE	inter
IFNg	5	114335000	114340000	5	120830000	120835000	0.56397	FALSE	TRUE	inter
IFNg	5	115360000	115365000	5	120815000	120820000	0.486596	FALSE	TRUE	inter
IFNg	5	118040000	118045000	5	120685000	120690000	0.288407	FALSE	TRUE	inter
IFNg	5	118850000	118855000	5	120845000	120850000	0.370316	FALSE	TRUE	inter
IFNg	5	119590000	119595000	5	120875000	120880000	0.20738	FALSE	TRUE	inter
IFNg	5	120170000	120175000	5	120840000	120845000	0.31385	FALSE	TRUE	inter
IFNg	5	120620000	120625000	5	120670000	120675000	0.722104	FALSE	TRUE	inter
IFNg	5	120625000	120630000	5	120715000	120720000	0.697896	FALSE	TRUE	inter
IFNg	5	120680000	120685000	5	120715000	120720000	0.512526	TRUE	TRUE	intra
IFNg	5	120695000	120700000	5	124695000	124700000	0.342099	TRUE	FALSE	inter
IFNg	5	120705000	120710000	5	129040000	129045000	0.300842	TRUE	FALSE	inter
IFNg	5	120750000	120755000	5	120810000	120815000	0.46077	TRUE	TRUE	intra
IFNg	5	120775000	120780000	5	130085000	130090000	0.464343	TRUE	FALSE	inter
IFNg	5	120780000	120785000	5	120810000	120815000	0.5897	TRUE	TRUE	intra
IFNg	5	120790000	120795000	5	120865000	120870000	0.460485	TRUE	TRUE	intra
IFNg	5	120790000	120795000	5	122470000	122475000	0.215708	TRUE	FALSE	inter
IFNg	5	120785000	120790000	5	125325000	125330000	0.0962227	TRUE	FALSE	inter
IFNg	5	120795000	120800000	5	120925000	120930000	0.452823	TRUE	TRUE	intra
IFNg	5	120830000	120835000	5	120865000	120870000	0.358727	TRUE	TRUE	intra
IFNg	5	120835000	120840000	5	120920000	120925000	0.490454	TRUE	TRUE	intra
IFNg	5	120835000	120840000	5	120985000	120990000	0.423958	TRUE	FALSE	inter
IFNg	5	120845000	120850000	5	129805000	129810000	0.615521	TRUE	FALSE	inter
IFNg	5	120850000	120855000	5	124115000	124120000	0.245751	TRUE	FALSE	inter
IFNg	5	120850000	120855000	5	124695000	124700000	0.342099	TRUE	FALSE	inter
IFNg	5	120885000	120890000	5	124750000	124755000	0.175105	TRUE	FALSE	inter
IFNg	5	120890000	120895000	5	130015000	130020000	0.328864	TRUE	FALSE	inter
IFNg	5	120945000	120950000	5	124660000	124665000	0.615521	TRUE	FALSE	inter

## Sheet: Ifit
treatment	chrom1	start1	end1	chrom2	start2	end2	score	left.in	right.in	loop.type
UT	19	24815000	24820000	19	34510000	34515000	0.317958	FALSE	TRUE	inter
UT	19	27430000	27435000	19	34520000	34525000	0.523262	FALSE	TRUE	inter
UT	19	29490000	29495000	19	34520000	34525000	0.486591	FALSE	TRUE	inter
UT	19	30135000	30140000	19	34590000	34595000	0.379625	FALSE	TRUE	inter
UT	19	30310000	30315000	19	34580000	34585000	0.341898	FALSE	TRUE	inter
UT	19	31170000	31175000	19	34515000	34520000	0.367402	FALSE	TRUE	inter
UT	19	32755000	32760000	19	34520000	34525000	0.472129	FALSE	TRUE	inter
UT	19	33650000	33655000	19	34510000	34515000	0	FALSE	TRUE	inter
UT	19	33715000	33720000	19	34555000	34560000	0.607066	FALSE	TRUE	inter
UT	19	33860000	33865000	19	34655000	34660000	0.324002	FALSE	TRUE	inter
UT	19	34245000	34250000	19	34545000	34550000	0.376451	FALSE	TRUE	inter
UT	19	34310000	34315000	19	34535000	34540000	0.447971	FALSE	TRUE	inter
UT	19	34330000	34335000	19	34540000	34545000	0.263675	FALSE	TRUE	inter
UT	19	34495000	34500000	19	34540000	34545000	0.445214	TRUE	TRUE	intra
UT	19	34525000	34530000	19	34545000	34550000	0.35465	TRUE	TRUE	intra
UT	19	34535000	34540000	19	34770000	34775000	0.387754	TRUE	FALSE	inter
UT	19	34535000	34540000	19	35910000	35915000	0.419914	TRUE	FALSE	inter
UT	19	34545000	34550000	19	34635000	34640000	0.670343	TRUE	TRUE	intra
UT	19	34540000	34545000	19	34655000	34660000	0.546075	TRUE	TRUE	intra
UT	19	34560000	34565000	19	37140000	37145000	0.407877	TRUE	FALSE	inter
UT	19	34565000	34570000	19	41045000	41050000	0.455553	TRUE	FALSE	inter
UT	19	34585000	34590000	19	34635000	34640000	0.280653	TRUE	TRUE	intra
UT	19	34585000	34590000	19	34605000	34610000	0.192069	TRUE	TRUE	intra
UT	19	34625000	34630000	19	41755000	41760000	0.0665434	TRUE	FALSE	inter
IFNb	19	27430000	27435000	19	34520000	34525000	0.0665434	FALSE	TRUE	inter
IFNb	19	29490000	29495000	19	34520000	34525000	0.316675	FALSE	TRUE	inter
IFNb	19	30135000	30140000	19	34590000	34595000	0.176063	FALSE	TRUE	inter
IFNb	19	30310000	30315000	19	34580000	34585000	0	FALSE	TRUE	inter
IFNb	19	31170000	31175000	19	34515000	34520000	0.356479	FALSE	TRUE	inter
IFNb	19	32755000	32760000	19	34520000	34525000	0.241274	FALSE	TRUE	inter
IFNb	19	33650000	33655000	19	34510000	34515000	0.0249592	FALSE	TRUE	inter
IFNb	19	33860000	33865000	19	34655000	34660000	0.40244	FALSE	TRUE	inter
IFNb	19	34245000	34250000	19	34545000	34550000	0.398364	FALSE	TRUE	inter
IFNb	19	34310000	34315000	19	34535000	34540000	0.295866	FALSE	TRUE	inter
IFNb	19	34330000	34335000	19	34540000	34545000	0.522416	FALSE	TRUE	inter
IFNb	19	34495000	34500000	19	34540000	34545000	0.495942	TRUE	TRUE	intra
IFNb	19	34495000	34500000	19	39685000	39690000	0.615521	TRUE	FALSE	inter
IFNb	19	34525000	34530000	19	34545000	34550000	0.403477	TRUE	TRUE	intra
IFNb	19	34535000	34540000	19	34770000	34775000	0.164573	TRUE	FALSE	inter
IFNb	19	34535000	34540000	19	35910000	35915000	0.357246	TRUE	FALSE	inter
IFNb	19	34545000	34550000	19	34635000	34640000	0.594223	TRUE	TRUE	intra
IFNb	19	34540000	34545000	19	34655000	34660000	0.149649	TRUE	TRUE	intra
IFNb	19	34560000	34565000	19	37140000	37145000	0.313194	TRUE	FALSE	inter
IFNb	19	34565000	34570000	19	41045000	41050000	0.134853	TRUE	FALSE	inter
IFNb	19	34585000	34590000	19	34635000	34640000	0.733407	TRUE	TRUE	intra
IFNb	19	34585000	34590000	19	34605000	34610000	0.565705	TRUE	TRUE	intra
IFNb	19	34625000	34630000	19	41755000	41760000	0.322556	TRUE	FALSE	inter
IFNg	19	24815000	24820000	19	34510000	34515000	0.449367	FALSE	TRUE	inter
IFNg	19	27430000	27435000	19	34520000	34525000	0.300842	FALSE	TRUE	inter
IFNg	19	29490000	29495000	19	34520000	34525000	0.301631	FALSE	TRUE	inter
IFNg	19	30135000	30140000	19	34590000	34595000	0.365383	FALSE	TRUE	inter
IFNg	19	30310000	30315000	19	34580000	34585000	0.418225	FALSE	TRUE	inter
IFNg	19	31170000	31175000	19	34515000	34520000	0.328864	FALSE	TRUE	inter
IFNg	19	32755000	32760000	19	34520000	34525000	0.520943	FALSE	TRUE	inter
IFNg	19	33650000	33655000	19	34510000	34515000	0.341805	FALSE	TRUE	inter
IFNg	19	33860000	33865000	19	34655000	34660000	0.221587	FALSE	TRUE	inter
IFNg	19	34245000	34250000	19	34545000	34550000	0.497926	FALSE	TRUE	inter
IFNg	19	34310000	34315000	19	34535000	34540000	0.468377	FALSE	TRUE	inter
IFNg	19	34330000	34335000	19	34540000	34545000	0.427338	FALSE	TRUE	inter
IFNg	19	34495000	34500000	19	34540000	34545000	0.680574	TRUE	TRUE	intra
IFNg	19	34525000	34530000	19	34545000	34550000	0.629205	TRUE	TRUE	intra
IFNg	19	34535000	34540000	19	34770000	34775000	0.572682	TRUE	FALSE	inter
IFNg	19	34545000	34550000	19	34635000	34640000	0.714368	TRUE	TRUE	intra
IFNg	19	34540000	34545000	19	34655000	34660000	0.527019	TRUE	TRUE	intra
IFNg	19	34560000	34565000	19	37140000	37145000	0.360928	TRUE	FALSE	inter
IFNg	19	34565000	34570000	19	41045000	41050000	0.305899	TRUE	FALSE	inter
IFNg	19	34585000	34590000	19	34635000	34640000	0.618381	TRUE	TRUE	intra
IFNg	19	34585000	34590000	19	34605000	34610000	0.6597	TRUE	TRUE	intra
IFNg	19	34620000	34625000	19	35650000	35655000	0.534809	TRUE	FALSE	inter
IFNg	19	34625000	34630000	19	41755000	41760000	0.545606	TRUE	FALSE	inter

## Sheet: Gbp
treatment	chrom1	start1	end1	chrom2	start2	end2	score	left.in	right.in	loop.type
UT	3	136260000	136265000	3	142760000	142765000	0.249886	FALSE	TRUE	inter
UT	3	137010000	137015000	3	142500000	142505000	0.430606	FALSE	TRUE	inter
UT	3	139045000	139050000	3	142625000	142630000	0.23613	FALSE	TRUE	inter
UT	3	139555000	139560000	3	142640000	142645000	0.547449	FALSE	TRUE	inter
UT	3	140145000	140150000	3	142675000	142680000	0.484555	FALSE	TRUE	inter
UT	3	140380000	140385000	3	142750000	142755000	0.585809	FALSE	TRUE	inter
UT	3	140755000	140760000	3	142685000	142690000	0.464712	FALSE	TRUE	inter
UT	3	140770000	140775000	3	142515000	142520000	0.627194	FALSE	TRUE	inter
UT	3	140775000	140780000	3	142735000	142740000	0.372737	FALSE	TRUE	inter
UT	3	140865000	140870000	3	142520000	142525000	0.499732	FALSE	TRUE	inter
UT	3	142285000	142290000	3	142760000	142765000	0.162998	FALSE	TRUE	inter
UT	3	142485000	142490000	3	142675000	142680000	0.456207	TRUE	TRUE	intra
UT	3	142485000	142490000	3	142740000	142745000	0.63956	TRUE	TRUE	intra
UT	3	142490000	142495000	3	142645000	142650000	0.719993	TRUE	TRUE	intra
UT	3	142485000	142490000	3	142705000	142710000	0.475771	TRUE	TRUE	intra
UT	3	142495000	142500000	3	142560000	142565000	0.695754	TRUE	TRUE	intra
UT	3	142495000	142500000	3	142620000	142625000	0.63382	TRUE	TRUE	intra
UT	3	142520000	142525000	3	147225000	147230000	0.558031	TRUE	FALSE	inter
UT	3	142525000	142530000	3	148710000	148715000	0.514634	TRUE	FALSE	inter
UT	3	142530000	142535000	3	142555000	142560000	0.559774	TRUE	TRUE	intra
UT	3	142530000	142535000	3	142625000	142630000	0.212588	TRUE	TRUE	intra
UT	3	142565000	142570000	3	142620000	142625000	0.20902	TRUE	TRUE	intra
UT	3	142585000	142590000	3	144825000	144830000	0.539761	TRUE	FALSE	inter
UT	3	142645000	142650000	3	142705000	142710000	0.617531	TRUE	TRUE	intra
UT	3	142665000	142670000	3	148205000	148210000	0.485144	TRUE	FALSE	inter
UT	3	142680000	142685000	3	145735000	145740000	0.32724	TRUE	FALSE	inter
UT	3	142685000	142690000	3	148660000	148665000	0.55759	TRUE	FALSE	inter
UT	3	142725000	142730000	3	145725000	145730000	0.389092	TRUE	FALSE	inter
UT	3	142725000	142730000	3	147310000	147315000	0.499872	TRUE	FALSE	inter
IFNb	3	136260000	136265000	3	142760000	142765000	0.328864	FALSE	TRUE	inter
IFNb	3	137010000	137015000	3	142500000	142505000	0.300339	FALSE	TRUE	inter
IFNb	3	139045000	139050000	3	142625000	142630000	0.188024	FALSE	TRUE	inter
IFNb	3	140380000	140385000	3	142750000	142755000	0	FALSE	TRUE	inter
IFNb	3	140755000	140760000	3	142685000	142690000	0.273252	FALSE	TRUE	inter
IFNb	3	140775000	140780000	3	142735000	142740000	0	FALSE	TRUE	inter
IFNb	3	142285000	142290000	3	142760000	142765000	0.458743	FALSE	TRUE	inter
IFNb	3	142485000	142490000	3	142675000	142680000	0.581692	TRUE	TRUE	intra
IFNb	3	142485000	142490000	3	142740000	142745000	0.645278	TRUE	TRUE	intra
IFNb	3	142490000	142495000	3	142645000	142650000	0.428472	TRUE	TRUE	intra
IFNb	3	142485000	142490000	3	142705000	142710000	0.596929	TRUE	TRUE	intra
IFNb	3	142495000	142500000	3	142560000	142565000	0.619822	TRUE	TRUE	intra
IFNb	3	142495000	142500000	3	142620000	142625000	0.488982	TRUE	TRUE	intra
IFNb	3	142525000	142530000	3	148710000	148715000	0.0716448	TRUE	FALSE	inter
IFNb	3	142530000	142535000	3	142555000	142560000	0.584792	TRUE	TRUE	intra
IFNb	3	142530000	142535000	3	142625000	142630000	0.571214	TRUE	TRUE	intra
IFNb	3	142565000	142570000	3	142620000	142625000	0.677506	TRUE	TRUE	intra
IFNb	3	142645000	142650000	3	142705000	142710000	0.37723	TRUE	TRUE	intra
IFNb	3	142665000	142670000	3	148205000	148210000	0.300842	TRUE	FALSE	inter
IFNb	3	142680000	142685000	3	145735000	145740000	0.163577	TRUE	FALSE	inter
IFNb	3	142685000	142690000	3	148660000	148665000	0	TRUE	FALSE	inter
IFNb	3	142725000	142730000	3	145725000	145730000	0.251122	TRUE	FALSE	inter
IFNb	3	142725000	142730000	3	147310000	147315000	0.433608	TRUE	FALSE	inter
IFNg	3	136260000	136265000	3	142760000	142765000	0.518554	FALSE	TRUE	inter
IFNg	3	139045000	139050000	3	142625000	142630000	0.450635	FALSE	TRUE	inter
IFNg	3	140145000	140150000	3	142675000	142680000	0.355056	FALSE	TRUE	inter
IFNg	3	140380000	140385000	3	142750000	142755000	0.240685	FALSE	TRUE	inter
IFNg	3	140755000	140760000	3	142685000	142690000	0.0854556	FALSE	TRUE	inter
IFNg	3	140775000	140780000	3	142735000	142740000	0.396516	FALSE	TRUE	inter
IFNg	3	142285000	142290000	3	142760000	142765000	0.345333	FALSE	TRUE	inter
IFNg	3	142485000	142490000	3	142675000	142680000	0.547276	TRUE	TRUE	intra
IFNg	3	142485000	142490000	3	142740000	142745000	0.668639	TRUE	TRUE	intra
IFNg	3	142490000	142495000	3	142645000	142650000	0.466524	TRUE	TRUE	intra
IFNg	3	142485000	142490000	3	142705000	142710000	0.740678	TRUE	TRUE	intra
IFNg	3	142495000	142500000	3	142560000	142565000	0.700231	TRUE	TRUE	intra
IFNg	3	142495000	142500000	3	142620000	142625000	0.425289	TRUE	TRUE	intra
IFNg	3	142525000	142530000	3	148710000	148715000	0.383367	TRUE	FALSE	inter
IFNg	3	142530000	142535000	3	142555000	142560000	0.521445	TRUE	TRUE	intra
IFNg	3	142530000	142535000	3	142625000	142630000	0.509347	TRUE	TRUE	intra
IFNg	3	142565000	142570000	3	142620000	142625000	0.680627	TRUE	TRUE	intra
IFNg	3	142645000	142650000	3	142705000	142710000	0.499259	TRUE	TRUE	intra
IFNg	3	142680000	142685000	3	145735000	145740000	0.395157	TRUE	FALSE	inter
IFNg	3	142725000	142730000	3	145725000	145730000	0.291923	TRUE	FALSE	inter
