# Supplementary material for: Interferons reshape the 3D conformation and accessibility of macrophage chromatin
Source: iScience. 2022 Feb 1;25(3):103840. doi: 10.1016/j.isci.2022.103840 (PMC8857492; doi:10.1016/j.isci.2022.103840)
Supplement: Table S2. Determination of intra- and extracluster loop strength, related to figures 3A-D. Values underlie the loop scores shown in the figures [file mmc3.xlsx]

## Sheet: PC1_changes_clusters
description	mean	max	median	ISG	treatment
Cxcl	0.190799	0.262261	0.190799	y	ifnb
Cxcl_m	-0.0182994	0.0122073	-0.0182994	n	ifnb
Cxcl_p	-0.0269904	-0.00226008	-0.0269904	n	ifnb
Gbp	0.557069	0.748278	0.521303	y	ifnb
Gbp_m	0.0905355	0.153429	0.0991785	n	ifnb
Gbp_p	-0.082013	-0.0523288	-0.0819361	n	ifnb
Ifit	0.227468	0.423164	0.214157	y	ifnb
Ifit_m	-0.1756	0.065223	0.0183905	n	ifnb
Ifit_p	0.127612	0.160303	0.125126	n	ifnb
Mx	0.541546	0.621313	0.536279	y	ifnb
Mx_m	0.055719	0.0943782	0.0506086	n	ifnb
Oas	-0.129503	0.0279555	-0.149178	y	ifnb
Oas_m	0.0291453	0.153317	0.0178547	n	ifnb
Oas_p	-0.0603385	-0.0236925	-0.0597143	n	ifnb
Rnf213	-0.356698	0.0883948	-0.565659	y	ifnb
Rnf213_m	0.0137656	0.0344046	0.0304779	n	ifnb
Rnf213_p	-0.0115755	0.0160211	-0.0159616	n	ifnb
Cxcl	0.17147	0.253611	0.17147	y	ifng
Cxcl_m	-0.0264258	-0.0163648	-0.0264258	n	ifng
Cxcl_p	-0.0445183	-0.0161947	-0.0445183	n	ifng
Gbp	0.574757	0.802855	0.54922	y	ifng
Gbp_m	-0.00440063	0.078525	-0.014501	n	ifng
Gbp_p	-0.0828476	-0.0390666	-0.0918069	n	ifng
Ifit	0.0901908	0.268038	0.0630356	y	ifng
Ifit_m	-0.00497887	0.00293402	0	n	ifng
Ifit_p	0.0910784	0.152431	0.101736	n	ifng
Mx	0.270237	0.363908	0.249268	y	ifng
Mx_m	-0.0147635	0.058998	-0.0167591	n	ifng
Oas	-0.0716426	0.0338596	-0.0825643	y	ifng
Oas_m	-0.0188305	0.0745591	-0.0320522	n	ifng
Oas_p	-0.0374575	-0.0197203	-0.0412978	n	ifng
Rnf213	-0.1592	0.0743509	0.0137088	y	ifng
Rnf213_m	-0.0081631	0.0261126	-0.0123879	n	ifng
Rnf213_p	-0.0076566	0.0101726	-0.010677	n	ifng

## Sheet: PC1_changes_induction_level
gene_id	treatment	category	mean	max	median
1110038F14Rik	IFNb	moderate	0.0078184	0.0078184	0.0078184
1110059E24Rik	IFNb	moderate	0.0918207	0.127238	0.0905312
1500012F01Rik	IFNb	moderate	-0.0342547	-0.0342547	-0.0342547
1600014C10Rik	IFNb	moderate	-0.0106696	-0.0106696	-0.0106696
1700020L24Rik	IFNb	extreme	-0.036765	-0.036765	-0.036765
1700123I01Rik	IFNb	moderate	0.0667642	0.0988704	0.0667642
2010002M12Rik	IFNb	extreme	0.394354	0.423164	0.394354
2810474O19Rik	IFNb	moderate	0.125489	0.125489	0.125489
3110001I22Rik	IFNb	moderate	-0.0693413	-0.0664548	-0.0664548
4921524J17Rik	IFNb	moderate	0.0455212	0.0455212	0.0455212
4930453N24Rik	IFNb	moderate	-0.000233716	-0.000233716	-0.000233716
4930486L24Rik	IFNb	moderate	0.04302	0.08604	0.04302
4930503L19Rik	IFNb	moderate	0.186879	0.250278	0.186879
4930523C07Rik	IFNb	moderate	-0.0898963	-0.0705527	-0.0898963
4930539E08Rik	IFNb	moderate	-0.0203286	-0.0111979	-0.0203286
4931414P19Rik	IFNb	moderate	-0.00249066	0.00612047	-0.00249066
4932438A13Rik	IFNb	moderate	0.0235856	0.109942	0.0220183
5031414D18Rik	IFNb	moderate	-0.00012137	0.00129095	-0.00012137
5430427O19Rik	IFNb	moderate	-0.0153633	-0.00482606	-0.0153633
5730508B09Rik	IFNb	moderate	0.142593	0.16287	0.142593
9930111J21Rik1	IFNb	moderate	0.161641	0.250052	0.161641
9930111J21Rik2	IFNb	moderate	0.261701	0.523402	0.261701
A530032D15Rik	IFNb	moderate	0.065965	0.13193	0.065965
A630001G21Rik	IFNb	moderate	0.097774	0.120944	0.097774
AA467197	IFNb	moderate	-0.0254103	-0.0151311	-0.0254103
AA986860	IFNb	moderate	0.130188	0.130188	0.130188
Abcb1a	IFNb	moderate	0.177023	0.2088	0.173023
Abcb1b	IFNb	moderate	-0.009701	0.0720508	-0.009701
Abcg1	IFNb	moderate	0.00174716	0.019151	0.00196138
Abl2	IFNb	moderate	0.0591723	0.142054	0.0569099
Abtb2	IFNb	extreme	-0.03286	0.00512445	-0.0211866
Acacb	IFNb	moderate	-0.0142014	0.00885601	-0.0118215
Acer2	IFNb	moderate	-0.0574943	-0.00926724	-0.0531586
Acot7	IFNb	moderate	-0.0411624	-0.0103649	-0.0501046
Actr3	IFNb	moderate	0.0836399	0.115141	0.0836399
Adam9	IFNb	moderate	-0.0389016	-0.0234599	-0.0261334
Adamts6	IFNb	moderate	0.12576	0.169815	0.116638
Adamtsl4	IFNb	moderate	-0.0218725	-0.0218725	-0.0218725
Adar	IFNb	moderate	-0.0375412	-0.0258059	-0.0375412
Adcy4	IFNb	extreme	0.00386219	0.00386219	0.00386219
Adhfe1	IFNb	moderate	0.0430018	0.114901	0.0430018
Adora3	IFNb	extreme	-0.0749675	-0.030166	-0.0749675
Aff1	IFNb	moderate	0.187542	0.263004	0.209371
Aftph	IFNb	moderate	0.0852253	0.145261	0.0800625
Agfg1	IFNb	moderate	-0.00524265	0.0203981	-0.00524265
Ahr	IFNb	moderate	0.0262763	0.0545886	0.0262763
AI607873	IFNb	moderate	0.756803	0.777275	0.756803
AI837181	IFNb	moderate	0.0197507	0.0197507	0.0197507
Aida	IFNb	moderate	-0.0467465	-0.0420221	-0.0467465
Aig1	IFNb	moderate	0.137672	0.231869	0.151197
Aim1	IFNb	moderate	-0.0274788	0.0573707	-0.0235474
Aim2	IFNb	moderate	0.267135	0.315073	0.261959
Akap12	IFNb	extreme	0.012935	0.0281955	0.0186969
Aldh1b1	IFNb	moderate	0.0576259	0.0627195	0.0576259
Alkbh1	IFNb	moderate	0.0195009	0.0262326	0.0195009
Alpk1	IFNb	moderate	0.0323261	0.0949203	0.0224353
Amica1	IFNb	extreme	-0.00209687	0.00600896	-0.00209687
Amigo3	IFNb	moderate	-0.10339	-0.10339	-0.10339
Amn1	IFNb	moderate	0.0854188	0.11572	0.0854188
Amotl2	IFNb	extreme	0.0321222	0.0517785	0.0321222
Ankib1	IFNb	moderate	0.0941729	0.11612	0.0965763
Ankle2	IFNb	moderate	0.0254254	0.0306583	0.0254254
Ankrd17	IFNb	moderate	-0.0178166	0.0659903	-0.0295234
Ankrd32	IFNb	moderate	0.0932346	0.132731	0.0894692
Apaf1	IFNb	moderate	0.0399345	0.0496999	0.0430981
Apobec3	IFNb	moderate	0.0152573	0.0161316	0.0152573
Apol9b	IFNb	extreme	0.0167737	0.0167737	0.0167737
Arap2	IFNb	moderate	0.0955078	0.118262	0.0947669
Arel1	IFNb	moderate	-0.0372721	-0.0163059	-0.0372721
Arf4	IFNb	moderate	-0.0847933	-0.0695236	-0.0847933
Arg1	IFNb	moderate	0.0883427	0.123419	0.0883427
Arg2	IFNb	moderate	-0.0283153	-0.0259592	-0.0283153
Arhgap11a	IFNb	moderate	0.239035	0.239035	0.239035
Arhgap29	IFNb	moderate	0.033084	0.0680885	0.0542965
Arhgef3	IFNb	moderate	-0.023139	0.0680975	-0.0476441
Arhgef37	IFNb	moderate	-0.0137629	0.00182429	-0.0137629
Arhgef5	IFNb	moderate	0.0384386	0.0384386	0.0384386
Arid4a	IFNb	moderate	-0.0427135	-0.00340347	-0.0497918
Arid5a	IFNb	extreme	-0.0283431	-0.0242784	-0.0283431
Arid5b	IFNb	moderate	0.0955807	0.154199	0.116724
Arl4a	IFNb	moderate	-0.0258274	-0.0162283	-0.0258274
Arl6ip1	IFNb	moderate	0.0122657	0.0511516	0.0122657
Armcx3	IFNb	moderate	-0.0261714	-0.0261714	-0.0261714
Armcx6	IFNb	moderate	-0.0261714	-0.0261714	-0.0261714
Arsi	IFNb	moderate	-0.0400697	-0.0400697	-0.0400697
Asah2	IFNb	moderate	0.0975824	0.207772	0.1111
Asb13	IFNb	moderate	0.0739694	0.0739694	0.0739694
Asb4	IFNb	moderate	-0.0534898	-0.0486154	-0.0534898
Ascc3	IFNb	moderate	0.153083	0.322517	0.127796
Aste1	IFNb	moderate	0.0103165	0.0323449	0.0103165
Atad1	IFNb	moderate	0.0629265	0.109049	0.0629265
Atf6	IFNb	moderate	-0.00606913	0.0688684	0.00779755
Atp10a	IFNb	moderate	0.0469164	0.0872089	0.0375664
Atp11b	IFNb	moderate	0.341045	0.362371	0.360782
Atp1a2	IFNb	moderate	-0.100627	-0.0872186	-0.100627
Atp7a	IFNb	moderate	-0.0336537	0.00504007	-0.0364999
Atp8a1	IFNb	moderate	0.255455	0.311653	0.2671
Auh	IFNb	moderate	0.0681731	0.111886	0.0600357
Avl9	IFNb	moderate	-0.0633337	-0.0359768	-0.0633337
AW549877	IFNb	moderate	0.405942	0.405942	0.405942
Azi2	IFNb	moderate	0.0637446	0.0798457	0.0637446
Azin2	IFNb	moderate	-0.0265788	0.0380142	-0.0265788
B3gnt2	IFNb	moderate	-0.0635403	-0.0376737	-0.0550318
B4galt3	IFNb	moderate	0.0573262	0.0573262	0.0573262
B4galt4	IFNb	moderate	0.00550313	0.00550313	0.00550313
B4galt5	IFNb	moderate	-0.00099095	0.0173008	-0.00099095
Bach1	IFNb	moderate	0.0953291	0.18406	0.0953291
Bard1	IFNb	moderate	0.049418	0.0634537	0.0593093
Batf	IFNb	moderate	-0.040535	-0.040535	-0.040535
Batf2	IFNb	extreme	0.0849373	0.0988704	0.0849373
Batf3	IFNb	moderate	-0.106772	-0.0728209	-0.106772
BC068281	IFNb	moderate	-0.117256	-0.117256	-0.117256
BC094916	IFNb	extreme	0.230552	0.259541	0.230552
Bcl9	IFNb	moderate	0.035845	0.0978635	0.0237033
Bco2	IFNb	moderate	-0.00663549	-0.00663549	-0.00663549
Bfar	IFNb	moderate	-0.0693413	-0.0664548	-0.0664548
Birc2	IFNb	moderate	0.124339	0.124339	0.124339
Bloc1s6	IFNb	moderate	0.0353048	0.0353048	0.0353048
Bmp2	IFNb	moderate	-0.0134854	-0.0127959	-0.0134854
Bmp2k	IFNb	moderate	0.0282202	0.0437683	0.0373855
Boc	IFNb	moderate	0.129053	0.222329	0.0870955
Brd2	IFNb	moderate	-0.0514093	-0.0514093	-0.0514093
Brdt	IFNb	moderate	-0.0527619	-0.0288006	-0.0367899
Brip1	IFNb	moderate	0.0536271	0.0839262	0.055346
Bst1	IFNb	moderate	0.0388008	0.0612855	0.0388008
Bst2	IFNb	moderate	-0.0584519	-0.0584519	-0.0584519
Bzw2	IFNb	moderate	-0.0136504	-0.00614743	-0.0169319
C130026I21Rik	IFNb	moderate	0.0303265	0.13193	0.0133669
C1ra	IFNb	moderate	-0.0046752	-0.0046752	-0.0046752
C1rl	IFNb	moderate	-0.0145115	-0.0046752	-0.0145115
C3	IFNb	moderate	-0.0934272	-0.087217	-0.0934272
C4b	IFNb	moderate	-0.00138162	0.00381287	-0.00138162
Cacnb4	IFNb	moderate	0.0826642	0.140981	0.101346
Car13	IFNb	moderate	0.0466302	0.0773161	0.0466302
Card6	IFNb	moderate	-0.00362253	-0.00362253	-0.00362253
Casp1	IFNb	moderate	0.303244	0.303244	0.303244
Casp12	IFNb	extreme	0.286397	0.400746	0.286397
Casp2	IFNb	moderate	0.12272	0.12272	0.12272
Casp4	IFNb	moderate	0.351995	0.400746	0.351995
Casp7	IFNb	moderate	0.0786711	0.093223	0.0786711
Casp8	IFNb	moderate	0.0182191	0.0442943	0.00892786
Cbfb	IFNb	moderate	0.0289585	0.0448056	0.0289585
Cbwd1	IFNb	moderate	-0.0239896	-0.0229961	-0.0239896
Ccbl2	IFNb	moderate	0.27155	0.297377	0.27155
Ccdc144b	IFNb	moderate	0.0405129	0.0613271	0.0405129
Ccdc23	IFNb	moderate	-0.0185109	-0.0185109	-0.0185109
Ccdc25	IFNb	moderate	0.0256533	0.0337365	0.0256533
Ccdc39	IFNb	moderate	0.0279692	0.0492446	0.0279692
Ccdc86	IFNb	moderate	-0.0450989	-0.0262938	-0.0450989
Ccl12	IFNb	extreme	0.174121	0.174121	0.174121
Ccl2	IFNb	extreme	0.16601	0.16601	0.16601
Ccl24	IFNb	moderate	0.0634664	0.0671071	0.0634664
Ccl3	IFNb	moderate	0.0336132	0.0336132	0.0336132
Ccl4	IFNb	extreme	0.0336132	0.0336132	0.0336132
Ccl5	IFNb	moderate	-0.0262362	-0.0262362	-0.0262362
Ccl7	IFNb	extreme	0.16601	0.16601	0.16601
Ccl8	IFNb	extreme	0.0941484	0.0941484	0.0941484
Ccnd2	IFNb	moderate	0.0750432	0.0978045	0.0750432
Ccnj	IFNb	moderate	0.139531	0.139531	0.139531
Ccnl1	IFNb	moderate	-0.00864551	-0.00864551	-0.00864551
Ccno	IFNb	moderate	0.124084	0.124084	0.124084
Ccnyl1	IFNb	moderate	-0.0711545	-0.0621466	-0.0711545
Ccr1	IFNb	moderate	-0.0588365	-0.0588365	-0.0588365
Ccr2	IFNb	moderate	0	0	0
Ccr5	IFNb	moderate	0.0361748	0.0361748	0.0361748
Ccrl2	IFNb	moderate	-0.0262904	-0.0262904	-0.0262904
Ccrn4l	IFNb	moderate	-0.0217002	-0.0217002	-0.0217002
Cd164	IFNb	moderate	-0.0139872	0.0150616	-0.0139872
Cd180	IFNb	moderate	0.108715	0.165112	0.108715
Cd200r4	IFNb	moderate	0.0788741	0.105313	0.0788741
Cd209c	IFNb	moderate	0.00307345	0.0296607	0.00307345
Cd274	IFNb	extreme	0.0359049	0.0401339	0.0359049
Cd300lf	IFNb	moderate	0	0	0
Cd33	IFNb	moderate	-0.0149766	-0.0149766	-0.0149766
Cd40	IFNb	extreme	0.0114252	0.0114252	0.0114252
Cd47	IFNb	moderate	0.0536502	0.0982399	0.0550236
Cd69	IFNb	extreme	0.0565766	0.0565766	0.0565766
Cd83	IFNb	moderate	0.035612	0.035612	0.035612
Cd86	IFNb	moderate	0.081266	0.102484	0.0944544
Cdc42ep2	IFNb	moderate	-0.00603501	-0.00603501	-0.00603501
Cdh1	IFNb	extreme	-0.0217481	-0.0203919	-0.0217481
Cdk6	IFNb	moderate	0.132694	0.900558	-0.0294257
Cdkn1a	IFNb	moderate	-0.0454316	-0.0454316	-0.0454316
Cds1	IFNb	moderate	-0.0819366	-0.0761225	-0.0815317
Cenpj	IFNb	moderate	-0.0455504	-0.043186	-0.0455504
Cep350	IFNb	moderate	0.0279036	0.0392266	0.029207
Cep85l	IFNb	moderate	0.155468	0.209201	0.156907
Cept1	IFNb	moderate	0.0355024	0.0546548	0.0355024
Cers6	IFNb	moderate	0.304237	0.43617	0.29059
Cfb	IFNb	moderate	-0.0133822	-0.00230012	-0.0133822
Cflar	IFNb	moderate	0.0604331	0.0883627	0.0604331
Cggbp1	IFNb	moderate	0.0159772	0.0159772	0.0159772
Ch25h	IFNb	extreme	0.0459101	0.0459101	0.0459101
Chd7	IFNb	moderate	0.0563833	0.142435	0.0364316
Chic1	IFNb	moderate	-0.000349755	-0.000349755	-0.000349755
Chmp4b	IFNb	moderate	-0.0191482	0.00875714	-0.0191482
Chst15	IFNb	moderate	0.0391098	0.0861109	0.047104
Chst7	IFNb	moderate	-0.0247455	-0.0136132	-0.0247455
Cish	IFNb	extreme	0.0516208	0.0516208	0.0516208
Cited2	IFNb	moderate	0.00951964	0.0187767	0.00951964
Clcn1	IFNb	extreme	0.224588	0.326457	0.224588
Clcn5	IFNb	moderate	-0.0074749	0.192497	-0.0350197
Cldnd1	IFNb	moderate	-0.0751099	-0.0751099	-0.0751099
Clec10a	IFNb	moderate	0.0151114	0.0151114	0.0151114
Clec1a	IFNb	moderate	-0.0455325	-0.0455325	-0.0455325
Clec2d	IFNb	moderate	0.0419236	0.0627211	0.0419236
Clec7a	IFNb	moderate	-0.0442393	-0.042946	-0.0442393
Clec9a	IFNb	extreme	-0.0243924	-0.00325221	-0.0243924
Clic4	IFNb	moderate	-0.010107	-0.00298826	-0.00725517
Clic5	IFNb	moderate	0.105986	0.17132	0.0970589
Cmah	IFNb	moderate	-0.0169058	0.0116579	-0.0183561
Cmpk2	IFNb	extreme	0.639885	0.763793	0.639885
Cmtm6	IFNb	moderate	-0.0841231	-0.0841231	-0.0841231
Cmtr1	IFNb	moderate	0.0340523	0.053868	0.0352223
Cnn3	IFNb	moderate	0.116829	0.11759	0.116829
Cnp	IFNb	moderate	0.00761164	0.0142393	0.00761164
Cobll1	IFNb	moderate	0.0293399	0.0815848	0.0480305
Coq2	IFNb	moderate	0.0595497	0.0595497	0.0595497
Coro2a	IFNb	moderate	0.17219	0.226866	0.148696
Cox15	IFNb	moderate	0.0671618	0.0671618	0.0671618
Cox18	IFNb	moderate	0.0659903	0.0659903	0.0659903
Cp	IFNb	moderate	0.11131	0.115103	0.11131
Cpne3	IFNb	moderate	0.148135	0.207184	0.135047
Cpsf2	IFNb	moderate	0.0144453	0.047537	0.0144453
Creb5	IFNb	moderate	-0.000288705	0.0271322	0.00133196
Crem	IFNb	moderate	0.249585	0.320434	0.230331
Crlf3	IFNb	moderate	-0.0241102	-0.00569065	-0.0241102
Csf1	IFNb	moderate	-0.0136131	-0.0136131	-0.0136131
Csf2rb	IFNb	moderate	-0.00102287	-0.00102287	-0.00102287
Csrnp1	IFNb	moderate	-0.0261156	-0.0261156	-0.0261156
Csrp1	IFNb	moderate	-0.0306697	-0.0306697	-0.0306697
Cst7	IFNb	moderate	0.061922	0.061922	0.061922
Ctsc	IFNb	moderate	0.0827558	0.11263	0.0827558
Cul2	IFNb	moderate	0.199558	0.272579	0.199558
Cutc	IFNb	moderate	0.0671618	0.0671618	0.0671618
Cxcl10	IFNb	extreme	0.0669711	0.0669711	0.0669711
Cxcl9	IFNb	extreme	0.0812196	0.0812196	0.0812196
Cxcr2	IFNb	moderate	-0.0626409	-0.0452097	-0.0626409
Cycs	IFNb	moderate	0.030834	0.030834	0.030834
Cysltr2	IFNb	moderate	-0.0114878	0.00427454	-0.0114878
D16Ertd472e	IFNb	moderate	-0.00513921	-0.00429661	-0.00513921
D1Ertd622e	IFNb	moderate	0.264421	0.285109	0.264421
Dab2	IFNb	moderate	0.0501353	0.0822325	0.0565041
Dact1	IFNb	moderate	0.0945611	0.166146	0.0945611
Daxx	IFNb	moderate	-0.0394479	-0.0394479	-0.0394479
Dbnl	IFNb	moderate	0.0457896	0.0457896	0.0457896
Dck	IFNb	moderate	0.0183497	0.019777	0.0183497
Dclre1c	IFNb	moderate	0.0691101	0.075079	0.0691101
Dcp2	IFNb	moderate	0.0609078	0.0871221	0.0609078
Dcun1d1	IFNb	moderate	0.124434	0.141722	0.124434
Ddhd1	IFNb	moderate	-0.00790848	0.0275325	0.00128607
Ddx19b	IFNb	moderate	0.0354886	0.0354886	0.0354886
Ddx4	IFNb	moderate	-0.00589455	0.0210597	-0.00589455
Ddx58	IFNb	moderate	0.521956	0.521956	0.521956
Ddx60	IFNb	extreme	0.0440272	0.0568476	0.043364
Dedd	IFNb	moderate	-0.00954295	0.0584139	-0.00954295
Degs2	IFNb	moderate	0.059102	0.059102	0.059102
Dek	IFNb	moderate	0.051996	0.062713	0.051996
Dennd1b	IFNb	moderate	0.173832	0.269037	0.188285
Dennd6b	IFNb	moderate	-0.0283153	0.013144	-0.0283153
Dgat2	IFNb	moderate	0.0306759	0.0306759	0.0306759
Dhh	IFNb	extreme	0.00125809	0.00125809	0.00125809
Dhrs9	IFNb	moderate	0.0478284	0.0478284	0.0478284
Dhx58	IFNb	moderate	0.00679853	0.00679853	0.00679853
Dll1	IFNb	extreme	0.0823933	0.0823933	0.0823933
Dnah17	IFNb	moderate	-0.0427334	-0.0264609	-0.0395961
Dnaja2	IFNb	moderate	0.0328101	0.0598867	0.0328101
Dnajc13	IFNb	moderate	-0.0364943	0.00300253	-0.0334743
Dnase1l3	IFNb	moderate	0.0687552	0.115124	0.0687552
Dopey1	IFNb	moderate	0.0543974	0.0561427	0.0539927
Dpysl2	IFNb	moderate	-0.0126906	0.0535812	-0.0126906
Dr1	IFNb	moderate	-0.0293794	-0.0293794	-0.0293794
Dram1	IFNb	moderate	-0.0185208	0.00579738	-0.0271667
Dse	IFNb	moderate	0.225342	0.27309	0.210252
Dtwd1	IFNb	moderate	-0.00475115	0.0219088	-0.00475115
Dtx3l	IFNb	moderate	0.138113	0.138113	0.138113
Duoxa2	IFNb	extreme	0.0253213	0.0253213	0.0253213
Dusp10	IFNb	moderate	0.00738862	0.0374392	-0.00117904
Dusp16	IFNb	moderate	0.0385363	0.0592709	0.0536849
Dusp28	IFNb	moderate	0.0164428	0.0164428	0.0164428
Edn1	IFNb	extreme	0.00303596	0.00303596	0.00303596
Ednrb	IFNb	moderate	0.0184192	0.0286543	0.0184192
Efhb	IFNb	moderate	0.0755766	0.0862025	0.0831988
Ehd4	IFNb	moderate	0.0350089	0.0410475	0.0351592
Eif1a	IFNb	moderate	-0.0773101	-0.0773101	-0.0773101
Eif2ak2	IFNb	moderate	0.0597858	0.0728267	0.0597858
Elf1	IFNb	moderate	0.050592	0.0849299	0.0498817
Elmod2	IFNb	moderate	0.0458751	0.0515027	0.0458751
En2	IFNb	extreme	-0.0799473	-0.0799473	-0.0799473
Enpp4	IFNb	moderate	0.129499	0.129499	0.129499
Epha1	IFNb	moderate	0.237859	0.237859	0.237859
Ephb2	IFNb	moderate	0.00419786	0.0401817	-0.00244313
Eps8	IFNb	moderate	-0.02154	0.0210001	-0.0142099
Epsti1	IFNb	moderate	0.117259	0.190583	0.10659
Etl4	IFNb	moderate	0.0288241	0.183775	0.0249707
Etnk1	IFNb	moderate	0.152267	0.245472	0.124103
Etv3	IFNb	moderate	0.00714768	0.00846521	0.00714768
Etv6	IFNb	moderate	0.0720847	0.214888	0.056369
Exoc6	IFNb	moderate	0.0906516	0.177056	0.105484
Ezh2	IFNb	moderate	-0.0862763	-0.0407149	-0.103025
F3	IFNb	extreme	0.101534	0.222766	0.101534
F830016B08Rik	IFNb	extreme	0.518191	0.518191	0.518191
Fam111a	IFNb	moderate	0.156843	0.219301	0.156843
Fam131b	IFNb	extreme	0.326457	0.326457	0.326457
Fam167b	IFNb	moderate	0.0360556	0.0360556	0.0360556
Fam188a	IFNb	moderate	0.0512108	0.0841306	0.0605755
Fam208b	IFNb	moderate	0.249676	0.368611	0.249676
Fam217b	IFNb	moderate	0	0	0
Fam26e	IFNb	extreme	0.497908	0.497908	0.497908
Fam26f	IFNb	extreme	0.192684	0.192684	0.192684
Fam46a	IFNb	moderate	0.0183196	0.0183196	0.0183196
Fam46c	IFNb	moderate	0.0743743	0.0978009	0.0743743
Fam46d	IFNb	moderate	-0.0209725	-0.0102557	-0.0203392
Fam53c	IFNb	moderate	0.00968596	0.00968596	0.00968596
Fam60a	IFNb	moderate	-0.056011	-0.044445	-0.056011
Fam72a	IFNb	moderate	-0.059184	-0.059184	-0.059184
Farsa	IFNb	moderate	0.0760743	0.0760743	0.0760743
Fas	IFNb	moderate	0.0164829	0.0499342	0.0164829
Fbn1	IFNb	moderate	0.0711525	0.171448	0.0694082
Fbrsl1	IFNb	moderate	0.0102096	0.023796	0.00366147
Fbxl5	IFNb	moderate	0.0649653	0.12311	0.0554696
Fbxo4	IFNb	moderate	0.367796	0.405942	0.367796
Fbxw17	IFNb	moderate	0.0430005	0.0430005	0.0430005
Fcgr1	IFNb	moderate	0.0123466	0.0204998	0.0123466
Fcgr2b	IFNb	moderate	-0.00211566	0.00939219	-0.00211566
Fcgr3	IFNb	moderate	-0.0335585	-0.0232424	-0.0335585
Fcgr4	IFNb	moderate	-0.0232424	-0.0232424	-0.0232424
Fcho2	IFNb	moderate	-0.0343686	0.0121904	-0.0548919
Fchsd2	IFNb	moderate	0.0172477	0.0599784	0.00949441
Fcrlb	IFNb	moderate	-0.0868818	-0.0868818	-0.0868818
Fez2	IFNb	moderate	0.0581016	0.0866307	0.0617273
Fgf9	IFNb	moderate	0.0432979	0.0795891	0.0432979
Fgl2	IFNb	extreme	-0.0551466	-0.0551466	-0.0551466
Filip1l	IFNb	moderate	0.0260277	0.13447	0.0355588
Flrt2	IFNb	moderate	0.0476282	0.0965033	0.06789
Flt1	IFNb	moderate	0.112518	0.308942	0.125223
Fmn1	IFNb	moderate	0.00478114	0.16981	-0.0110219
Fmr1	IFNb	moderate	0.00237243	0.0120949	0.00237243
Fnbp4	IFNb	moderate	-0.0767142	-0.0723666	-0.0767142
Fndc3a	IFNb	moderate	0.00326505	0.0179308	0.0129755
Fpr2	IFNb	moderate	-0.0566507	-0.0566507	-0.0566507
Frmd4a	IFNb	moderate	-0.0343098	0.119553	-0.0424349
Frmd4b	IFNb	moderate	-0.0236794	0.00184584	-0.0259727
Fst	IFNb	moderate	0.088606	0.088606	0.088606
Fxr1	IFNb	moderate	0.0714066	0.12941	0.0677804
Fzd5	IFNb	moderate	-0.0801624	-0.0801624	-0.0801624
G3bp2	IFNb	moderate	-0.0353954	-0.0353954	-0.0353954
Gadd45g	IFNb	moderate	-0.0309892	-0.0309892	-0.0309892
Gatm	IFNb	moderate	0.00652845	0.0487464	0.00652845
Gbp11	IFNb	extreme	0.0111139	0.0192728	0.0111139
Gbp2	IFNb	extreme	0.155046	0.155046	0.155046
Gbp2b	IFNb	moderate	0.141349	0.155046	0.141349
Gbp3	IFNb	extreme	0.088451	0.088451	0.088451
Gbp4	IFNb	extreme	0.487109	0.528003	0.487109
Gbp5	IFNb	extreme	0.0929304	0.10863	0.0929304
Gbp6	IFNb	extreme	0.0194286	0.0195845	0.0194286
Gbp7	IFNb	extreme	0.0985405	0.10863	0.0985405
Gbp8	IFNb	moderate	0.473602	0.528003	0.460095
Gbp9	IFNb	extreme	0.480594	0.528003	0.467564
Gca	IFNb	moderate	0.234108	0.294958	0.234108
Gch1	IFNb	moderate	-0.0222632	0.0140317	-0.0222632
Gcnt2	IFNb	moderate	-0.0680685	-0.0387091	-0.0454274
Gda	IFNb	moderate	0.0483175	0.0991557	0.0781903
Gemin6	IFNb	moderate	0.0837532	0.0837532	0.0837532
Gen1	IFNb	moderate	-0.10265	-0.10265	-0.10265
Gfod2	IFNb	moderate	0.0258814	0.0403907	0.0258814
Gfpt2	IFNb	moderate	0.0347231	0.0490284	0.0347231
Gfra1	IFNb	moderate	0.16813	0.252575	0.158674
Ggct	IFNb	moderate	0.0662586	0.0794876	0.0662586
Gimap1	IFNb	moderate	0.0159696	0.0417932	0.0159696
Gipc3	IFNb	moderate	0.0190889	0.0190889	0.0190889
Gja1	IFNb	moderate	0.000908574	0.000908574	0.000908574
Glipr2	IFNb	moderate	-0.0386765	0.0326321	-0.0386765
Gm11127	IFNb	moderate	0.0810944	0.0810944	0.0810944
Gm12185	IFNb	extreme	0.241603	0.523402	0.184891
Gm14446	IFNb	extreme	0.423164	0.423164	0.423164
Gm4841	IFNb	extreme	0.518191	0.518191	0.518191
Gm4847	IFNb	extreme	-0.134756	-0.134756	-0.134756
Gm4951	IFNb	extreme	0.724229	0.804125	0.724229
Gm5431	IFNb	moderate	0.119729	0.119729	0.119729
Gm5595	IFNb	moderate	0.0509776	0.0600699	0.0509776
Gm5615	IFNb	moderate	-0.0454516	-0.0454516	-0.0454516
Gm6034	IFNb	moderate	0.0869869	0.0928794	0.0869869
Gm6377	IFNb	moderate	0.036753	0.036753	0.036753
Gm7609	IFNb	moderate	0.0267338	0.0267338	0.0267338
Gm766	IFNb	moderate	-0.0249267	-0.0249267	-0.0249267
Gm8369	IFNb	moderate	0.0149809	0.0361714	0.0149809
Gna13	IFNb	moderate	0.00347685	0.0305202	0.00347685
Gna15	IFNb	moderate	0.063642	0.0925307	0.063642
Gnal	IFNb	moderate	0.00479412	0.038456	0.00520725
Gnb4	IFNb	moderate	0.130411	0.162596	0.130411
Golga3	IFNb	moderate	0.0071406	0.0306583	0.0071406
Gp49a	IFNb	moderate	0.0499737	0.0660851	0.0499737
Gpatch4	IFNb	moderate	0.0141562	0.0305345	0.0141562
Gpr128	IFNb	extreme	-0.00651546	-0.00183371	-0.00587287
Gpr15	IFNb	extreme	-0.0751099	-0.0751099	-0.0751099
Gpr153	IFNb	moderate	-0.158158	-0.0630178	-0.158158
Gpr171	IFNb	extreme	0.07272	0.07272	0.07272
Gpr18	IFNb	moderate	-0.123141	-0.123141	-0.123141
Gpsm2	IFNb	moderate	0.00606718	0.0140359	0.00606718
Grk4	IFNb	moderate	0.00903739	0.0458819	0.00629527
Gsap	IFNb	moderate	-0.0021118	0.194793	-0.010152
Gyg	IFNb	moderate	0.0562051	0.0604577	0.0562051
Gyk	IFNb	moderate	-0.0484781	-0.00873816	-0.0303861
H2-Q4	IFNb	moderate	-0.0186041	-0.0184579	-0.0186041
H2-T22	IFNb	moderate	0.0928794	0.0928794	0.0928794
H2-T23	IFNb	moderate	0.0928794	0.0928794	0.0928794
H2-T24	IFNb	moderate	0.0689165	0.0928794	0.0689165
H2afy2	IFNb	moderate	-0.00963769	0.00832701	-0.00963769
H3f3b	IFNb	moderate	0.00290374	0.00290374	0.00290374
Hap1	IFNb	moderate	0.136652	0.144097	0.136652
Hat1	IFNb	moderate	0.119112	0.201502	0.119112
Hbegf	IFNb	moderate	0.0166687	0.0680845	0.0166687
Hcar2	IFNb	extreme	0.051666	0.051666	0.051666
Hck	IFNb	moderate	-0.0722407	-0.0566414	-0.0722407
Hdc	IFNb	extreme	-0.0439801	-0.0133819	-0.0439801
Heatr5b	IFNb	moderate	0.0547443	0.0728267	0.0629866
Helz2	IFNb	moderate	0.135894	0.142082	0.135894
Hepacam2	IFNb	moderate	-0.0036539	0.0551715	-0.0036539
Herc6	IFNb	moderate	0.152561	0.479306	0.223757
Hhex	IFNb	moderate	-0.00861411	-0.00861411	-0.00861411
Hinfp	IFNb	moderate	0.0157639	0.0157639	0.0157639
Hist3h2a	IFNb	moderate	-0.0227294	-0.0227294	-0.0227294
Hivep2	IFNb	moderate	0.0642959	0.136426	0.0947057
Hmgn3	IFNb	moderate	0.41138	0.517971	0.41138
Hmmr	IFNb	moderate	0.0236727	0.0237668	0.0236727
Hnrnph2	IFNb	moderate	-0.0204681	-0.0204681	-0.0204681
Homer1	IFNb	moderate	0.091324	0.101931	0.0937876
Hopx	IFNb	moderate	-0.0147533	-0.0137278	-0.0147533
Hrh2	IFNb	moderate	0.035457	0.0474838	0.035457
Hs3st3b1	IFNb	moderate	0.049853	0.0682637	0.049853
Hsh2d	IFNb	extreme	-0.00783729	-0.00783729	-0.00783729
Hspa2	IFNb	moderate	-0.0534882	-0.0534882	-0.0534882
Hspa5	IFNb	moderate	-0.0345275	-0.0345275	-0.0345275
Hspbap1	IFNb	moderate	0.292113	0.322183	0.277231
Htra4	IFNb	moderate	-0.0009262	0.0216075	-0.0009262
Htt	IFNb	moderate	0.0281198	0.0458819	0.0358744
I830012O16Rik	IFNb	extreme	0.423164	0.423164	0.423164
I830077J02Rik	IFNb	extreme	-0.119769	-0.119769	-0.119769
Icam1	IFNb	moderate	-0.00850193	-0.00850193	-0.00850193
Id1	IFNb	moderate	-0.0444511	-0.0444511	-0.0444511
Ier3	IFNb	moderate	-0.0200934	-0.0200934	-0.0200934
Ifi203	IFNb	extreme	-0.15835	0.171235	-0.15835
Ifi204	IFNb	moderate	0.73633	0.73633	0.73633
Ifi205	IFNb	extreme	0.362967	0.39666	0.362967
Ifi27l2a	IFNb	moderate	0.100002	0.100002	0.100002
Ifi35	IFNb	moderate	-0.0100659	-0.0100659	-0.0100659
Ifi44	IFNb	extreme	-0.0047514	0.0200998	-0.0047514
Ifi47	IFNb	extreme	0	0	0
Ifih1	IFNb	extreme	0.0352785	0.0660059	0.0352785
Ifit1	IFNb	extreme	0.365545	0.365545	0.365545
Ifit2	IFNb	extreme	0.0583941	0.0583941	0.0583941
Ifit3	IFNb	extreme	0.423164	0.423164	0.423164
Ifitm1	IFNb	moderate	-0.0291827	-0.0291827	-0.0291827
Ifitm3	IFNb	moderate	-0.089763	-0.089763	-0.089763
Ifitm6	IFNb	moderate	-0.089763	-0.089763	-0.089763
Igf2bp2	IFNb	moderate	-0.0179732	0.000152219	-0.0134444
Igsf11	IFNb	moderate	0.0639579	0.0900299	0.0763211
Igtp	IFNb	extreme	0.0476432	0.0476432	0.0476432
Iigp1	IFNb	extreme	0.106719	0.173012	0.106719
Ikzf1	IFNb	moderate	0.183715	0.292667	0.191218
Ikzf2	IFNb	moderate	0.15192	0.211392	0.14722
Ikzf5	IFNb	moderate	-0.0539174	-0.0128551	-0.0539174
Il10	IFNb	moderate	0.0921328	0.0921328	0.0921328
Il10ra	IFNb	moderate	0.0360216	0.0360216	0.0360216
Il13ra1	IFNb	moderate	0	0	0
Il15	IFNb	moderate	-0.0364974	0.00108792	-0.0295139
Il15ra	IFNb	extreme	0.42327	0.448333	0.42327
Il18	IFNb	moderate	-0.0182174	-0.00663549	-0.0182174
Il18bp	IFNb	moderate	-0.0184882	-0.0184882	-0.0184882
Il18rap	IFNb	extreme	0.057945	0.0708573	0.057945
Il1rap	IFNb	moderate	0.0435474	0.0765386	0.0409779
Il1rn	IFNb	moderate	-0.0700134	-0.0493165	-0.0700134
Il27	IFNb	extreme	0.025949	0.025949	0.025949
Il2ra	IFNb	moderate	0.392487	0.398208	0.392487
Il4ra	IFNb	moderate	0.0696946	0.0770109	0.0696946
Il6	IFNb	extreme	0.0129659	0.0129659	0.0129659
Il7	IFNb	moderate	0.0554092	0.0671235	0.0554092
Ildr1	IFNb	moderate	0.0612422	0.0756247	0.0612422
Inpp5b	IFNb	moderate	0.048408	0.115433	0.0832472
Insl3	IFNb	moderate	-0.00353469	-0.00353469	-0.00353469
Ints9	IFNb	moderate	0.0321861	0.0728078	0.020211
Iqsec3	IFNb	moderate	0.165281	0.204112	0.177161
Irf1	IFNb	moderate	0.0051416	0.0051416	0.0051416
Irf2	IFNb	moderate	0.110367	0.146258	0.103163
Irf7	IFNb	extreme	0.0107816	0.0107816	0.0107816
Irf8	IFNb	moderate	-0.0116798	-0.00456706	-0.0116798
Irf9	IFNb	moderate	-0.00906472	-0.00906472	-0.00906472
Irg1	IFNb	extreme	0.0176531	0.0176531	0.0176531
Irgm1	IFNb	extreme	0.139899	0.160069	0.139899
Irgm2	IFNb	extreme	0.0476432	0.0476432	0.0476432
Isg15	IFNb	extreme	0	0	0
Isg20	IFNb	extreme	0.00320937	0.00320937	0.00320937
Isoc1	IFNb	moderate	0.0763241	0.0951533	0.0763241
Ist1	IFNb	moderate	0.0674953	0.0808595	0.0674953
Itga4	IFNb	moderate	0.172223	0.199079	0.171149
Itgb8	IFNb	moderate	0.0840985	0.166551	0.048476
Jade3	IFNb	moderate	-0.0249367	0.0201383	-0.0160247
Jak2	IFNb	moderate	0.205542	0.224536	0.201042
Jak3	IFNb	moderate	-0.00353469	-0.00353469	-0.00353469
Jun	IFNb	moderate	0.0362671	0.0362671	0.0362671
Kars	IFNb	moderate	-0.0216831	-0.0216831	-0.0216831
Kat2b	IFNb	moderate	0.0472358	0.0788988	0.0524652
Kat6a	IFNb	moderate	0.0506027	0.0717622	0.0549232
Katna1	IFNb	moderate	-0.0414405	-0.0414405	-0.0414405
Kcnh4	IFNb	moderate	-0.0773877	-0.0396523	-0.0773877
Kcnmb1	IFNb	moderate	-0.00488581	0.00154268	-0.00488581
Kdr	IFNb	moderate	0.0816883	0.10922	0.0816883
Keap1	IFNb	moderate	-0.0406346	-0.0406346	-0.0406346
Kif19a	IFNb	moderate	-0.034138	0.0219509	-0.034138
Kif1a	IFNb	moderate	0.0181347	0.0558249	0.00701197
Kif5c	IFNb	moderate	0.0845788	0.148121	0.0799156
Kitl	IFNb	moderate	-0.0482597	-0.0328693	-0.0400772
Klf6	IFNb	moderate	-0.0137781	-0.0134314	-0.0137781
Klrg2	IFNb	moderate	0.00172455	0.00172455	0.00172455
Klrk1	IFNb	extreme	0.0529756	0.0893927	0.0529756
Kmo	IFNb	extreme	0.079273	0.120905	0.079273
Ktn1	IFNb	moderate	0.0363946	0.098466	0.0463369
Kynu	IFNb	moderate	0.0225269	0.0627264	0.021471
L3mbtl3	IFNb	moderate	0.121424	0.16476	0.127552
Lacc1	IFNb	moderate	0.0412169	0.0412169	0.0412169
Larp1	IFNb	moderate	0.0392672	0.0445587	0.0392672
Lck	IFNb	extreme	0.0360556	0.0360556	0.0360556
Lcor	IFNb	moderate	-0.0201538	0.0377555	-0.0302668
Lcp2	IFNb	moderate	0.0522291	0.109592	0.0460828
Lgals3bp	IFNb	moderate	-0.0127297	-0.0127297	-0.0127297
Lgals8	IFNb	moderate	0.0525894	0.0525894	0.0525894
Lgals9	IFNb	moderate	-0.0136002	-0.0136002	-0.0136002
Lgr4	IFNb	moderate	-0.010651	0.0230167	-0.00322164
Lhx2	IFNb	extreme	0.191264	0.222341	0.191264
Lipg	IFNb	extreme	-0.0769371	-0.0671307	-0.0769371
Lipn	IFNb	moderate	0.12553	0.12553	0.12553
Lipt1	IFNb	moderate	0.0368251	0.0368251	0.0368251
Litaf	IFNb	moderate	0.0428004	0.21135	0.0002432
Lnpep	IFNb	moderate	0.0160099	0.110336	-0.00722542
Lpar1	IFNb	moderate	0.0280915	0.0791895	0.0395857
Lpxn	IFNb	moderate	-0.0113895	0.0483339	-0.0113895
Lrch1	IFNb	moderate	0.0207649	0.0638586	0.0268752
Lrch3	IFNb	moderate	-0.0175513	-0.00423739	-0.0189443
Lrrc2	IFNb	moderate	0.0112182	0.0190258	0.0112182
Lrrc36	IFNb	moderate	0.0321109	0.0439539	0.0321109
Lrrc4	IFNb	moderate	0.12641	0.237105	0.135232
Ltb4r1	IFNb	moderate	0.00386219	0.00386219	0.00386219
Ly6a	IFNb	moderate	0.247333	0.247333	0.247333
Ly6e	IFNb	moderate	0.143173	0.143173	0.143173
Ly86	IFNb	moderate	-0.003248	0.01804	-0.00169639
Lyn	IFNb	moderate	0.159779	0.368839	0.0925116
Maff	IFNb	moderate	-0.0130257	-0.00866739	-0.0130257
Mafk	IFNb	moderate	0.068925	0.068925	0.068925
Magohb	IFNb	moderate	0.109928	0.109928	0.109928
Map2k4	IFNb	moderate	0.0864915	0.118617	0.0976152
Map3k8	IFNb	moderate	-0.0408642	-0.0408642	-0.0408642
Mar.01	IFNb	moderate	0.0300516	0.113561	0.0288307
Mar.05	IFNb	moderate	0.0492307	0.0492307	0.0492307
Mast4	IFNb	moderate	0.0796876	0.171663	0.0756968
Max	IFNb	moderate	0.0214492	0.0469423	0.0214492
Mb21d1	IFNb	moderate	0.108059	0.108059	0.108059
Mb21d2	IFNb	moderate	0.0225268	0.0666451	0.0346568
Mbd2	IFNb	moderate	0.0518483	0.0677345	0.0518483
Mcc	IFNb	moderate	0.00717928	0.0569241	0.00323434
Mcm10	IFNb	moderate	0.148594	0.157598	0.148594
Mcm6	IFNb	moderate	-0.0663981	-0.0452197	-0.0663981
Mcoln2	IFNb	moderate	-0.0708327	-0.0624503	-0.0708327
Med12l	IFNb	moderate	0.0904826	0.193104	0.07272
Mefv	IFNb	moderate	-0.0902553	-0.0902553	-0.0902553
Melk	IFNb	moderate	0.0035739	0.0500632	-0.0116524
Mertk	IFNb	moderate	0.0293773	0.0519915	0.0279989
Mgat1	IFNb	moderate	0.648376	0.648376	0.648376
Mgat4a	IFNb	moderate	0.0006525	0.0891322	-0.00628855
Mid1	IFNb	moderate	-0.0131973	0.0698328	-0.0216509
Mier3	IFNb	moderate	-0.00349949	-0.00229376	-0.00349949
Mill2	IFNb	moderate	0.0273007	0.0273007	0.0273007
Milr1	IFNb	moderate	0.0154866	0.0154866	0.0154866
Minpp1	IFNb	moderate	0.105899	0.124628	0.105899
Mip	IFNb	extreme	0.0155394	0.0155394	0.0155394
Misp	IFNb	extreme	0.00433466	0.00433466	0.00433466
Mitd1	IFNb	moderate	0.0263284	0.0368251	0.0263284
Mlkl	IFNb	moderate	0.057562	0.0885286	0.057562
Mllt3	IFNb	moderate	0.109501	0.172464	0.114702
Mmp13	IFNb	extreme	0.0931797	0.135764	0.0931797
Mmp25	IFNb	moderate	0.0139573	0.0139573	0.0139573
Mmp28	IFNb	moderate	-0.036765	-0.036765	-0.036765
Mnda	IFNb	extreme	0.171235	0.171235	0.171235
Mndal	IFNb	extreme	0.594091	0.644673	0.594091
Mob1b	IFNb	moderate	0.030914	0.0449057	0.030914
Mob3c	IFNb	moderate	0.0571534	0.0571534	0.0571534
Morc3	IFNb	moderate	-0.00283901	0.00880257	-0.00283901
Mov10	IFNb	moderate	0.020302	0.0215122	0.020302
Mppe1	IFNb	moderate	-0.0340036	-0.0187767	-0.0340036
Mrc1	IFNb	moderate	0.107301	0.19742	0.11443
Mrpl30	IFNb	moderate	0.0158316	0.0158316	0.0158316
Ms4a4b	IFNb	moderate	0.0253171	0.0568438	0.0253171
Ms4a4c	IFNb	extreme	0.0558703	0.0568438	0.0558703
Ms4a6b	IFNb	moderate	0.0361714	0.0361714	0.0361714
Ms4a6c	IFNb	moderate	-0.00620956	-0.00620956	-0.00620956
Ms4a6d	IFNb	moderate	0.0435796	0.0435796	0.0435796
Msantd1	IFNb	moderate	0.0287739	0.0358744	0.0287739
Msrb2	IFNb	moderate	-0.0434635	-0.0434635	-0.0434635
Mt2	IFNb	moderate	0.022805	0.022805	0.022805
Mtfr2	IFNb	moderate	0.0730835	0.0730835	0.0730835
Mthfr	IFNb	moderate	0.099098	0.099098	0.099098
Mttp	IFNb	moderate	-0.0381527	0.023297	-0.0478458
Mtus1	IFNb	moderate	-0.00708506	0.020751	-0.00518258
Muc1	IFNb	moderate	0.0159374	0.0159374	0.0159374
Mx2	IFNb	extreme	0.538021	0.629216	0.538021
Mxd1	IFNb	moderate	0.0225508	0.0502401	0.0225508
Myd88	IFNb	moderate	-0.0132802	-0.0132802	-0.0132802
N4bp1	IFNb	moderate	-0.0196186	-0.0035148	-0.0227201
Naa25	IFNb	moderate	-0.117625	-0.104576	-0.117625
Naaa	IFNb	moderate	0.0842464	0.0842464	0.0842464
Nampt	IFNb	moderate	0.00489635	0.0457409	0.00489635
Nat2	IFNb	moderate	-0.0862018	-0.0862018	-0.0862018
Ncoa7	IFNb	moderate	0.123668	0.199203	0.116691
Ndnf	IFNb	moderate	-0.0353954	-0.00481038	-0.0353954
Ndrg1	IFNb	moderate	-0.0031722	0.00280572	-0.0031722
Neto2	IFNb	moderate	0.0253721	0.0627079	0.0253721
Neu3	IFNb	moderate	0.0306408	0.0306408	0.0306408
Nfil3	IFNb	moderate	0.106784	0.106784	0.106784
Nfkbiz	IFNb	moderate	0.115287	0.174235	0.115287
Nfxl1	IFNb	moderate	0.0558939	0.0630833	0.0558939
Nif3l1	IFNb	moderate	-0.0129383	0.00768022	-0.0129383
Nipa2	IFNb	moderate	-0.017705	0.00354756	-0.017705
Nkiras1	IFNb	moderate	0	0	0
Nlrc5	IFNb	moderate	0.0144741	0.0225122	0.0131955
Nmi	IFNb	moderate	0.022208	0.0400482	0.022208
Noc4l	IFNb	moderate	-0.0654131	-0.046069	-0.0654131
Nod1	IFNb	extreme	0.0215585	0.0530296	0.0215585
Nod2	IFNb	moderate	0.00336601	0.013398	0.00336601
Nol10	IFNb	moderate	0.0952267	0.186826	0.0962709
Nos2	IFNb	extreme	-0.0221018	-0.0136002	-0.0221018
Nr1d2	IFNb	moderate	0	0	0
Nr3c1	IFNb	moderate	0.00967301	0.0463832	0.00213166
Nrg1	IFNb	extreme	0.0335141	0.134246	0.0313776
Nrip1	IFNb	moderate	-0.0479064	-0.0211057	-0.0245743
Nsmaf	IFNb	moderate	0.150531	0.158747	0.151321
Nt5c3	IFNb	moderate	0.204291	0.228818	0.204291
Nup153	IFNb	moderate	-0.0394878	-0.0183577	-0.0401449
Nup93	IFNb	moderate	0.0356443	0.0593882	0.0323188
Nyap2	IFNb	moderate	0.0206411	0.0825993	0.0315406
Oas1a	IFNb	moderate	-0.0833	-0.0759408	-0.0833
Oas1c	IFNb	moderate	-0.124719	-0.124719	-0.124719
Oas1g	IFNb	moderate	-0.0906592	-0.0906592	-0.0906592
Oas1h	IFNb	moderate	-0.0961341	-0.0906592	-0.0961341
Oas2	IFNb	moderate	-0.19095	-0.168494	-0.19095
Oas3	IFNb	moderate	-0.168494	-0.168494	-0.168494
Oasl1	IFNb	extreme	-0.05172	-0.05172	-0.05172
Oasl2	IFNb	moderate	-0.0035128	0.0446944	-0.0035128
Ogfr	IFNb	moderate	-0.0218469	-0.0218469	-0.0218469
Ogfrl1	IFNb	moderate	0.189536	0.189536	0.189536
Olfr1396	IFNb	extreme	0	0	0
Olr1	IFNb	moderate	-0.0513857	-0.042946	-0.0513857
Otud1	IFNb	moderate	0.12333	0.12333	0.12333
Ovol2	IFNb	moderate	0.0292705	0.0477651	0.0292705
Oxct1	IFNb	moderate	0.78679	0.955708	0.811221
P2ry12	IFNb	moderate	0.144691	0.193104	0.144691
P2ry13	IFNb	moderate	0.176193	0.176193	0.176193
P2ry14	IFNb	moderate	0.0718595	0.07272	0.0718595
P4ha1	IFNb	moderate	0.0678972	0.125682	0.0423228
Pacsin1	IFNb	extreme	-0.0121382	-0.0109027	-0.0125411
Papd7	IFNb	moderate	0.0160576	0.0321423	0.0160576
Paqr3	IFNb	moderate	0.0333773	0.063248	0.0333773
Parp10	IFNb	moderate	0.0219731	0.0266211	0.0219731
Parp11	IFNb	moderate	0.333242	0.337212	0.333242
Parp12	IFNb	moderate	0.164323	0.215538	0.164323
Parp14	IFNb	moderate	0.26952	0.276925	0.26952
Parp8	IFNb	moderate	0.0426611	0.129792	0.0419245
Parp9	IFNb	moderate	0.154522	0.17093	0.154522
Pcdhga11	IFNb	moderate	-0.0474035	-0.0239907	-0.0260382
Pcdhgb5	IFNb	moderate	-0.0487151	-0.0239907	-0.0393442
Pcgf5	IFNb	moderate	0.178225	0.211232	0.177193
Pcmtd1	IFNb	moderate	0.169769	0.25662	0.157282
Pdcd10	IFNb	moderate	0.101171	0.122745	0.101171
Pdcd1lg2	IFNb	extreme	0.0729859	0.105991	0.0812908
Pdk3	IFNb	moderate	0.0010534	0.0618287	0.0010534
Pdss1	IFNb	moderate	-0.0776224	-0.0659657	-0.0776224
Peli1	IFNb	moderate	0.149173	0.158125	0.149173
Pfkfb3	IFNb	moderate	0.0592751	0.133044	0.0436404
Pgap2	IFNb	moderate	-0.090568	-0.0581371	-0.090568
Pgs1	IFNb	moderate	-0.0281667	-0.00803531	-0.0281667
Phc2	IFNb	moderate	-0.0357732	0.0237255	-0.0444581
Phf11a	IFNb	extreme	0.190888	0.213464	0.190888
Phf11b	IFNb	extreme	0.100882	0.168313	0.100882
Phf11c	IFNb	moderate	0.0325104	0.0325104	0.0325104
Phf11d	IFNb	moderate	0.0329803	0.0334502	0.0329803
Phf6	IFNb	moderate	-0.0158864	0.00271778	-0.0158864
Phip	IFNb	moderate	0.143211	0.213071	0.144303
Phlpp1	IFNb	moderate	0.0375201	0.116167	0.0321202
Pigv	IFNb	moderate	0.0231396	0.0231396	0.0231396
Pik3cd	IFNb	moderate	0.015882	0.0606836	0.015882
Pikfyve	IFNb	moderate	-0.0438935	-0.00636577	-0.0506115
Pim1	IFNb	moderate	0.0362042	0.0362042	0.0362042
Pkd1l3	IFNb	moderate	0.0594969	0.0808595	0.0541312
Pkib	IFNb	moderate	0.156045	0.372312	0.154466
Pla2g4a	IFNb	moderate	0.0169363	0.0774936	0.0117394
Pla2r1	IFNb	moderate	0.0971188	0.12681	0.102937
Plek	IFNb	moderate	-0.0092614	0.0491835	-0.0352958
Plekha2	IFNb	moderate	0.00066275	0.0216075	0.00066275
Plekha4	IFNb	moderate	0.0982014	0.106385	0.0982014
Plekhf1	IFNb	moderate	-0.0154348	-0.0106696	-0.0154348
Plekhf2	IFNb	moderate	0.116123	0.255673	0.116123
Plekhg6	IFNb	moderate	0.0986566	0.0986566	0.0986566
Plekho2	IFNb	moderate	0.0129505	0.0182226	0.0129505
Plod3	IFNb	moderate	-0.0112306	-0.0112306	-0.0112306
Pmepa1	IFNb	moderate	-0.0531644	0.0725852	-0.0531644
Pml	IFNb	moderate	0.0417471	0.0417471	0.0417471
Pmvk	IFNb	moderate	-0.034829	-0.034829	-0.034829
Pnp	IFNb	moderate	-0.0701534	-0.0641252	-0.0701534
Pnp2	IFNb	extreme	-0.0701534	-0.0641252	-0.0701534
Pnpla1	IFNb	moderate	-0.00553981	0.000118273	-0.00553981
Pnpt1	IFNb	moderate	0.153838	0.153838	0.153838
Pola1	IFNb	moderate	-0.0184221	0.0858228	-0.025912
Pop4	IFNb	moderate	0.0496696	0.0496696	0.0496696
Pou3f1	IFNb	extreme	0.0803279	0.0803279	0.0803279
Ppa1	IFNb	moderate	-0.0348594	-0.0348594	-0.0348594
Ppef2	IFNb	moderate	0.101792	0.119337	0.101792
Ppip5k2	IFNb	moderate	0.226439	0.311466	0.213114
Ppm1k	IFNb	moderate	0.270968	0.270968	0.270968
Ppme1	IFNb	moderate	0.0470216	0.0587362	0.0470216
Ppp1r15b	IFNb	moderate	-0.0405268	-0.0405268	-0.0405268
Ppp1r1b	IFNb	moderate	-0.00275985	0.0120956	-0.00275985
Ppp1r32	IFNb	moderate	0.013836	0.013836	0.013836
Ppp1r3d	IFNb	moderate	0	0	0
Prkx	IFNb	moderate	0.014733	0.014733	0.014733
Pros1	IFNb	moderate	-0.0118118	0.0232699	-0.00857988
Prpf38a	IFNb	moderate	0.0149412	0.0149412	0.0149412
Prpf4	IFNb	moderate	0.0125254	0.0125254	0.0125254
Prr5l	IFNb	moderate	0.0102755	0.029533	0.0104686
Prrg4	IFNb	moderate	-0.0781098	-0.0452757	-0.0781098
Psmb10	IFNb	moderate	0.00264412	0.00264412	0.00264412
Psmb9	IFNb	moderate	-0.0239088	-0.0239088	-0.0239088
Psme2	IFNb	moderate	0.0397994	0.0397994	0.0397994
Psme2b	IFNb	moderate	0.0732303	0.0732303	0.0732303
Pstpip2	IFNb	moderate	-0.0335824	0	-0.0116492
Ptgs2	IFNb	extreme	-0.00241398	-0.00241398	-0.00241398
Ptpla	IFNb	moderate	0.128503	0.168571	0.120361
Ptpn1	IFNb	moderate	0.0197435	0.101764	0.0197435
Ptpn13	IFNb	extreme	0.111556	0.161926	0.10249
Ptpn2	IFNb	moderate	-0.00689327	0.0206216	-0.0129422
Ptprc	IFNb	moderate	0.0405713	0.0624387	0.0477814
Pvrl4	IFNb	moderate	-0.0555608	-0.0336218	-0.0555608
Pxk	IFNb	moderate	0.0366099	0.122997	0.0616788
Pydc3	IFNb	extreme	0.659803	0.777275	0.659803
Pydc4	IFNb	extreme	0.190708	0.259541	0.190708
Pyhin1	IFNb	extreme	0.315209	0.315209	0.315209
Rab19	IFNb	moderate	0.0474903	0.0680035	0.0474903
Rab20	IFNb	moderate	-0.0831655	-0.061596	-0.0831655
Rab29	IFNb	moderate	-0.0349662	-0.0196981	-0.0349662
Rab38	IFNb	moderate	0.120999	0.226351	0.0779233
Rab3ip	IFNb	moderate	-0.0343637	-0.0331478	-0.0343637
Rab9	IFNb	moderate	-0.0195583	-0.0195583	-0.0195583
Rad1	IFNb	moderate	0.00301258	0.00301258	0.00301258
Ralgds	IFNb	moderate	-0.0251441	-0.0113023	-0.0251441
Ranbp2	IFNb	moderate	-0.0428521	-0.021975	-0.0428521
Rap1gds1	IFNb	moderate	-0.0628876	0.0539207	-0.0854055
Rap2c	IFNb	moderate	-0.0344751	-0.0344751	-0.0344751
Rapgef2	IFNb	moderate	0.00839942	0.0805188	0.00140555
Rapgef6	IFNb	moderate	0.0165201	0.0555863	0.0121057
Rars	IFNb	moderate	-0.0322971	-0.0295099	-0.0322971
Rasgrp1	IFNb	extreme	0.101486	0.168114	0.0965677
Rbbp8	IFNb	moderate	0.0185665	0.0343505	0.0263983
Rbl1	IFNb	moderate	-0.0301547	0.0143665	-0.0246207
Rbm43	IFNb	moderate	0.0400482	0.0400482	0.0400482
Rcn1	IFNb	moderate	0.0333536	0.0333536	0.0333536
Rdh12	IFNb	moderate	-0.0377442	-0.0377442	-0.0377442
Rel	IFNb	moderate	0.121857	0.139069	0.121857
Rfc3	IFNb	moderate	0.0165605	0.0165605	0.0165605
Rgcc	IFNb	moderate	0.0524526	0.0524526	0.0524526
Rgl1	IFNb	moderate	-0.0111263	0.029774	-0.0148352
Rgs1	IFNb	moderate	-0.187235	-0.17936	-0.187235
Rgs2	IFNb	moderate	-0.140393	-0.140393	-0.140393
Rhbdf2	IFNb	moderate	0.0137582	0.0137582	0.0137582
Rhoh	IFNb	moderate	0.037813	0.0595437	0.037813
Rin2	IFNb	moderate	-0.0046403	0.0295084	0.00259081
Rin3	IFNb	moderate	0.0028546	0.0717233	0.0028162
Ripk1	IFNb	moderate	0.0018358	0.0243001	0.0018358
Ripk2	IFNb	moderate	0.176216	0.205664	0.176216
Ripk3	IFNb	moderate	0.00386219	0.00386219	0.00386219
Rmdn3	IFNb	moderate	-0.00210944	-0.00210944	-0.00210944
Rmi2	IFNb	moderate	-0.041405	-0.0246176	-0.041405
Rnase6	IFNb	moderate	0.0519947	0.0519947	0.0519947
Rnasel	IFNb	moderate	-0.0288553	-0.0288553	-0.0288553
Rnf114	IFNb	moderate	-0.0665262	-0.0665262	-0.0665262
Rnf135	IFNb	moderate	-0.00387936	0.00249499	-0.00387936
Rnf139	IFNb	moderate	-0.0303769	-0.0303769	-0.0303769
Rnf144a	IFNb	moderate	0.211222	0.57068	0.471959
Rnf19b	IFNb	moderate	-0.0090985	0.00460259	-0.0090985
Rnf217	IFNb	moderate	0.0293598	0.106388	0.0444453
Rnf31	IFNb	moderate	0.0153673	0.0397994	0.0153673
Rnf34	IFNb	moderate	-0.0348495	-0.013354	-0.0348495
Rpf2	IFNb	moderate	0.0354947	0.040735	0.0354947
Rsad2	IFNb	extreme	0.763793	0.763793	0.763793
Rtp4	IFNb	moderate	-0.0457138	-0.0177112	-0.0458868
Rufy3	IFNb	moderate	0.181083	0.224967	0.188883
S1pr2	IFNb	moderate	0.0377899	0.0558482	0.0377899
Samd9l	IFNb	moderate	-0.41944	-0.41944	-0.41944
Samhd1	IFNb	moderate	0.0493121	0.123245	0.0493121
Sap30	IFNb	moderate	0.027692	0.027692	0.027692
Sass6	IFNb	moderate	0.0642364	0.0795262	0.0642364
Sav1	IFNb	moderate	-0.00525173	-0.00525173	-0.00525173
Sbno2	IFNb	moderate	0.0688845	0.0953104	0.0688845
Scimp	IFNb	extreme	-0.00286742	-0.00286742	-0.00286742
Sco1	IFNb	moderate	0.0402251	0.0402251	0.0402251
Scyl2	IFNb	moderate	-0.0523626	-0.0299129	-0.050737
Sdad1	IFNb	moderate	0.082733	0.0842464	0.082733
Sdc4	IFNb	moderate	-0.0083399	0.0609518	-0.0083399
Sectm1a	IFNb	extreme	-0.0391095	-0.0271858	-0.0391095
Sell	IFNb	extreme	-0.0710948	-0.0710948	-0.0710948
Selp	IFNb	extreme	-0.0935356	-0.0775523	-0.0935356
Sema3c	IFNb	moderate	-0.196944	-0.0434524	-0.137767
Sema6b	IFNb	moderate	-0.0233614	-0.000231195	-0.0233614
Senp1	IFNb	moderate	0.0535827	0.0765138	0.0535827
Sepw1	IFNb	moderate	0	0	0
Serpina3f	IFNb	extreme	0.12055	0.12055	0.12055
Serpina3g	IFNb	extreme	0.418325	0.418325	0.418325
Serpina3i	IFNb	extreme	0.418325	0.418325	0.418325
Serpinb1b	IFNb	moderate	0.0362763	0.0362763	0.0362763
Serpini1	IFNb	moderate	0.132039	0.179723	0.136797
Sertad1	IFNb	moderate	-0.095835	-0.095835	-0.095835
Sertad3	IFNb	moderate	-0.095835	-0.095835	-0.095835
Sesn3	IFNb	moderate	0.0843767	0.161299	0.0508896
Setdb2	IFNb	moderate	0.0625876	0.0926649	0.0625876
Sfmbt2	IFNb	moderate	0.0344487	0.0994827	0.0354074
Sgcb	IFNb	moderate	0.0481991	0.0948627	0.0481991
Sgk3	IFNb	moderate	0.036928	0.0894375	0.0387556
Sh2d2a	IFNb	moderate	0.00553032	0.00583562	0.00553032
Shb	IFNb	moderate	0.0509066	0.0809933	0.0567651
Shf	IFNb	moderate	0.0295014	0.0295014	0.0295014
Shmt1	IFNb	moderate	0.00127054	0.00254108	0.00127054
Sirt3	IFNb	moderate	-0.0794578	-0.0794578	-0.0794578
Slamf1	IFNb	moderate	-0.0007811	0.0612392	-0.0007811
Slamf6	IFNb	moderate	-0.00804279	-0.00289268	-0.00804279
Slamf7	IFNb	moderate	-0.0352008	0.0190255	-0.0352008
Slamf8	IFNb	moderate	-0.09771	-0.09771	-0.09771
Slc11a2	IFNb	moderate	0.0275928	0.0358901	0.0275928
Slc12a7	IFNb	moderate	-0.0375586	0.00216387	-0.0510886
Slc12a9	IFNb	moderate	-0.0213231	-0.00434644	-0.0213231
Slc15a1	IFNb	moderate	-0.0263714	0.00571077	-0.0263714
Slc15a2	IFNb	moderate	0.158219	0.171378	0.158219
Slc16a1	IFNb	moderate	0.00805435	0.0446193	0.00805435
Slc1a4	IFNb	moderate	0.0963965	0.0993793	0.0963965
Slc20a2	IFNb	moderate	-0.00596954	0.03583	-0.00942823
Slc25a22	IFNb	moderate	0.0795538	0.0795538	0.0795538
Slc25a25	IFNb	moderate	0.0139218	0.0229632	0.0139218
Slc26a2	IFNb	moderate	0.0246721	0.0246721	0.0246721
Slc28a2	IFNb	moderate	0.0182961	0.045688	0.0182961
Slc30a1	IFNb	moderate	-0.0832087	-0.0279344	-0.0832087
Slc30a4	IFNb	moderate	0.0268532	0.0268532	0.0268532
Slc31a1	IFNb	moderate	0.0694516	0.133333	0.0694516
Slc31a2	IFNb	moderate	0.133201	0.173067	0.133201
Slc43a3	IFNb	moderate	0.0480933	0.0480933	0.0480933
Slc44a3	IFNb	extreme	0.178234	0.27889	0.138221
Slc45a3	IFNb	moderate	0.0102096	0.0102096	0.0102096
Slc4a11	IFNb	moderate	-0.0572086	-0.0572086	-0.0572086
Slc7a14	IFNb	moderate	0.0160107	0.0867245	0.0208848
Slco3a1	IFNb	moderate	-0.00070708	0.0429357	-0.00447847
Slfn1	IFNb	extreme	0.141804	0.141804	0.141804
Slfn2	IFNb	moderate	0.127399	0.140411	0.127399
Slfn3	IFNb	moderate	0.0736182	0.0736182	0.0736182
Slfn4	IFNb	moderate	0.0421774	0.0736182	0.0421774
Slfn5	IFNb	moderate	0.061099	0.061099	0.061099
Slfn8	IFNb	moderate	0.0649925	0.0649925	0.0649925
Slfn9	IFNb	extreme	0.0630457	0.0649925	0.0630457
Smagp	IFNb	moderate	0.00291025	0.00832842	0.00291025
Smcr8	IFNb	moderate	0	0	0
Smg7	IFNb	moderate	-0.0378817	-0.0143565	-0.0302572
Snap29	IFNb	moderate	0.00559057	0.0180503	0.00559057
Snn	IFNb	moderate	-0.0343473	-0.0280597	-0.0343473
Snx10	IFNb	moderate	0.0352986	0.0746688	0.0228788
Snx2	IFNb	moderate	-0.0671852	-0.0416143	-0.0671852
Soat2	IFNb	moderate	0.00268206	0.00268206	0.00268206
Socs1	IFNb	extreme	-0.0401809	-0.0401809	-0.0401809
Socs2	IFNb	moderate	-0.0112128	0.00670128	-0.0112128
Socs3	IFNb	extreme	-0.00803531	-0.00803531	-0.00803531
Socs7	IFNb	moderate	-0.0218042	-0.00476047	-0.0218042
Sod2	IFNb	moderate	0.0135869	0.0271738	0.0135869
Sp100	IFNb	moderate	-0.0110406	-0.00300463	-0.0110406
Sp110	IFNb	moderate	0.14814	0.29628	0.14814
Sp140	IFNb	moderate	-0.0095383	0	-0.0095383
Spata13	IFNb	moderate	0.0523156	0.100481	0.0447504
Spata5l1	IFNb	moderate	-0.0356895	-0.0356895	-0.0356895
Spdya	IFNb	moderate	0.0610231	0.105063	0.0610231
Sphk1	IFNb	moderate	0.07157	0.07157	0.07157
Spin4	IFNb	moderate	-0.0195497	-0.0195497	-0.0195497
Sppl2a	IFNb	moderate	-0.0281827	-0.0167936	-0.0281827
Spred1	IFNb	moderate	-0.0140884	0.0350034	-0.00886374
Spry2	IFNb	moderate	0.141897	0.141897	0.141897
Spsb1	IFNb	moderate	-0.0081547	0.0186558	-0.0081547
Spta1	IFNb	extreme	-0.062037	0.300897	-0.062037
Sptbn1	IFNb	moderate	0.0651219	0.150704	0.024525
St3gal4	IFNb	moderate	0.0505956	0.0749489	0.0559603
St3gal6	IFNb	moderate	-0.00479135	0.0154478	-0.00479135
St8sia1	IFNb	moderate	0.0946483	0.181034	0.087406
Stard3	IFNb	moderate	-0.0176153	-0.0176153	-0.0176153
Stat1	IFNb	moderate	0.134973	0.341498	0.049044
Stat2	IFNb	moderate	0.0294051	0.0616458	0.0294051
Stat3	IFNb	moderate	-0.0692669	-0.0500614	-0.0692669
Stat5b	IFNb	moderate	-0.0512492	-0.00210138	-0.0365231
Steap4	IFNb	extreme	0.0344222	0.0344222	0.0344222
Stk26	IFNb	moderate	-0.0146079	-0.0124353	-0.0146079
Stk38l	IFNb	moderate	0.00560833	0.063952	-0.000363813
Stoml1	IFNb	moderate	0.00977923	0.00977923	0.00977923
Stx11	IFNb	moderate	0.0841864	0.106761	0.0841864
Stx12	IFNb	moderate	-0.0588609	-0.0393271	-0.0588609
Stx16	IFNb	moderate	-0.0164273	-0.0119363	-0.0164273
Stx7	IFNb	moderate	0.0103975	0.0543383	0.0103975
Sult6b1	IFNb	moderate	0.0282374	0.0467449	0.0282374
Susd6	IFNb	moderate	-0.0200945	0.0294761	-0.0259195
Synj1	IFNb	moderate	-0.0358762	-0.0301917	-0.0307383
Taf4b	IFNb	moderate	0.0719674	0.0908659	0.0760128
Taf7	IFNb	moderate	0.0179644	0.0179644	0.0179644
Tagap	IFNb	moderate	0	0	0
Tagln	IFNb	moderate	0.0157753	0.0157753	0.0157753
Tanc1	IFNb	moderate	-0.0339306	0.0102008	-0.027971
Tank	IFNb	moderate	0.148863	0.182036	0.134816
Tap1	IFNb	moderate	-0.0239088	-0.0239088	-0.0239088
Tap2	IFNb	moderate	-0.0239088	-0.0239088	-0.0239088
Tapbp	IFNb	moderate	-0.0394479	-0.0394479	-0.0394479
Tapbpl	IFNb	moderate	0.0514412	0.0514412	0.0514412
Tarm1	IFNb	extreme	0	0	0
Tax1bp1	IFNb	moderate	-0.0291221	-0.0229482	-0.0291221
Tbc1d13	IFNb	moderate	0.0619722	0.0849963	0.0619722
Tbc1d14	IFNb	moderate	0.0574764	0.118159	0.0542701
Tceanc2	IFNb	moderate	0.0296979	0.053748	0.0296979
Tcf4	IFNb	moderate	0.140494	0.284476	0.154272
Tcof1	IFNb	moderate	-0.0568886	-0.0502492	-0.0568886
Tcp10b	IFNb	moderate	0	0	0
Tdrd7	IFNb	moderate	0.111157	0.132826	0.111157
Tec	IFNb	moderate	-0.026898	0.0282644	-0.0358833
Tet2	IFNb	moderate	0.00923312	0.0326999	0.00920655
Tex14	IFNb	moderate	0.00815044	0.0248849	0.00764663
Tfec	IFNb	moderate	0.0579372	0.114164	0.062112
Tgif2	IFNb	moderate	-0.0567015	-0.0567015	-0.0567015
Tgm1	IFNb	moderate	0.0195649	0.0195649	0.0195649
Tgm2	IFNb	moderate	0.0334246	0.0618703	0.0334246
Tgs1	IFNb	moderate	0.136556	0.159211	0.136556
Tgtp1	IFNb	extreme	0.386727	0.523402	0.386727
Tgtp2	IFNb	extreme	0	0	0
Tha1	IFNb	moderate	-0.0126563	-0.00805462	-0.0126563
Thada	IFNb	moderate	-0.0694808	-0.0335826	-0.0616675
Themis2	IFNb	moderate	-0.00517701	-0.000756906	-0.00517701
Thrb	IFNb	moderate	0	0	0
Tiam1	IFNb	moderate	0.00807453	0.0720245	-0.00391861
Tifa	IFNb	moderate	0.0190983	0.0219479	0.0190983
Timeless	IFNb	moderate	0.0385926	0.0616458	0.0385926
Tiparp	IFNb	moderate	0.0966411	0.102391	0.0966411
Tldc2	IFNb	extreme	0.123245	0.123245	0.123245
Tle4	IFNb	moderate	-0.0115912	0.0144458	-0.00948298
Tlk2	IFNb	moderate	0.0427935	0.101726	0.0570702
Tlr11	IFNb	moderate	0.0868517	0.107969	0.0868517
Tlr3	IFNb	moderate	-0.0278339	-0.0278339	-0.0278339
Tlr4	IFNb	moderate	-0.0254215	0.0408234	-0.0356902
Tlr7	IFNb	moderate	-0.0572511	-0.0572511	-0.0572511
Tlr8	IFNb	moderate	0.0221152	0.024515	0.0221152
Tm4sf1	IFNb	moderate	-0.0102855	-0.00941026	-0.0102855
Tma16	IFNb	moderate	0.0313785	0.0313785	0.0313785
Tmem106a	IFNb	moderate	-0.0036415	0.0299216	-0.0036415
Tmem140	IFNb	moderate	-0.0231171	-0.0231171	-0.0231171
Tmem171	IFNb	moderate	-0.0125284	-0.0125284	-0.0125284
Tmem173	IFNb	moderate	-0.0191759	-0.0191759	-0.0191759
Tmem2	IFNb	moderate	0.127955	0.18293	0.137247
Tmem219	IFNb	moderate	0.0441665	0.0582761	0.0441665
Tmem229b	IFNb	moderate	-0.0177561	-0.0140283	-0.0177561
Tmem236	IFNb	moderate	0.0680413	0.133157	0.0680413
Tmem243	IFNb	moderate	-0.0112046	0.00511538	-0.0192029
Tmem45b	IFNb	moderate	-0.0841746	-0.0488441	-0.0841746
Tmem67	IFNb	moderate	0.184017	0.359556	0.184755
Tmem68	IFNb	moderate	0.111713	0.159211	0.111713
Tmem86b	IFNb	moderate	0.0249002	0.0249002	0.0249002
Tmigd3	IFNb	moderate	-0.0749675	-0.030166	-0.0749675
Tnf	IFNb	moderate	-0.0665351	-0.0665351	-0.0665351
Tnfaip3	IFNb	moderate	-0.0316526	-0.0209721	-0.0316526
Tnfaip6	IFNb	moderate	0.272287	0.272287	0.272287
Tnfaip8l3	IFNb	moderate	0.0303504	0.0638336	0.0303504
Tnfrsf12a	IFNb	moderate	-0.115394	-0.115394	-0.115394
Tnfrsf13b	IFNb	moderate	-0.0244374	-0.00169463	-0.0244374
Tnfrsf1a	IFNb	moderate	0.0986566	0.0986566	0.0986566
Tnfsf10	IFNb	extreme	0.156626	0.156626	0.156626
Tnfsf14	IFNb	moderate	-0.087217	-0.087217	-0.087217
Tnfsf15	IFNb	moderate	0.0806172	0.0806172	0.0806172
Tnfsf18	IFNb	extreme	0.149475	0.149475	0.149475
Tnfsf8	IFNb	moderate	0.0790892	0.0858324	0.0790892
Tnip2	IFNb	moderate	0.00171162	0.00171162	0.00171162
Tnip3	IFNb	moderate	-0.0690442	-0.0284743	-0.0513902
Tnni3	IFNb	moderate	0.0381236	0.0381236	0.0381236
Top3a	IFNb	moderate	0	0	0
Tor1aip1	IFNb	moderate	-0.0774408	-0.0774408	-0.0774408
Tor1aip2	IFNb	moderate	-0.00600945	0.0654219	-0.00600945
Tor3a	IFNb	moderate	0.00317184	0.00317184	0.00317184
Tox4	IFNb	moderate	-0.0232734	0.00162867	-0.0232734
Tppp3	IFNb	moderate	0.0202679	0.0202679	0.0202679
Tpst1	IFNb	moderate	0.0014443	0.00510416	0.000388273
Tpx2	IFNb	moderate	0.00624134	0.0100098	0.00624134
Tra2a	IFNb	moderate	0.0589795	0.0929133	0.0589795
Tra2b	IFNb	moderate	0.0145434	0.0520386	0.0145434
Traf3ip2	IFNb	moderate	-0.00325401	0.00591297	-0.00325401
Traf5	IFNb	moderate	-0.100429	-0.0591523	-0.100429
Trafd1	IFNb	moderate	-0.118739	-0.104576	-0.118739
Treml2	IFNb	moderate	0.00324089	0.00324089	0.00324089
Trex1	IFNb	moderate	0	0	0
Trim12a	IFNb	moderate	0.102683	0.123263	0.102683
Trim12c	IFNb	moderate	0.158952	0.194642	0.158952
Trim14	IFNb	moderate	0.135423	0.226866	0.135423
Trim21	IFNb	moderate	0.0202788	0.0202788	0.0202788
Trim25	IFNb	moderate	0.00246276	0.00246276	0.00246276
Trim26	IFNb	moderate	0.114106	0.143977	0.114106
Trim30a	IFNb	moderate	0.122908	0.160777	0.122908
Trim30b	IFNb	extreme	0.194642	0.194642	0.194642
Trim30d	IFNb	moderate	0.176397	0.192016	0.176397
Trim34a	IFNb	moderate	0.0133228	0.0133228	0.0133228
Trim56	IFNb	moderate	-0.0234317	-0.0234317	-0.0234317
Trim6	IFNb	moderate	-0.018763	0.0133228	-0.018763
Trip10	IFNb	moderate	-0.0837372	-0.0678372	-0.0837372
Tspo	IFNb	moderate	0.0381621	0.0381621	0.0381621
Ttc39b	IFNb	moderate	0.0971231	0.106268	0.10007
Ttc9c	IFNb	moderate	0.00892892	0.00892892	0.00892892
Tuba8	IFNb	extreme	0.0549985	0.148753	0.0549985
Tulp3	IFNb	moderate	0.021386	0.0359602	0.021386
Uaca	IFNb	moderate	0.0108904	0.0238893	0.0219155
Uba7	IFNb	moderate	-0.0319764	-0.0319764	-0.0319764
Ube2l6	IFNb	moderate	0.00487	0.0201958	0.00487
Ugcg	IFNb	moderate	0.0164385	0.0185014	0.0164385
Upp1	IFNb	extreme	0.0605125	0.0646188	0.0605125
Usb1	IFNb	moderate	0.00589221	0.00589221	0.00589221
Usp12	IFNb	moderate	0.105946	0.24783	0.0620669
Usp18	IFNb	extreme	0.2048	0.260848	0.2048
Usp25	IFNb	moderate	0.0641665	0.0998245	0.0811234
Usp42	IFNb	moderate	-0.0355803	-0.0355803	-0.0355803
Usp7	IFNb	moderate	0.0412095	0.0607731	0.0370057
Utp3	IFNb	moderate	0.1294	0.1294	0.1294
Vcan	IFNb	moderate	0.172484	0.215439	0.15556
Vcpip1	IFNb	moderate	-0.0421709	0.0431711	-0.0421709
Vmn2r55	IFNb	moderate	0.0165437	0.0203441	0.0165437
Vps54	IFNb	moderate	0.154285	0.172932	0.148896
Vsnl1	IFNb	moderate	0.00508207	0.0219695	0.00101666
Wars	IFNb	moderate	0.0537451	0.150619	0.0537451
Wdfy2	IFNb	moderate	0.0109769	0.0479825	0.0275346
Wdhd1	IFNb	moderate	0.0417433	0.0471136	0.0417433
Wdr37	IFNb	moderate	0.100756	0.149695	0.0864037
Wdr43	IFNb	moderate	0.0196898	0.032311	0.0196898
Wfdc17	IFNb	moderate	-0.0839137	-0.0839137	-0.0839137
Whamm	IFNb	moderate	0.00496887	0.0115284	0.00496887
Whsc1l1	IFNb	moderate	-0.0107741	0.0070936	-0.0158603
Wrn	IFNb	moderate	0.0181608	0.0455879	0.0159589
Xaf1	IFNb	moderate	0.0511103	0.0642098	0.0511103
Xcr1	IFNb	moderate	0.0905811	0.0905811	0.0905811
Xrn1	IFNb	moderate	0.0984546	0.152366	0.0945743
Xrn2	IFNb	moderate	-0.0205301	-0.0147826	-0.0205301
Ythdf1	IFNb	moderate	0.0802304	0.0955549	0.0802304
Zbp1	IFNb	extreme	-0.178914	-0.178914	-0.178914
Zbtb5	IFNb	moderate	0.0279035	0.0468765	0.0279035
Zbtb8a	IFNb	moderate	-0.0537543	-0.0537543	-0.0537543
Zc3h7a	IFNb	moderate	-0.0449816	-0.0296084	-0.0449816
Zc3hav1	IFNb	moderate	0.253129	0.275263	0.253129
Zcchc2	IFNb	moderate	0.0564612	0.103808	0.0588214
Zcchc6	IFNb	moderate	0.00173987	0.0400301	-0.0172973
Zeb1	IFNb	moderate	0.0419661	0.0678208	0.0388784
Zfand5	IFNb	moderate	-0.0093146	-0.0093146	-0.0093146
Zfp213	IFNb	moderate	-0.0571544	-0.0571544	-0.0571544
Zfp281	IFNb	moderate	0.0404624	0.0404624	0.0404624
Zfp319	IFNb	moderate	0.00589221	0.00589221	0.00589221
Zfp36	IFNb	moderate	0.0476322	0.0476322	0.0476322
Zfp366	IFNb	extreme	0.030007	0.0479567	0.030007
Zfp382	IFNb	moderate	-0.0230685	-0.0230685	-0.0230685
Zfp429	IFNb	moderate	-0.0557326	-0.0557326	-0.0557326
Zfp456	IFNb	moderate	-0.0536013	-0.0514699	-0.0536013
Zfp459	IFNb	moderate	-0.0566456	-0.0557326	-0.0566456
Zfp513	IFNb	moderate	-0.020732	-0.020732	-0.020732
Zfp619	IFNb	moderate	0	0	0
Zfp777	IFNb	moderate	0.0508571	0.0508571	0.0508571
Zfp800	IFNb	moderate	0.318169	0.447189	0.306304
Zfp821	IFNb	moderate	0.0762792	0.0808595	0.0762792
Zfp952	IFNb	moderate	-0.0311358	-0.0311358	-0.0311358
Zfp961	IFNb	moderate	-0.0824142	-0.0504654	-0.0824142
Znfx1	IFNb	moderate	9.77e-05	0.0344501	9.77e-05
Zranb3	IFNb	moderate	-0.0180106	0.0108444	-0.0269966
Zufsp	IFNb	moderate	0.0788179	0.105182	0.0788179
Zyx	IFNb	moderate	0.237859	0.237859	0.237859
1110038F14Rik	IFNg	moderate	0.0166838	0.0166838	0.0166838
1110059E24Rik	IFNg	moderate	0.174344	0.229523	0.159663
1600014C10Rik	IFNg	moderate	-0.0364011	-0.0364011	-0.0364011
1700123I01Rik	IFNg	moderate	0.0352301	0.071014	0.0352301
2010002M12Rik	IFNg	moderate	0.206512	0.268038	0.206512
4930523C07Rik	IFNg	moderate	-0.104969	-0.0550386	-0.104969
5430427O19Rik	IFNg	moderate	0.0118826	0.0118973	0.0118826
5730508B09Rik	IFNg	moderate	0.0771594	0.0945459	0.0771594
9430020K01Rik	IFNg	moderate	0.104229	0.1717	0.0822472
9930111J21Rik1	IFNg	moderate	0.0875503	0.152148	0.0875503
AA467197	IFNg	moderate	-0.0102499	0.0288422	-0.0102499
Abhd17c	IFNg	moderate	0.0296009	0.0656186	0.0294231
Abl2	IFNg	moderate	-0.00468787	0.0585895	-0.0127935
Abtb2	IFNg	moderate	-0.0513448	-0.0176578	-0.0451354
Acacb	IFNg	moderate	0.0248517	0.0607871	0.0263294
Acer2	IFNg	moderate	-0.0381922	-0.00478803	-0.0068437
Acvr1b	IFNg	moderate	-0.0027529	0.0207173	-0.0027529
Acvr2a	IFNg	moderate	0.170989	0.219082	0.187772
Adam9	IFNg	moderate	-0.0587737	-0.0254742	-0.0617435
Adamtsl4	IFNg	moderate	0.00452002	0.00452002	0.00452002
Adar	IFNg	moderate	-0.0328931	-0.0309827	-0.0328931
Adcy4	IFNg	extreme	-0.0238624	-0.0238624	-0.0238624
Adhfe1	IFNg	moderate	0.0777576	0.119411	0.0777576
Adora3	IFNg	moderate	-0.0517224	-0.0211524	-0.0517224
Aff1	IFNg	moderate	0.0450767	0.138743	0.0716783
Agfg1	IFNg	moderate	0.229152	0.263508	0.229152
Agpat9	IFNg	moderate	0.0182235	0.0323574	0.0136786
Ahr	IFNg	moderate	0.134716	0.186797	0.134716
AI607873	IFNg	moderate	0.581243	0.587133	0.581243
Akap10	IFNg	moderate	-0.00970906	0.00186137	-0.00970906
Akap12	IFNg	moderate	0.00634652	0.0406675	-0.00535543
Aldh18a1	IFNg	moderate	0.0338346	0.0453	0.0338346
Aldh1b1	IFNg	moderate	0.0171903	0.023155	0.0171903
Amica1	IFNg	moderate	-0.00686754	0.00999872	-0.00686754
Amn1	IFNg	moderate	0.0339244	0.0724566	0.0339244
Amotl2	IFNg	moderate	0.0238296	0.0344727	0.0238296
Ankrd11	IFNg	moderate	0.0217049	0.0556052	0.0166719
Apaf1	IFNg	moderate	0.0252182	0.0517149	0.0247821
Apobec3	IFNg	moderate	-0.00251097	0.00438964	-0.00251097
Apol9b	IFNg	moderate	0.0435039	0.0435039	0.0435039
Aqp9	IFNg	moderate	0.00457772	0.0154383	0.00457772
Arap2	IFNg	moderate	0.191422	0.237255	0.190606
Arfgap3	IFNg	moderate	-0.0115189	-0.00972864	-0.0115189
Arg2	IFNg	moderate	0.0169187	0.0347614	0.0169187
Arhgap28	IFNg	moderate	0.0436562	0.089945	0.0385612
Arhgap8	IFNg	moderate	-0.0302052	-0.028653	-0.0302052
Arhgef3	IFNg	moderate	0.0145169	0.123692	0.00623786
Arhgef37	IFNg	moderate	0.0037122	0.0189036	0.0037122
Arhgef40	IFNg	moderate	-0.0105335	-0.00702435	-0.0105335
Arid4a	IFNg	moderate	-0.0069736	0.0275788	-0.0182316
Arid5a	IFNg	extreme	0.0171695	0.0482594	0.0171695
Arid5b	IFNg	moderate	0.13199	0.233488	0.163624
Armcx6	IFNg	moderate	-0.0571804	-0.0571804	-0.0571804
Arntl2	IFNg	moderate	0.0756665	0.0792064	0.0756665
Arsi	IFNg	moderate	-0.0642581	-0.0642581	-0.0642581
Asb4	IFNg	moderate	-0.00426457	-0.000477607	-0.00426457
Aste1	IFNg	moderate	0.0369512	0.0557977	0.0369512
Atp11b	IFNg	moderate	0.366415	0.38572	0.377071
Atp7a	IFNg	moderate	-0.00868199	0.018559	-0.00237458
Atp8a1	IFNg	moderate	0.267686	0.316158	0.293394
B3gnt2	IFNg	moderate	-0.0471768	-0.012272	-0.0530952
B4galt3	IFNg	moderate	-0.0156589	-0.0156589	-0.0156589
B4galt5	IFNg	moderate	0.0318309	0.034488	0.0318309
Bach1	IFNg	moderate	0.052887	0.089641	0.052887
Bard1	IFNg	moderate	0.0607647	0.0797612	0.0683272
Batf	IFNg	moderate	-0.0309609	-0.0309609	-0.0309609
Batf2	IFNg	extreme	0.0604211	0.071014	0.0604211
Batf3	IFNg	moderate	-0.12651	-0.0588606	-0.12651
Baz2b	IFNg	moderate	0.0177211	0.0920861	0.00450044
BC068281	IFNg	moderate	-0.0768895	-0.0768895	-0.0768895
BC094916	IFNg	moderate	0.00764455	0.066106	0.00764455
Bcl3	IFNg	moderate	0.0756783	0.0756783	0.0756783
Bco2	IFNg	moderate	-0.0148902	-0.0148902	-0.0148902
Bend6	IFNg	moderate	0.254982	0.269913	0.254982
Birc3	IFNg	moderate	0.101411	0.101411	0.101411
Bmp2k	IFNg	moderate	0.065732	0.0834141	0.0674843
Boc	IFNg	extreme	0.111691	0.201864	0.0675469
Brdt	IFNg	moderate	-0.0188142	0.00843285	-0.0012531
Bst1	IFNg	moderate	0.0719216	0.108092	0.0719216
Bzw2	IFNg	moderate	0.0601653	0.118058	0.0329004
C130026I21Rik	IFNg	moderate	0.00839256	0.0859364	0
C1galt1	IFNg	moderate	0.0164167	0.0164167	0.0164167
C1ra	IFNg	moderate	0.0240796	0.0240796	0.0240796
C1rl	IFNg	moderate	-0.0103938	0.0240796	-0.0103938
C4b	IFNg	extreme	0.00515895	0.0283028	0.00515895
Cacna1b	IFNg	moderate	0.0479165	0.105861	0.0683844
Card6	IFNg	moderate	0.0189325	0.0189325	0.0189325
Casp1	IFNg	moderate	0.291438	0.291438	0.291438
Casp12	IFNg	extreme	0.266542	0.396108	0.266542
Casp4	IFNg	moderate	0.343773	0.396108	0.343773
Casp7	IFNg	moderate	0.0309793	0.0451797	0.0309793
Ccbl2	IFNg	moderate	0.244689	0.267823	0.244689
Ccdc144b	IFNg	moderate	0.0199123	0.0309583	0.0199123
Ccdc25	IFNg	moderate	0.0397556	0.0398004	0.0397556
Ccdc86	IFNg	moderate	-0.029739	-0.0281374	-0.029739
Ccl12	IFNg	extreme	0.138394	0.138394	0.138394
Ccl2	IFNg	extreme	0.147684	0.147684	0.147684
Ccl3	IFNg	moderate	0.0304481	0.0304481	0.0304481
Ccl4	IFNg	moderate	0.0304481	0.0304481	0.0304481
Ccl7	IFNg	extreme	0.147684	0.147684	0.147684
Ccl8	IFNg	extreme	0.0904563	0.0904563	0.0904563
Ccr1	IFNg	moderate	-0.0128789	-0.0128789	-0.0128789
Ccr5	IFNg	moderate	-0.0322088	-0.0322088	-0.0322088
Ccrn4l	IFNg	moderate	0.00629271	0.00629271	0.00629271
Cd180	IFNg	moderate	0.0382227	0.0618369	0.0382227
Cd274	IFNg	moderate	0.0733186	0.0851802	0.0733186
Cd300lf	IFNg	moderate	0	0	0
Cd40	IFNg	moderate	0.0450693	0.0450693	0.0450693
Cd69	IFNg	extreme	0.0216356	0.0216356	0.0216356
Cd83	IFNg	moderate	-0.000501421	-0.000501421	-0.000501421
Cd86	IFNg	moderate	0.1194	0.12857	0.121286
Cdc25a	IFNg	moderate	-0.011137	0.00579777	-0.011137
Cdc42ep2	IFNg	moderate	-0.0274766	-0.0274766	-0.0274766
Cdc42ep4	IFNg	moderate	-0.0563268	-0.0514492	-0.0563268
Cdk8	IFNg	moderate	-0.0006278	0.0193444	-0.0006278
Cdkn1a	IFNg	moderate	-0.0541987	-0.0541987	-0.0541987
Cers6	IFNg	moderate	0.268542	0.384147	0.265169
Cfb	IFNg	moderate	-0.0327	-0.0303157	-0.0327
Cflar	IFNg	moderate	0.0475311	0.0498205	0.0475311
Ch25h	IFNg	extreme	0.101842	0.101842	0.101842
Chd7	IFNg	moderate	0.159442	0.265418	0.161734
Chst11	IFNg	moderate	0.00697795	0.0185911	0.00816116
Chst7	IFNg	moderate	0.0354817	0.0625857	0.0354817
Ciita	IFNg	moderate	0.140924	0.173118	0.140924
Cish	IFNg	extreme	0.00356227	0.00356227	0.00356227
Clcn1	IFNg	moderate	0.112441	0.135304	0.112441
Clec10a	IFNg	moderate	-0.0248838	-0.0248838	-0.0248838
Clec1a	IFNg	moderate	0.0762649	0.0762649	0.0762649
Clec2d	IFNg	moderate	0.0703759	0.0880537	0.0703759
Clec7a	IFNg	moderate	0.0774618	0.0786587	0.0774618
Cmpk2	IFNg	moderate	0.176926	0.213253	0.176926
Cnn3	IFNg	moderate	0.100263	0.110587	0.100263
Cnrip1	IFNg	moderate	0.0360233	0.0360233	0.0360233
Coro2a	IFNg	moderate	0.0913319	0.120995	0.116684
Cpa3	IFNg	moderate	0.104275	0.129016	0.104275
Creb5	IFNg	moderate	0.0100777	0.029295	0.00998362
Crem	IFNg	moderate	0.320812	0.403317	0.345593
Csf1	IFNg	moderate	-0.0771205	-0.0771205	-0.0771205
Csf2rb	IFNg	moderate	2.1749e-05	2.1749e-05	2.1749e-05
Csrnp1	IFNg	moderate	0.020414	0.020414	0.020414
Cst7	IFNg	moderate	0.032347	0.032347	0.032347
Ctsc	IFNg	moderate	0.0759365	0.115559	0.0759365
Ctse	IFNg	moderate	-0.0164521	-0.00956281	-0.0164521
Cxcl10	IFNg	extreme	-0.0452183	-0.0452183	-0.0452183
Cxcl9	IFNg	extreme	0.0453541	0.0453541	0.0453541
Cxcr2	IFNg	moderate	-0.020664	-0.00335883	-0.020664
D16Ertd472e	IFNg	moderate	-0.00744792	-0.00173193	-0.00744792
Dab2	IFNg	moderate	0.0477562	0.0827147	0.0403008
Dapp1	IFNg	moderate	0.0123658	0.0581325	0.0224616
Daxx	IFNg	moderate	-0.0138677	-0.0138677	-0.0138677
Dcbld2	IFNg	moderate	-0.00538344	-0.00357516	-0.00581663
Dck	IFNg	moderate	0.00481435	0.0220365	0.00481435
Dcp2	IFNg	moderate	0.0161184	0.0174501	0.0161184
Dcun1d1	IFNg	moderate	0.198705	0.234189	0.198705
Ddx31	IFNg	moderate	-0.0696019	0.00245116	-0.0696019
Ddx4	IFNg	moderate	0.0284549	0.0451562	0.0284549
Ddx58	IFNg	moderate	0.30853	0.30853	0.30853
Ddx60	IFNg	moderate	-0.00263104	0.0133501	-0.00630602
Dedd	IFNg	moderate	0.00013085	0.0409746	0.00013085
Denr	IFNg	moderate	-0.0530795	-0.0530795	-0.0530795
Dgat2	IFNg	moderate	-0.026153	-0.026153	-0.026153
Dgkh	IFNg	moderate	0.0609838	0.151797	0.0398727
Dhh	IFNg	moderate	0.0177195	0.0177195	0.0177195
Dhrs9	IFNg	moderate	0.0723748	0.0723748	0.0723748
Dhx58	IFNg	moderate	-0.0136447	-0.0136447	-0.0136447
Dna2	IFNg	moderate	0.0111126	0.0326766	0.0111126
Dnah17	IFNg	moderate	-0.0318621	-0.0207406	-0.0321327
Dok2	IFNg	moderate	-0.0311462	-0.0311462	-0.0311462
Dopey1	IFNg	moderate	0.0371546	0.0693624	0.0444773
Dr1	IFNg	moderate	0.00854852	0.00854852	0.00854852
Dram1	IFNg	moderate	-0.029349	0.0140521	-0.043261
Dtx3l	IFNg	moderate	0.0818865	0.0818865	0.0818865
Dusp10	IFNg	moderate	-0.0204174	0.0233403	-0.0132016
Dusp16	IFNg	moderate	0.0506602	0.0854992	0.0544278
Dusp23	IFNg	moderate	-0.0761926	-0.0761926	-0.0761926
E2f8	IFNg	moderate	-0.0141091	0.000438378	-0.0141091
Ednrb	IFNg	moderate	0.0899624	0.103031	0.0899624
Egr2	IFNg	moderate	0.01426	0.01426	0.01426
Eif1a	IFNg	moderate	-0.00564873	-0.00564873	-0.00564873
Eif2ak2	IFNg	moderate	0.0641986	0.0716776	0.0641986
En2	IFNg	moderate	-0.0820567	-0.0820567	-0.0820567
Enpp4	IFNg	moderate	0.072311	0.072311	0.072311
Epha1	IFNg	moderate	0.177821	0.177821	0.177821
Epha4	IFNg	moderate	-0.00693677	0.0303796	-0.00108335
Ephb2	IFNg	moderate	0.0119606	0.0448016	0.0184148
Eps8	IFNg	moderate	0.0672787	0.109836	0.0699456
Epsti1	IFNg	moderate	0.0310164	0.0503663	0.0285023
Etl4	IFNg	moderate	0.0177806	0.0946258	0.0264827
Etnk1	IFNg	moderate	0.135332	0.171015	0.159361
Etv6	IFNg	moderate	0.0706422	0.166889	0.0497045
Exoc3l4	IFNg	moderate	0.00714335	0.00714335	0.00714335
Exoc6	IFNg	moderate	0.0661621	0.105009	0.0739702
F3	IFNg	extreme	0.0996955	0.223242	0.0996955
F5	IFNg	moderate	0.0754924	0.199279	0.0757836
F830016B08Rik	IFNg	moderate	0.520554	0.520554	0.520554
Fam102a	IFNg	moderate	0.0747083	0.0891773	0.0747083
Fam13a	IFNg	moderate	-0.0640967	0.00371717	-0.0688285
Fam160a2	IFNg	moderate	0.120815	0.149394	0.120815
Fam217b	IFNg	moderate	0	0	0
Fam229b	IFNg	moderate	-0.00546325	0.0568239	-0.00546325
Fam26e	IFNg	extreme	0.371565	0.371565	0.371565
Fam26f	IFNg	extreme	0.140121	0.140121	0.140121
Fam46c	IFNg	moderate	0.173462	0.202178	0.173462
Fam46d	IFNg	moderate	0.00832465	0.0380189	0.00140936
Fam72a	IFNg	moderate	0.00596597	0.00596597	0.00596597
Fas	IFNg	moderate	0.0147752	0.0408541	0.0147752
Fbn1	IFNg	moderate	0.0284847	0.120168	0.0426484
Fbxl14	IFNg	moderate	0.055757	0.055757	0.055757
Fbxl5	IFNg	moderate	0.0888101	0.154449	0.0762302
Fbxo4	IFNg	moderate	0.284893	0.362045	0.284893
Fbxw17	IFNg	moderate	0.0439207	0.0439207	0.0439207
Fcgr1	IFNg	moderate	0.0172702	0.0291507	0.0172702
Fcgr2b	IFNg	moderate	0.0617294	0.0882201	0.0617294
Fcgr3	IFNg	moderate	0.049176	0.108409	0.049176
Fcgr4	IFNg	moderate	0.108409	0.108409	0.108409
Fcho2	IFNg	moderate	-0.0322364	0.0104896	-0.0485146
Fchsd2	IFNg	moderate	-0.00828681	0.0113527	-0.00272494
Fcrlb	IFNg	moderate	-0.0513936	-0.0513936	-0.0513936
Fez2	IFNg	moderate	0.0356208	0.0484598	0.0444762
Ffar2	IFNg	moderate	0.0557942	0.0638926	0.0557942
Fgf9	IFNg	moderate	0.126897	0.146522	0.126897
Fgl2	IFNg	moderate	0.00861162	0.00861162	0.00861162
Flot2	IFNg	moderate	-0.00938102	-0.00938102	-0.00938102
Fndc3a	IFNg	moderate	-0.00635739	0.0254004	-0.00149795
Fpr2	IFNg	moderate	0.0390009	0.0390009	0.0390009
Fzd5	IFNg	moderate	-0.0946197	-0.0946197	-0.0946197
Fzd7	IFNg	moderate	0.0638	0.0638	0.0638
Gadd45g	IFNg	moderate	-0.0113644	-0.0113644	-0.0113644
Gatm	IFNg	moderate	-0.0022722	0.0447976	-0.0022722
Gbp11	IFNg	extreme	0.043841	0.0710039	0.043841
Gbp2	IFNg	extreme	0.108551	0.108551	0.108551
Gbp3	IFNg	extreme	0.0290579	0.0290579	0.0290579
Gbp4	IFNg	extreme	0.500784	0.545088	0.500784
Gbp5	IFNg	extreme	0.0424732	0.0825833	0.0424732
Gbp6	IFNg	extreme	0.0585739	0.0710039	0.0585739
Gbp7	IFNg	extreme	0.0558206	0.0825833	0.0558206
Gbp8	IFNg	moderate	0.460871	0.545088	0.450971
Gbp9	IFNg	moderate	0.466007	0.545088	0.456479
Gca	IFNg	moderate	0.0313646	0.0534862	0.0313646
Gch1	IFNg	moderate	-0.00537029	0.00850082	-0.00537029
Gcnt2	IFNg	moderate	-0.0285082	0.00716488	-0.0169648
Gda	IFNg	moderate	0.236057	0.306196	0.219582
Gemin6	IFNg	moderate	0.030004	0.030004	0.030004
Gfod2	IFNg	moderate	0.0314166	0.0541866	0.0314166
Gfpt2	IFNg	extreme	0.0381879	0.0463477	0.0381879
Gfra4	IFNg	moderate	-0.026598	-0.026598	-0.026598
Ggct	IFNg	moderate	0.100704	0.126089	0.100704
Gja1	IFNg	extreme	0.000107549	0.000107549	0.000107549
Gm12185	IFNg	moderate	0.131906	0.31443	0.0951202
Gm14446	IFNg	moderate	0.268038	0.268038	0.268038
Gm4841	IFNg	extreme	0.520554	0.520554	0.520554
Gm4951	IFNg	extreme	0.643168	0.743315	0.643168
Gm5431	IFNg	moderate	0.0380924	0.0380924	0.0380924
Gm766	IFNg	moderate	-0.0151159	-0.0151159	-0.0151159
Gna13	IFNg	moderate	0.0759097	0.120428	0.0759097
Golga3	IFNg	moderate	-0.0125145	0.0248466	-0.0125145
Gpr113	IFNg	moderate	-0.0397223	-0.0377266	-0.0397223
Gpr126	IFNg	moderate	0.148877	0.20542	0.144488
Gpr146	IFNg	moderate	0.101453	0.101453	0.101453
Gpr15	IFNg	extreme	-0.0656199	-0.0656199	-0.0656199
Gpr160	IFNg	moderate	0.00128017	0.0065528	0.00128017
Gpr171	IFNg	moderate	-0.00210863	-0.00210863	-0.00210863
Gpr18	IFNg	moderate	-0.0528757	-0.0528757	-0.0528757
Gsap	IFNg	moderate	0.0194753	0.10065	0.0124638
Gyg	IFNg	moderate	0.0666687	0.0961981	0.0666687
Gyk	IFNg	moderate	-0.0426261	-0.0220331	-0.04555
H2-T24	IFNg	moderate	0.0383496	0.0539575	0.0383496
Hap1	IFNg	moderate	0.0566667	0.0679881	0.0566667
Hbegf	IFNg	moderate	0.0391275	0.0532843	0.0391275
Hcar2	IFNg	extreme	0.0906845	0.0906845	0.0906845
Hdc	IFNg	extreme	-0.0166745	0.0209749	-0.0166745
Heatr1	IFNg	moderate	0.0744745	0.123163	0.0744745
Helz2	IFNg	moderate	0.114106	0.128194	0.114106
Hepacam2	IFNg	moderate	0.0847389	0.146525	0.0847389
Herc6	IFNg	moderate	0.270742	0.460366	0.272785
Hivep2	IFNg	moderate	0.128585	0.177919	0.16738
Hmmr	IFNg	moderate	0.0106745	0.0318531	0.0106745
Homer1	IFNg	moderate	0.0841837	0.130565	0.0804332
Hprt	IFNg	moderate	0.0042526	0.0333881	0.0042526
Hrh2	IFNg	moderate	-0.000681715	0.00518239	-0.000681715
Hs3st3b1	IFNg	moderate	0.0764351	0.0877771	0.0764351
Hsd17b10	IFNg	moderate	-0.0855429	-0.0855429	-0.0855429
Hspa2	IFNg	moderate	-0.0248233	-0.0248233	-0.0248233
Htra1	IFNg	moderate	-0.0188145	-0.0170825	-0.0188145
Htt	IFNg	moderate	-0.0116105	0.0386762	-0.0253955
I830012O16Rik	IFNg	moderate	0.268038	0.268038	0.268038
I830077J02Rik	IFNg	extreme	-0.0822923	-0.0822923	-0.0822923
Icam1	IFNg	moderate	-0.0141372	-0.0141372	-0.0141372
Icosl	IFNg	moderate	-0.0405811	-0.0405811	-0.0405811
Ier3	IFNg	moderate	0.0130419	0.0130419	0.0130419
Ifi203	IFNg	extreme	-0.178447	0.131041	-0.178447
Ifi204	IFNg	moderate	0.587133	0.587133	0.587133
Ifi205	IFNg	extreme	0.275	0.298323	0.275
Ifi35	IFNg	moderate	-0.0189995	-0.0189995	-0.0189995
Ifi44	IFNg	moderate	0.175721	0.25798	0.175721
Ifi47	IFNg	extreme	0	0	0
Ifih1	IFNg	moderate	-0.0600385	-0.0572794	-0.0600385
Ifit1	IFNg	moderate	0.144987	0.144987	0.144987
Ifit2	IFNg	extreme	-0.0189158	-0.0189158	-0.0189158
Ifit3	IFNg	moderate	0.268038	0.268038	0.268038
Ifitm1	IFNg	moderate	-0.0454121	-0.0454121	-0.0454121
Ifitm3	IFNg	moderate	-0.0979507	-0.0979507	-0.0979507
Ifitm6	IFNg	moderate	-0.0979507	-0.0979507	-0.0979507
Ift80	IFNg	moderate	0.0551376	0.125779	0.0569024
Igf2bp2	IFNg	moderate	-0.0105098	0.00583262	-0.0112947
Igsf11	IFNg	moderate	0.0561265	0.12017	0.0596172
Igtp	IFNg	moderate	-0.0328827	-0.0328827	-0.0328827
Iigp1	IFNg	extreme	0.101805	0.134058	0.101805
Ikzf1	IFNg	moderate	0.139488	0.235657	0.138304
Ikzf2	IFNg	moderate	0.141045	0.189953	0.150666
Ikzf4	IFNg	moderate	0.0111033	0.0366714	0.0111033
Ikzf5	IFNg	moderate	-0.0300712	0.0233485	-0.0300712
Il10ra	IFNg	moderate	0.00537492	0.00537492	0.00537492
Il12b	IFNg	extreme	0.0217333	0.0217333	0.0217333
Il13ra1	IFNg	moderate	0	0	0
Il15	IFNg	moderate	-0.00697272	0.0104796	-0.00966515
Il15ra	IFNg	moderate	0.24193	0.259555	0.24193
Il18	IFNg	moderate	-0.00277588	0.00933844	-0.00277588
Il18rap	IFNg	extreme	0.0739863	0.0884942	0.0739863
Il1rap	IFNg	moderate	0.0208698	0.0285991	0.0201279
Il1rn	IFNg	moderate	0.0363935	0.0533712	0.0363935
Il27	IFNg	moderate	0.0412485	0.0412485	0.0412485
Il4ra	IFNg	moderate	0.0518817	0.0744636	0.0518817
Ildr1	IFNg	extreme	0.117686	0.127029	0.117686
Inpp5b	IFNg	moderate	-0.0113744	0.0402616	0.0261263
Irf1	IFNg	extreme	0.0347429	0.0347429	0.0347429
Irf7	IFNg	moderate	0.0253475	0.0253475	0.0253475
Irf8	IFNg	moderate	-0.0233981	-0.0139751	-0.0233981
Irg1	IFNg	extreme	-0.0330402	-0.0330402	-0.0330402
Irgm1	IFNg	extreme	0.0352748	0.0380924	0.0352748
Irgm2	IFNg	moderate	-0.0328827	-0.0328827	-0.0328827
Isg15	IFNg	moderate	0	0	0
Itga4	IFNg	moderate	0.184473	0.191349	0.183346
Itgav	IFNg	moderate	0.0866402	0.139897	0.0853507
Itpka	IFNg	moderate	-0.0273073	-0.0273073	-0.0273073
Jade3	IFNg	moderate	-0.0268019	-0.0251996	-0.0273986
Jak3	IFNg	moderate	-0.0268209	-0.0268209	-0.0268209
Jun	IFNg	moderate	0.123177	0.123177	0.123177
Kcnh4	IFNg	moderate	-0.0475669	-0.0419727	-0.0475669
Kcnj2	IFNg	moderate	-0.154851	-0.132386	-0.154851
Kdm6b	IFNg	moderate	0.00790246	0.00790246	0.00790246
Kif19a	IFNg	moderate	-0.072754	-0.024842	-0.072754
Kif1a	IFNg	moderate	0.0144226	0.0577444	0.0234397
Kif5c	IFNg	moderate	0.037852	0.109376	0.038266
Klf2	IFNg	moderate	-0.0716255	-0.0716255	-0.0716255
Klf7	IFNg	moderate	0.0842441	0.124032	0.0833609
Klrk1	IFNg	extreme	0.0749004	0.118942	0.0749004
Kmo	IFNg	moderate	0.0168824	0.047305	0.0168824
Laptm4b	IFNg	moderate	0.0788625	0.162638	0.0639953
Lats2	IFNg	moderate	-0.0593873	-0.0569558	-0.0593873
Lck	IFNg	moderate	0.0238641	0.0238641	0.0238641
Lcp2	IFNg	moderate	0.12088	0.157265	0.144876
Lefty1	IFNg	moderate	0.0638494	0.0638494	0.0638494
Lhx2	IFNg	extreme	0.204257	0.242464	0.204257
Lifr	IFNg	moderate	0.0446999	0.0745724	0.0530515
Lipg	IFNg	extreme	-0.0723292	-0.0689695	-0.0723292
Litaf	IFNg	moderate	0.0293875	0.190482	-0.00586417
Lmo4	IFNg	moderate	-0.11514	-0.11514	-0.11514
Lmtk2	IFNg	moderate	0.0260782	0.0599116	0.0362759
Lrch1	IFNg	moderate	0.0307137	0.0560244	0.0312977
Lrp8	IFNg	moderate	0.0370552	0.0534629	0.0342154
Lrrc4	IFNg	moderate	0.130049	0.167111	0.129104
Lrrc66	IFNg	moderate	0.0116497	0.0116497	0.0116497
Ltb4r1	IFNg	extreme	-0.0238624	-0.0238624	-0.0238624
Ly6a	IFNg	moderate	0.174958	0.174958	0.174958
Lyn	IFNg	moderate	0.118613	0.275824	0.114126
Lyrm1	IFNg	moderate	-0.028967	0.0142701	-0.028967
Maff	IFNg	moderate	-0.00985677	-0.00783484	-0.00985677
Mafk	IFNg	moderate	0.0382863	0.0382863	0.0382863
Malt1	IFNg	moderate	0.00306802	0.00589634	0.00306802
Mansc1	IFNg	moderate	0.0759348	0.0966256	0.0759348
Map3k3	IFNg	moderate	-0.0307436	-0.0276161	-0.0286778
Map3k8	IFNg	moderate	-0.0202839	-0.0202839	-0.0202839
Mapk13	IFNg	moderate	-0.036352	-0.036352	-0.036352
Mar.01	IFNg	moderate	0.0227018	0.11146	0.0210244
Mar.05	IFNg	moderate	0.0307666	0.0307666	0.0307666
Mb21d1	IFNg	moderate	0.107904	0.107904	0.107904
Mb21d2	IFNg	moderate	0.0159117	0.0491489	0.00803207
Mid1	IFNg	moderate	0.00265688	0.0895248	0.0262871
Misp	IFNg	extreme	-0.0218726	-0.0218726	-0.0218726
Mitd1	IFNg	moderate	0.00017985	0.00900938	0.00017985
Mlkl	IFNg	moderate	0.0583466	0.0924489	0.0583466
Mmp13	IFNg	moderate	0.0860842	0.173324	0.0860842
Mnda	IFNg	moderate	0.131041	0.131041	0.131041
Mndal	IFNg	moderate	0.401625	0.475962	0.401625
Mob3c	IFNg	moderate	0.0440184	0.0440184	0.0440184
Mov10	IFNg	moderate	0.0136869	0.0341337	0.0136869
Mrc1	IFNg	moderate	0.0238934	0.129716	0.0253945
Ms4a4c	IFNg	moderate	0.0611589	0.0812161	0.0611589
Msantd1	IFNg	moderate	0.0507022	0.0627283	0.0507022
Msrb2	IFNg	moderate	-0.0307708	-0.0307708	-0.0307708
Mt2	IFNg	moderate	-0.0117471	-0.0117471	-0.0117471
Mtfr2	IFNg	moderate	0.0643041	0.0643041	0.0643041
Mttp	IFNg	moderate	0.0394203	0.117941	0.0128794
Muc1	IFNg	moderate	-0.00178433	-0.00178433	-0.00178433
Mx2	IFNg	moderate	0.120127	0.158608	0.120127
Myd88	IFNg	moderate	0.0402116	0.0402116	0.0402116
N4bp1	IFNg	moderate	0.01339	0.0420059	0.0337257
Naa25	IFNg	moderate	-0.0542706	-0.0393026	-0.0542706
Nabp1	IFNg	moderate	0.0187414	0.0187414	0.0187414
Nampt	IFNg	moderate	0.020602	0.0695725	0.020602
Ndnf	IFNg	moderate	0.0388218	0.055539	0.0388218
Ndrg1	IFNg	moderate	0.00915096	0.0180265	0.00915096
Neu3	IFNg	moderate	0.0195983	0.0195983	0.0195983
Nfil3	IFNg	moderate	0.0659362	0.0659362	0.0659362
Nhsl2	IFNg	moderate	-0.00959107	0.0254165	-0.0153344
Nlrc5	IFNg	moderate	-0.00556913	0.0217101	-0.0143026
Nmi	IFNg	moderate	-0.02409	-0.00594333	-0.02409
Noc4l	IFNg	moderate	-0.0200028	-0.0046022	-0.0200028
Nod1	IFNg	moderate	0.0617895	0.126089	0.0617895
Nod2	IFNg	moderate	0.0275693	0.0600397	0.0275693
Nos2	IFNg	extreme	-0.00527292	-0.00258877	-0.00527292
Nr3c1	IFNg	moderate	0.0330061	0.0634823	0.0377103
Nrg1	IFNg	extreme	0.0277577	0.123928	0.0226435
Nrip1	IFNg	moderate	-0.0277375	0.0212156	-0.0209985
Nsmce1	IFNg	moderate	0.105828	0.154615	0.105828
Nt5c3	IFNg	moderate	0.073864	0.0953004	0.073864
Nup93	IFNg	moderate	0.0331826	0.0693578	0.0293098
Nupr1	IFNg	moderate	-0.0500994	-0.0500994	-0.0500994
Nyap2	IFNg	moderate	0.0720961	0.102691	0.0777287
Oas1a	IFNg	moderate	-0.00157911	0.00738698	-0.00157911
Oas1g	IFNg	moderate	0.00738698	0.00738698	0.00738698
Oas2	IFNg	moderate	-0.10005	-0.0765503	-0.10005
Oas3	IFNg	moderate	-0.0765503	-0.0765503	-0.0765503
Oasl1	IFNg	moderate	-0.00342551	-0.00342551	-0.00342551
Oasl2	IFNg	moderate	0.0161298	0.0356852	0.0161298
Ogfr	IFNg	moderate	-0.0520293	-0.0520293	-0.0520293
Olr1	IFNg	moderate	0.0432955	0.0786587	0.0432955
Opn3	IFNg	moderate	0.00939595	0.047305	0.00939595
Ovol2	IFNg	moderate	0.0857133	0.104125	0.0857133
P2ry1	IFNg	moderate	-0.033501	-0.033501	-0.033501
P2ry12	IFNg	moderate	0.0918777	0.122392	0.0918777
P2ry13	IFNg	moderate	0.272064	0.272064	0.272064
P2ry14	IFNg	moderate	0.00857614	0.0192609	0.00857614
Pacsin1	IFNg	moderate	-0.0109553	0.000894492	-0.0146395
Paox	IFNg	moderate	-0.0466552	-0.0466552	-0.0466552
Papd7	IFNg	moderate	0.0155207	0.0217959	0.0155207
Paqr3	IFNg	moderate	0.0533377	0.0603776	0.0533377
Parp10	IFNg	moderate	0.0179787	0.0287672	0.0179787
Parp11	IFNg	moderate	0.189163	0.203602	0.189163
Parp12	IFNg	moderate	0.0795668	0.119244	0.0795668
Parp14	IFNg	moderate	0.195326	0.198295	0.195326
Parp3	IFNg	moderate	-0.0193097	-0.0193097	-0.0193097
Parp9	IFNg	moderate	0.102578	0.123269	0.102578
Pcdhga11	IFNg	moderate	-0.0603792	-0.0351126	-0.0519705
Pcdhgb5	IFNg	moderate	-0.0393284	0.0238241	-0.0435415
Pdcd1lg2	IFNg	moderate	0.136542	0.166427	0.15802
Pde4b	IFNg	moderate	0.101739	0.209014	0.101935
Pdgfc	IFNg	moderate	0.145578	0.233552	0.133863
Pdk3	IFNg	moderate	0.008635	0.033506	0.008635
Peli1	IFNg	moderate	0.0850717	0.118047	0.0850717
Pgs1	IFNg	moderate	-0.0381109	-0.0337793	-0.0381109
Phf11a	IFNg	moderate	0.193426	0.197984	0.193426
Phf11b	IFNg	moderate	0.110283	0.197984	0.110283
Phf11c	IFNg	moderate	0.0108294	0.0108294	0.0108294
Phf11d	IFNg	moderate	0.0167056	0.0225818	0.0167056
Phf6	IFNg	moderate	0.0054876	0.0333881	0.0054876
Phlda1	IFNg	moderate	-0.0491398	-0.0491398	-0.0491398
Pik3cd	IFNg	moderate	-0.0459289	0.0148373	-0.0459289
Pim1	IFNg	moderate	0.0104221	0.0104221	0.0104221
Piwil2	IFNg	moderate	-0.00619115	0.0130236	-0.00619115
Pkdcc	IFNg	moderate	-0.0580002	-0.0580002	-0.0580002
Pkib	IFNg	moderate	0.164485	0.377462	0.158874
Pkp2	IFNg	moderate	0.00620381	0.023166	0.00198945
Pla2g15	IFNg	moderate	-0.0019602	0.0020294	-0.0019602
Pla2g4a	IFNg	moderate	0.0727577	0.105685	0.0896324
Plaur	IFNg	moderate	-0.097582	-0.097582	-0.097582
Plek	IFNg	moderate	0.055197	0.139984	0.0360233
Plekha5	IFNg	moderate	-0.00457429	0.0180593	0.00418198
Plekhf1	IFNg	moderate	-0.0168595	0.0026821	-0.0168595
Plekhg2	IFNg	moderate	0.0799189	0.0799189	0.0799189
Plekhg6	IFNg	moderate	0.0621766	0.0621766	0.0621766
Plk2	IFNg	moderate	-0.0339091	-0.0339091	-0.0339091
Pml	IFNg	moderate	-0.013389	-0.013389	-0.013389
Pmvk	IFNg	moderate	0.00267005	0.00267005	0.00267005
Pnp	IFNg	moderate	-0.0802612	-0.0508623	-0.0802612
Pnp2	IFNg	moderate	-0.0802612	-0.0508623	-0.0802612
Pnpla1	IFNg	moderate	0.00098985	0.0148374	0.00098985
Pnpt1	IFNg	moderate	0.0687463	0.0687463	0.0687463
Pop4	IFNg	moderate	0.0374665	0.0374665	0.0374665
Pou3f1	IFNg	moderate	0.075558	0.075558	0.075558
Ppa1	IFNg	moderate	-0.0293632	-0.0293632	-0.0293632
Ppard	IFNg	moderate	-0.00600959	-0.00188126	-0.00401041
Ppm1k	IFNg	moderate	0.0853392	0.0853392	0.0853392
Ppme1	IFNg	moderate	0.0314591	0.0386575	0.0314591
Ppp1r1b	IFNg	moderate	-0.0193118	0.0095268	-0.0193118
Ppp1r3d	IFNg	moderate	0	0	0
Prkar1b	IFNg	moderate	0.0090782	0.0219304	0.00835742
Prkx	IFNg	moderate	0.0159552	0.0159552	0.0159552
Pros1	IFNg	moderate	-0.0217074	-0.00826402	-0.0264678
Proser3	IFNg	moderate	0.0833156	0.110701	0.0833156
Prpf38a	IFNg	moderate	-0.0400882	-0.0400882	-0.0400882
Prr5l	IFNg	moderate	0.068002	0.116867	0.064769
Prrg4	IFNg	moderate	0.0472919	0.0696526	0.0472919
Prune2	IFNg	moderate	0.0502258	0.0949197	0.0607454
Psmb10	IFNg	moderate	-0.0181207	-0.0181207	-0.0181207
Psmb9	IFNg	moderate	-0.0100809	-0.0100809	-0.0100809
Psme2b	IFNg	moderate	0.0229526	0.0229526	0.0229526
Pstpip2	IFNg	moderate	-0.00516633	0.0261599	-0.00757805
Ptger4	IFNg	moderate	0.0644085	0.0772562	0.0644085
Ptgs2	IFNg	moderate	0.088581	0.088581	0.088581
Ptpdc1	IFNg	moderate	-0.0534975	-0.0518243	-0.0534975
Ptpla	IFNg	moderate	0.123352	0.173458	0.125074
Ptpn13	IFNg	moderate	0.0411141	0.0660847	0.0585911
Ptpn2	IFNg	moderate	-0.0154479	0.0055521	0.00337207
Pycr2	IFNg	moderate	0.0484217	0.0484217	0.0484217
Pydc3	IFNg	moderate	0.466151	0.575353	0.466151
Pydc4	IFNg	extreme	0.0347738	0.066106	0.0347738
Pyhin1	IFNg	moderate	0.195995	0.195995	0.195995
Rab38	IFNg	moderate	0.119105	0.218749	0.0880129
Rab3ip	IFNg	moderate	-0.0060364	0.00616509	-0.0060364
Rai14	IFNg	moderate	0.147501	0.192083	0.146734
Ralgds	IFNg	moderate	-0.0274094	0.00678038	-0.0274094
Rap1gds1	IFNg	moderate	-0.128264	-0.0184248	-0.157314
Rap2c	IFNg	moderate	0.0068988	0.0068988	0.0068988
Rapgef6	IFNg	moderate	0.0138748	0.0538124	0.0191978
Rasgrp1	IFNg	extreme	0.0470493	0.0683949	0.0370407
Rbbp8	IFNg	moderate	0.0103193	0.027875	0.00538941
Rbl1	IFNg	moderate	-0.0103769	0.0475783	0.019933
Rbm43	IFNg	moderate	-0.00594333	-0.00594333	-0.00594333
Rcn1	IFNg	moderate	-0.00987777	-0.00987777	-0.00987777
Rdh12	IFNg	moderate	-0.00644541	-0.00644541	-0.00644541
Rgcc	IFNg	moderate	0.0526898	0.0526898	0.0526898
Rgl1	IFNg	moderate	0.0112011	0.0417273	0.0123343
Rgs7bp	IFNg	moderate	0.00682392	0.0650598	-0.00988534
Rhoh	IFNg	moderate	0.0465849	0.0614669	0.0465849
Rhoq	IFNg	moderate	-0.00541415	0.00156471	-0.00541415
Rims2	IFNg	moderate	-0.0313719	0.0405583	-0.0424074
Rin3	IFNg	moderate	0.0450006	0.110583	0.0241022
Ripk1	IFNg	moderate	0.0099134	0.0302475	0.0099134
Ripk2	IFNg	moderate	0.141461	0.150235	0.141461
Ripk3	IFNg	moderate	-0.0238624	-0.0238624	-0.0238624
Rmdn3	IFNg	moderate	0.0573173	0.0573173	0.0573173
Rnase6	IFNg	moderate	-0.0167963	-0.0167963	-0.0167963
Rnasel	IFNg	moderate	-0.0466231	-0.0466231	-0.0466231
Rnd1	IFNg	moderate	-0.0396761	-0.0396761	-0.0396761
Rnd3	IFNg	moderate	-0.0682708	-0.0682708	-0.0682708
Rnf114	IFNg	moderate	-0.024151	-0.024151	-0.024151
Rnf19b	IFNg	moderate	-0.0198571	-0.00986719	-0.0198571
Rnf217	IFNg	moderate	0.0323842	0.122835	0.0500633
Rnf31	IFNg	moderate	0.00510706	0.00690944	0.00510706
Rras2	IFNg	moderate	-0.0182794	-0.0130811	-0.0182794
Rrp12	IFNg	moderate	0.0360956	0.0535688	0.0360956
Rsad2	IFNg	moderate	0.213253	0.213253	0.213253
Rsl1	IFNg	moderate	0.28083	0.28083	0.28083
Rtp4	IFNg	moderate	-0.0357543	-0.000347228	-0.0528708
Samd9l	IFNg	moderate	0.386219	0.386219	0.386219
Samhd1	IFNg	moderate	0.0790341	0.11049	0.0790341
Satb1	IFNg	moderate	0.068319	0.0905779	0.0631721
Sav1	IFNg	moderate	0.0114439	0.0114439	0.0114439
Sbno2	IFNg	moderate	0.0257135	0.0421813	0.0257135
Scimp	IFNg	moderate	-0.0149406	-0.0149406	-0.0149406
Sdad1	IFNg	moderate	0.0510943	0.0568346	0.0510943
Sdc4	IFNg	moderate	-0.0719862	-0.0464507	-0.0719862
Sectm1a	IFNg	extreme	-0.0349101	-0.00935179	-0.0349101
Sell	IFNg	extreme	0.0161991	0.0161991	0.0161991
Selp	IFNg	extreme	-0.0440934	-0.0396012	-0.0440934
Sema6b	IFNg	moderate	-0.00716839	0.00114052	-0.00716839
Serpina3f	IFNg	extreme	0.273025	0.273025	0.273025
Serpina3g	IFNg	extreme	0.546462	0.546462	0.546462
Serpina3i	IFNg	extreme	0.546462	0.546462	0.546462
Serpinb1a	IFNg	extreme	0.0638466	0.0638466	0.0638466
Serpinb1b	IFNg	moderate	0.0441038	0.0441038	0.0441038
Serpinb9	IFNg	moderate	0.103606	0.168958	0.103606
Setdb2	IFNg	moderate	0.0275552	0.0442809	0.0275552
Sirt3	IFNg	moderate	-0.130808	-0.130808	-0.130808
Slamf6	IFNg	moderate	-0.088089	-0.0803472	-0.088089
Slamf8	IFNg	moderate	-0.0428014	-0.0428014	-0.0428014
Slc12a7	IFNg	moderate	-0.0243616	0.0137139	-0.0242454
Slc15a1	IFNg	moderate	-0.0556201	-0.0494023	-0.0556201
Slc20a2	IFNg	moderate	-0.0587876	-0.032974	-0.0537767
Slc22a15	IFNg	moderate	-0.0300228	-0.018964	-0.0300228
Slc26a2	IFNg	moderate	-0.00252862	-0.00252862	-0.00252862
Slc28a2	IFNg	moderate	0.0063865	0.0336141	0.0063865
Slc30a4	IFNg	moderate	0.0547866	0.0547866	0.0547866
Slc31a1	IFNg	moderate	0.101183	0.135267	0.101183
Slc31a2	IFNg	moderate	0.125386	0.150256	0.125386
Slc35d1	IFNg	moderate	0.328367	0.348645	0.328367
Slc37a1	IFNg	moderate	-0.0326038	-0.0139584	-0.0309673
Slc39a14	IFNg	moderate	-0.0403922	-0.0253696	-0.0403922
Slc43a3	IFNg	moderate	0.0279713	0.0279713	0.0279713
Slc45a3	IFNg	moderate	0.0274252	0.0274252	0.0274252
Slc4a8	IFNg	moderate	0.0103761	0.0215081	0.0108918
Slc52a3	IFNg	moderate	0.0693506	0.103655	0.0693506
Slc5a6	IFNg	moderate	0.0192504	0.019607	0.0192504
Slfn1	IFNg	extreme	0.0548662	0.0548662	0.0548662
Slfn2	IFNg	moderate	0.0633245	0.0644088	0.0633245
Slfn3	IFNg	moderate	0.0945108	0.0945108	0.0945108
Slfn5	IFNg	moderate	0.0261546	0.0261546	0.0261546
Slfn8	IFNg	moderate	0.0163725	0.0163725	0.0163725
Slfn9	IFNg	moderate	0.0212635	0.0261546	0.0212635
Smco3	IFNg	moderate	0.00488423	0.00488423	0.00488423
Smcr8	IFNg	moderate	0	0	0
Snap29	IFNg	moderate	-0.00266001	0.00146673	-0.00266001
Snx10	IFNg	moderate	0.0352088	0.0434576	0.0322669
Snx2	IFNg	moderate	0.113375	0.123359	0.113375
Snx24	IFNg	moderate	0.143111	0.188898	0.142313
Soat2	IFNg	moderate	0.0140545	0.0140545	0.0140545
Socs1	IFNg	extreme	-0.0297673	-0.0297673	-0.0297673
Socs3	IFNg	extreme	-0.0337793	-0.0337793	-0.0337793
Sod2	IFNg	moderate	0.0447486	0.0894972	0.0447486
Sp100	IFNg	moderate	-0.0189337	-0.00422207	-0.0189337
Sp110	IFNg	moderate	0.342223	0.684446	0.342223
Sp140	IFNg	moderate	-0.0168227	0	-0.0168227
Spata13	IFNg	moderate	0.00672239	0.0559729	-0.00252296
Sphk1	IFNg	moderate	0.0310532	0.0310532	0.0310532
Spin4	IFNg	moderate	0.0338352	0.0338352	0.0338352
Spint1	IFNg	moderate	-0.0385051	-0.0154142	-0.0385051
Spred1	IFNg	moderate	0.00280326	0.0508269	-0.00108971
Spry2	IFNg	moderate	0.093237	0.093237	0.093237
Spsb1	IFNg	moderate	-0.00114555	0.0223084	-0.00114555
St3gal6	IFNg	moderate	0.00370453	0.0141676	0.00370453
St6galnac4	IFNg	moderate	0.0242212	0.0891773	0.0242212
St7	IFNg	moderate	0.241463	0.371695	0.233383
Stat1	IFNg	moderate	0.155644	0.287117	0.101557
Stat2	IFNg	moderate	-0.00432425	0.0445226	-0.00432425
Stat3	IFNg	moderate	-0.0658804	-0.0485511	-0.0658804
Stat5a	IFNg	moderate	-0.0601599	-0.0371102	-0.0601599
Stat5b	IFNg	moderate	-0.0323999	-0.00692834	-0.0371102
Steap4	IFNg	extreme	0.0604292	0.0604292	0.0604292
Stk26	IFNg	moderate	0.02736	0.0418706	0.02736
Stk38l	IFNg	moderate	-0.00465937	0.0721266	-0.0331605
Stoml1	IFNg	moderate	0.0134892	0.0134892	0.0134892
Strip2	IFNg	moderate	0.00515566	0.0179187	0.00515566
Stx11	IFNg	moderate	0.0110119	0.0121841	0.0110119
Stx12	IFNg	moderate	-0.0711317	-0.0602663	-0.0711317
Stx7	IFNg	moderate	0.0443946	0.091116	0.0443946
Stxbp5	IFNg	moderate	0.138594	0.199548	0.124978
Sult6b1	IFNg	moderate	0.0441794	0.0716776	0.0441794
Susd6	IFNg	moderate	0.0101333	0.0309944	0.00803789
Taf4b	IFNg	moderate	0.0910415	0.13036	0.109295
Tagap	IFNg	moderate	0	0	0
Tap1	IFNg	moderate	-0.0100809	-0.0100809	-0.0100809
Tapbpl	IFNg	moderate	0.0277328	0.0277328	0.0277328
Tarm1	IFNg	moderate	0	0	0
Tbc1d30	IFNg	moderate	-0.0750427	-0.0288977	-0.0678794
Tceanc2	IFNg	moderate	0.0278218	0.0337882	0.0278218
Tcp11l1	IFNg	moderate	0.0390658	0.0590266	0.0390658
Tec	IFNg	moderate	0.0164146	0.032179	0.017727
Tfec	IFNg	moderate	0.180666	0.23032	0.189143
Tgm1	IFNg	moderate	0.0043394	0.0043394	0.0043394
Tgs1	IFNg	moderate	0.116132	0.135209	0.116132
Tgtp1	IFNg	extreme	0.233289	0.31443	0.233289
Tgtp2	IFNg	extreme	0	0	0
Tha1	IFNg	moderate	-0.00949874	-0.00474009	-0.00949874
Themis2	IFNg	moderate	-0.00078725	0.0100184	-0.00078725
Tiam1	IFNg	moderate	-0.00947932	0.0313081	-0.0108898
Tifa	IFNg	moderate	0.0285985	0.0340619	0.0285985
Tiparp	IFNg	moderate	0.116261	0.12831	0.116261
Tldc2	IFNg	moderate	0.11049	0.11049	0.11049
Tlr3	IFNg	moderate	0.0297441	0.0297441	0.0297441
Tma16	IFNg	moderate	0.0242748	0.0242748	0.0242748
Tmem140	IFNg	moderate	0.0784151	0.0784151	0.0784151
Tmem173	IFNg	moderate	-0.0538357	-0.0538357	-0.0538357
Tmem2	IFNg	moderate	0.158732	0.215838	0.151101
Tmem243	IFNg	moderate	-0.0457192	-0.0348077	-0.0351647
Tmem63a	IFNg	moderate	0.0215315	0.0638494	0.0215315
Tmem67	IFNg	moderate	0.123194	0.209531	0.144445
Tmigd3	IFNg	moderate	-0.0517224	-0.0211524	-0.0517224
Tnf	IFNg	moderate	-0.0677991	-0.0677991	-0.0677991
Tnfrsf13b	IFNg	moderate	-0.0093902	0.0156065	-0.0093902
Tnfrsf18	IFNg	moderate	0.0127654	0.0127654	0.0127654
Tnfrsf1a	IFNg	moderate	0.0621766	0.0621766	0.0621766
Tnfsf10	IFNg	moderate	0.0893228	0.0893228	0.0893228
Tnfsf14	IFNg	moderate	-0.0605957	-0.0605957	-0.0605957
Tnfsf18	IFNg	extreme	0.154208	0.154208	0.154208
Tnip3	IFNg	moderate	0.0302222	0.0638301	0.0278043
Top3a	IFNg	moderate	0	0	0
Tor3a	IFNg	moderate	0.00641687	0.00641687	0.00641687
Tppp3	IFNg	moderate	0.0461834	0.0461834	0.0461834
Tpst1	IFNg	moderate	0.0305901	0.0484387	0.0373339
Tpx2	IFNg	moderate	0.00103281	0.00212897	0.00103281
Tra2a	IFNg	moderate	0.0357032	0.0692044	0.0357032
Traf3ip2	IFNg	moderate	0.0312091	0.0615977	0.0312091
Traf5	IFNg	moderate	-0.0424844	0.0220452	-0.0424844
Trafd1	IFNg	moderate	-0.062554	-0.0393026	-0.062554
Trappc11	IFNg	moderate	-0.083557	-0.03748	-0.083557
Trdmt1	IFNg	moderate	0.0414967	0.0589403	0.0414967
Treml2	IFNg	moderate	-0.0364118	-0.0364118	-0.0364118
Trex1	IFNg	moderate	0	0	0
Trib1	IFNg	moderate	0.0639853	0.0639853	0.0639853
Trib3	IFNg	moderate	0.0784968	0.0784968	0.0784968
Trim11	IFNg	moderate	-0.0448149	-0.0407692	-0.0448149
Trim12a	IFNg	moderate	0.0861411	0.116295	0.0861411
Trim12c	IFNg	moderate	0.106599	0.116295	0.106599
Trim16	IFNg	moderate	0.0293868	0.0427563	0.0293868
Trim21	IFNg	moderate	0.0135998	0.0135998	0.0135998
Trim30a	IFNg	moderate	0.0346402	0.0716767	0.0346402
Trim30b	IFNg	moderate	0.0969026	0.0969026	0.0969026
Trim30d	IFNg	moderate	0.0867958	0.101915	0.0867958
Trim34a	IFNg	moderate	-0.0140111	-0.0140111	-0.0140111
Trim6	IFNg	moderate	-0.0468459	-0.0140111	-0.0468459
Trps1	IFNg	moderate	0.100607	0.128846	0.102237
Tspan7	IFNg	moderate	-0.0504063	-0.0167913	-0.0478797
Tubb3	IFNg	moderate	0.0168603	0.0168603	0.0168603
Twistnb	IFNg	moderate	0.129389	0.167864	0.129389
Uba7	IFNg	moderate	-0.0386972	-0.0386972	-0.0386972
Ube2l6	IFNg	moderate	0.00825815	0.0403644	0.00825815
Ubtd1	IFNg	moderate	0.0545208	0.0625809	0.0545208
Ugcg	IFNg	moderate	0.0250301	0.0281254	0.0250301
Upp1	IFNg	extreme	0.0665456	0.0698197	0.0665456
Usb1	IFNg	moderate	-0.00858684	-0.00858684	-0.00858684
Usp12	IFNg	moderate	0.0283569	0.130601	0.00736653
Usp18	IFNg	moderate	0.118981	0.123581	0.118981
Usp27x	IFNg	moderate	0.0456925	0.207812	0.0456925
Vcpip1	IFNg	moderate	-0.112667	-0.0907479	-0.112667
Vdr	IFNg	moderate	-0.0130842	0.0176236	-0.0189023
Vprbp	IFNg	moderate	-0.00283043	0.00102491	-0.00283043
Vsnl1	IFNg	moderate	0.0135293	0.0479775	0.0151739
Wars	IFNg	moderate	0.14613	0.224593	0.14613
Wdhd1	IFNg	moderate	0.0593089	0.0701228	0.0593089
Wdyhv1	IFNg	moderate	0.0773256	0.0773256	0.0773256
Wfdc17	IFNg	moderate	-0.0231374	-0.0231374	-0.0231374
Wfdc18	IFNg	moderate	-0.0300173	-0.0231374	-0.0300173
Whamm	IFNg	moderate	-0.00375699	0.00846091	-0.00375699
Xaf1	IFNg	moderate	0.0259112	0.0437058	0.0259112
Xcr1	IFNg	moderate	0.0730829	0.0730829	0.0730829
Zbp1	IFNg	moderate	-0.153405	-0.153405	-0.153405
Zbtb5	IFNg	moderate	0.0320756	0.0360482	0.0320756
Zc3hav1	IFNg	moderate	0.193439	0.214033	0.193439
Zcchc2	IFNg	moderate	0.0821111	0.157446	0.0682085
Zdhhc23	IFNg	moderate	0.136337	0.15586	0.136337
Zfp281	IFNg	moderate	0.0942275	0.0942275	0.0942275
Zfp36	IFNg	moderate	0.0799189	0.0799189	0.0799189
Zfp366	IFNg	moderate	0.004976	0.0323587	0.004976
Zfp398	IFNg	moderate	0.0251755	0.0732236	0.0251755
Zfp429	IFNg	moderate	-0.0217169	-0.0217169	-0.0217169
Zfp455	IFNg	moderate	0.28083	0.28083	0.28083
Zfp456	IFNg	moderate	0.008571	0.0388589	0.008571
Zfp575	IFNg	moderate	-0.0662768	-0.0662768	-0.0662768
Zfp608	IFNg	moderate	0.0653415	0.0926901	0.0690142
Zfp800	IFNg	moderate	0.280373	0.42393	0.268766
Zfp945	IFNg	moderate	0	0	0
Zfp951	IFNg	moderate	0.25496	0.364864	0.25496
Znfx1	IFNg	moderate	0.04969	0.0575205	0.04969
Zranb3	IFNg	moderate	0.0100985	0.0230735	0.0120392
Zufsp	IFNg	moderate	0.0544089	0.0599868	0.0544089
Zyx	IFNg	moderate	0.177821	0.177821	0.177821

## Sheet: PC1_changes_type_specific
description	mean	max	median	ISG	treatment
3110001I22Rik	-0.0664548	-0.0664548	-0.0664548	ISG	ifnb
3110001I22Rik_m	-0.022579	-0.022579	-0.022579	ctrl	ifnb
3110001I22Rik_p	-0.327115	-0.327115	-0.327115	ctrl	ifnb
4921524J17Rik	0.0455212	0.0455212	0.0455212	ISG	ifnb
4921524J17Rik_m	-0.0664928	-0.0664928	-0.0664928	ctrl	ifnb
4921524J17Rik_p	0.00596567	0.00596567	0.00596567	ctrl	ifnb
4930453N24Rik	-0.000233716	-0.000233716	-0.000233716	ISG	ifnb
4930453N24Rik_m	-0.0428761	-0.0428761	-0.0428761	ctrl	ifnb
4930453N24Rik_p	-0.0244916	-0.0244916	-0.0244916	ctrl	ifnb
4930486L24Rik	0.04302	0.08604	0.04302	ISG	ifnb
4930486L24Rik_m	-0.00222555	0.0400301	-0.00222555	ctrl	ifnb
4930486L24Rik_p	-0.0109052	0.0012996	-0.0109052	ctrl	ifnb
4930503L19Rik	0.186879	0.250278	0.186879	ISG	ifnb
4930503L19Rik_m	0.0513052	0.107289	0.0513052	ctrl	ifnb
4930503L19Rik_p	0.0158488	0.0386475	0.0158488	ctrl	ifnb
4931414P19Rik	-0.00249066	0.00612047	-0.00249066	ISG	ifnb
4931414P19Rik_m	0.0555293	0.0652044	0.0555293	ctrl	ifnb
4931414P19Rik_p	0.0153673	0.0397994	0.0153673	ctrl	ifnb
A630001G21Rik	0.097774	0.120944	0.097774	ISG	ifnb
A630001G21Rik_m	-0.0801244	-0.0409128	-0.0801244	ctrl	ifnb
A630001G21Rik_p	-0.0181676	-0.0127063	-0.0181676	ctrl	ifnb
AA986860	0.130188	0.130188	0.130188	ISG	ifnb
AA986860_m	-0.0872797	-0.0872797	-0.0872797	ctrl	ifnb
AA986860_p	-0.0498514	-0.0498514	-0.0498514	ctrl	ifnb
Abcb1a	0.177023	0.2088	0.173023	ISG	ifnb
Abcb1a_m	0.0471608	0.0622485	0.0613104	ctrl	ifnb
Abcb1a_p	0.0272412	0.0400378	0.024194	ctrl	ifnb
Abcb1b	-0.009701	0.0720508	-0.009701	ISG	ifnb
Abcb1b_m	0.0664631	0.0698921	0.0664631	ctrl	ifnb
Abcb1b_p	-0.0184867	0.00931	-0.0184867	ctrl	ifnb
Abcg1	0.00174716	0.019151	0.00196138	ISG	ifnb
Abcg1_m	0.0407952	0.0537111	0.050277	ctrl	ifnb
Abcg1_p	0.00679143	0.0175564	0.0053851	ctrl	ifnb
Acot7	-0.0411624	-0.0103649	-0.0501046	ISG	ifnb
Acot7_m	0.087736	0.156931	0.0768401	ctrl	ifnb
Acot7_p	0.0245456	0.074501	0.0349529	ctrl	ifnb
Actr3	0.0836399	0.115141	0.0836399	ISG	ifnb
Actr3_m	0.00180835	0.0313302	0.00180835	ctrl	ifnb
Actr3_p	-0.0164338	0.0105172	-0.0164338	ctrl	ifnb
Aftph	0.0852253	0.145261	0.0800625	ISG	ifnb
Aftph_m	0.0258695	0.0734347	0.0246313	ctrl	ifnb
Aftph_p	0.047345	0.112598	0.0328451	ctrl	ifnb
AI837181	0.0197507	0.0197507	0.0197507	ISG	ifnb
AI837181_m	0.0433787	0.0433787	0.0433787	ctrl	ifnb
AI837181_p	0.0628922	0.0628922	0.0628922	ctrl	ifnb
Aida	-0.0467465	-0.0420221	-0.0467465	ISG	ifnb
Aida_m	-0.0008631	0.0253582	-0.0008631	ctrl	ifnb
Aida_p	-0.00193695	0.0110119	-0.00193695	ctrl	ifnb
Aig1	0.137672	0.231869	0.151197	ISG	ifnb
Aig1_m	0.0318468	0.0876943	0.0264366	ctrl	ifnb
Aig1_p	0.0495958	0.113032	0.0362183	ctrl	ifnb
Aim2	0.267135	0.315073	0.261959	ISG	ifnb
Aim2_m	-0.0177231	0.0318119	-0.0248608	ctrl	ifnb
Aim2_p	0.237284	0.276702	0.240581	ctrl	ifnb
Alkbh1	0.0195009	0.0262326	0.0195009	ISG	ifnb
Alkbh1_m	-0.00786294	0.00609711	-0.00786294	ctrl	ifnb
Alkbh1_p	0.188175	0.229426	0.188175	ctrl	ifnb
Alpk1	0.0323261	0.0949203	0.0224353	ISG	ifnb
Alpk1_m	0.00052749	0.0123802	0.00231353	ctrl	ifnb
Alpk1_p	0.0283783	0.0858588	0.0277464	ctrl	ifnb
Amigo3	-0.10339	-0.10339	-0.10339	ISG	ifnb
Amigo3_m	-0.0440238	-0.0440238	-0.0440238	ctrl	ifnb
Amigo3_p	-0.0329489	-0.0329489	-0.0329489	ctrl	ifnb
Ankib1	0.0941729	0.11612	0.0965763	ISG	ifnb
Ankib1_m	0	0	0	ctrl	ifnb
Ankib1_p	0.0606689	0.128609	0.0572669	ctrl	ifnb
Ankle2	0.0254254	0.0306583	0.0254254	ISG	ifnb
Ankle2_m	0.0328818	0.0446817	0.0328818	ctrl	ifnb
Ankle2_p	-0.00494858	0.00387104	-0.00494858	ctrl	ifnb
Ankrd17	-0.0178166	0.0659903	-0.0295234	ISG	ifnb
Ankrd17_m	0.0460851	0.0793675	0.0466193	ctrl	ifnb
Ankrd17_p	0.0120836	0.03853	0.0136842	ctrl	ifnb
Arel1	-0.0372721	-0.0163059	-0.0372721	ISG	ifnb
Arel1_m	0.0277177	0.0343824	0.0277177	ctrl	ifnb
Arel1_p	-0.0335698	-0.0267686	-0.0335698	ctrl	ifnb
Arf4	-0.0847933	-0.0695236	-0.0847933	ISG	ifnb
Arf4_m	-0.0820019	-0.0426347	-0.0820019	ctrl	ifnb
Arf4_p	0.0580546	0.0630221	0.0580546	ctrl	ifnb
Arg1	0.0883427	0.123419	0.0883427	ISG	ifnb
Arg1_m	-0.0215222	-0.0178227	-0.0215222	ctrl	ifnb
Arg1_p	-0.00582437	0.00105445	-0.00582437	ctrl	ifnb
Arhgap11a	0.239035	0.239035	0.239035	ISG	ifnb
Arhgap11a_m	0.0208815	0.0208815	0.0208815	ctrl	ifnb
Arhgap11a_p	0.000811763	0.000811763	0.000811763	ctrl	ifnb
Arhgap29	0.033084	0.0680885	0.0542965	ISG	ifnb
Arhgap29_m	0.00388457	0.0441146	0.0427555	ctrl	ifnb
Arhgap29_p	0.0208698	0.045333	0.0300283	ctrl	ifnb
Arl4a	-0.0258274	-0.0162283	-0.0258274	ISG	ifnb
Arl4a_m	0.0055456	0.035234	0.0055456	ctrl	ifnb
Arl4a_p	-0.0466717	-0.0454554	-0.0466717	ctrl	ifnb
Arl6ip1	0.0122657	0.0511516	0.0122657	ISG	ifnb
Arl6ip1_m	0.0171504	0.0363015	0.0171504	ctrl	ifnb
Arl6ip1_p	-0.101882	-0.0644095	-0.101882	ctrl	ifnb
Armcx3	-0.0261714	-0.0261714	-0.0261714	ISG	ifnb
Armcx3_m	-0.0739866	-0.0739866	-0.0739866	ctrl	ifnb
Armcx3_p	0.0341626	0.0341626	0.0341626	ctrl	ifnb
Asah2	0.0975824	0.207772	0.1111	ISG	ifnb
Asah2_m	0.0271598	0.0539076	0.0272416	ctrl	ifnb
Asah2_p	-0.0776227	-0.0165133	-0.0932925	ctrl	ifnb
Asb13	0.0739694	0.0739694	0.0739694	ISG	ifnb
Asb13_m	0	0	0	ctrl	ifnb
Asb13_p	-0.0866859	-0.0866859	-0.0866859	ctrl	ifnb
Ascc3	0.153083	0.322517	0.127796	ISG	ifnb
Ascc3_m	0.0355439	0.0713612	0.0409886	ctrl	ifnb
Ascc3_p	0.00173715	0.0820724	-0.00211175	ctrl	ifnb
Atad1	0.0629265	0.109049	0.0629265	ISG	ifnb
Atad1_m	0.00176935	0.00771858	0.00176935	ctrl	ifnb
Atad1_p	0	0	0	ctrl	ifnb
Atf6	-0.00606913	0.0688684	0.00779755	ISG	ifnb
Atf6_m	-0.0609383	0.0533985	-0.0714376	ctrl	ifnb
Atf6_p	0.00526816	0.0612392	0.00579608	ctrl	ifnb
Atp10a	0.0469164	0.0872089	0.0375664	ISG	ifnb
Atp10a_m	0.00934545	0.0559619	0.00829837	ctrl	ifnb
Atp10a_p	-0.00574332	0.0158314	0	ctrl	ifnb
Auh	0.0681731	0.111886	0.0600357	ISG	ifnb
Auh_m	-0.00931553	0.0176196	-0.0119463	ctrl	ifnb
Auh_p	0.0443699	0.0896974	0.0450936	ctrl	ifnb
Avl9	-0.0633337	-0.0359768	-0.0633337	ISG	ifnb
Avl9_m	0.0042088	0.0103723	0.0042088	ctrl	ifnb
Avl9_p	0.0897315	0.15317	0.0897315	ctrl	ifnb
AW549877	0.405942	0.405942	0.405942	ISG	ifnb
AW549877_m	0	0	0	ctrl	ifnb
AW549877_p	0.193049	0.193049	0.193049	ctrl	ifnb
Azi2	0.0637446	0.0798457	0.0637446	ISG	ifnb
Azi2_m	-0.00119185	0.0154148	-0.00119185	ctrl	ifnb
Azi2_p	-0.00404705	0.031558	-0.00404705	ctrl	ifnb
Azin2	-0.0265788	0.0380142	-0.0265788	ISG	ifnb
Azin2_m	0.01382	0.0244073	0.01382	ctrl	ifnb
Azin2_p	0.0106286	0.0224697	0.0106286	ctrl	ifnb
B4galt4	0.00550313	0.00550313	0.00550313	ISG	ifnb
B4galt4_m	-0.00802788	-0.00802788	-0.00802788	ctrl	ifnb
B4galt4_p	-0.0407508	-0.0407508	-0.0407508	ctrl	ifnb
Bcl9	0.035845	0.0978635	0.0237033	ISG	ifnb
Bcl9_m	-0.0188668	0.0204998	-0.0170214	ctrl	ifnb
Bcl9_p	0.0434237	0.0944011	0.0316912	ctrl	ifnb
Bfar	-0.0707846	-0.0664548	-0.0707846	ISG	ifnb
Bfar_m	0.0155353	0.0536496	0.0155353	ctrl	ifnb
Bfar_p	-0.349378	-0.327115	-0.349378	ctrl	ifnb
Birc2	0.124339	0.124339	0.124339	ISG	ifnb
Birc2_m	0.0225472	0.0225472	0.0225472	ctrl	ifnb
Birc2_p	-0.0287767	-0.0287767	-0.0287767	ctrl	ifnb
Bloc1s6	0.0353048	0.0353048	0.0353048	ISG	ifnb
Bloc1s6_m	0.0556297	0.0556297	0.0556297	ctrl	ifnb
Bloc1s6_p	0.136186	0.136186	0.136186	ctrl	ifnb
Bmp2	-0.0134854	-0.0127959	-0.0134854	ISG	ifnb
Bmp2_m	-0.0874729	-0.0416648	-0.0874729	ctrl	ifnb
Bmp2_p	0.0115655	0.0135638	0.0115655	ctrl	ifnb
Brd2	-0.0514093	-0.0514093	-0.0514093	ISG	ifnb
Brd2_m	-0.101639	-0.101639	-0.101639	ctrl	ifnb
Brd2_p	-0.0919209	-0.0919209	-0.0919209	ctrl	ifnb
Bst2	-0.0584519	-0.0584519	-0.0584519	ISG	ifnb
Bst2_m	0.0439646	0.0439646	0.0439646	ctrl	ifnb
Bst2_p	-0.0338318	-0.0338318	-0.0338318	ctrl	ifnb
C3	-0.0934272	-0.087217	-0.0934272	ISG	ifnb
C3_m	-0.0179414	-0.00596557	-0.0179414	ctrl	ifnb
C3_p	0.0233999	0.0933251	0.0233999	ctrl	ifnb
Car13	0.0466302	0.0773161	0.0466302	ISG	ifnb
Car13_m	0.00711005	0.0435119	0.00711005	ctrl	ifnb
Car13_p	0	0	0	ctrl	ifnb
Casp2	0.12272	0.12272	0.12272	ISG	ifnb
Casp2_m	0.00574147	0.00574147	0.00574147	ctrl	ifnb
Casp2_p	0.0384386	0.0384386	0.0384386	ctrl	ifnb
Casp8	0.0182191	0.0442943	0.00892786	ISG	ifnb
Casp8_m	0.148813	0.208464	0.175467	ctrl	ifnb
Casp8_p	-0.0175011	0.0210645	-0.0141314	ctrl	ifnb
Cbfb	0.0289585	0.0448056	0.0289585	ISG	ifnb
Cbfb_m	0.0512654	0.0687283	0.0512654	ctrl	ifnb
Cbfb_p	-0.0270417	-0.00992928	-0.0270417	ctrl	ifnb
Cbwd1	-0.0239896	-0.0229961	-0.0239896	ISG	ifnb
Cbwd1_m	0.00495185	0.0349128	0.00495185	ctrl	ifnb
Cbwd1_p	0.0206937	0.0596898	0.0206937	ctrl	ifnb
Ccdc39	0.0279692	0.0492446	0.0279692	ISG	ifnb
Ccdc39_m	0.0113077	0.0187781	0.0113077	ctrl	ifnb
Ccdc39_p	0.0276726	0.0724837	0.0276726	ctrl	ifnb
Ccl24	0.0634664	0.0671071	0.0634664	ISG	ifnb
Ccl24_m	0.0603933	0.12801	0.0603933	ctrl	ifnb
Ccl24_p	0.0124186	0.0340317	0.0124186	ctrl	ifnb
Ccl5	-0.0262362	-0.0262362	-0.0262362	ISG	ifnb
Ccl5_m	0.175629	0.175629	0.175629	ctrl	ifnb
Ccl5_p	0.00884617	0.00884617	0.00884617	ctrl	ifnb
Ccnd2	0.0750432	0.0978045	0.0750432	ISG	ifnb
Ccnd2_m	0.0726663	0.102866	0.0726663	ctrl	ifnb
Ccnd2_p	-0.0430375	-0.0371978	-0.0430375	ctrl	ifnb
Ccnj	0.139531	0.139531	0.139531	ISG	ifnb
Ccnj_m	0	0	0	ctrl	ifnb
Ccnj_p	0.0185501	0.0185501	0.0185501	ctrl	ifnb
Ccnl1	-0.00864551	-0.00864551	-0.00864551	ISG	ifnb
Ccnl1_m	0.143546	0.143546	0.143546	ctrl	ifnb
Ccnl1_p	0.016007	0.016007	0.016007	ctrl	ifnb
Ccno	0.124084	0.124084	0.124084	ISG	ifnb
Ccno_m	-0.0281159	-0.0281159	-0.0281159	ctrl	ifnb
Ccno_p	-0.0115214	-0.0115214	-0.0115214	ctrl	ifnb
Ccnyl1	-0.0711545	-0.0621466	-0.0711545	ISG	ifnb
Ccnyl1_m	-0.0198141	0.00830278	-0.0198141	ctrl	ifnb
Ccnyl1_p	0.0298946	0.0366229	0.0298946	ctrl	ifnb
Ccr2	0	0	0	ISG	ifnb
Ccr2_m	-0.0327395	-0.0327395	-0.0327395	ctrl	ifnb
Ccrl2	-0.0262904	-0.0262904	-0.0262904	ISG	ifnb
Ccrl2_m	-0.0582881	-0.0582881	-0.0582881	ctrl	ifnb
Ccrl2_p	-0.0715368	-0.0715368	-0.0715368	ctrl	ifnb
Cd164	-0.0139872	0.0150616	-0.0139872	ISG	ifnb
Cd164_m	-0.0341381	-0.0283504	-0.0341381	ctrl	ifnb
Cd164_p	-0.0359211	-0.0353886	-0.0359211	ctrl	ifnb
Cd200r4	0.0788741	0.105313	0.0788741	ISG	ifnb
Cd200r4_m	0.0121765	0.030591	0.0121765	ctrl	ifnb
Cd200r4_p	-0.0912276	-0.0376372	-0.0912276	ctrl	ifnb
Cd33	-0.0149766	-0.0149766	-0.0149766	ISG	ifnb
Cd33_m	0.0586235	0.0586235	0.0586235	ctrl	ifnb
Cd33_p	0.0159957	0.0159957	0.0159957	ctrl	ifnb
Cd47	0.0536502	0.0982399	0.0550236	ISG	ifnb
Cd47_m	-0.117226	-0.044481	-0.114683	ctrl	ifnb
Cd47_p	-0.0960012	0.00250105	-0.0983173	ctrl	ifnb
Cdk6	0.132694	0.900558	-0.0294257	ISG	ifnb
Cdk6_m	0	0	0	ctrl	ifnb
Cdk6_p	0.0782417	0.1908	0.0836792	ctrl	ifnb
Cds1	-0.0819366	-0.0761225	-0.0815317	ISG	ifnb
Cds1_m	0.063477	0.0790099	0.0585218	ctrl	ifnb
Cds1_p	0.0061144	0.0563363	-0.0168473	ctrl	ifnb
Cenpj	-0.0455504	-0.043186	-0.0455504	ISG	ifnb
Cenpj_m	0.0236581	0.0397994	0.0236581	ctrl	ifnb
Cenpj_p	-0.0361063	-0.0327909	-0.0361063	ctrl	ifnb
Cep350	0.0279036	0.0392266	0.029207	ISG	ifnb
Cep350_m	0.0298944	0.103179	0.0232029	ctrl	ifnb
Cep350_p	0.134456	0.16413	0.133936	ctrl	ifnb
Cept1	0.0355024	0.0546548	0.0355024	ISG	ifnb
Cept1_m	0.102999	0.106644	0.102999	ctrl	ifnb
Cept1_p	0.0393794	0.0457045	0.0393794	ctrl	ifnb
Cggbp1	0.0159772	0.0159772	0.0159772	ISG	ifnb
Cggbp1_m	-0.0114394	-0.0114394	-0.0114394	ctrl	ifnb
Cggbp1_p	0.0224813	0.0224813	0.0224813	ctrl	ifnb
Chic1	-0.000349755	-0.000349755	-0.000349755	ISG	ifnb
Chic1_m	0.000837305	0.000837305	0.000837305	ctrl	ifnb
Chic1_p	0.000980867	0.000980867	0.000980867	ctrl	ifnb
Chmp4b	-0.0191482	0.00875714	-0.0191482	ISG	ifnb
Chmp4b_m	-0.0293071	0.00305847	-0.0293071	ctrl	ifnb
Chmp4b_p	0.0065505	0.03786	0.0065505	ctrl	ifnb
Chst15	0.0391098	0.0861109	0.047104	ISG	ifnb
Chst15_m	-0.0574171	-0.0169255	-0.0434507	ctrl	ifnb
Chst15_p	-0.0472133	-0.00762103	-0.04459	ctrl	ifnb
Cited2	0.00951964	0.0187767	0.00951964	ISG	ifnb
Cited2_m	-0.0527453	-0.0332534	-0.0527453	ctrl	ifnb
Cited2_p	-0.0219139	-0.0213258	-0.0219139	ctrl	ifnb
Clcn5	-0.0074749	0.192497	-0.0350197	ISG	ifnb
Clcn5_m	-0.0550154	-0.00598456	-0.0452575	ctrl	ifnb
Clcn5_p	0.00631976	0.117832	0.0245403	ctrl	ifnb
Cldnd1	-0.0751099	-0.0751099	-0.0751099	ISG	ifnb
Cldnd1_m	0.0111377	0.0111377	0.0111377	ctrl	ifnb
Cldnd1_p	-0.136739	-0.136739	-0.136739	ctrl	ifnb
Clic4	-0.010107	-0.00298826	-0.00725517	ISG	ifnb
Clic4_m	-0.00535273	0.011359	0.00048972	ctrl	ifnb
Clic4_p	-0.00787343	0.0216848	0.00257791	ctrl	ifnb
Clic5	0.105986	0.17132	0.0970589	ISG	ifnb
Clic5_m	-0.0398362	0.0236116	-0.048473	ctrl	ifnb
Clic5_p	-0.0268147	0.00412506	-0.0244405	ctrl	ifnb
Cmah	-0.0169058	0.0116579	-0.0183561	ISG	ifnb
Cmah_m	0.0260157	0.178583	0.00764565	ctrl	ifnb
Cmah_p	0.0142795	0.0667061	0.00134	ctrl	ifnb
Cmtm6	-0.0841231	-0.0841231	-0.0841231	ISG	ifnb
Cmtm6_m	0.0838794	0.0838794	0.0838794	ctrl	ifnb
Cmtm6_p	0.00216485	0.00216485	0.00216485	ctrl	ifnb
Cmtr1	0.0340523	0.053868	0.0352223	ISG	ifnb
Cmtr1_m	-0.00334676	0.0140568	0.00445743	ctrl	ifnb
Cmtr1_p	0.0444759	0.068603	0.0429548	ctrl	ifnb
Cnp	0.00761164	0.0142393	0.00761164	ISG	ifnb
Cnp_m	0.0556525	0.0691421	0.0556525	ctrl	ifnb
Cnp_p	-0.0036415	0.0299216	-0.0036415	ctrl	ifnb
Coq2	0.0595497	0.0595497	0.0595497	ISG	ifnb
Coq2_m	0.0678383	0.0678383	0.0678383	ctrl	ifnb
Coq2_p	-0.0308692	-0.0308692	-0.0308692	ctrl	ifnb
Cox15	0.0671618	0.0671618	0.0671618	ISG	ifnb
Cox15_m	-0.132008	-0.132008	-0.132008	ctrl	ifnb
Cox15_p	0.0154126	0.0154126	0.0154126	ctrl	ifnb
Cox18	0.0659903	0.0659903	0.0659903	ISG	ifnb
Cox18_m	0.0793675	0.0793675	0.0793675	ctrl	ifnb
Cox18_p	0.0122073	0.0122073	0.0122073	ctrl	ifnb
Cp	0.11131	0.115103	0.11131	ISG	ifnb
Cp_m	-0.0427348	-0.0204574	-0.0427348	ctrl	ifnb
Cp_p	0.0043453	0.0371902	0.0043453	ctrl	ifnb
Cpne3	0.148135	0.207184	0.135047	ISG	ifnb
Cpne3_m	-0.00778286	0.0368269	0.00416033	ctrl	ifnb
Cpne3_p	0.0523055	0.0724972	0.0564986	ctrl	ifnb
Cpsf2	0.0144453	0.047537	0.0144453	ISG	ifnb
Cpsf2_m	-0.111415	-0.0537556	-0.111415	ctrl	ifnb
Cpsf2_p	0.0714673	0.0728233	0.0714673	ctrl	ifnb
Crlf3	-0.0241102	-0.00569065	-0.0241102	ISG	ifnb
Crlf3_m	0.0134686	0.035066	0.0134686	ctrl	ifnb
Crlf3_p	0.0823246	0.139983	0.0823246	ctrl	ifnb
Crybg1	-0.0274788	0.0573707	-0.0235474	ISG	ifnb
Crybg1_m	0.0100126	0.0582059	0.000860703	ctrl	ifnb
Crybg1_p	0.0635486	0.105706	0.0605979	ctrl	ifnb
Csrp1	-0.0306697	-0.0306697	-0.0306697	ISG	ifnb
Csrp1_m	0.0160993	0.0160993	0.0160993	ctrl	ifnb
Csrp1_p	0.142964	0.142964	0.142964	ctrl	ifnb
Cul2	0.199558	0.272579	0.199558	ISG	ifnb
Cul2_m	0	0	0	ctrl	ifnb
Cul2_p	0.013587	0.0302628	0.013587	ctrl	ifnb
Cutc	0.0671618	0.0671618	0.0671618	ISG	ifnb
Cutc_m	-0.132008	-0.132008	-0.132008	ctrl	ifnb
Cutc_p	0.0154126	0.0154126	0.0154126	ctrl	ifnb
Cycs	0.030834	0.030834	0.030834	ISG	ifnb
Cycs_m	-0.0174745	-0.0174745	-0.0174745	ctrl	ifnb
Cycs_p	0.0746688	0.0746688	0.0746688	ctrl	ifnb
Dbnl	0.0457896	0.0457896	0.0457896	ISG	ifnb
Dbnl_m	-0.014631	-0.014631	-0.014631	ctrl	ifnb
Dbnl_p	-0.0531573	-0.0531573	-0.0531573	ctrl	ifnb
Dclre1c	0.0691101	0.075079	0.0691101	ISG	ifnb
Dclre1c_m	0	0	0	ctrl	ifnb
Dclre1c_p	-0.0373144	-0.0112722	-0.0373144	ctrl	ifnb
Ddhd1	-0.00790848	0.0275325	0.00128607	ISG	ifnb
Ddhd1_m	0.00947129	0.0416632	0.00842237	ctrl	ifnb
Ddhd1_p	-0.0707191	-0.0264368	-0.0801965	ctrl	ifnb
Ddx19b	0.0354886	0.0354886	0.0354886	ISG	ifnb
Ddx19b_m	-0.018255	-0.018255	-0.018255	ctrl	ifnb
Ddx19b_p	-0.0216831	-0.0216831	-0.0216831	ctrl	ifnb
Degs2	0.059102	0.059102	0.059102	ISG	ifnb
Degs2_m	0.0758087	0.0758087	0.0758087	ctrl	ifnb
Degs2_p	0.0124784	0.0124784	0.0124784	ctrl	ifnb
Dek	0.051996	0.062713	0.051996	ISG	ifnb
Dek_m	-0.00586761	-0.000132317	-0.00586761	ctrl	ifnb
Dek_p	0.042158	0.0477075	0.042158	ctrl	ifnb
Dennd1b	0.173832	0.269037	0.188285	ISG	ifnb
Dennd1b_m	0.0303384	0.0624387	0.0338595	ctrl	ifnb
Dennd1b_p	0.0106811	0.0850676	0.0179469	ctrl	ifnb
Dennd6b	-0.0283153	0.013144	-0.0283153	ISG	ifnb
Dennd6b_m	-0.00564378	0.00914494	-0.00564378	ctrl	ifnb
Dennd6b_p	-0.0798819	-0.068703	-0.0798819	ctrl	ifnb
Dnaja2	0.0328101	0.0598867	0.0328101	ISG	ifnb
Dnaja2_m	-0.0499882	-0.032689	-0.0499882	ctrl	ifnb
Dnaja2_p	0.015495	0.0468983	0.015495	ctrl	ifnb
Dnajc13	-0.0364943	0.00300253	-0.0334743	ISG	ifnb
Dnajc13_m	-0.107756	-0.0492268	-0.0981679	ctrl	ifnb
Dnajc13_p	-0.00938327	0.0765493	-0.0353728	ctrl	ifnb
Dpysl2	-0.0126906	0.0535812	-0.0126906	ISG	ifnb
Dpysl2_m	0.0256533	0.0337365	0.0256533	ctrl	ifnb
Dpysl2_p	-0.0372436	-0.0313195	-0.0372436	ctrl	ifnb
Dse	0.225342	0.27309	0.210252	ISG	ifnb
Dse_m	-0.00138522	0.0460538	0.00480793	ctrl	ifnb
Dse_p	0.00220517	0.0410786	-0.006531	ctrl	ifnb
Dtwd1	-0.00475115	0.0219088	-0.00475115	ISG	ifnb
Dtwd1_m	-0.0678535	-0.0622065	-0.0678535	ctrl	ifnb
Dtwd1_p	-0.0116414	0.00128743	-0.0116414	ctrl	ifnb
Dusp28	0.0164428	0.0164428	0.0164428	ISG	ifnb
Dusp28_m	-0.0281059	-0.0281059	-0.0281059	ctrl	ifnb
Dusp28_p	-0.142256	-0.142256	-0.142256	ctrl	ifnb
Efhb	0.0755766	0.0862025	0.0831988	ISG	ifnb
Efhb_m	0.00278153	0.0578825	0.00132699	ctrl	ifnb
Efhb_p	0.0305585	0.0365414	0.0365373	ctrl	ifnb
Ehd4	0.0350089	0.0410475	0.0351592	ISG	ifnb
Ehd4_m	0.00348032	0.0122095	0.000340915	ctrl	ifnb
Ehd4_p	0.0227712	0.0254525	0.022113	ctrl	ifnb
Elf1	0.050592	0.0849299	0.0498817	ISG	ifnb
Elf1_m	0.00554637	0.0553382	-0.000909315	ctrl	ifnb
Elf1_p	-0.00381248	0.0189322	0.0023985	ctrl	ifnb
Elmod2	0.0458751	0.0515027	0.0458751	ISG	ifnb
Elmod2_m	-0.0658313	-0.0505965	-0.0658313	ctrl	ifnb
Elmod2_p	0.0113871	0.0237595	0.0113871	ctrl	ifnb
Etv3	0.00714768	0.00846521	0.00714768	ISG	ifnb
Etv3_m	0.0200396	0.0368953	0.0200396	ctrl	ifnb
Etv3_p	0.0341868	0.0456995	0.0341868	ctrl	ifnb
Ezh2	-0.0862763	-0.0407149	-0.103025	ISG	ifnb
Ezh2_m	-0.335956	0.0450905	-0.0241381	ctrl	ifnb
Ezh2_p	0.0369983	0.0796009	0.0247771	ctrl	ifnb
Fam111a	0.156843	0.219301	0.156843	ISG	ifnb
Fam111a_m	0.0327557	0.0435796	0.0327557	ctrl	ifnb
Fam111a_p	0.0111698	0.0440919	0.0111698	ctrl	ifnb
Fam53c	0.00968596	0.00968596	0.00968596	ISG	ifnb
Fam53c_m	-0.0010381	-0.0010381	-0.0010381	ctrl	ifnb
Fam53c_p	0.0298435	0.0298435	0.0298435	ctrl	ifnb
Farsa	0.0760743	0.0760743	0.0760743	ISG	ifnb
Farsa_m	0.0199705	0.0199705	0.0199705	ctrl	ifnb
Farsa_p	0.0133605	0.0133605	0.0133605	ctrl	ifnb
Fbrsl1	0.0102096	0.023796	0.00366147	ISG	ifnb
Fbrsl1_m	0.0233126	0.0670717	0.0125924	ctrl	ifnb
Fbrsl1_p	-0.0314105	-0.0122827	-0.0220213	ctrl	ifnb
Filip1l	0.0260277	0.13447	0.0355588	ISG	ifnb
Filip1l_m	0.0338105	0.0744096	0.0326857	ctrl	ifnb
Filip1l_p	-0.00484674	0.01549	0.00337217	ctrl	ifnb
Flrt2	0.0476282	0.0965033	0.06789	ISG	ifnb
Flrt2_m	0.0247563	0.027156	0.0268959	ctrl	ifnb
Flrt2_p	0.0270008	0.109035	-0.0132326	ctrl	ifnb
Flt1	0.112518	0.308942	0.125223	ISG	ifnb
Flt1_m	0.0368858	0.0895864	0.00794204	ctrl	ifnb
Flt1_p	-0.0802825	0.00943956	-0.0656255	ctrl	ifnb
Fmn1	0.00478114	0.16981	-0.0110219	ISG	ifnb
Fmn1_m	-0.134481	-0.0284146	-0.0933914	ctrl	ifnb
Fmn1_p	-0.0356158	0.0555736	-0.0494972	ctrl	ifnb
Fmr1	0.00237243	0.0120949	0.00237243	ISG	ifnb
Fmr1_m	-0.0545216	-0.0220587	-0.0545216	ctrl	ifnb
Fmr1_p	0.0587196	0.0905255	0.0587196	ctrl	ifnb
Fnbp4	-0.0767142	-0.0723666	-0.0767142	ISG	ifnb
Fnbp4_m	0.0406986	0.0421825	0.0406986	ctrl	ifnb
Fnbp4_p	0.0227144	0.0373737	0.0227144	ctrl	ifnb
Frmd4a	-0.0343098	0.119553	-0.0424349	ISG	ifnb
Frmd4a_m	-0.0292666	0.075079	-0.00349919	ctrl	ifnb
Frmd4a_p	0.0401229	0.190474	0.0358967	ctrl	ifnb
Frmd4b	-0.0236794	0.00184584	-0.0259727	ISG	ifnb
Frmd4b_m	0.00597344	0.0676208	0.00574712	ctrl	ifnb
Frmd4b_p	-0.00284727	0.0310236	0.00186723	ctrl	ifnb
Fxr1	0.0714066	0.12941	0.0677804	ISG	ifnb
Fxr1_m	0.00984998	0.0233084	0.00475541	ctrl	ifnb
Fxr1_p	0.0154453	0.0600261	0.0246708	ctrl	ifnb
G3bp2	-0.0353954	-0.0353954	-0.0353954	ISG	ifnb
G3bp2_m	-0.0841105	-0.0841105	-0.0841105	ctrl	ifnb
G3bp2_p	-0.11863	-0.11863	-0.11863	ctrl	ifnb
Gen1	-0.10265	-0.10265	-0.10265	ISG	ifnb
Gen1_m	-0.0375326	-0.0375326	-0.0375326	ctrl	ifnb
Gen1_p	-0.0488694	-0.0488694	-0.0488694	ctrl	ifnb
Gimap1	0.0159696	0.0417932	0.0159696	ISG	ifnb
Gimap1_m	0	0	0	ctrl	ifnb
Gimap1_p	0.0164038	0.0190346	0.0164038	ctrl	ifnb
Glipr2	-0.0386765	0.0326321	-0.0386765	ISG	ifnb
Glipr2_m	-0.0843789	-0.0599737	-0.0843789	ctrl	ifnb
Glipr2_p	0.0145834	0.0202362	0.0145834	ctrl	ifnb
Gm11127	0.0810944	0.0810944	0.0810944	ISG	ifnb
Gm11127_m	0	0	0	ctrl	ifnb
Gm11127_p	-0.0907243	-0.0907243	-0.0907243	ctrl	ifnb
Gm6377	0.036753	0.036753	0.036753	ISG	ifnb
Gm6377_m	-0.0734491	-0.0734491	-0.0734491	ctrl	ifnb
Gm6377_p	-0.0604	-0.0604	-0.0604	ctrl	ifnb
Gm7609	0.0267338	0.0267338	0.0267338	ISG	ifnb
Gm7609_m	-0.00408245	-0.00408245	-0.00408245	ctrl	ifnb
Gm7609_p	-0.00605416	-0.00605416	-0.00605416	ctrl	ifnb
Gna15	0.063642	0.0925307	0.063642	ISG	ifnb
Gna15_m	0.062116	0.0662508	0.062116	ctrl	ifnb
Gna15_p	-0.0242194	-0.0125206	-0.0242194	ctrl	ifnb
Gnal	0.00479412	0.038456	0.00520725	ISG	ifnb
Gnal_m	-0.0229692	-0.00228843	-0.0218872	ctrl	ifnb
Gnal_p	-0.0750621	-0.0520229	-0.0759656	ctrl	ifnb
Gnb4	0.130411	0.162596	0.130411	ISG	ifnb
Gnb4_m	0.00165017	0.00330034	0.00165017	ctrl	ifnb
Gnb4_p	0.00201617	0.00906968	0.00201617	ctrl	ifnb
Gpatch4	0.0141562	0.0305345	0.0141562	ISG	ifnb
Gpatch4_m	0.00729345	0.00854007	0.00729345	ctrl	ifnb
Gpatch4_p	-0.0259663	-0.00814169	-0.0259663	ctrl	ifnb
Gpr153	-0.158158	-0.0630178	-0.158158	ISG	ifnb
Gpr153_m	0.0501023	0.0707678	0.0501023	ctrl	ifnb
Gpr153_p	0.014807	0.0349529	0.014807	ctrl	ifnb
Gpsm2	0.00606718	0.0140359	0.00606718	ISG	ifnb
Gpsm2_m	-0.0429691	-0.0310119	-0.0429691	ctrl	ifnb
Gpsm2_p	-0.108306	-0.076611	-0.108306	ctrl	ifnb
Grk4	0.00903739	0.0458819	0.00629527	ISG	ifnb
Grk4_m	0.0173991	0.0489532	0.00901868	ctrl	ifnb
Grk4_p	0.000892183	0.0254798	-0.00134485	ctrl	ifnb
H2-Q4	-0.0186041	-0.0184579	-0.0186041	ISG	ifnb
H2-Q4_m	-0.0233901	-0.0205016	-0.0233901	ctrl	ifnb
H2-Q4_p	0.0696362	0.121659	0.0696362	ctrl	ifnb
H2-T22	0.0928794	0.0928794	0.0928794	ISG	ifnb
H2-T22_m	-0.0919209	-0.0919209	-0.0919209	ctrl	ifnb
H2-T22_p	-0.0691825	-0.0691825	-0.0691825	ctrl	ifnb
H2-T23	0.0928794	0.0928794	0.0928794	ISG	ifnb
H2-T23_m	-0.0919209	-0.0919209	-0.0919209	ctrl	ifnb
H2-T23_p	-0.0691825	-0.0691825	-0.0691825	ctrl	ifnb
H2aw	-0.0227294	-0.0227294	-0.0227294	ISG	ifnb
H2aw_m	0.085355	0.085355	0.085355	ctrl	ifnb
H2aw_p	0.00534887	0.00534887	0.00534887	ctrl	ifnb
H3f3b	0.00290374	0.00290374	0.00290374	ISG	ifnb
H3f3b_m	0.0339153	0.0339153	0.0339153	ctrl	ifnb
H3f3b_p	0.0125293	0.0125293	0.0125293	ctrl	ifnb
Hat1	0.119112	0.201502	0.119112	ISG	ifnb
Hat1_m	0.0479861	0.0542313	0.0479861	ctrl	ifnb
Hat1_p	-0.0417081	0.0311079	-0.0417081	ctrl	ifnb
Hck	-0.0722407	-0.0566414	-0.0722407	ISG	ifnb
Hck_m	-0.0154321	-0.00822931	-0.0154321	ctrl	ifnb
Hck_p	0.0595499	0.110372	0.0595499	ctrl	ifnb
Heatr5b	0.0547443	0.0728267	0.0629866	ISG	ifnb
Heatr5b_m	0.052184	0.104881	0.0264394	ctrl	ifnb
Heatr5b_p	-0.0632437	-0.0293978	-0.0733599	ctrl	ifnb
Hhex	-0.00861411	-0.00861411	-0.00861411	ISG	ifnb
Hhex_m	0.177193	0.177193	0.177193	ctrl	ifnb
Hhex_p	-0.0605364	-0.0605364	-0.0605364	ctrl	ifnb
Hinfp	0.0157639	0.0157639	0.0157639	ISG	ifnb
Hinfp_m	-0.0376939	-0.0376939	-0.0376939	ctrl	ifnb
Hinfp_p	-0.0319457	-0.0319457	-0.0319457	ctrl	ifnb
Hmgn3	0.41138	0.517971	0.41138	ISG	ifnb
Hmgn3_m	0.0255666	0.0415191	0.0255666	ctrl	ifnb
Hmgn3_p	-0.0102798	0.0200349	-0.0102798	ctrl	ifnb
Hnrnph2	-0.0204681	-0.0204681	-0.0204681	ISG	ifnb
Hnrnph2_m	-0.0406528	-0.0406528	-0.0406528	ctrl	ifnb
Hnrnph2_p	-0.0290444	-0.0290444	-0.0290444	ctrl	ifnb
Hopx	-0.0147533	-0.0137278	-0.0147533	ISG	ifnb
Hopx_m	-0.0815238	-0.0802671	-0.0815238	ctrl	ifnb
Hopx_p	0.00780035	0.0314438	0.00780035	ctrl	ifnb
Hspa5	-0.0345275	-0.0345275	-0.0345275	ISG	ifnb
Hspa5_m	0.0160652	0.0160652	0.0160652	ctrl	ifnb
Hspa5_p	-0.0490524	-0.0490524	-0.0490524	ctrl	ifnb
Hspbap1	0.292113	0.322183	0.277231	ISG	ifnb
Hspbap1_m	0.0394859	0.0531832	0.0430859	ctrl	ifnb
Hspbap1_p	0.168406	0.188781	0.171378	ctrl	ifnb
Htra4	-0.0009262	0.0216075	-0.0009262	ISG	ifnb
Htra4_m	0.110873	0.120944	0.110873	ctrl	ifnb
Htra4_p	0.0186426	0.0245914	0.0186426	ctrl	ifnb
Id1	-0.0444511	-0.0444511	-0.0444511	ISG	ifnb
Id1_m	0.000756266	0.000756266	0.000756266	ctrl	ifnb
Id1_p	0.0524104	0.0524104	0.0524104	ctrl	ifnb
Ifi27l2a	0.100002	0.100002	0.100002	ISG	ifnb
Ifi27l2a_m	-0.0123058	-0.0123058	-0.0123058	ctrl	ifnb
Ifi27l2a_p	0.0752153	0.0752153	0.0752153	ctrl	ifnb
Il10	0.0921328	0.0921328	0.0921328	ISG	ifnb
Il10_m	-0.0266858	-0.0266858	-0.0266858	ctrl	ifnb
Il10_p	0.0319269	0.0319269	0.0319269	ctrl	ifnb
Il18bp	-0.0184882	-0.0184882	-0.0184882	ISG	ifnb
Il18bp_m	0.0514157	0.0514157	0.0514157	ctrl	ifnb
Il18bp_p	0.117812	0.117812	0.117812	ctrl	ifnb
Il7	0.0554092	0.0671235	0.0554092	ISG	ifnb
Il7_m	0.0002036	0.0510826	0.0002036	ctrl	ifnb
Il7_p	-0.12731	-0.0731301	-0.12731	ctrl	ifnb
Ints9	0.0321861	0.0728078	0.020211	ISG	ifnb
Ints9_m	-0.0474351	-0.0288167	-0.0385303	ctrl	ifnb
Ints9_p	0.0242372	0.0402261	0.0225508	ctrl	ifnb
Iqsec3	0.165281	0.204112	0.177161	ISG	ifnb
Iqsec3_m	-5.06e-05	0.033213	0.00945835	ctrl	ifnb
Iqsec3_p	-0.00881847	0.0122141	-0.0104576	ctrl	ifnb
Irf2	0.110367	0.146258	0.103163	ISG	ifnb
Irf2_m	0.064501	0.110776	0.0705587	ctrl	ifnb
Irf2_p	-0.00704485	0.0407614	-0.0179212	ctrl	ifnb
Irf9	-0.00906472	-0.00906472	-0.00906472	ISG	ifnb
Irf9_m	0.00612047	0.00612047	0.00612047	ctrl	ifnb
Irf9_p	-0.063734	-0.063734	-0.063734	ctrl	ifnb
Isg20	0.00320937	0.00320937	0.00320937	ISG	ifnb
Isg20_m	0.0163285	0.0163285	0.0163285	ctrl	ifnb
Isg20_p	-0.0202113	-0.0202113	-0.0202113	ctrl	ifnb
Isoc1	0.0763241	0.0951533	0.0763241	ISG	ifnb
Isoc1_m	0.0241012	0.0490559	0.0241012	ctrl	ifnb
Isoc1_p	0.140118	0.171364	0.140118	ctrl	ifnb
Ist1	0.0674953	0.0808595	0.0674953	ISG	ifnb
Ist1_m	0.0116738	0.0174338	0.0116738	ctrl	ifnb
Ist1_p	0.0370108	0.0415349	0.0370108	ctrl	ifnb
Jak2	0.205542	0.224536	0.201042	ISG	ifnb
Jak2_m	-0.0174685	0.0353835	-0.0362531	ctrl	ifnb
Jak2_p	-0.0110014	0.0266399	-0.0242314	ctrl	ifnb
Kars	-0.0216831	-0.0216831	-0.0216831	ISG	ifnb
Kars_m	0.0354886	0.0354886	0.0354886	ctrl	ifnb
Kars_p	0.0283355	0.0283355	0.0283355	ctrl	ifnb
Kat2b	0.0472358	0.0788988	0.0524652	ISG	ifnb
Kat2b_m	0.00201972	0.0220558	0.0125383	ctrl	ifnb
Kat2b_p	0.00655927	0.0288324	0.00733408	ctrl	ifnb
Kat6a	0.0506027	0.0717622	0.0549232	ISG	ifnb
Kat6a_m	-0.0101333	0.0374273	-0.00178351	ctrl	ifnb
Kat6a_p	0.0255205	0.052854	0.0228319	ctrl	ifnb
Katna1	-0.0414405	-0.0414405	-0.0414405	ISG	ifnb
Katna1_m	0.0146897	0.0146897	0.0146897	ctrl	ifnb
Katna1_p	0.13071	0.13071	0.13071	ctrl	ifnb
Kcnmb1	-0.00488581	0.00154268	-0.00488581	ISG	ifnb
Kcnmb1_m	0.0471122	0.0589028	0.0471122	ctrl	ifnb
Kcnmb1_p	-0.0245963	-0.012836	-0.0245963	ctrl	ifnb
Kdr	0.0816883	0.10922	0.0816883	ISG	ifnb
Kdr_m	-0.00506763	-0.000671462	-0.00506763	ctrl	ifnb
Kdr_p	-0.0341344	0.00296454	-0.0341344	ctrl	ifnb
Keap1	-0.0406346	-0.0406346	-0.0406346	ISG	ifnb
Keap1_m	-0.0317406	-0.0317406	-0.0317406	ctrl	ifnb
Keap1_p	-0.0491411	-0.0491411	-0.0491411	ctrl	ifnb
Kitl	-0.0482597	-0.0328693	-0.0400772	ISG	ifnb
Kitl_m	-0.072648	-0.0146628	-0.0650983	ctrl	ifnb
Kitl_p	0.0928576	0.121299	0.116757	ctrl	ifnb
Klf6	-0.0137781	-0.0134314	-0.0137781	ISG	ifnb
Klf6_m	-0.0759881	-0.054149	-0.0759881	ctrl	ifnb
Klf6_p	-0.0980378	-0.0962452	-0.0980378	ctrl	ifnb
Klrg2	0.00172455	0.00172455	0.00172455	ISG	ifnb
Klrg2_m	-0.0929074	-0.0929074	-0.0929074	ctrl	ifnb
Klrg2_p	0.0545706	0.0545706	0.0545706	ctrl	ifnb
Ktn1	0.0363946	0.098466	0.0463369	ISG	ifnb
Ktn1_m	-0.0690306	-0.0347192	-0.0801965	ctrl	ifnb
Ktn1_p	-0.0812667	-0.0298333	-0.0870818	ctrl	ifnb
Kynu	0.0225269	0.0627264	0.021471	ISG	ifnb
Kynu_m	-0.0160529	0.0244038	-0.0082658	ctrl	ifnb
Kynu_p	0.0131636	0.0449792	0.0257352	ctrl	ifnb
L3mbtl3	0.121424	0.16476	0.127552	ISG	ifnb
L3mbtl3_m	0.156207	0.390912	0.149888	ctrl	ifnb
L3mbtl3_p	0.0180694	0.0466766	0.0245401	ctrl	ifnb
Lacc1	0.0412169	0.0412169	0.0412169	ISG	ifnb
Lacc1_m	-0.0360473	-0.0360473	-0.0360473	ctrl	ifnb
Lacc1_p	0.109801	0.109801	0.109801	ctrl	ifnb
Larp1	0.0392672	0.0445587	0.0392672	ISG	ifnb
Larp1_m	-0.0005431	0.0162174	-0.0005431	ctrl	ifnb
Larp1_p	0.0220107	0.0564713	0.0220107	ctrl	ifnb
Lcor	-0.0201538	0.0377555	-0.0302668	ISG	ifnb
Lcor_m	0.00582943	0.0155905	0.0108573	ctrl	ifnb
Lcor_p	-0.0393143	-0.0193258	-0.0443947	ctrl	ifnb
Lgals3bp	-0.0127297	-0.0127297	-0.0127297	ISG	ifnb
Lgals3bp_m	-0.0166891	-0.0166891	-0.0166891	ctrl	ifnb
Lgals3bp_p	0.0706773	0.0706773	0.0706773	ctrl	ifnb
Lgals8	0.0525894	0.0525894	0.0525894	ISG	ifnb
Lgals8_m	0.0119543	0.0119543	0.0119543	ctrl	ifnb
Lgals8_p	-0.241497	-0.241497	-0.241497	ctrl	ifnb
Lgals9	-0.0136002	-0.0136002	-0.0136002	ISG	ifnb
Lgals9_m	-0.0145313	-0.0145313	-0.0145313	ctrl	ifnb
Lgals9_p	0.00642521	0.00642521	0.00642521	ctrl	ifnb
Lgr4	-0.010651	0.0230167	-0.00322164	ISG	ifnb
Lgr4_m	-0.00248795	0.0110239	-0.00140526	ctrl	ifnb
Lgr4_p	0.0276521	0.0761228	0.0313744	ctrl	ifnb
Lilr4b	0.0499737	0.0660851	0.0499737	ISG	ifnb
Lilr4b_m	0.086952	0.125785	0.086952	ctrl	ifnb
Lilr4b_p	-0.0602551	-0.0384494	-0.0602551	ctrl	ifnb
Lipn	0.12553	0.12553	0.12553	ISG	ifnb
Lipn_m	-0.0932925	-0.0932925	-0.0932925	ctrl	ifnb
Lipn_p	0.0768863	0.0768863	0.0768863	ctrl	ifnb
Lipt1	0.0368251	0.0368251	0.0368251	ISG	ifnb
Lipt1_m	-0.0998641	-0.0998641	-0.0998641	ctrl	ifnb
Lipt1_p	-0.0521133	-0.0521133	-0.0521133	ctrl	ifnb
Lnpep	0.0160099	0.110336	-0.00722542	ISG	ifnb
Lnpep_m	0.0192331	0.0727753	0.0296422	ctrl	ifnb
Lnpep_p	0.00268005	0.0469007	0.00422755	ctrl	ifnb
Lpxn	-0.0113895	0.0483339	-0.0113895	ISG	ifnb
Lpxn_m	0.0777009	0.12088	0.0777009	ctrl	ifnb
Lpxn_p	0.0923452	0.0928258	0.0923452	ctrl	ifnb
Lrch3	-0.0175513	-0.00423739	-0.0189443	ISG	ifnb
Lrch3_m	0.00199053	0.0173321	0.0110307	ctrl	ifnb
Lrch3_p	0.0113454	0.0366838	0.00836653	ctrl	ifnb
Lrrc36	0.0321109	0.0439539	0.0321109	ISG	ifnb
Lrrc36_m	-0.00329762	0.000673552	-0.00329762	ctrl	ifnb
Lrrc36_p	-0.0301935	-0.00242334	-0.0301935	ctrl	ifnb
Ly6e	0.143173	0.143173	0.143173	ISG	ifnb
Ly6e_m	0.0213951	0.0213951	0.0213951	ctrl	ifnb
Ly6e_p	-0.0366629	-0.0366629	-0.0366629	ctrl	ifnb
Ly86	-0.003248	0.01804	-0.00169639	ISG	ifnb
Ly86_m	-0.0208691	-0.00455242	-0.0286354	ctrl	ifnb
Ly86_p	0.0706424	0.0747068	0.0713106	ctrl	ifnb
Macir	0.264421	0.285109	0.264421	ISG	ifnb
Macir_m	-0.0418317	-0.0216347	-0.0418317	ctrl	ifnb
Macir_p	-0.0377236	-0.0239083	-0.0377236	ctrl	ifnb
Macroh2a2	-0.00963769	0.00832701	-0.00963769	ISG	ifnb
Macroh2a2_m	-0.0249346	-0.00280068	-0.0249346	ctrl	ifnb
Macroh2a2_p	-0.0395382	-0.0285518	-0.0395382	ctrl	ifnb
Magohb	0.109928	0.109928	0.109928	ISG	ifnb
Magohb_m	-0.0592604	-0.0592604	-0.0592604	ctrl	ifnb
Magohb_p	-0.0174619	-0.0174619	-0.0174619	ctrl	ifnb
Map2k4	0.0864915	0.118617	0.0976152	ISG	ifnb
Map2k4_m	-0.0393075	-0.0295969	-0.0324534	ctrl	ifnb
Map2k4_p	-0.0231524	-0.0139206	-0.0221206	ctrl	ifnb
Mast4	0.0796876	0.171663	0.0756968	ISG	ifnb
Mast4_m	0.0298899	0.134482	0.0199618	ctrl	ifnb
Mast4_p	0.0377211	0.237414	-0.00475836	ctrl	ifnb
Max	0.0214492	0.0469423	0.0214492	ISG	ifnb
Max_m	-0.0311997	-0.0238785	-0.0311997	ctrl	ifnb
Max_p	0.0352083	0.074542	0.0352083	ctrl	ifnb
Mbd2	0.0518483	0.0677345	0.0518483	ISG	ifnb
Mbd2_m	0.154348	0.168306	0.154348	ctrl	ifnb
Mbd2_p	-0.0143081	-0.00671984	-0.0143081	ctrl	ifnb
Mcc	0.00717928	0.0569241	0.00323434	ISG	ifnb
Mcc_m	0.030497	0.0648299	0.0266007	ctrl	ifnb
Mcc_p	0.0277115	0.129276	0.0192035	ctrl	ifnb
Mcm10	0.148594	0.157598	0.148594	ISG	ifnb
Mcm10_m	-0.0831851	-0.0430502	-0.0831851	ctrl	ifnb
Mcm10_p	-0.0309758	-0.0246229	-0.0309758	ctrl	ifnb
Mcm6	-0.0663981	-0.0452197	-0.0663981	ISG	ifnb
Mcm6_m	-0.0556305	-0.0514003	-0.0556305	ctrl	ifnb
Mcm6_p	0.00480305	0.0281394	0.00480305	ctrl	ifnb
Mcoln2	-0.0708327	-0.0624503	-0.0708327	ISG	ifnb
Mcoln2_m	-0.0502142	-0.0175292	-0.0502142	ctrl	ifnb
Mcoln2_p	-0.0735143	-0.0419946	-0.0735143	ctrl	ifnb
Melk	0.0035739	0.0500632	-0.0116524	ISG	ifnb
Melk_m	-0.0969057	-0.0821733	-0.0920378	ctrl	ifnb
Melk_p	0.0331534	0.0898159	0.013325	ctrl	ifnb
Mertk	0.0293773	0.0519915	0.0279989	ISG	ifnb
Mertk_m	0.0694217	0.108985	0.0795578	ctrl	ifnb
Mertk_p	-0.0759005	0.0150049	-0.080564	ctrl	ifnb
Mgat1	0.648376	0.648376	0.648376	ISG	ifnb
Mgat1_m	0.0165146	0.0165146	0.0165146	ctrl	ifnb
Mgat1_p	0.0195004	0.0195004	0.0195004	ctrl	ifnb
Mgat4a	0.0006525	0.0891322	-0.00628855	ISG	ifnb
Mgat4a_m	-0.0525336	0.00430222	-0.0589047	ctrl	ifnb
Mgat4a_p	-0.00353862	0.0424834	-0.0138531	ctrl	ifnb
Mier3	-0.00349949	-0.00229376	-0.00349949	ISG	ifnb
Mier3_m	-0.0503941	-0.0379798	-0.0503941	ctrl	ifnb
Mier3_p	0.0264376	0.0404368	0.0264376	ctrl	ifnb
Mill2	0.0273007	0.0273007	0.0273007	ISG	ifnb
Mill2_m	0	0	0	ctrl	ifnb
Mill2_p	0.02312	0.02312	0.02312	ctrl	ifnb
Milr1	0.0154866	0.0154866	0.0154866	ISG	ifnb
Milr1_m	0.0285457	0.0285457	0.0285457	ctrl	ifnb
Milr1_p	-0.064545	-0.064545	-0.064545	ctrl	ifnb
Mindy3	0.0512108	0.0841306	0.0605755	ISG	ifnb
Mindy3_m	0.123419	0.173706	0.117884	ctrl	ifnb
Mindy3_p	-0.20256	-0.130727	-0.223955	ctrl	ifnb
Minpp1	0.105899	0.124628	0.105899	ISG	ifnb
Minpp1_m	0.0307515	0.0428519	0.0307515	ctrl	ifnb
Minpp1_p	0.0225689	0.0421084	0.0225689	ctrl	ifnb
Mip	0.0155394	0.0155394	0.0155394	ISG	ifnb
Mip_m	0.0507714	0.0507714	0.0507714	ctrl	ifnb
Mip_p	0.0686817	0.0686817	0.0686817	ctrl	ifnb
Mllt3	0.109501	0.172464	0.114702	ISG	ifnb
Mllt3_m	-0.0379731	0.0447175	-0.0429024	ctrl	ifnb
Mllt3_p	0.0417732	0.200059	0.0138838	ctrl	ifnb
Mmp28	-0.036765	-0.036765	-0.036765	ISG	ifnb
Mmp28_m	0.141313	0.141313	0.141313	ctrl	ifnb
Mmp28_p	0.0429256	0.0429256	0.0429256	ctrl	ifnb
Mob1b	0.030914	0.0449057	0.030914	ISG	ifnb
Mob1b_m	0.0404665	0.0640135	0.0404665	ctrl	ifnb
Mob1b_p	0.060602	0.0761248	0.060602	ctrl	ifnb
Morc3	-0.00283901	0.00880257	-0.00283901	ISG	ifnb
Morc3_m	-0.0396786	-0.00976308	-0.0396786	ctrl	ifnb
Morc3_p	-0.032052	0.00934777	-0.032052	ctrl	ifnb
Mppe1	-0.0340036	-0.0187767	-0.0340036	ISG	ifnb
Mppe1_m	-0.00921006	-0.00228843	-0.00921006	ctrl	ifnb
Mppe1_p	-0.021683	0.00865699	-0.021683	ctrl	ifnb
Mrpl30	0.0158316	0.0158316	0.0158316	ISG	ifnb
Mrpl30_m	-0.029716	-0.029716	-0.029716	ctrl	ifnb
Mrpl30_p	-0.0768105	-0.0768105	-0.0768105	ctrl	ifnb
Ms4a4b	0.0253171	0.0568438	0.0253171	ISG	ifnb
Ms4a4b_m	0.0316162	0.0493965	0.0316162	ctrl	ifnb
Ms4a4b_p	-0.0708022	-0.0238344	-0.0708022	ctrl	ifnb
Ms4a6b	0.0361714	0.0361714	0.0361714	ISG	ifnb
Ms4a6b_m	0.0214013	0.0214013	0.0214013	ctrl	ifnb
Ms4a6b_p	-0.0709127	-0.0709127	-0.0709127	ctrl	ifnb
Ms4a6c	-0.00620956	-0.00620956	-0.00620956	ISG	ifnb
Ms4a6c_m	0.013836	0.013836	0.013836	ctrl	ifnb
Ms4a6c_p	-0.11777	-0.11777	-0.11777	ctrl	ifnb
Ms4a6d	0.0435796	0.0435796	0.0435796	ISG	ifnb
Ms4a6d_m	-0.00602345	-0.00602345	-0.00602345	ctrl	ifnb
Ms4a6d_p	0.0943857	0.0943857	0.0943857	ctrl	ifnb
Mthfr	0.099098	0.099098	0.099098	ISG	ifnb
Mthfr_m	0	0	0	ctrl	ifnb
Mthfr_p	-0.0286003	-0.0286003	-0.0286003	ctrl	ifnb
Mtus1	-0.00708506	0.020751	-0.00518258	ISG	ifnb
Mtus1_m	0.0189508	0.06044	0.0131237	ctrl	ifnb
Mtus1_p	0.0138014	0.0310549	0.0149292	ctrl	ifnb
Mxd1	0.0225508	0.0502401	0.0225508	ISG	ifnb
Mxd1_m	0.0162041	0.0649239	0.0162041	ctrl	ifnb
Mxd1_p	0.0216899	0.0226743	0.0216899	ctrl	ifnb
Naaa	0.0842464	0.0842464	0.0842464	ISG	ifnb
Naaa_m	-0.0175642	-0.0175642	-0.0175642	ctrl	ifnb
Naaa_p	0.0937403	0.0937403	0.0937403	ctrl	ifnb
Nat2	-0.0862018	-0.0862018	-0.0862018	ISG	ifnb
Nat2_m	0.0313785	0.0313785	0.0313785	ctrl	ifnb
Nat2_p	-0.119324	-0.119324	-0.119324	ctrl	ifnb
Ncoa7	0.123668	0.199203	0.116691	ISG	ifnb
Ncoa7_m	0.0177716	0.0392514	0.0208167	ctrl	ifnb
Ncoa7_p	0.0660606	0.134991	0.0461076	ctrl	ifnb
Nectin4	-0.0555608	-0.0336218	-0.0555608	ISG	ifnb
Nectin4_m	-0.0843209	-0.0674808	-0.0843209	ctrl	ifnb
Nectin4_p	-0.0248608	-0.00543083	-0.0248608	ctrl	ifnb
Nfkbiz	0.115287	0.174235	0.115287	ISG	ifnb
Nfkbiz_m	0.0178766	0.0318378	0.0178766	ctrl	ifnb
Nfkbiz_p	-0.00911893	-0.00587287	-0.00911893	ctrl	ifnb
Nfxl1	0.0558939	0.0630833	0.0558939	ISG	ifnb
Nfxl1_m	-0.00397015	0.0200457	-0.00397015	ctrl	ifnb
Nfxl1_p	0.0834421	0.0954827	0.0834421	ctrl	ifnb
Nif3l1	-0.0129383	0.00768022	-0.0129383	ISG	ifnb
Nif3l1_m	0.0326397	0.0504154	0.0326397	ctrl	ifnb
Nif3l1_p	0.00630657	0.019776	0.00630657	ctrl	ifnb
Nipa2	-0.017705	0.00354756	-0.017705	ISG	ifnb
Nipa2_m	0.0328009	0.0480018	0.0328009	ctrl	ifnb
Nipa2_p	-0.0274344	-0.00465477	-0.0274344	ctrl	ifnb
Nkiras1	0	0	0	ISG	ifnb
Nkiras1_m	0	0	0	ctrl	ifnb
Nkiras1_p	0	0	0	ctrl	ifnb
Nol10	0.0952267	0.186826	0.0962709	ISG	ifnb
Nol10_m	-0.0833774	-0.0695792	-0.0792811	ctrl	ifnb
Nol10_p	0.0199964	0.0799855	0	ctrl	ifnb
Nr1d2	0	0	0	ISG	ifnb
Nr1d2_m	0	0	0	ctrl	ifnb
Nr1d2_p	0	0	0	ctrl	ifnb
Nsd3	-0.0107741	0.0070936	-0.0158603	ISG	ifnb
Nsd3_m	0.0147937	0.0492498	0.00751178	ctrl	ifnb
Nsd3_p	-0.0586253	-0.0217293	-0.0625182	ctrl	ifnb
Nsmaf	0.150531	0.158747	0.151321	ISG	ifnb
Nsmaf_m	-0.00046868	0.0332156	-0.00971414	ctrl	ifnb
Nsmaf_p	0.0327083	0.0788413	0.0357363	ctrl	ifnb
Nup153	-0.0394878	-0.0183577	-0.0401449	ISG	ifnb
Nup153_m	-0.00260829	0.0107012	-0.00189986	ctrl	ifnb
Nup153_p	-0.0089839	0.0731121	0.00339821	ctrl	ifnb
Oas1c	-0.124719	-0.124719	-0.124719	ISG	ifnb
Oas1c_m	0.0209151	0.0209151	0.0209151	ctrl	ifnb
Oas1c_p	-0.0638453	-0.0638453	-0.0638453	ctrl	ifnb
Ogfrl1	0.189536	0.189536	0.189536	ISG	ifnb
Ogfrl1_m	-0.0361913	-0.0361913	-0.0361913	ctrl	ifnb
Ogfrl1_p	-0.0288946	-0.0288946	-0.0288946	ctrl	ifnb
Otud1	0.12333	0.12333	0.12333	ISG	ifnb
Otud1_m	0.00940003	0.00940003	0.00940003	ctrl	ifnb
Otud1_p	-0.059662	-0.059662	-0.059662	ctrl	ifnb
Oxct1	0.78679	0.955708	0.811221	ISG	ifnb
Oxct1_m	-0.0138932	0	0	ctrl	ifnb
Oxct1_p	0.0460233	0.129445	0.0291353	ctrl	ifnb
P4ha1	0.0678972	0.125682	0.0423228	ISG	ifnb
P4ha1_m	0.0321815	0.0965446	0	ctrl	ifnb
P4ha1_p	-0.0263202	-0.0203814	-0.0246601	ctrl	ifnb
Parp8	0.0426611	0.129792	0.0419245	ISG	ifnb
Parp8_m	-0.00368227	0.0718516	0.00912439	ctrl	ifnb
Parp8_p	0.00662018	0.0581117	0.0181546	ctrl	ifnb
Pate9	-0.0454516	-0.0454516	-0.0454516	ISG	ifnb
Pate9_m	-0.000896095	-0.000896095	-0.000896095	ctrl	ifnb
Pate9_p	0.0490701	0.0490701	0.0490701	ctrl	ifnb
Pcgf5	0.178225	0.211232	0.177193	ISG	ifnb
Pcgf5_m	0.099187	0.129424	0.0957703	ctrl	ifnb
Pcgf5_p	-0.0072581	0.0141125	-0.00861411	ctrl	ifnb
Pcmtd1	0.169769	0.25662	0.157282	ISG	ifnb
Pcmtd1_m	-0.0621259	0.0138451	-0.0635053	ctrl	ifnb
Pcmtd1_p	-0.00470795	0.0232491	-0.0018393	ctrl	ifnb
Pdcd10	0.101171	0.122745	0.101171	ISG	ifnb
Pdcd10_m	0.0106356	0.0347539	0.0106356	ctrl	ifnb
Pdcd10_p	0.02148	0.0253688	0.02148	ctrl	ifnb
Pdss1	-0.0776224	-0.0659657	-0.0776224	ISG	ifnb
Pdss1_m	0.0716932	0.121477	0.0716932	ctrl	ifnb
Pdss1_p	-0.0141778	0.00786574	-0.0141778	ctrl	ifnb
Pfkfb3	0.0592751	0.133044	0.0436404	ISG	ifnb
Pfkfb3_m	0.054123	0.0994827	0.0551821	ctrl	ifnb
Pfkfb3_p	0.0867828	0.114027	0.103698	ctrl	ifnb
Pgap2	-0.090568	-0.0581371	-0.090568	ISG	ifnb
Pgap2_m	0.0574219	0.0599784	0.0574219	ctrl	ifnb
Pgap2_p	0.130335	0.146879	0.130335	ctrl	ifnb
Phc2	-0.0357732	0.0237255	-0.0444581	ISG	ifnb
Phc2_m	0.0260853	0.0908698	0.00520791	ctrl	ifnb
Phc2_p	-0.00998426	0.0127233	0.000850325	ctrl	ifnb
Phip	0.143211	0.213071	0.144303	ISG	ifnb
Phip_m	0.0297345	0.0642745	0.0250711	ctrl	ifnb
Phip_p	-0.00724232	0.0329148	0.00728305	ctrl	ifnb
Phlpp1	0.0375201	0.116167	0.0321202	ISG	ifnb
Phlpp1_m	-0.123382	-0.0313415	-0.0972079	ctrl	ifnb
Phlpp1_p	0.0260591	0.0554426	0.028527	ctrl	ifnb
Pigv	0.0231396	0.0231396	0.0231396	ISG	ifnb
Pigv_m	0.00248729	0.00248729	0.00248729	ctrl	ifnb
Pigv_p	0.0263399	0.0263399	0.0263399	ctrl	ifnb
Pikfyve	-0.0438935	-0.00636577	-0.0506115	ISG	ifnb
Pikfyve_m	0.00133559	0.0283355	0.00661696	ctrl	ifnb
Pikfyve_p	0.29794	0.331566	0.320467	ctrl	ifnb
Pla2r1	0.0971188	0.12681	0.102937	ISG	ifnb
Pla2r1_m	-0.0629843	-0.0405931	-0.0616659	ctrl	ifnb
Pla2r1_p	0.163653	0.190085	0.181167	ctrl	ifnb
Plekha2	0.00066275	0.0216075	0.00066275	ISG	ifnb
Plekha2_m	0.143355	0.165767	0.143355	ctrl	ifnb
Plekha2_p	-0.0172936	0.0126937	-0.0172936	ctrl	ifnb
Plekha4	0.0982014	0.106385	0.0982014	ISG	ifnb
Plekha4_m	0.0132212	0.0159957	0.0132212	ctrl	ifnb
Plekha4_p	-0.0137272	0.0111276	-0.0137272	ctrl	ifnb
Plekhf2	0.116123	0.255673	0.116123	ISG	ifnb
Plekhf2_m	0.0205174	0.0821118	0.0205174	ctrl	ifnb
Plekhf2_p	-0.0121743	0.00773918	-0.0121743	ctrl	ifnb
Plekho2	0.0129505	0.0182226	0.0129505	ISG	ifnb
Plekho2_m	0.0190481	0.0309473	0.0190481	ctrl	ifnb
Plekho2_p	0.01499	0.0189269	0.01499	ctrl	ifnb
Plod3	-0.0112306	-0.0112306	-0.0112306	ISG	ifnb
Plod3_m	0.0193306	0.0193306	0.0193306	ctrl	ifnb
Plod3_p	0	0	0	ctrl	ifnb
Pmepa1	-0.0531644	0.0725852	-0.0531644	ISG	ifnb
Pmepa1_m	0.0127953	0.0307735	0.0127953	ctrl	ifnb
Pmepa1_p	0.0174096	0.0359314	0.0174096	ctrl	ifnb
Pola1	-0.0184221	0.0858228	-0.025912	ISG	ifnb
Pola1_m	0.0148453	0.132772	0	ctrl	ifnb
Pola1_p	0.0214034	0.0834182	0.0143836	ctrl	ifnb
Ppef2	0.101792	0.119337	0.101792	ISG	ifnb
Ppef2_m	-0.00267845	0.0122073	-0.00267845	ctrl	ifnb
Ppef2_p	0.0210098	0.0937403	0.0210098	ctrl	ifnb
Ppip5k2	0.226439	0.311466	0.213114	ISG	ifnb
Ppip5k2_m	-0.0197242	-0.0158787	-0.0196432	ctrl	ifnb
Ppip5k2_p	-0.00384711	0.0315509	-0.00903864	ctrl	ifnb
Ppp1r15b	-0.0405268	-0.0405268	-0.0405268	ISG	ifnb
Ppp1r15b_m	0.0278145	0.0278145	0.0278145	ctrl	ifnb
Ppp1r15b_p	0.0124592	0.0124592	0.0124592	ctrl	ifnb
Ppp1r32	0.013836	0.013836	0.013836	ISG	ifnb
Ppp1r32_m	0.00511675	0.00511675	0.00511675	ctrl	ifnb
Ppp1r32_p	-0.00620956	-0.00620956	-0.00620956	ctrl	ifnb
Prpf4	0.0125254	0.0125254	0.0125254	ISG	ifnb
Prpf4_m	0	0	0	ctrl	ifnb
Prpf4_p	-0.132866	-0.132866	-0.132866	ctrl	ifnb
Psme2	0.0397994	0.0397994	0.0397994	ISG	ifnb
Psme2_m	-0.0111018	-0.0111018	-0.0111018	ctrl	ifnb
Psme2_p	-0.043186	-0.043186	-0.043186	ctrl	ifnb
Ptpn1	0.0197435	0.101764	0.0197435	ISG	ifnb
Ptpn1_m	-0.0135399	0.0286845	-0.0135399	ctrl	ifnb
Ptpn1_p	0.0256649	0.0354544	0.0256649	ctrl	ifnb
Ptprc	0.0405713	0.0624387	0.0477814	ISG	ifnb
Ptprc_m	0.00953035	0.0425109	0.0260516	ctrl	ifnb
Ptprc_p	0.166606	0.269037	0.171869	ctrl	ifnb
Pxk	0.0366099	0.122997	0.0616788	ISG	ifnb
Pxk_m	0.0544754	0.0650573	0.0556701	ctrl	ifnb
Pxk_p	0.047815	0.0874187	0.045267	ctrl	ifnb
Rab19	0.0474903	0.0680035	0.0474903	ISG	ifnb
Rab19_m	0.158469	0.275263	0.158469	ctrl	ifnb
Rab19_p	-0.0760317	-0.053576	-0.0760317	ctrl	ifnb
Rab20	-0.0831655	-0.061596	-0.0831655	ISG	ifnb
Rab20_m	-0.0533864	-0.0430764	-0.0533864	ctrl	ifnb
Rab20_p	0.0359042	0.0411789	0.0359042	ctrl	ifnb
Rab29	-0.0349662	-0.0196981	-0.0349662	ISG	ifnb
Rab29_m	0.200081	0.216736	0.200081	ctrl	ifnb
Rab29_p	-0.0231272	0.02797	-0.0231272	ctrl	ifnb
Rab9	-0.0195583	-0.0195583	-0.0195583	ISG	ifnb
Rab9_m	0.0958271	0.0958271	0.0958271	ctrl	ifnb
Rab9_p	-0.000909571	-0.000909571	-0.000909571	ctrl	ifnb
Rad1	0.00301258	0.00301258	0.00301258	ISG	ifnb
Rad1_m	0.00544131	0.00544131	0.00544131	ctrl	ifnb
Rad1_p	0.0354255	0.0354255	0.0354255	ctrl	ifnb
Rapgef2	0.00839942	0.0805188	0.00140555	ISG	ifnb
Rapgef2_m	0.0192966	0.0732626	0.0207639	ctrl	ifnb
Rapgef2_p	-0.120378	0.0100551	-0.0981126	ctrl	ifnb
Rars	-0.0322971	-0.0295099	-0.0322971	ISG	ifnb
Rars_m	-0.0228236	-0.0196411	-0.0228236	ctrl	ifnb
Rars_p	0.0081014	0.0286807	0.0081014	ctrl	ifnb
Rel	0.121857	0.139069	0.121857	ISG	ifnb
Rel_m	-0.0468606	-0.0376737	-0.0468606	ctrl	ifnb
Rel_p	0.0120518	0.0403497	0.0120518	ctrl	ifnb
Resf1	0.125489	0.125489	0.125489	ISG	ifnb
Resf1_m	0.00911378	0.00911378	0.00911378	ctrl	ifnb
Rfc3	0.0165605	0.0165605	0.0165605	ISG	ifnb
Rfc3_m	-0.155	-0.155	-0.155	ctrl	ifnb
Rgs1	-0.187235	-0.17936	-0.187235	ISG	ifnb
Rgs1_m	0.0397443	0.0460233	0.0397443	ctrl	ifnb
Rgs1_p	4.775e-05	0.0788335	4.775e-05	ctrl	ifnb
Rgs2	-0.140393	-0.140393	-0.140393	ISG	ifnb
Rgs2_m	0.0206989	0.0206989	0.0206989	ctrl	ifnb
Rgs2_p	-0.145386	-0.145386	-0.145386	ctrl	ifnb
Rhbdf2	0.0137582	0.0137582	0.0137582	ISG	ifnb
Rhbdf2_m	0.027512	0.027512	0.027512	ctrl	ifnb
Rhbdf2_p	-0.0168948	-0.0168948	-0.0168948	ctrl	ifnb
Rin2	-0.0046403	0.0295084	0.00259081	ISG	ifnb
Rin2_m	0.0181717	0.108278	0.0288662	ctrl	ifnb
Rin2_p	-0.0934635	0.00684016	-0.088399	ctrl	ifnb
Rmi2	-0.041405	-0.0246176	-0.041405	ISG	ifnb
Rmi2_m	0.0210046	0.0565887	0.0210046	ctrl	ifnb
Rmi2_p	-0.0900824	-0.0586007	-0.0900824	ctrl	ifnb
Rnf135	-0.00387936	0.00249499	-0.00387936	ISG	ifnb
Rnf135_m	-0.00029805	0.0102939	-0.00029805	ctrl	ifnb
Rnf135_p	0.0338108	0.0476951	0.0338108	ctrl	ifnb
Rnf139	-0.0303769	-0.0303769	-0.0303769	ISG	ifnb
Rnf139_m	-0.0669969	-0.0669969	-0.0669969	ctrl	ifnb
Rnf139_p	-0.0561992	-0.0561992	-0.0561992	ctrl	ifnb
Rnf34	-0.0348495	-0.013354	-0.0348495	ISG	ifnb
Rnf34_m	-0.0217664	-0.0147727	-0.0217664	ctrl	ifnb
Rnf34_p	0.0247017	0.051666	0.0247017	ctrl	ifnb
Rpf2	0.0354947	0.040735	0.0354947	ISG	ifnb
Rpf2_m	-0.00759845	0.0131488	-0.00759845	ctrl	ifnb
Rpf2_p	0.0560679	0.0595259	0.0560679	ctrl	ifnb
Rubcnl	-0.00012137	0.00129095	-0.00012137	ISG	ifnb
Rubcnl_m	0.0770541	0.0838142	0.0770541	ctrl	ifnb
Rubcnl_p	-0.0341059	-0.0321645	-0.0341059	ctrl	ifnb
Rufy3	0.181083	0.224967	0.188883	ISG	ifnb
Rufy3_m	0.0515867	0.0940078	0.037104	ctrl	ifnb
Rufy3_p	0.0861801	0.129388	0.0890727	ctrl	ifnb
S1pr2	0.0377899	0.0558482	0.0377899	ISG	ifnb
S1pr2_m	-0.0253785	0.0176427	-0.0253785	ctrl	ifnb
S1pr2_p	-0.00675442	0.00201095	-0.00675442	ctrl	ifnb
Sap30	0.027692	0.027692	0.027692	ISG	ifnb
Sap30_m	-0.0192258	-0.0192258	-0.0192258	ctrl	ifnb
Sap30_p	0.0196057	0.0196057	0.0196057	ctrl	ifnb
Sass6	0.0642364	0.0795262	0.0642364	ISG	ifnb
Sass6_m	-0.043758	-0.0294321	-0.043758	ctrl	ifnb
Sass6_p	0.0302781	0.0724982	0.0302781	ctrl	ifnb
Sco1	0.0402251	0.0402251	0.0402251	ISG	ifnb
Sco1_m	0.118069	0.118069	0.118069	ctrl	ifnb
Sco1_p	-0.0252871	-0.0252871	-0.0252871	ctrl	ifnb
Scyl2	-0.0523626	-0.0299129	-0.050737	ISG	ifnb
Scyl2_m	0.0660898	0.105061	0.0778942	ctrl	ifnb
Scyl2_p	-0.0557701	-0.0366042	-0.0369114	ctrl	ifnb
Selenow	0	0	0	ISG	ifnb
Selenow_m	0.0937684	0.0937684	0.0937684	ctrl	ifnb
Selenow_p	0.0991621	0.0991621	0.0991621	ctrl	ifnb
Sema3c	-0.196944	-0.0434524	-0.137767	ISG	ifnb
Sema3c_m	-0.0180509	0.059978	-0.0156508	ctrl	ifnb
Sema3c_p	0.0600635	0.118862	0.0884237	ctrl	ifnb
Senp1	0.0535827	0.0765138	0.0535827	ISG	ifnb
Senp1_m	-0.0860159	-0.0572649	-0.0860159	ctrl	ifnb
Senp1_p	0.0439124	0.0556078	0.0439124	ctrl	ifnb
Sertad1	-0.095835	-0.095835	-0.095835	ISG	ifnb
Sertad1_m	0.208414	0.208414	0.208414	ctrl	ifnb
Sertad1_p	0.0211611	0.0211611	0.0211611	ctrl	ifnb
Sertad3	-0.095835	-0.095835	-0.095835	ISG	ifnb
Sertad3_m	0.208414	0.208414	0.208414	ctrl	ifnb
Sertad3_p	0.0211611	0.0211611	0.0211611	ctrl	ifnb
Sesn3	0.0843767	0.161299	0.0508896	ISG	ifnb
Sesn3_m	-0.039293	-0.0341392	-0.0396524	ctrl	ifnb
Sesn3_p	0.0218094	0.0700204	0.0132775	ctrl	ifnb
Sfmbt2	0.0344487	0.0994827	0.0354074	ISG	ifnb
Sfmbt2_m	0.0243623	0.139597	0.0270485	ctrl	ifnb
Sfmbt2_p	0.114638	0.338666	0.117884	ctrl	ifnb
Sgcb	0.0481991	0.0948627	0.0481991	ISG	ifnb
Sgcb_m	-0.0081467	0.0148126	-0.0081467	ctrl	ifnb
Sgcb_p	0.00940775	0.0444075	0.00940775	ctrl	ifnb
Sgk3	0.036928	0.0894375	0.0387556	ISG	ifnb
Sgk3_m	0.104833	0.120936	0.100477	ctrl	ifnb
Sgk3_p	-0.0183646	0.0505888	-0.0308127	ctrl	ifnb
Sh2d2a	0.00553032	0.00583562	0.00553032	ISG	ifnb
Sh2d2a_m	0.0475875	0.0685685	0.0475875	ctrl	ifnb
Sh2d2a_p	0.00661735	0.0132347	0.00661735	ctrl	ifnb
Shb	0.0509066	0.0809933	0.0567651	ISG	ifnb
Shb_m	0.0303403	0.0722611	0.0223431	ctrl	ifnb
Shb_p	0.0549173	0.226866	0.0144569	ctrl	ifnb
Shf	0.0295014	0.0295014	0.0295014	ISG	ifnb
Shf_m	0.0238933	0.0238933	0.0238933	ctrl	ifnb
Shf_p	0.0329739	0.0329739	0.0329739	ctrl	ifnb
Shmt1	0.00127054	0.00254108	0.00127054	ISG	ifnb
Shmt1_m	0.0107305	0.0277542	0.0107305	ctrl	ifnb
Shmt1_p	0.0103383	0.0176044	0.0103383	ctrl	ifnb
Sinhcaf	-0.056011	-0.044445	-0.056011	ISG	ifnb
Sinhcaf_m	-0.0226545	0.0361926	-0.0226545	ctrl	ifnb
Slamf7	-0.0352008	0.0190255	-0.0352008	ISG	ifnb
Slamf7_m	-0.069195	-0.0338489	-0.069195	ctrl	ifnb
Slamf7_p	-0.0861817	-0.0438934	-0.0861817	ctrl	ifnb
Slc11a2	0.0275928	0.0358901	0.0275928	ISG	ifnb
Slc11a2_m	0.0221672	0.0338538	0.0221672	ctrl	ifnb
Slc11a2_p	-0.0213495	0.00572779	-0.0213495	ctrl	ifnb
Slc12a9	-0.0213231	-0.00434644	-0.0213231	ISG	ifnb
Slc12a9_m	0.0151051	0.016602	0.0151051	ctrl	ifnb
Slc12a9_p	0.0200076	0.0211996	0.0200076	ctrl	ifnb
Slc15a2	0.158219	0.171378	0.158219	ISG	ifnb
Slc15a2_m	0.299707	0.322183	0.299707	ctrl	ifnb
Slc15a2_p	-0.00954884	-0.00802788	-0.00954884	ctrl	ifnb
Slc16a1	0.00805435	0.0446193	0.00805435	ISG	ifnb
Slc16a1_m	0.0165647	0.0180508	0.0165647	ctrl	ifnb
Slc16a1_p	0.0617142	0.0736757	0.0617142	ctrl	ifnb
Slc1a4	0.0963965	0.0993793	0.0963965	ISG	ifnb
Slc1a4_m	0.0136702	0.0218651	0.0136702	ctrl	ifnb
Slc1a4_p	0.132696	0.141026	0.132696	ctrl	ifnb
Slc25a22	0.0795538	0.0795538	0.0795538	ISG	ifnb
Slc25a22_m	-0.0914421	-0.0914421	-0.0914421	ctrl	ifnb
Slc25a22_p	-0.0332286	-0.0332286	-0.0332286	ctrl	ifnb
Slc25a25	0.0139218	0.0229632	0.0139218	ISG	ifnb
Slc25a25_m	0.0376272	0.0705098	0.0376272	ctrl	ifnb
Slc25a25_p	0.00926728	0.0253113	0.00926728	ctrl	ifnb
Slc30a1	-0.0832087	-0.0279344	-0.0832087	ISG	ifnb
Slc30a1_m	-0.0718346	-0.0635249	-0.0718346	ctrl	ifnb
Slc30a1_p	-0.0425293	-0.0062643	-0.0425293	ctrl	ifnb
Slc4a11	-0.0572086	-0.0572086	-0.0572086	ISG	ifnb
Slc4a11_m	-0.129207	-0.129207	-0.129207	ctrl	ifnb
Slc4a11_p	-0.051669	-0.051669	-0.051669	ctrl	ifnb
Slc7a14	0.0160107	0.0867245	0.0208848	ISG	ifnb
Slc7a14_m	-0.0456177	-0.00778	-0.0497244	ctrl	ifnb
Slc7a14_p	-0.0699684	-0.0380247	-0.066379	ctrl	ifnb
Slco3a1	-0.00070708	0.0429357	-0.00447847	ISG	ifnb
Slco3a1_m	-0.0093123	0.0381906	-0.00861889	ctrl	ifnb
Slco3a1_p	0.138726	0.247104	0.1598	ctrl	ifnb
Slf1	0.0932346	0.132731	0.0894692	ISG	ifnb
Slf1_m	-0.0270935	0.00690317	-0.00881863	ctrl	ifnb
Slf1_p	0.060189	0.147555	0.0546551	ctrl	ifnb
Slfn4	0.0421774	0.0736182	0.0421774	ISG	ifnb
Slfn4_m	0.226718	0.307857	0.226718	ctrl	ifnb
Slfn4_p	-0.0128035	0.00185302	-0.0128035	ctrl	ifnb
Smagp	0.00291025	0.00832842	0.00291025	ISG	ifnb
Smagp_m	0.00133008	0.00549255	0.00133008	ctrl	ifnb
Smagp_p	-0.0031587	0.0100886	-0.0031587	ctrl	ifnb
Smg7	-0.0378817	-0.0143565	-0.0302572	ISG	ifnb
Smg7_m	0.00670926	0.056242	0.00663498	ctrl	ifnb
Smg7_p	-0.0205056	-0.00168526	-0.0215881	ctrl	ifnb
Snn	-0.0343473	-0.0280597	-0.0343473	ISG	ifnb
Snn_m	-0.015862	0.00747818	-0.015862	ctrl	ifnb
Snn_p	-0.115656	-0.063318	-0.115656	ctrl	ifnb
Socs2	-0.0112128	0.00670128	-0.0112128	ISG	ifnb
Socs2_m	-0.0327867	-0.0323281	-0.0327867	ctrl	ifnb
Socs2_p	-0.0175603	-0.000149172	-0.0175603	ctrl	ifnb
Socs7	-0.0218042	-0.00476047	-0.0218042	ISG	ifnb
Socs7_m	0.0485691	0.0502725	0.0485691	ctrl	ifnb
Socs7_p	-0.00938546	-0.00115562	-0.00938546	ctrl	ifnb
Spata5l1	-0.0356895	-0.0356895	-0.0356895	ISG	ifnb
Spata5l1_m	-0.0326496	-0.0326496	-0.0326496	ctrl	ifnb
Spata5l1_p	0.0307122	0.0307122	0.0307122	ctrl	ifnb
Spdya	0.0610231	0.105063	0.0610231	ISG	ifnb
Spdya_m	-0.0586113	-0.0490266	-0.0586113	ctrl	ifnb
Spdya_p	-0.0789239	-0.0390608	-0.0789239	ctrl	ifnb
Sppl2a	-0.0281827	-0.0167936	-0.0281827	ISG	ifnb
Sppl2a_m	0.0356052	0.0959996	0.0356052	ctrl	ifnb
Sppl2a_p	0.0465965	0.0566475	0.0465965	ctrl	ifnb
Sptbn1	0.0651219	0.150704	0.024525	ISG	ifnb
Sptbn1_m	0.0807652	0.222313	0.0309732	ctrl	ifnb
Sptbn1_p	0.116511	0.160889	0.113433	ctrl	ifnb
St3gal4	0.0505956	0.0749489	0.0559603	ISG	ifnb
St3gal4_m	0.0423611	0.087319	0.0551136	ctrl	ifnb
St3gal4_p	0.0207366	0.0504945	0.0298501	ctrl	ifnb
St8sia1	0.0946483	0.181034	0.087406	ISG	ifnb
St8sia1_m	0.0387506	0.0479861	0.0398669	ctrl	ifnb
St8sia1_p	0.00113227	0.0213073	0.0106224	ctrl	ifnb
Stard3	-0.0176153	-0.0176153	-0.0176153	ISG	ifnb
Stard3_m	-0.038848	-0.038848	-0.038848	ctrl	ifnb
Stard3_p	-0.0259795	-0.0259795	-0.0259795	ctrl	ifnb
Stx16	-0.0164273	-0.0119363	-0.0164273	ISG	ifnb
Stx16_m	0.0415372	0.0672452	0.0415372	ctrl	ifnb
Stx16_p	0.0231691	0.0381286	0.0231691	ctrl	ifnb
Svbp	-0.0185109	-0.0185109	-0.0185109	ISG	ifnb
Svbp_m	-0.0160361	-0.0160361	-0.0160361	ctrl	ifnb
Svbp_p	-0.0786793	-0.0786793	-0.0786793	ctrl	ifnb
Synj1	-0.0358762	-0.0301917	-0.0307383	ISG	ifnb
Synj1_m	-0.0230806	-0.0161744	-0.0163711	ctrl	ifnb
Synj1_p	0.0204617	0.0502408	0.0252723	ctrl	ifnb
Taf7	0.0179644	0.0179644	0.0179644	ISG	ifnb
Taf7_m	0.0415713	0.0415713	0.0415713	ctrl	ifnb
Taf7_p	0.0138675	0.0138675	0.0138675	ctrl	ifnb
Tagln	0.0157753	0.0157753	0.0157753	ISG	ifnb
Tagln_m	0.0186008	0.0186008	0.0186008	ctrl	ifnb
Tagln_p	0.0059205	0.0059205	0.0059205	ctrl	ifnb
Tanc1	-0.0339306	0.0102008	-0.027971	ISG	ifnb
Tanc1_m	0.0144222	0.106274	0.00867819	ctrl	ifnb
Tanc1_p	0.340717	0.414321	0.34089	ctrl	ifnb
Tank	0.148863	0.182036	0.134816	ISG	ifnb
Tank_m	0.247197	0.33747	0.286681	ctrl	ifnb
Tank_p	0.0812716	0.173258	0.0660059	ctrl	ifnb
Tap2	-0.0239088	-0.0239088	-0.0239088	ISG	ifnb
Tap2_m	-0.0165681	-0.0165681	-0.0165681	ctrl	ifnb
Tap2_p	-0.0665351	-0.0665351	-0.0665351	ctrl	ifnb
Tapbp	-0.0394479	-0.0394479	-0.0394479	ISG	ifnb
Tapbp_m	-0.0515762	-0.0515762	-0.0515762	ctrl	ifnb
Tapbp_p	-0.014392	-0.014392	-0.014392	ctrl	ifnb
Tasor2	0.249676	0.368611	0.249676	ISG	ifnb
Tasor2_m	0	0	0	ctrl	ifnb
Tasor2_p	-0.0368799	-0.00151503	-0.0368799	ctrl	ifnb
Tax1bp1	-0.0291221	-0.0229482	-0.0291221	ISG	ifnb
Tax1bp1_m	-0.00822774	0.00446821	-0.00822774	ctrl	ifnb
Tax1bp1_p	-0.0475846	-0.0225348	-0.0475846	ctrl	ifnb
Tbc1d13	0.0619722	0.0849963	0.0619722	ISG	ifnb
Tbc1d13_m	-0.00162605	0.0103892	-0.00162605	ctrl	ifnb
Tbc1d13_p	0.0295131	0.0749424	0.0295131	ctrl	ifnb
Tbc1d14	0.0574764	0.118159	0.0542701	ISG	ifnb
Tbc1d14_m	-0.11744	-0.0901294	-0.104622	ctrl	ifnb
Tbc1d14_p	0.0264103	0.0796894	0.0592346	ctrl	ifnb
Tcf4	0.140494	0.284476	0.154272	ISG	ifnb
Tcf4_m	0.0993708	0.146499	0.0977201	ctrl	ifnb
Tcf4_p	0.0927416	0.250278	0.0895232	ctrl	ifnb
Tcof1	-0.0568886	-0.0502492	-0.0568886	ISG	ifnb
Tcof1_m	0.173395	0.210112	0.173395	ctrl	ifnb
Tcof1_p	-0.0178679	-0.00112536	-0.0178679	ctrl	ifnb
Tdrd7	0.111157	0.132826	0.111157	ISG	ifnb
Tdrd7_m	0.0279035	0.0468765	0.0279035	ctrl	ifnb
Tdrd7_p	-0.008982	0.0300835	-0.008982	ctrl	ifnb
Tent5a	0.0183196	0.0183196	0.0183196	ISG	ifnb
Tent5a_m	-0.0199113	-0.0199113	-0.0199113	ctrl	ifnb
Tent5a_p	0.0631882	0.0631882	0.0631882	ctrl	ifnb
Tet2	0.00923312	0.0326999	0.00920655	ISG	ifnb
Tet2_m	-0.117835	-0.10649	-0.114259	ctrl	ifnb
Tet2_p	0.00087537	0.0390727	-0.00446799	ctrl	ifnb
Tgif2	-0.0567015	-0.0567015	-0.0567015	ISG	ifnb
Tgif2_m	0.060117	0.060117	0.060117	ctrl	ifnb
Tgif2_p	0.0328413	0.0328413	0.0328413	ctrl	ifnb
Tgm2	0.0334246	0.0618703	0.0334246	ISG	ifnb
Tgm2_m	0.0493121	0.123245	0.0493121	ctrl	ifnb
Tgm2_p	0.0588994	0.107449	0.0588994	ctrl	ifnb
Thada	-0.0694808	-0.0335826	-0.0616675	ISG	ifnb
Thada_m	-0.0553422	-0.0256228	-0.0600941	ctrl	ifnb
Thada_p	-0.00436935	0.0430142	0.00121779	ctrl	ifnb
Thrb	0	0	0	ISG	ifnb
Thrb_m	0	0	0	ctrl	ifnb
Thrb_p	0	0	0	ctrl	ifnb
Timeless	0.0385926	0.0616458	0.0385926	ISG	ifnb
Timeless_m	0.056314	0.0618566	0.056314	ctrl	ifnb
Timeless_p	0.0689165	0.0691512	0.0689165	ctrl	ifnb
Tle4	-0.0115912	0.0144458	-0.00948298	ISG	ifnb
Tle4_m	0.0238848	0.0556449	0.0418305	ctrl	ifnb
Tle4_p	0.0373817	0.110921	0.0401113	ctrl	ifnb
Tlk2	0.0427935	0.101726	0.0570702	ISG	ifnb
Tlk2_m	-0.0207698	0.00512887	-0.0121716	ctrl	ifnb
Tlk2_p	0.0145451	0.0354728	0.0187237	ctrl	ifnb
Tlr4	-0.0254215	0.0408234	-0.0356902	ISG	ifnb
Tlr4_m	-0.00580606	0.037613	-0.00709227	ctrl	ifnb
Tlr4_p	0.0244998	0.0807393	0.00626881	ctrl	ifnb
Tlr7	-0.0572511	-0.0572511	-0.0572511	ISG	ifnb
Tlr7_m	0.035787	0.035787	0.035787	ctrl	ifnb
Tlr7_p	-0.0659613	-0.0659613	-0.0659613	ctrl	ifnb
Tlr8	0.0221152	0.024515	0.0221152	ISG	ifnb
Tlr8_m	-0.0511122	-0.0453848	-0.0511122	ctrl	ifnb
Tlr8_p	-0.0311922	-0.00769097	-0.0311922	ctrl	ifnb
Tm4sf1	-0.0102855	-0.00941026	-0.0102855	ISG	ifnb
Tm4sf1_m	0.0186723	0.0453396	0.0186723	ctrl	ifnb
Tm4sf1_p	0.0231318	0.0627937	0.0231318	ctrl	ifnb
Tmem106a	-0.0036415	0.0299216	-0.0036415	ISG	ifnb
Tmem106a_m	0.00761164	0.0142393	0.00761164	ctrl	ifnb
Tmem106a_p	-0.0111807	0.00549962	-0.0111807	ctrl	ifnb
Tmem171	-0.0125284	-0.0125284	-0.0125284	ISG	ifnb
Tmem171_m	-0.0674958	-0.0674958	-0.0674958	ctrl	ifnb
Tmem171_p	0.0467091	0.0467091	0.0467091	ctrl	ifnb
Tmem219	0.0441665	0.0582761	0.0441665	ISG	ifnb
Tmem219_m	0.0661289	0.10113	0.0661289	ctrl	ifnb
Tmem219_p	0.0498218	0.0631464	0.0498218	ctrl	ifnb
Tmem229b	-0.0177561	-0.0140283	-0.0177561	ISG	ifnb
Tmem229b_m	0.0781436	0.0817453	0.0781436	ctrl	ifnb
Tmem229b_p	-0.0175456	0.0135676	-0.0175456	ctrl	ifnb
Tmem45b	-0.0841746	-0.0488441	-0.0841746	ISG	ifnb
Tmem45b_m	0.0138031	0.054642	0.0138031	ctrl	ifnb
Tmem45b_p	-0.00074665	0.0549037	-0.00074665	ctrl	ifnb
Tmem68	0.111713	0.159211	0.111713	ISG	ifnb
Tmem68_m	0	0	0	ctrl	ifnb
Tmem68_p	0.0461643	0.0755158	0.0461643	ctrl	ifnb
Tmem86b	0.0249002	0.0249002	0.0249002	ISG	ifnb
Tmem86b_m	0.0772274	0.0772274	0.0772274	ctrl	ifnb
Tmem86b_p	0.0260054	0.0260054	0.0260054	ctrl	ifnb
Tnfaip3	-0.0316526	-0.0209721	-0.0316526	ISG	ifnb
Tnfaip3_m	-0.0515205	-0.0213055	-0.0515205	ctrl	ifnb
Tnfaip3_p	0.0095932	0.0551493	0.0095932	ctrl	ifnb
Tnfaip8l3	0.0303504	0.0638336	0.0303504	ISG	ifnb
Tnfaip8l3_m	0.0268421	0.0681974	0.0268421	ctrl	ifnb
Tnfaip8l3_p	0.0907842	0.0970881	0.0907842	ctrl	ifnb
Tnfrsf12a	-0.115394	-0.115394	-0.115394	ISG	ifnb
Tnfrsf12a_m	0.0679576	0.0679576	0.0679576	ctrl	ifnb
Tnfrsf12a_p	0.0166222	0.0166222	0.0166222	ctrl	ifnb
Tnfsf15	0.0806172	0.0806172	0.0806172	ISG	ifnb
Tnfsf15_m	-0.120335	-0.120335	-0.120335	ctrl	ifnb
Tnfsf15_p	0.0950517	0.0950517	0.0950517	ctrl	ifnb
Tnfsf8	0.0790892	0.0858324	0.0790892	ISG	ifnb
Tnfsf8_m	-0.0752705	-0.0683533	-0.0752705	ctrl	ifnb
Tnfsf8_p	-0.0003569	0.0130726	-0.0003569	ctrl	ifnb
Tnip2	0.00171162	0.00171162	0.00171162	ISG	ifnb
Tnip2_m	-0.0584136	-0.0584136	-0.0584136	ctrl	ifnb
Tnip2_p	-0.15757	-0.15757	-0.15757	ctrl	ifnb
Tor1aip1	-0.0774408	-0.0774408	-0.0774408	ISG	ifnb
Tor1aip1_m	0.0161338	0.0161338	0.0161338	ctrl	ifnb
Tor1aip1_p	0.117948	0.117948	0.117948	ctrl	ifnb
Tor1aip2	-0.00600945	0.0654219	-0.00600945	ISG	ifnb
Tor1aip2_m	-0.00465645	0.0161338	-0.00465645	ctrl	ifnb
Tor1aip2_p	0.0608298	0.117948	0.0608298	ctrl	ifnb
Tox4	-0.0232734	0.00162867	-0.0232734	ISG	ifnb
Tox4_m	0.00273572	0.00547144	0.00273572	ctrl	ifnb
Tox4_p	0.0443486	0.0886971	0.0443486	ctrl	ifnb
Tra2b	0.0145434	0.0520386	0.0145434	ISG	ifnb
Tra2b_m	0.0380054	0.0474685	0.0380054	ctrl	ifnb
Tra2b_p	-0.0125748	-0.0089208	-0.0125748	ctrl	ifnb
Trim14	0.135423	0.226866	0.135423	ISG	ifnb
Trim14_m	0.0450481	0.0809933	0.0450481	ctrl	ifnb
Trim14_p	0.00812601	0.0116638	0.00812601	ctrl	ifnb
Trim25	0.00246276	0.00246276	0.00246276	ISG	ifnb
Trim25_m	0.0724436	0.0724436	0.0724436	ctrl	ifnb
Trim25_p	-0.0719616	-0.0719616	-0.0719616	ctrl	ifnb
Trim26	0.114106	0.143977	0.114106	ISG	ifnb
Trim26_m	-0.00607236	0.00794867	-0.00607236	ctrl	ifnb
Trim26_p	-0.0527646	0.00275586	-0.0527646	ctrl	ifnb
Trim56	-0.0234317	-0.0234317	-0.0234317	ISG	ifnb
Trim56_m	-0.0454353	-0.0454353	-0.0454353	ctrl	ifnb
Trim56_p	-0.0144008	-0.0144008	-0.0144008	ctrl	ifnb
Trip10	-0.0837372	-0.0678372	-0.0837372	ISG	ifnb
Trip10_m	0.00880052	0.0235666	0.00880052	ctrl	ifnb
Trip10_p	0.0308088	0.0933251	0.0308088	ctrl	ifnb
Tspo	0.0381621	0.0381621	0.0381621	ISG	ifnb
Tspo_m	0.0228021	0.0228021	0.0228021	ctrl	ifnb
Tspo_p	-0.00173303	-0.00173303	-0.00173303	ctrl	ifnb
Ttc39b	0.0971231	0.106268	0.10007	ISG	ifnb
Ttc39b_m	0.0211126	0.0313117	0.0270328	ctrl	ifnb
Ttc39b_p	-0.0583221	-0.0349772	-0.062553	ctrl	ifnb
Ttc9c	0.00892892	0.00892892	0.00892892	ISG	ifnb
Ttc9c_m	0.115192	0.115192	0.115192	ctrl	ifnb
Ttc9c_p	-0.221478	-0.221478	-0.221478	ctrl	ifnb
Tulp3	0.021386	0.0359602	0.021386	ISG	ifnb
Tulp3_m	0.142217	0.159392	0.142217	ctrl	ifnb
Tulp3_p	0.0872152	0.198053	0.0872152	ctrl	ifnb
Tut7	0.00173987	0.0400301	-0.0172973	ISG	ifnb
Tut7_m	0.0749939	0.108929	0.0601366	ctrl	ifnb
Tut7_p	0.0849834	0.187577	0.0673733	ctrl	ifnb
Uaca	0.0108904	0.0238893	0.0219155	ISG	ifnb
Uaca_m	-0.0192671	-0.00744722	-0.0159125	ctrl	ifnb
Uaca_p	-0.0155587	-0.00668657	-0.0157086	ctrl	ifnb
Usp25	0.0641665	0.0998245	0.0811234	ISG	ifnb
Usp25_m	-0.128107	-0.082115	-0.138112	ctrl	ifnb
Usp25_p	0.0757689	0.0813619	0.0771982	ctrl	ifnb
Usp42	-0.0355803	-0.0355803	-0.0355803	ISG	ifnb
Usp42_m	0.0147364	0.0147364	0.0147364	ctrl	ifnb
Usp42_p	-0.0245478	-0.0245478	-0.0245478	ctrl	ifnb
Usp7	0.0412095	0.0607731	0.0370057	ISG	ifnb
Usp7_m	-0.187487	-0.157424	-0.19022	ctrl	ifnb
Usp7_p	0.0306683	0.0394458	0.0305828	ctrl	ifnb
Utp3	0.1294	0.1294	0.1294	ISG	ifnb
Utp3_m	0.037104	0.037104	0.037104	ctrl	ifnb
Utp3_p	0.129388	0.129388	0.129388	ctrl	ifnb
Vcan	0.172484	0.215439	0.15556	ISG	ifnb
Vcan_m	-0.112876	-0.091055	-0.104915	ctrl	ifnb
Vcan_p	0.0565148	0.110753	0.0538077	ctrl	ifnb
Vps54	0.154285	0.172932	0.148896	ISG	ifnb
Vps54_m	0.121988	0.176274	0.0993793	ctrl	ifnb
Vps54_p	-0.00879248	0.0183922	-0.00536573	ctrl	ifnb
Wdfy2	0.0109769	0.0479825	0.0275346	ISG	ifnb
Wdfy2_m	0.0556741	0.0806716	0.0571409	ctrl	ifnb
Wdfy2_p	-0.0400213	-0.0288167	-0.0411132	ctrl	ifnb
Wdr37	0.100756	0.149695	0.0864037	ISG	ifnb
Wdr37_m	-0.0724558	0.00266264	-0.108539	ctrl	ifnb
Wdr37_p	0.00449544	0.0292958	0.00451101	ctrl	ifnb
Wdr43	0.0196898	0.032311	0.0196898	ISG	ifnb
Wdr43_m	-0.0312704	-0.0224266	-0.0312704	ctrl	ifnb
Wdr43_p	-0.152478	-0.152079	-0.152478	ctrl	ifnb
Wrn	0.0181608	0.0455879	0.0159589	ISG	ifnb
Wrn_m	0.0152574	0.0499806	0.00755366	ctrl	ifnb
Wrn_p	-0.00573951	0.0499944	-0.0102952	ctrl	ifnb
Xrn1	0.0984546	0.152366	0.0945743	ISG	ifnb
Xrn1_m	-0.0351651	0.036516	-0.0498158	ctrl	ifnb
Xrn1_p	-0.0555334	-0.0247499	-0.0577893	ctrl	ifnb
Xrn2	-0.0205301	-0.0147826	-0.0205301	ISG	ifnb
Xrn2_m	0.0417286	0.0712115	0.0417286	ctrl	ifnb
Xrn2_p	-0.0281727	0.0218399	-0.0281727	ctrl	ifnb
Ythdf1	0.0802304	0.0955549	0.0802304	ISG	ifnb
Ythdf1_m	0.0715329	0.1591	0.0715329	ctrl	ifnb
Ythdf1_p	9.135e-05	0.0713658	9.135e-05	ctrl	ifnb
Zbtb8a	-0.0537543	-0.0537543	-0.0537543	ISG	ifnb
Zbtb8a_m	-0.0104212	-0.0104212	-0.0104212	ctrl	ifnb
Zbtb8a_p	-0.00175672	-0.00175672	-0.00175672	ctrl	ifnb
Zc3h7a	-0.0449816	-0.0296084	-0.0449816	ISG	ifnb
Zc3h7a_m	0.044573	0.0855274	0.044573	ctrl	ifnb
Zc3h7a_p	-0.171888	-0.166605	-0.171888	ctrl	ifnb
Zeb1	0.0419661	0.0678208	0.0388784	ISG	ifnb
Zeb1_m	0.0386632	0.112902	0.0158989	ctrl	ifnb
Zeb1_p	0.00492384	0.0616216	-0.00198628	ctrl	ifnb
Zfand5	-0.0093146	-0.0093146	-0.0093146	ISG	ifnb
Zfand5_m	0.0470794	0.0470794	0.0470794	ctrl	ifnb
Zfand5_p	0.150141	0.150141	0.150141	ctrl	ifnb
Zfas1	-0.0342547	-0.0342547	-0.0342547	ISG	ifnb
Zfas1_m	0.0690617	0.0690617	0.0690617	ctrl	ifnb
Zfas1_p	0.00425037	0.00425037	0.00425037	ctrl	ifnb
Zfp213	-0.0571544	-0.0571544	-0.0571544	ISG	ifnb
Zfp213_m	0.0968299	0.0968299	0.0968299	ctrl	ifnb
Zfp213_p	0.01763	0.01763	0.01763	ctrl	ifnb
Zfp319	0.00589221	0.00589221	0.00589221	ISG	ifnb
Zfp319_m	0.0402427	0.0402427	0.0402427	ctrl	ifnb
Zfp319_p	-0.0464912	-0.0464912	-0.0464912	ctrl	ifnb
Zfp382	-0.0230685	-0.0230685	-0.0230685	ISG	ifnb
Zfp382_m	0.00925619	0.00925619	0.00925619	ctrl	ifnb
Zfp382_p	0.0160764	0.0160764	0.0160764	ctrl	ifnb
Zfp459	-0.0566456	-0.0557326	-0.0566456	ISG	ifnb
Zfp459_m	0	0	0	ctrl	ifnb
Zfp459_p	-0.130004	-0.118228	-0.130004	ctrl	ifnb
Zfp513	-0.020732	-0.020732	-0.020732	ISG	ifnb
Zfp513_m	0.0190218	0.0190218	0.0190218	ctrl	ifnb
Zfp513_p	0.0142308	0.0142308	0.0142308	ctrl	ifnb
Zfp619	0	0	0	ISG	ifnb
Zfp619_m	0.425579	0.425579	0.425579	ctrl	ifnb
Zfp619_p	0.0130213	0.0130213	0.0130213	ctrl	ifnb
Zfp777	0.0508571	0.0508571	0.0508571	ISG	ifnb
Zfp777_m	-0.0493633	-0.0493633	-0.0493633	ctrl	ifnb
Zfp777_p	-0.0492286	-0.0492286	-0.0492286	ctrl	ifnb
Zfp821	0.0762792	0.0808595	0.0762792	ISG	ifnb
Zfp821_m	0.00971832	0.0135229	0.00971832	ctrl	ifnb
Zfp821_p	0.0147849	0.0415349	0.0147849	ctrl	ifnb
Zfp952	-0.0311358	-0.0311358	-0.0311358	ISG	ifnb
Zfp952_m	-0.00169966	-0.00169966	-0.00169966	ctrl	ifnb
Zfp952_p	-0.0311137	-0.0311137	-0.0311137	ctrl	ifnb
Zfp961	-0.0824142	-0.0504654	-0.0824142	ISG	ifnb
Zfp961_m	-0.0630364	-0.042165	-0.0630364	ctrl	ifnb
Zfp961_p	-0.0277005	0.000537776	-0.0277005	ctrl	ifnb
Abhd17c	0.0296009	0.0656186	0.0294231	ISG	ifng
Abhd17c_m	-0.0537498	-0.0167451	-0.0698329	ctrl	ifng
Abhd17c_p	-0.00727778	0.00437405	0.0039545	ctrl	ifng
Acvr1b	-0.0027529	0.0207173	-0.0027529	ISG	ifng
Acvr1b_m	0.0393688	0.0444211	0.0393688	ctrl	ifng
Acvr1b_p	0.00220177	0.0140545	0.00220177	ctrl	ifng
Acvr2a	0.170989	0.219082	0.187772	ISG	ifng
Acvr2a_m	0.0193554	0.038617	0.0146436	ctrl	ifng
Acvr2a_p	0.0648312	0.0987253	0.0520893	ctrl	ifng
Adgrg6	0.148877	0.20542	0.144488	ISG	ifng
Adgrg6_m	-0.126689	-0.0654244	-0.128462	ctrl	ifng
Adgrg6_p	-0.0419632	0.0482257	-0.0439502	ctrl	ifng
Akap10	-0.00970906	0.00186137	-0.00970906	ISG	ifng
Akap10_m	0.0260197	0.048642	0.0260197	ctrl	ifng
Akap10_p	-0.0122597	0.00420122	-0.0122597	ctrl	ifng
Aldh18a1	0.0338346	0.0453	0.0338346	ISG	ifng
Aldh18a1_m	-0.0491982	-0.00115895	-0.0491982	ctrl	ifng
Aldh18a1_p	0.0168167	0.0318265	0.0168167	ctrl	ifng
Ankrd11	0.0217049	0.0556052	0.0166719	ISG	ifng
Ankrd11_m	0.00819872	0.0443481	0.00978942	ctrl	ifng
Ankrd11_p	0.0364588	0.0723777	0.0373548	ctrl	ifng
Arfgap3	-0.0115189	-0.00972864	-0.0115189	ISG	ifng
Arfgap3_m	-0.0207235	-0.0180454	-0.0207235	ctrl	ifng
Arfgap3_p	-0.00247905	0.00374288	-0.00247905	ctrl	ifng
Arhgap28	0.0436562	0.089945	0.0385612	ISG	ifng
Arhgap28_m	-0.0339894	0.0325592	-0.042106	ctrl	ifng
Arhgap28_p	0.00755359	0.0316458	0.00142687	ctrl	ifng
Arhgef40	-0.0105335	-0.00702435	-0.0105335	ISG	ifng
Arhgef40_m	-0.0652646	-0.0208692	-0.0652646	ctrl	ifng
Arhgef40_p	0	0	0	ctrl	ifng
Arntl2	0.0756665	0.0792064	0.0756665	ISG	ifng
Arntl2_m	-0.0810237	-0.0247723	-0.0810237	ctrl	ifng
Arntl2_p	0.0250625	0.0453449	0.0250625	ctrl	ifng
Baz2b	0.0177211	0.0920861	0.00450044	ISG	ifng
Baz2b_m	-0.0214071	0.0309601	-0.0334969	ctrl	ifng
Baz2b_p	0.0822193	0.136964	0.0983299	ctrl	ifng
Bcl3	0.0756783	0.0756783	0.0756783	ISG	ifng
Bcl3_m	0.00773943	0.00773943	0.00773943	ctrl	ifng
Bcl3_p	0	0	0	ctrl	ifng
Birc3	0.101411	0.101411	0.101411	ISG	ifng
Birc3_m	-0.0201807	-0.0201807	-0.0201807	ctrl	ifng
Birc3_p	0.0246587	0.0246587	0.0246587	ctrl	ifng
C1galt1	0.0164167	0.0164167	0.0164167	ISG	ifng
C1galt1_m	-0.0111597	-0.0111597	-0.0111597	ctrl	ifng
C1galt1_p	-0.0430409	-0.0430409	-0.0430409	ctrl	ifng
Cacna1b	0.0479165	0.105861	0.0683844	ISG	ifng
Cacna1b_m	0.0187005	0.0718182	0.0160318	ctrl	ifng
Cacna1b_p	0.0223643	0.169131	0.017136	ctrl	ifng
Cdc25a	-0.011137	0.00579777	-0.011137	ISG	ifng
Cdc25a_m	0.0272957	0.0412941	0.0272957	ctrl	ifng
Cdc25a_p	0.0206567	0.033392	0.0206567	ctrl	ifng
Cdc42ep4	-0.0563268	-0.0514492	-0.0563268	ISG	ifng
Cdc42ep4_m	-0.0971576	-0.0757903	-0.0971576	ctrl	ifng
Cdc42ep4_p	-0.0305426	-0.024842	-0.0305426	ctrl	ifng
Cdk8	-0.0006278	0.0193444	-0.0006278	ISG	ifng
Cdk8_m	-0.0728545	-0.039166	-0.0728545	ctrl	ifng
Cdk8_p	-0.059327	-0.0206006	-0.059327	ctrl	ifng
Chst11	0.00697795	0.0185911	0.00816116	ISG	ifng
Chst11_m	0	0	0	ctrl	ifng
Chst11_p	-0.00164752	0.0277875	-0.00776416	ctrl	ifng
Ciita	0.140924	0.173118	0.140924	ISG	ifng
Ciita_m	-0.00969122	0.00542415	-0.00969122	ctrl	ifng
Ciita_p	-0.0103456	0.0392005	-0.0103456	ctrl	ifng
Cnrip1	0.0360233	0.0360233	0.0360233	ISG	ifng
Cnrip1_m	0.077647	0.077647	0.077647	ctrl	ifng
Cnrip1_p	0.0286771	0.0286771	0.0286771	ctrl	ifng
Ctse	-0.0164521	-0.00956281	-0.0164521	ISG	ifng
Ctse_m	0.0067324	0.0304436	0.0067324	ctrl	ifng
Ctse_p	-0.0061739	0.0255445	-0.0061739	ctrl	ifng
Dapp1	0.0123658	0.0581325	0.0224616	ISG	ifng
Dapp1_m	0.0190377	0.0330163	0.0171651	ctrl	ifng
Dapp1_p	-0.0850514	-0.0184248	-0.0794154	ctrl	ifng
Dcaf1	-0.00283043	0.00102491	-0.00283043	ISG	ifng
Dcaf1_m	-0.0230675	-0.0190445	-0.0230675	ctrl	ifng
Dcaf1_p	0.0169803	0.0264183	0.0169803	ctrl	ifng
Dcbld2	-0.00538344	-0.00357516	-0.00581663	ISG	ifng
Dcbld2_m	0.111448	0.2197	0.15277	ctrl	ifng
Dcbld2_p	0.0122841	0.0310231	0.0114595	ctrl	ifng
Ddx31	-0.0696019	0.00245116	-0.0696019	ISG	ifng
Ddx31_m	-0.0231879	0.011593	-0.0231879	ctrl	ifng
Ddx31_p	-0.0080507	0.0339329	-0.0080507	ctrl	ifng
Denr	-0.0530795	-0.0530795	-0.0530795	ISG	ifng
Denr_m	0.017835	0.017835	0.017835	ctrl	ifng
Denr_p	0.0577918	0.0577918	0.0577918	ctrl	ifng
Dgkh	0.0609838	0.151797	0.0398727	ISG	ifng
Dgkh_m	0.0705782	0.12054	0.0576072	ctrl	ifng
Dgkh_p	0.0202233	0.0417416	0.0213026	ctrl	ifng
Dna2	0.0111126	0.0326766	0.0111126	ISG	ifng
Dna2_m	0.0427775	0.0491365	0.0427775	ctrl	ifng
Dna2_p	-0.00950907	0.00390796	-0.00950907	ctrl	ifng
Dok2	-0.0311462	-0.0311462	-0.0311462	ISG	ifng
Dok2_m	-0.0194354	-0.0194354	-0.0194354	ctrl	ifng
Dok2_p	0.0757185	0.0757185	0.0757185	ctrl	ifng
Dusp23	-0.0761926	-0.0761926	-0.0761926	ISG	ifng
Dusp23_m	-0.0302412	-0.0302412	-0.0302412	ctrl	ifng
Dusp23_p	0.195995	0.195995	0.195995	ctrl	ifng
E2f8	-0.0141091	0.000438378	-0.0141091	ISG	ifng
E2f8_m	-0.0292564	0.00551668	-0.0292564	ctrl	ifng
E2f8_p	-0.0465286	-0.0363408	-0.0465286	ctrl	ifng
Egr2	0.01426	0.01426	0.01426	ISG	ifng
Egr2_m	0.0165091	0.0165091	0.0165091	ctrl	ifng
Egr2_p	0.14912	0.14912	0.14912	ctrl	ifng
Epha4	-0.00693677	0.0303796	-0.00108335	ISG	ifng
Epha4_m	-0.0089995	0.0342593	-0.0130286	ctrl	ifng
Epha4_p	-0.0170476	0.0157255	-0.0252875	ctrl	ifng
Exoc3l4	0.00714335	0.00714335	0.00714335	ISG	ifng
Exoc3l4_m	-0.0164482	-0.0164482	-0.0164482	ctrl	ifng
Exoc3l4_p	-0.0398381	-0.0398381	-0.0398381	ctrl	ifng
F5	0.0754924	0.199279	0.0757836	ISG	ifng
F5_m	0.0323131	0.0751735	0.0426819	ctrl	ifng
F5_p	0.0059463	0.0611412	0.0146959	ctrl	ifng
Fam102a	0.0747083	0.0891773	0.0747083	ISG	ifng
Fam102a_m	0.0141295	0.0493796	0.0141295	ctrl	ifng
Fam102a_p	0.0350927	0.0491641	0.0350927	ctrl	ifng
Fam13a	-0.0640967	0.00371717	-0.0688285	ISG	ifng
Fam13a_m	0.0735709	0.0987525	0.0740838	ctrl	ifng
Fam13a_p	0.0226535	0.0537302	0.0242011	ctrl	ifng
Fam160a2	0.120815	0.149394	0.120815	ISG	ifng
Fam160a2_m	0.0472532	0.0969026	0.0472532	ctrl	ifng
Fam160a2_p	0	0	0	ctrl	ifng
Fbxl14	0.055757	0.055757	0.055757	ISG	ifng
Fbxl14_m	-0.0913169	-0.0913169	-0.0913169	ctrl	ifng
Fbxl14_p	-0.0502128	-0.0502128	-0.0502128	ctrl	ifng
Flot2	-0.00938102	-0.00938102	-0.00938102	ISG	ifng
Flot2_m	0.0349228	0.0349228	0.0349228	ctrl	ifng
Flot2_p	-0.0117991	-0.0117991	-0.0117991	ctrl	ifng
Fzd7	0.0638	0.0638	0.0638	ISG	ifng
Fzd7_m	0.0505944	0.0505944	0.0505944	ctrl	ifng
Fzd7_p	0.015222	0.015222	0.015222	ctrl	ifng
Gfra4	-0.026598	-0.026598	-0.026598	ISG	ifng
Gfra4_m	0.0275634	0.0275634	0.0275634	ctrl	ifng
Gfra4_p	0.038561	0.038561	0.038561	ctrl	ifng
Gpr146	0.101453	0.101453	0.101453	ISG	ifng
Gpr146_m	-0.021156	-0.021156	-0.021156	ctrl	ifng
Gpr146_p	0.103519	0.103519	0.103519	ctrl	ifng
Gpr160	0.00128017	0.0065528	0.00128017	ISG	ifng
Gpr160_m	-0.0958946	-0.0658243	-0.0958946	ctrl	ifng
Gpr160_p	0.0135125	0.0154149	0.0135125	ctrl	ifng
Heatr1	0.0744745	0.123163	0.0744745	ISG	ifng
Heatr1_m	0.0379701	0.0467328	0.0379701	ctrl	ifng
Heatr1_p	-0.108317	0	-0.108317	ctrl	ifng
Hprt	0.0042526	0.0333881	0.0042526	ISG	ifng
Hprt_m	0.00399144	0.0146767	0.00399144	ctrl	ifng
Hprt_p	-0.0023023	0.033717	-0.0023023	ctrl	ifng
Hsd17b10	-0.0855429	-0.0855429	-0.0855429	ISG	ifng
Hsd17b10_m	0	0	0	ctrl	ifng
Hsd17b10_p	-0.0373748	-0.0373748	-0.0373748	ctrl	ifng
Htra1	-0.0188145	-0.0170825	-0.0188145	ISG	ifng
Htra1_m	-0.14503	-0.133781	-0.14503	ctrl	ifng
Htra1_p	-0.0139002	0.0212143	-0.0139002	ctrl	ifng
Icosl	-0.0405811	-0.0405811	-0.0405811	ISG	ifng
Icosl_m	-0.0600952	-0.0600952	-0.0600952	ctrl	ifng
Icosl_p	0.0171547	0.0171547	0.0171547	ctrl	ifng
Ift80	0.0551376	0.125779	0.0569024	ISG	ifng
Ift80_m	0.0257221	0.0443081	0.0362899	ctrl	ifng
Ift80_p	-0.0113994	0.0210753	-0.0100236	ctrl	ifng
Itgav	0.0866402	0.139897	0.0853507	ISG	ifng
Itgav_m	0.0202406	0.05644	0.0140469	ctrl	ifng
Itgav_p	-0.0113214	0.0403644	-0.0279899	ctrl	ifng
Jcad	0.104229	0.1717	0.0822472	ISG	ifng
Jcad_m	-0.0514735	-0.0276111	-0.041927	ctrl	ifng
Jcad_p	-0.0123674	0.00958691	-0.00666662	ctrl	ifng
Kcnj2	-0.154851	-0.132386	-0.154851	ISG	ifng
Kcnj2_m	-0.0243511	0.00838844	-0.0243511	ctrl	ifng
Kcnj2_p	-0.0237069	-0.013077	-0.0237069	ctrl	ifng
Kdm6b	0.00790246	0.00790246	0.00790246	ISG	ifng
Kdm6b_m	-0.0397273	-0.0397273	-0.0397273	ctrl	ifng
Kdm6b_p	0.0196792	0.0196792	0.0196792	ctrl	ifng
Klf2	-0.0716255	-0.0716255	-0.0716255	ISG	ifng
Klf2_m	-0.0321681	-0.0321681	-0.0321681	ctrl	ifng
Klf2_p	0.0120624	0.0120624	0.0120624	ctrl	ifng
Klf7	0.0842441	0.124032	0.0833609	ISG	ifng
Klf7_m	-0.0788216	-0.0239774	-0.08363	ctrl	ifng
Klf7_p	-0.101625	-0.047638	-0.0987348	ctrl	ifng
Laptm4b	0.0788625	0.162638	0.0639953	ISG	ifng
Laptm4b_m	0.150096	0.183181	0.174325	ctrl	ifng
Laptm4b_p	0.0929192	0.145115	0.109099	ctrl	ifng
Lats2	-0.0593873	-0.0569558	-0.0593873	ISG	ifng
Lats2_m	-0.0877162	-0.0795243	-0.0877162	ctrl	ifng
Lats2_p	0.0586023	0.104858	0.0586023	ctrl	ifng
Lifr	0.0446999	0.0745724	0.0530515	ISG	ifng
Lifr_m	0.11959	0.167264	0.129911	ctrl	ifng
Lifr_p	-0.0693954	-0.0546362	-0.0707311	ctrl	ifng
Lmo4	-0.11514	-0.11514	-0.11514	ISG	ifng
Lmo4_m	0.048325	0.048325	0.048325	ctrl	ifng
Lmo4_p	-0.0539425	-0.0539425	-0.0539425	ctrl	ifng
Lmtk2	0.0260782	0.0599116	0.0362759	ISG	ifng
Lmtk2_m	0.0169498	0.0600774	0.0197883	ctrl	ifng
Lmtk2_p	0.00752113	0.0367876	0.0233859	ctrl	ifng
Lrp8	0.0370552	0.0534629	0.0342154	ISG	ifng
Lrp8_m	-0.00395461	0.0128712	0.00255547	ctrl	ifng
Lrp8_p	0.00562301	0.0358405	0.00888172	ctrl	ifng
Lyrm1	-0.028967	0.0142701	-0.028967	ISG	ifng
Lyrm1_m	-0.0565657	-0.034836	-0.0565657	ctrl	ifng
Lyrm1_p	-0.00681521	0.000147284	-0.00681521	ctrl	ifng
Malt1	0.00306802	0.00589634	0.00306802	ISG	ifng
Malt1_m	0.0890757	0.098947	0.0890757	ctrl	ifng
Malt1_p	-0.033052	0.00413064	-0.033052	ctrl	ifng
Mansc1	0.0759348	0.0966256	0.0759348	ISG	ifng
Mansc1_m	0.0656088	0.088701	0.0656088	ctrl	ifng
Mansc1_p	-0.0375967	-0.0367821	-0.0375967	ctrl	ifng
Map3k3	-0.0307436	-0.0276161	-0.0286778	ISG	ifng
Map3k3_m	0.0361526	0.0713251	0.0393815	ctrl	ifng
Map3k3_p	0.00568448	0.0514608	-0.00129107	ctrl	ifng
Nabp1	0.0187414	0.0187414	0.0187414	ISG	ifng
Nabp1_m	0.0129753	0.0129753	0.0129753	ctrl	ifng
Nabp1_p	0.0267159	0.0267159	0.0267159	ctrl	ifng
Nhsl2	-0.00959107	0.0254165	-0.0153344	ISG	ifng
Nhsl2_m	0.0175191	0.0896257	0.0405194	ctrl	ifng
Nhsl2_p	0.0215506	0.0684807	0.0179503	ctrl	ifng
Nsmce1	0.105828	0.154615	0.105828	ISG	ifng
Nsmce1_m	0.014209	0.0256629	0.014209	ctrl	ifng
Nsmce1_p	-0.0350215	-0.0321843	-0.0350215	ctrl	ifng
Nupr1	-0.0500994	-0.0500994	-0.0500994	ISG	ifng
Nupr1_m	0.140311	0.140311	0.140311	ctrl	ifng
Nupr1_p	0.0209851	0.0209851	0.0209851	ctrl	ifng
Opn3	0.00939595	0.047305	0.00939595	ISG	ifng
Opn3_m	0.169559	0.23316	0.169559	ctrl	ifng
Opn3_p	-0.0438238	-0.0416895	-0.0438238	ctrl	ifng
P2ry1	-0.033501	-0.033501	-0.033501	ISG	ifng
P2ry1_m	0.0455147	0.0455147	0.0455147	ctrl	ifng
P2ry1_p	0.0427199	0.0427199	0.0427199	ctrl	ifng
Paox	-0.0466552	-0.0466552	-0.0466552	ISG	ifng
Paox_m	-0.0147795	-0.0147795	-0.0147795	ctrl	ifng
Paox_p	0.0403395	0.0403395	0.0403395	ctrl	ifng
Parp3	-0.0193097	-0.0193097	-0.0193097	ISG	ifng
Parp3_m	0.0132777	0.0132777	0.0132777	ctrl	ifng
Parp3_p	0.0425955	0.0425955	0.0425955	ctrl	ifng
Pde4b	0.101739	0.209014	0.101935	ISG	ifng
Pde4b_m	0.0471877	0.174079	0.0304282	ctrl	ifng
Pde4b_p	0.0979823	0.348645	0.0622315	ctrl	ifng
Pdgfc	0.145578	0.233552	0.133863	ISG	ifng
Pdgfc_m	-0.0706629	-0.00995119	-0.0596875	ctrl	ifng
Pdgfc_p	-0.0693249	-0.033152	-0.0630875	ctrl	ifng
Phlda1	-0.0491398	-0.0491398	-0.0491398	ISG	ifng
Phlda1_m	0.0367116	0.0367116	0.0367116	ctrl	ifng
Phlda1_p	0.0341144	0.0341144	0.0341144	ctrl	ifng
Piwil2	-0.00619115	0.0130236	-0.00619115	ISG	ifng
Piwil2_m	0	0	0	ctrl	ifng
Piwil2_p	-0.0277895	-0.021221	-0.0277895	ctrl	ifng
Pkdcc	-0.0580002	-0.0580002	-0.0580002	ISG	ifng
Pkdcc_m	-0.0346125	-0.0346125	-0.0346125	ctrl	ifng
Pkdcc_p	-0.0431534	-0.0431534	-0.0431534	ctrl	ifng
Pkp2	0.00620381	0.023166	0.00198945	ISG	ifng
Pkp2_m	0.0472809	0.0506798	0.0490852	ctrl	ifng
Pkp2_p	0.00233179	0.0307629	-0.00229754	ctrl	ifng
Pla2g15	-0.0019602	0.0020294	-0.0019602	ISG	ifng
Pla2g15_m	-0.0064101	-0.004549	-0.0064101	ctrl	ifng
Pla2g15_p	0.0185727	0.0738869	0.0185727	ctrl	ifng
Plaur	-0.097582	-0.097582	-0.097582	ISG	ifng
Plaur_m	0	0	0	ctrl	ifng
Plaur_p	0.0597532	0.0597532	0.0597532	ctrl	ifng
Plekha5	-0.00457429	0.0180593	0.00418198	ISG	ifng
Plekha5_m	0.0126915	0.0884512	-0.00778867	ctrl	ifng
Plekha5_p	0.0222089	0.05631	0.0129823	ctrl	ifng
Plekhg2	0.0799189	0.0799189	0.0799189	ISG	ifng
Plekhg2_m	0.0229816	0.0229816	0.0229816	ctrl	ifng
Plekhg2_p	0.0235119	0.0235119	0.0235119	ctrl	ifng
Plk2	-0.0339091	-0.0339091	-0.0339091	ISG	ifng
Plk2_m	0.00142924	0.00142924	0.00142924	ctrl	ifng
Plk2_p	0.0316463	0.0316463	0.0316463	ctrl	ifng
Polr1f	0.129389	0.167864	0.129389	ISG	ifng
Polr1f_m	-0.0394945	-0.0301775	-0.0394945	ctrl	ifng
Polr1f_p	-0.054893	-0.0407958	-0.054893	ctrl	ifng
Ppard	-0.00600959	-0.00188126	-0.00401041	ISG	ifng
Ppard_m	0.00594937	0.0143702	0.00894849	ctrl	ifng
Ppard_p	0.0049808	0.0301449	0.0107439	ctrl	ifng
Prkar1b	0.0090782	0.0219304	0.00835742	ISG	ifng
Prkar1b_m	-0.00846858	0	-0.00779595	ctrl	ifng
Prkar1b_p	0.00279676	0.0169595	0.00094165	ctrl	ifng
Proser3	0.0833156	0.110701	0.0833156	ISG	ifng
Proser3_m	0.0110878	0.0326232	0.0110878	ctrl	ifng
Proser3_p	0.00284155	0.0230774	0.00284155	ctrl	ifng
Prune2	0.0502258	0.0949197	0.0607454	ISG	ifng
Prune2_m	-0.00987127	0.0460025	-0.0205104	ctrl	ifng
Prune2_p	0.0642193	0.143358	0.0690436	ctrl	ifng
Ptger4	0.0644085	0.0772562	0.0644085	ISG	ifng
Ptger4_m	0.169317	0.185546	0.169317	ctrl	ifng
Ptger4_p	0.0374703	0.0615944	0.0374703	ctrl	ifng
Ptpdc1	-0.0534975	-0.0518243	-0.0534975	ISG	ifng
Ptpdc1_m	-0.00501535	-0.00156959	-0.00501535	ctrl	ifng
Ptpdc1_p	-0.123928	-0.0986373	-0.123928	ctrl	ifng
Pycr2	0.0484217	0.0484217	0.0484217	ISG	ifng
Pycr2_m	0.0214427	0.0214427	0.0214427	ctrl	ifng
Pycr2_p	0.0608002	0.0608002	0.0608002	ctrl	ifng
Rai14	0.147501	0.192083	0.146734	ISG	ifng
Rai14_m	0.0705572	0.117737	0.0713466	ctrl	ifng
Rai14_p	0.0123304	0.0352768	0.0134794	ctrl	ifng
Rhoq	-0.00541415	0.00156471	-0.00541415	ISG	ifng
Rhoq_m	0.00026325	0.012322	0.00026325	ctrl	ifng
Rhoq_p	-0.118193	-0.0754204	-0.118193	ctrl	ifng
Rims2	-0.0313719	0.0405583	-0.0424074	ISG	ifng
Rims2_m	0.00372882	0.0556637	-0.000142629	ctrl	ifng
Rims2_p	0.0269346	0.188551	-0.000812001	ctrl	ifng
Rnd1	-0.0396761	-0.0396761	-0.0396761	ISG	ifng
Rnd1_m	0.00148265	0.00148265	0.00148265	ctrl	ifng
Rnd1_p	0.0403379	0.0403379	0.0403379	ctrl	ifng
Rnd3	-0.0682708	-0.0682708	-0.0682708	ISG	ifng
Rnd3_m	0.0442196	0.0442196	0.0442196	ctrl	ifng
Rnd3_p	0.0311312	0.0311312	0.0311312	ctrl	ifng
Rras2	-0.0182794	-0.0130811	-0.0182794	ISG	ifng
Rras2_m	0.0332007	0.055872	0.0332007	ctrl	ifng
Rras2_p	-0.0344405	-0.00650412	-0.0344405	ctrl	ifng
Rrp12	0.0360956	0.0535688	0.0360956	ISG	ifng
Rrp12_m	0.0560954	0.0740872	0.0560954	ctrl	ifng
Rrp12_p	-0.00837175	0.0231099	-0.00837175	ctrl	ifng
Rsl1	0.28083	0.28083	0.28083	ISG	ifng
Rsl1_m	0	0	0	ctrl	ifng
Rsl1_p	0	0	0	ctrl	ifng
Satb1	0.068319	0.0905779	0.0631721	ISG	ifng
Satb1_m	0.0785354	0.079992	0.0790143	ctrl	ifng
Satb1_p	0.015336	0.0517123	0.00390042	ctrl	ifng
Serpinb9	0.103606	0.168958	0.103606	ISG	ifng
Serpinb9_m	-0.021898	0.00285181	-0.021898	ctrl	ifng
Serpinb9_p	0.0099134	0.0302475	0.0099134	ctrl	ifng
Slc22a15	-0.0300228	-0.018964	-0.0300228	ISG	ifng
Slc22a15_m	-0.170949	-0.156427	-0.170949	ctrl	ifng
Slc22a15_p	0.0100654	0.0398346	0.0100654	ctrl	ifng
Slc35d1	0.328367	0.348645	0.328367	ISG	ifng
Slc35d1_m	0.0307921	0.0621057	0.0307921	ctrl	ifng
Slc35d1_p	-0.00981322	-0.00243254	-0.00981322	ctrl	ifng
Slc37a1	-0.0326038	-0.0139584	-0.0309673	ISG	ifng
Slc37a1_m	0.0198085	0.0308666	0.0190735	ctrl	ifng
Slc37a1_p	0.0498197	0.084961	0.0444867	ctrl	ifng
Slc39a14	-0.0403922	-0.0253696	-0.0403922	ISG	ifng
Slc39a14_m	0	0	0	ctrl	ifng
Slc39a14_p	0.0101862	0.0661152	0.0101862	ctrl	ifng
Slc4a8	0.0103761	0.0215081	0.0108918	ISG	ifng
Slc4a8_m	-0.00957102	0.00794505	-0.0050378	ctrl	ifng
Slc4a8_p	-0.0349298	-0.0197543	-0.038122	ctrl	ifng
Slc52a3	0.0693506	0.103655	0.0693506	ISG	ifng
Slc52a3_m	-0.108528	-0.0848375	-0.108528	ctrl	ifng
Slc52a3_p	-0.0053886	0.0132639	-0.0053886	ctrl	ifng
Slc5a6	0.0192504	0.019607	0.0192504	ISG	ifng
Slc5a6_m	0.011798	0.0293382	0.011798	ctrl	ifng
Slc5a6_p	-0.000586665	0.00406396	-0.000586665	ctrl	ifng
Snx24	0.143111	0.188898	0.142313	ISG	ifng
Snx24_m	-0.0110438	0.0120664	-0.015696	ctrl	ifng
Snx24_p	0.0358221	0.0494009	0.0373057	ctrl	ifng
Spint1	-0.0385051	-0.0154142	-0.0385051	ISG	ifng
Spint1_m	-0.0039791	0.00616401	-0.0039791	ctrl	ifng
Spint1_p	0.0538896	0.0754027	0.0538896	ctrl	ifng
St6galnac4	0.0242212	0.0891773	0.0242212	ISG	ifng
St6galnac4_m	-0.0158134	0.0493796	-0.0158134	ctrl	ifng
St6galnac4_p	0.0349703	0.0489193	0.0349703	ctrl	ifng
St7	0.241463	0.371695	0.233383	ISG	ifng
St7_m	0.104962	0.23032	0.113393	ctrl	ifng
St7_p	-0.00956347	0.0967518	-0.0202591	ctrl	ifng
Stat5a	-0.0601599	-0.0371102	-0.0601599	ISG	ifng
Stat5a_m	0.0310365	0.0917795	0.0310365	ctrl	ifng
Stat5a_p	-0.0340681	-0.0269866	-0.0340681	ctrl	ifng
Stxbp5	0.138594	0.199548	0.124978	ISG	ifng
Stxbp5_m	0.122497	0.254703	0.14886	ctrl	ifng
Stxbp5_p	0.0979823	0.213905	0.0796753	ctrl	ifng
Tbc1d30	-0.0750427	-0.0288977	-0.0678794	ISG	ifng
Tbc1d30_m	-0.122451	-0.0860059	-0.0985291	ctrl	ifng
Tbc1d30_p	-0.0352693	-0.0205309	-0.0294393	ctrl	ifng
Tcp11l1	0.0390658	0.0590266	0.0390658	ISG	ifng
Tcp11l1_m	-0.0516038	-0.0176578	-0.0516038	ctrl	ifng
Tcp11l1_p	0.0351407	0.0477339	0.0351407	ctrl	ifng
Tmem63a	0.0215315	0.0638494	0.0215315	ISG	ifng
Tmem63a_m	-0.0443124	-0.0356004	-0.0443124	ctrl	ifng
Tmem63a_p	0.033569	0.0644601	0.033569	ctrl	ifng
Trappc11	-0.083557	-0.03748	-0.083557	ISG	ifng
Trappc11_m	0.0368361	0.0967102	0.0368361	ctrl	ifng
Trappc11_p	-0.018301	-0.00393247	-0.018301	ctrl	ifng
Trdmt1	0.0414967	0.0589403	0.0414967	ISG	ifng
Trdmt1_m	0.0343333	0.0754033	0.0343333	ctrl	ifng
Trdmt1_p	0.105353	0.134701	0.105353	ctrl	ifng
Trib1	0.0639853	0.0639853	0.0639853	ISG	ifng
Trib1_m	-0.0024411	-0.0024411	-0.0024411	ctrl	ifng
Trib1_p	-0.0608344	-0.0608344	-0.0608344	ctrl	ifng
Trib3	0.0784968	0.0784968	0.0784968	ISG	ifng
Trib3_m	0	0	0	ctrl	ifng
Trib3_p	0.0140556	0.0140556	0.0140556	ctrl	ifng
Trim11	-0.0448149	-0.0407692	-0.0448149	ISG	ifng
Trim11_m	0.0031186	0.0338667	0.0031186	ctrl	ifng
Trim11_p	-0.00692065	0.0124425	-0.00692065	ctrl	ifng
Trim16	0.0293868	0.0427563	0.0293868	ISG	ifng
Trim16_m	0.0095892	0.0104633	0.0095892	ctrl	ifng
Trim16_p	0.0463863	0.0704792	0.0463863	ctrl	ifng
Trps1	0.100607	0.128846	0.102237	ISG	ifng
Trps1_m	-0.0100723	0.0201178	0.00853787	ctrl	ifng
Trps1_p	0.0417719	0.112407	0.0274294	ctrl	ifng
Tspan7	-0.0504063	-0.0167913	-0.0478797	ISG	ifng
Tspan7_m	0.0140449	0.0332883	0.0114456	ctrl	ifng
Tspan7_p	-0.0312818	0.0408857	-0.0386596	ctrl	ifng
Tubb3	0.0168603	0.0168603	0.0168603	ISG	ifng
Tubb3_m	-0.0181356	-0.0181356	-0.0181356	ctrl	ifng
Tubb3_p	0.0593761	0.0593761	0.0593761	ctrl	ifng
Ubtd1	0.0545208	0.0625809	0.0545208	ISG	ifng
Ubtd1_m	-0.0259092	0.00439597	-0.0259092	ctrl	ifng
Ubtd1_p	0.0523774	0.101651	0.0523774	ctrl	ifng
Usp27x	0.0456925	0.207812	0.0456925	ISG	ifng
Usp27x_m	0.0505393	0.175644	0.0505393	ctrl	ifng
Usp27x_p	0.0124728	0.0313755	0.0124728	ctrl	ifng
Vdr	-0.0130842	0.0176236	-0.0189023	ISG	ifng
Vdr_m	-0.0673895	-0.0348745	-0.0726736	ctrl	ifng
Vdr_p	-0.0113632	0.0177195	-0.0228949	ctrl	ifng
Wdyhv1	0.0773256	0.0773256	0.0773256	ISG	ifng
Wdyhv1_m	-0.0143574	-0.0143574	-0.0143574	ctrl	ifng
Wdyhv1_p	0.0260921	0.0260921	0.0260921	ctrl	ifng
Zfp398	0.0251755	0.0732236	0.0251755	ISG	ifng
Zfp398_m	-0.0189954	0.00611376	-0.0189954	ctrl	ifng
Zfp398_p	-0.0336557	-0.0171923	-0.0336557	ctrl	ifng
Zfp455	0.28083	0.28083	0.28083	ISG	ifng
Zfp455_m	0	0	0	ctrl	ifng
Zfp455_p	0	0	0	ctrl	ifng
Zfp608	0.0653415	0.0926901	0.0690142	ISG	ifng
Zfp608_m	0.0754322	0.0970601	0.0830537	ctrl	ifng
Zfp608_p	0.0441574	0.0682916	0.0576649	ctrl	ifng
Zfp945	0	0	0	ISG	ifng
Zfp945_m	0.0165861	0.0298641	0.0165861	ctrl	ifng
Zfp945_p	-0.00699222	-0.00165473	-0.00699222	ctrl	ifng
Zfp951	0.25496	0.364864	0.25496	ISG	ifng
Zfp951_m	-0.037429	-0.0254193	-0.037429	ctrl	ifng
Zfp951_p	-0.119566	-0.0837526	-0.119566	ctrl	ifng
