# Supplementary material for: Interferons reshape the 3D conformation and accessibility of macrophage chromatin
Source: iScience. 2022 Feb 1;25(3):103840. doi: 10.1016/j.isci.2022.103840 (PMC8857492; doi:10.1016/j.isci.2022.103840)
Supplement: Table S3. Differential analysis of IFN-I- and IFN-γ-induced transcriptome changes as determined by RNA-seq, related to figure 4A. Values underlying were used to generate the volcano plot [file mmc4.xlsx]

## Sheet: RNAseq IFN-I vs RNAseq IFNg
	gene_id	log2FoldChange_IFNI	padj_IFNI	log2FoldChange_IFNg	padj_IFNg	group
1	Zfp85	-1.08524	0.249435	-0.484799	0.749002	other
2	Scap	-0.110117	0.698063	-0.0743123	0.864215	other
3	Zfp458	-1.07412	0.283165	-0.491631	0.739946	other
4	Taf9b	0.450326	0.439773	0.496585	0.477383	other
5	Ccdc148	0.1208	0.950191	-1.18545	0.572349	other
6	Zfp941	-1.44653	0.0314003	-0.871257	0.254441	other
7	BC031181	0.0743604	0.66536	0.134994	0.464971	other
8	Baz2b	0.993657	0.00353586	1.07135	0.0021043	only_IFNgamma
9	Tmem204	-2.90749	0.0183461	-3.14685	0.0134411	other
10	Primpol	-0.391539	0.242295	-0.211545	0.675027	other
11	Zfp456	1.52134	0.000948649	1.69593	0.000246669	other
12	Zfp738	-0.239404	0.830652	-0.209663	0.896887	other
13	Dis3l	0.0469199	0.852143	-0.154505	0.543913	other
14	Thnsl1	-0.226422	0.630808	0.191474	0.766044	other
15	Itga8	0.846675	0.38219	1.18509	0.216416	other
16	Slc35d2	-0.102057	0.739068	0.179766	0.592233	other
17	Adamts13	0.121868	0.778923	0.0804968	0.902797	other
18	St5	-0.365328	0.659249	-0.424358	0.69272	other
19	Vkorc1l1	-0.373137	0.0523179	-0.0269474	0.952377	other
20	Hexdc	-0.31214	0.312268	-0.119631	0.817237	other
21	Plekha8	-0.480616	0.0450854	-0.127361	0.771983	other
22	Zscan22	-0.615327	0.00447327	-0.218128	0.488305	other
23	Ttyh1	-1.08246	0.295922	0.078247	0.966285	other
24	BC021785	-0.0518417	0.947242	0.61267	0.269429	other
25	Tpm4	0.078621	0.741017	-0.0520462	0.889241	other
26	Wdr83os	0.26553	0.177228	0.145071	0.626376	other
27	Tnip3	1.31546	0.00666652	2.20733	1.46e-06	other
28	Chpf	0.425898	0.658147	0.129803	0.938554	other
29	Dab2ip	-0.852681	0.299648	-0.361635	0.786151	other
30	Whsc1l1	1.66323	4.2e-18	0.409819	0.107733	only_IFNI
31	Itprip	0.68358	0.000355664	-0.257996	0.376222	other
32	Zfp239	-1.3851	0.0794792	-1.77191	0.0304892	other
33	Atp11c	0.266657	0.714018	0.220595	0.836886	other
34	Zfp36l2	-2.52842	3.81e-92	-1.80986	2.52e-48	other
35	Mpzl1	-0.291283	0.371775	-0.407621	0.225186	other
36	2510009E07Rik	-1.37513	3e-14	-1.30461	8.84e-13	other
37	Rtel1	0.134101	0.58825	-0.067005	0.865955	other
38	Nckap5l	-0.620433	0.00465515	0.705368	0.000734419	other
39	Tmem151a	-1.68535	0.0367133	-1.09566	0.222789	other
40	H2-K1	0.291046	0.0424277	0.169021	0.389384	other
41	Eea1	-0.132585	0.868651	-0.0479669	0.969672	other
42	Megf10	0.158835	0.921921	-1.10803	0.489709	other
43	Utp14b	-1.87521	4.69e-06	-1.11475	0.00552303	other
44	A430105I19Rik	-0.576322	0.784595	0.372923	0.892982	other
45	Pi4ka	0.304129	0.0408548	0.532907	9.86e-05	other
46	Kdm2a	-0.529656	1.64e-06	-0.375309	0.00149743	other
47	Nat8l	-1.41824	1.1e-07	-1.21318	4.08e-06	other
48	Nol4l	-3.05378	1.57e-43	-2.22453	2.9e-28	other
49	2610507B11Rik	0.629565	1.72e-15	0.717513	1.05e-19	other
50	Zfp948	-0.588318	0.485297	0.192283	0.892982	other
51	Lmna	-0.49654	0.0016972	-0.45719	0.00627606	other
52	Hspa2	2.35512	8.87e-44	1.67468	9.22e-22	other
53	Rpl17	0.0580515	0.786762	0.129037	0.590726	other
54	Tmem158	-0.189019	0.761153	-0.183673	0.836705	other
55	Gpr126	0.88973	3.55e-05	1.05833	6.29e-07	only_IFNgamma
56	Smg6	-0.101982	0.529586	-0.129311	0.491457	other
57	Rab44	0.460032	0.666432	-0.421354	0.802173	other
58	Pram1	-0.727909	0.118815	-0.638791	0.215215	other
59	Fbxl12	-0.142174	0.641474	-0.117344	0.790663	other
60	AI413582	-0.454072	0.0208323	-0.0158681	0.97364	other
61	Atg9b	-1.07018	0.00063714	-0.993998	0.00147612	other
62	Sirpb1a	0.230766	0.605204	0.204692	0.746194	other
63	Penk	-1.34899	0.0122927	-0.811592	0.156428	other
64	Nup85	0.0411098	0.895565	-0.071428	0.861678	other
65	Zfp457	1.07011	0.420806	0.393341	0.867295	other
66	Pcdhac2	-0.0436241	0.978406	-0.630005	0.751906	other
67	Osbpl8	-0.19324	0.725871	-0.540513	0.293592	other
68	Ralgapa1	0.439518	0.309402	0.219947	0.756371	other
69	Tardbp	-0.634767	0.110407	-0.332883	0.577168	other
70	Cltc	0.371243	0.185208	0.053178	0.927307	other
71	Ankib1	1.08189	0.000232224	0.413293	0.330144	only_IFNI
72	BC030307	-0.870953	0.445927	-0.293751	0.869233	other
73	Arhgef11	0.174146	0.243702	0.0260727	0.931344	other
74	Mars	-0.33734	0.0497315	-0.210433	0.349506	other
75	Slc5a12	0.362558	0.712401	-0.222605	0.889915	other
76	Zc4h2	0.407076	0.167826	0.0962766	0.865955	other
77	Atg9a	-0.19935	0.21162	-0.0408046	0.895885	other
78	Usp7	1.04408	1.89e-10	0.511062	0.00626272	only_IFNI
79	Ddx11	0.281628	0.444805	0.10654	0.865955	other
80	Brsk1	-1.94799	0.000188775	-0.859719	0.124714	other
81	Rtn3	0.0498957	0.768462	0.0533736	0.826319	other
82	Pid1	-0.0145081	0.968803	-0.208354	0.576389	other
83	Tmem259	-0.0825516	0.712401	-0.0640386	0.848673	other
84	Rab3ip	1.9118	6.55e-30	2.13347	3.69e-38	other
85	Kdm2b	-1.11691	4.21e-16	-0.898851	5.34e-11	other
86	Rab11fip5	-0.581586	0.0238937	-0.58023	0.0340566	other
87	Dnmt3b	0.238379	0.720673	0.0346198	0.975999	other
88	Senp7	0.383017	0.516865	0.116165	0.909194	other
89	Crtc1	-0.487348	0.0104249	-0.329409	0.143391	other
90	Zfp386	-0.371552	0.618652	-0.551577	0.521697	other
91	Zfp619	1.88142	9.87e-05	0.80415	0.219319	only_IFNI
92	Ckap2	0.708981	0.298791	0.287853	0.8099	other
93	Nlrp1a	0.564607	0.0183838	0.590438	0.0170134	other
94	Usp22	-0.296613	0.0618075	-0.267904	0.131712	other
95	Git1	-0.256138	0.16958	-0.172723	0.496467	other
96	Zfp366	6.60299	3.18e-07	3.79432	0.011783	other
97	Rragb	-0.255192	0.663835	-0.0570254	0.956564	other
98	9930012K11Rik	-2.42744	8.91e-08	-1.36585	0.000321508	other
99	Scarf1	0.580662	0.00301658	0.0195508	0.969602	other
100	Gnptab	0.434999	0.000207139	-0.242658	0.0905812	other
101	Sgpp2	-0.0765789	0.957707	0.15826	0.938765	other
102	AA467197	4.15087	1.3e-81	2.53355	1.19e-28	other
103	Maml3	0.532827	0.0891411	0.247271	0.616318	other
104	Celsr2	0.296664	0.680991	-0.0824597	0.949112	other
105	AA415398	0.0523996	0.948765	0.282165	0.748996	other
106	Fam222a	-4.63419	0.00596813	-3.40927	0.0228639	other
107	Whamm	2.11819	1.12e-44	1.03312	1.6e-10	other
108	2610020H08Rik	0.0358155	0.955342	-0.0987808	0.907978	other
109	Zfp560	0.231872	0.634025	0.380861	0.471004	other
110	Gm5617	-0.0397731	0.932501	0.253153	0.553499	other
111	Rhox8	1.1877	0.380979	0.651611	0.770862	other
112	Amigo1	-1.06597	0.00018899	-0.485194	0.153612	other
113	Gprasp1	0.394818	0.279962	-0.0312467	0.968818	other
114	Tpgs2	-0.0812111	0.767474	0.0223714	0.962242	other
115	2610008E11Rik	-0.815913	0.240187	-0.302478	0.802435	other
116	Nuak1	-4.32183	5.47e-83	-2.91931	7.1e-68	other
117	Asap2	0.118394	0.783105	0.138103	0.814316	other
118	Actr3b	-0.20274	0.927865	-0.110878	0.973027	other
119	Pik3r6	0.847094	2.4e-09	-0.125561	0.665171	other
120	Wapal	0.210131	0.725369	0.204241	0.814316	other
121	Tacc2	-1.42879	0.000203765	-1.2247	0.00207318	other
122	Pigu	-0.146812	0.480072	-0.0442823	0.902842	other
123	Znhit3	0.475785	0.167218	0.559098	0.114812	other
124	Hps5	0.148491	0.300955	-0.0889261	0.681364	other
125	Eif4g1	-0.0286836	0.822008	-0.0938646	0.439538	other
126	Ypel2	-3.7133	1.42e-40	-2.62036	4.63e-28	other
127	Ypel4	-1.95785	0.0837479	-1.62084	0.177528	other
128	Zfp960	0.0718145	0.966678	-1.03793	0.575839	other
129	Ado	-0.875429	3.99e-08	0.573821	0.000405871	other
130	Ppp1r26	-0.19521	0.879172	0.0477755	0.978351	other
131	Amica1	6.25974	1.64e-10	4.45335	2.17e-05	other
132	Mreg	-0.639573	0.671171	1.28111	0.242382	other
133	Zcwpw1	0.557428	0.459954	0.430826	0.686904	other
134	Iqsec2	0.493657	0.00135798	0.496125	0.00177494	other
135	Olfr111	-0.431394	0.760267	-1.1015	0.460954	other
136	Txlna	0.64997	1.05e-13	0.731832	3.53e-17	other
137	Smg7	1.23426	8.64e-16	0.19124	0.466053	only_IFNI
138	Arhgap30	-0.394897	0.000497613	-0.342702	0.00438756	other
139	Eif2a	0.367965	0.429766	0.161766	0.836688	other
140	Syne2	0.879119	0.00740945	0.527759	0.208594	other
141	Lmtk3	0.0469631	0.983685	0.831008	0.722749	other
142	Rsrc2	0.509299	0.388178	0.528748	0.461675	other
143	Aebp2	-0.126413	0.659215	0.10542	0.802612	other
144	Itgb4	1.41084	0.402572	0.844786	0.756302	other
145	Phactr1	0.0991216	0.917579	0.349969	0.739638	other
146	Parl	-0.0133177	0.951851	0.102289	0.641364	other
147	Inadl	0.68544	0.439613	0.210251	0.897289	other
148	Zfp69	-1.9964	0.00181282	-0.914271	0.150319	other
149	Mcoln2	1.04917	4.16e-12	0.444977	0.0123894	only_IFNI
150	Aga	0.171258	0.502177	0.126557	0.736677	other
151	I830012O16Rik	8.94646	3.96e-36	3.6888	1.85e-06	other
152	Rpl34	-0.46022	0.104159	-0.0434242	0.944795	other
153	Clec4a4	0.590975	0.770759	0.452334	0.882957	other
154	Mtus1	1.51534	3.36e-08	-0.119428	0.855582	only_IFNI
155	Zmiz2	-0.295139	0.089045	0.127203	0.65011	other
156	Erbb2ip	0.511242	0.395281	0.0811043	0.946701	other
157	Zbtb9	-0.406131	0.0141126	0.281036	0.122054	other
158	Epb4.1l1	-0.138092	0.477331	0.123842	0.636781	other
159	Adam22	-0.202931	0.810112	0.286357	0.790717	other
160	Dusp13	-1.16004	0.0679973	0.406792	0.608932	other
161	Zdhhc23	1.19386	0.42656	3.41466	0.00108793	other
162	Rffl	-0.467652	0.00731559	-0.000639666	0.999241	other
163	Slc7a6os	-0.218363	0.195717	-0.168481	0.422137	other
164	Zfp251	-0.646182	0.000297351	-0.448235	0.0191912	other
165	Slc25a42	-0.719144	0.0720808	-0.36302	0.496467	other
166	D8Ertd738e	-0.35608	0.0385456	-0.257922	0.215552	other
167	Maneal	-0.420175	0.815207	0.00264209	0.999558	other
168	A830010M20Rik	0.244201	0.768348	0.145232	0.907938	other
169	Zfp58	-0.307455	0.592425	0.41901	0.512237	other
170	Tceanc	0.913849	0.00547614	0.598603	0.134777	other
171	Armcx6	3.99285	1.93e-89	1.78491	1.35e-16	other
172	2810408M09Rik	-0.866864	3.26e-05	-0.701664	0.0010658	other
173	Akirin2	-0.75116	3.45e-07	-0.347672	0.0415229	other
174	Rtn1	0.111211	0.840822	0.138408	0.852301	other
175	Daam2	-0.771768	0.192734	-0.613807	0.393985	other
176	Asap3	0.531099	0.453026	-0.864619	0.268749	other
177	Plekhn1	0.265952	0.369815	0.0517144	0.927515	other
178	Bnip2	0.285818	0.137746	0.135867	0.658078	other
179	Aox2	-1.16658	0.601431	0.147359	0.965348	other
180	Nol10	1.48422	2.59e-30	0.710984	5.14e-07	only_IFNI
181	Scaf1	-0.37531	0.0112955	-0.162406	0.460317	other
182	Thoc6	0.467429	0.00573863	0.121763	0.698815	other
183	Teddm1b	-0.439864	0.781049	0.0133106	0.99542	other
184	Gm5595	2.06529	0.000247742	1.10916	0.115181	other
185	P2ry14	2.8122	2.22e-37	1.74323	2.75e-14	other
186	Wdr34	-0.0832732	0.818028	-0.0239028	0.967516	other
187	Zfp760	-3.09546	0.000148212	-0.852765	0.420147	other
188	Bbs12	-2.75301	2.02e-05	-0.427875	0.644032	other
189	Zc3h14	0.13482	0.6277	0.031016	0.951771	other
190	Mxi1	-0.676774	2.64e-05	-0.614933	0.000212228	other
191	Pde2a	-0.00327531	0.993731	0.0821291	0.881956	other
192	Zfp658	0.0274961	0.964189	-0.300573	0.652048	other
193	Zfyve26	0.218482	0.130888	0.0891763	0.7125	other
194	Il4ra	2.16193	3.05e-90	3.20389	5.68e-199	other
195	Dab2	1.7551	2.46e-14	1.51704	1.13e-10	other
196	Bud31	-0.0448786	0.805984	0.0309922	0.906219	other
197	Kbtbd8	0.3664	0.646692	0.171489	0.896279	other
198	Whrn	0.568129	0.430336	0.0327068	0.980917	other
199	Unc13d	0.095847	0.562073	-0.0478412	0.857732	other
200	Armcx5	0.571778	0.0328939	0.417157	0.195712	other
201	Sep.11	-0.138692	0.593732	-0.206164	0.477383	other
202	A3galt2	0.127219	0.959248	1.27339	0.559331	other
203	Mief2	-0.19415	0.333432	0.0112941	0.977202	other
204	Txnip	0.808737	1.95e-08	0.482594	0.00243713	other
205	Dock11	0.264899	0.731568	0.00969555	0.993496	other
206	Slc25a51	-0.348026	0.000104159	0.285908	0.00166477	other
207	Cep44	0.0825155	0.840597	-0.338452	0.36463	other
208	Slc10a7	0.1769	0.35417	0.131327	0.618822	other
209	Ficd	0.244209	0.404126	0.11509	0.813835	other
210	Mdc1	0.046149	0.79702	-0.0699692	0.765112	other
211	Ppp1r13l	-1.46868	1.91e-05	-1.19906	0.000552689	other
212	Mrps33	-0.108222	0.623916	-0.0938986	0.766376	other
213	Hrh2	3.37191	0.000161037	3.21017	0.00051029	other
214	Olfr212	-0.423806	0.843169	0.314386	0.909194	other
215	Trex1	3.6262	1.32e-165	2.81355	5.85e-99	other
216	Birc5	0.0422936	0.950931	0.104629	0.906219	other
217	Slc39a12	1.15569	0.380973	0.331232	0.896826	other
218	Ccdc55	0.293433	0.696349	0.0479342	0.972957	other
219	Slc25a47	0.0418449	0.974612	0.205077	0.905513	other
220	Pgbd1	1.10013	0.563053	1.56265	0.431008	other
221	Ecm2	0.464761	0.724826	-0.0413497	0.98528	other
222	Zfp708	-0.902824	0.433621	-0.757523	0.62052	other
223	Zbtb18	0.773059	0.000883455	0.791213	0.00091962	other
224	Mdk	-0.636879	0.425501	-0.519323	0.620664	other
225	Slc2a9	-0.00904072	0.980966	-0.14285	0.749303	other
226	Ptpla	1.43292	1.27e-08	1.12081	2.38e-05	other
227	AU022252	-0.35286	0.265728	-0.00458244	0.993496	other
228	Hspb6	0.321147	0.321172	0.00200665	0.997785	other
229	Ankrd6	-0.112864	0.913319	-0.767155	0.413369	other
230	Cxcl12	-1.80688	0.376349	-1.4516	0.550183	other
231	Fut10	0.464436	0.0466685	0.225853	0.51737	other
232	Ehmt1	-0.356054	0.00330727	-0.190871	0.21326	other
233	Acd	-0.229787	0.268379	-0.157089	0.584212	other
234	Smim19	0.175353	0.430853	0.358625	0.0669605	other
235	Zfp787	-0.229424	0.312011	-0.129373	0.705816	other
236	Lrrn4cl	-0.237272	0.887736	-0.0825242	0.973639	other
237	Mterf1a	-1.38991	0.126899	-0.278431	0.855582	other
238	Tgfbrap1	-0.191351	0.162163	-0.142361	0.416378	other
239	Ttf2	0.115517	0.438393	-0.217808	0.125435	other
240	Tmem263	-0.290234	0.405476	-0.405123	0.267636	other
241	Ctc1	-0.423784	0.0282205	-0.287324	0.219595	other
242	Osm	0.317699	0.396736	-0.145897	0.821139	other
243	Wdr91	-0.928652	5.03e-09	-0.929544	7.01e-09	other
244	Prkaa1	0.669153	0.0399876	0.419974	0.326133	other
245	E2f8	0.515535	0.154372	1.40212	1.9e-06	only_IFNgamma
246	Pfdn4	0.53987	0.00591429	0.322711	0.191682	other
247	Sesn1	-2.56573	1.43e-58	-1.31029	1.01e-16	other
248	Dtx3l	4.03631	8.25e-74	3.21251	1.35e-46	other
249	Nrp	0.76612	0.213673	-0.0959333	0.945511	other
250	Lman2l	-0.141923	0.416221	-0.193613	0.29555	other
251	Utp18	-0.0487601	0.839291	0.145428	0.543919	other
252	Rpp38	-0.490675	0.234534	-0.252528	0.674999	other
253	Arhgef39	-0.907513	0.0611061	-0.382299	0.580661	other
254	Uspl1	-1.04664	8.93e-17	-0.370048	0.0038237	other
255	Zfp930	-0.345874	0.706162	-0.467434	0.690215	other
256	Dync1li2	-0.266546	0.112305	-0.170668	0.453375	other
257	Rsad1	-1.15765	1.21e-05	-0.717494	0.00890278	other
258	Zfp182	0.154801	0.889172	0.138614	0.930878	other
259	Mrs2	0.435332	0.021055	0.37305	0.0726726	other
260	Cpsf6	0.01966	0.960873	0.125025	0.799657	other
261	Tcaim	-0.120583	0.774407	0.1396	0.807923	other
262	Neurl4	-0.239949	0.0976173	-0.165099	0.370002	other
263	Ric8b	-0.334875	0.237637	-0.271407	0.448587	other
264	Inip	-0.509958	3.04e-05	-0.234073	0.111523	other
265	Ercc6l2	0.145567	0.814766	0.0402833	0.969304	other
266	Trim6	2.43174	1.61e-08	1.57677	0.000962653	other
267	Syna	-1.00734	0.439758	0.596814	0.686786	other
268	Pcdh17	0.696533	0.786496	0.623441	0.867295	other
269	5730409E04Rik	-0.714892	4.13e-07	-0.311864	0.0572548	other
270	Capn11	0.223934	0.894464	0.554494	0.786112	other
271	Rsl1	0.104485	0.881306	1.05503	0.013082	only_IFNgamma
272	Lipo1	0.221469	0.595674	0.335636	0.46937	other
273	Nxpe5	0.552143	0.00324935	0.724486	7.11e-05	other
274	Zfp488	0.698202	0.0456377	0.234396	0.702255	other
275	Tvp23a	-0.128621	0.880565	0.554565	0.431331	other
276	Aim2	2.95922	1.89e-18	0.808075	0.0609677	only_IFNI
277	E130309D14Rik	-1.56158	0.153118	-0.48884	0.762649	other
278	Zscan26	-0.0032198	0.996634	0.455077	0.47978	other
279	Otulin	-0.466448	0.00221742	-0.515974	0.00078085	other
280	Macrod2	-0.279859	0.813261	0.0790035	0.965637	other
281	Ankrd13c	0.243661	0.377241	0.119488	0.794343	other
282	Fam169b	1.16684	0.336601	0.496016	0.821132	other
283	Maml2	0.809564	0.00326857	-0.190667	0.722	other
284	Amt	-0.990133	0.115181	-0.793439	0.258443	other
285	Sp140	3.03166	1.35e-66	1.22608	6.24e-11	other
286	Shf	1.9655	2.5e-11	0.279299	0.664391	only_IFNI
287	Gpr31b	-0.40041	0.65143	0.346154	0.769334	other
288	Prkg1	0.342463	0.758622	0.353089	0.825653	other
289	Dyrk2	-0.0955733	0.741652	-0.36472	0.127689	other
290	Gpr113	2.33187	0.284488	4.5936	0.00821365	other
291	Scn2b	-0.467209	0.838669	0.466463	0.871704	other
292	4930404N11Rik	-0.716223	0.014053	-1.30124	1.71e-06	other
293	Snx13	-0.0759826	0.915489	-0.191793	0.830034	other
294	Ttll4	-0.355466	0.162046	0.142594	0.716679	other
295	Espl1	-0.823961	0.0461615	-0.204277	0.786737	other
296	Wdr7	0.289404	0.00907676	0.295021	0.0105584	other
297	Fam189b	0.0885235	0.727223	0.0727465	0.844627	other
298	Cenpj	1.5581	0.0114107	0.77914	0.368956	only_IFNI
299	Zfyve28	-1.17417	1.42e-14	-1.26758	8.59e-17	other
300	Rap1gap2	1.77824	0.121711	2.07288	0.0761894	other
301	G2e3	-0.593068	0.438442	-0.0688976	0.964195	other
302	Vprbp	0.711928	3.58e-05	1.42895	1.05e-19	only_IFNgamma
303	E130308A19Rik	0.277261	0.557749	0.0830409	0.918288	other
304	Tyw1	-0.0875831	0.731587	-0.132662	0.674036	other
305	Taf9	-0.0886398	0.649012	0.186643	0.320855	other
306	Kdm6b	-0.0636373	0.879162	2.05986	3.75e-23	only_IFNgamma
307	Cox17	0.292879	0.190162	0.226086	0.430094	other
308	Btbd11	0.0906875	0.705755	-0.228329	0.325654	other
309	Zscan18	-0.0618944	0.940644	-0.204813	0.839674	other
310	Lamp2	0.580926	0.00189517	0.299811	0.221058	other
311	Ddi2	0.176477	0.260585	0.465688	0.000269645	other
312	Zdhhc18	0.135414	0.635864	-0.463688	0.0469703	other
313	Foxred2	-0.782494	2.7e-09	-0.474389	0.000507474	other
314	C2cd3	0.587377	0.000417785	0.304638	0.148789	other
315	Sp3	-0.336427	0.545623	-0.392383	0.572349	other
316	Cxx1b	0.279713	0.458006	0.0470434	0.949112	other
317	Trim15	1.76918	0.268321	0.141728	0.971608	other
318	Kbtbd7	0.100924	0.879967	0.419821	0.502779	other
319	Anks6	-1.57342	9.2e-11	-1.26011	4.19e-08	other
320	Fbxo10	-0.15347	0.641737	-0.258693	0.473966	other
321	Nufip2	-0.104193	0.894089	0.195058	0.848343	other
322	Trappc1	-0.199126	0.36661	0.0214427	0.962569	other
323	Gm5431	4.52369	2.41e-48	2.72477	1.36e-17	other
324	Crls1	-0.182175	0.435191	-0.0334575	0.940344	other
325	Add1	-0.172017	0.243649	-0.0929937	0.683162	other
326	Diras2	-0.929573	0.485148	-1.16475	0.450896	other
327	Dcun1d2	-0.0136539	0.953533	-0.0995128	0.688428	other
328	Brd9	0.333141	0.0349904	0.0615939	0.851184	other
329	Fam149b	-0.00490002	0.985961	0.0503627	0.893701	other
330	Larp4	-0.0983688	0.888029	0.0151137	0.987595	other
331	Shc2	-0.348037	0.597199	-0.487838	0.524534	other
332	Snx32	-0.444367	0.0667011	-0.0887061	0.850108	other
333	Cep170b	-0.643637	0.000100889	-0.6049	0.000352468	other
334	Ankrd28	-0.355975	0.483267	-0.476912	0.404318	other
335	Pdp2	-0.330794	0.147709	-0.439757	0.0520793	other
336	Rabl6	-0.122899	0.385509	-0.124541	0.468327	other
337	Inpp4b	0.509758	0.533074	0.224026	0.869419	other
338	Tsku	-2.80488	2.9e-25	-1.68797	3.16e-11	other
339	Pcnp	0.197803	0.610642	0.09936	0.875372	other
340	Cdkl5	2.19149	0.129957	1.17094	0.605573	other
341	Zfp873	0.267765	0.772934	0.00545004	0.997609	other
342	Lrrc16b	-0.200451	0.934125	1.28786	0.499454	other
343	Zbtb45	-0.130492	0.552668	-0.107637	0.728632	other
344	Triobp	0.862926	2.6e-08	0.596206	0.000335023	other
345	Gal3st3	0.975036	0.352573	0.625498	0.692333	other
346	BC094916	7.47873	7.64e-07	3.98956	0.0354149	other
347	Zfp607	-0.671223	0.0794521	-0.394077	0.439172	other
348	Gm20939	0.340222	0.736362	0.0234896	0.988238	other
349	Cebpz	-0.0709937	0.894187	-0.082433	0.909555	other
350	Adarb1	0.312332	0.573183	0.0270997	0.978351	other
351	Gm128	0.0164732	0.994648	-0.634263	0.849756	other
352	Zfp62	1.17294	0.0521566	0.647408	0.449079	other
353	Gm14325	-1.06041	0.135082	-0.44451	0.695124	other
354	Ankrd34a	-1.63759	0.00351042	-1.71527	0.00207492	other
355	Timm9	-0.249516	0.44628	-0.0556565	0.923138	other
356	Ttbk2	0.447352	0.309653	0.739065	0.0778357	other
357	Sep.10	0.561694	0.113015	0.209931	0.734997	other
358	N4bp2	0.800857	0.0253204	0.505041	0.271875	other
359	Bod1	-0.0341446	0.915666	0.144918	0.658361	other
360	Trp53i13	-0.837461	0.00091985	-0.83973	0.000954817	other
361	Ddx49	-0.186675	0.420175	-0.174254	0.556382	other
362	Cyb5d2	0.148625	0.596144	0.0500896	0.913701	other
363	Zfp667	-0.570417	0.233819	-0.548169	0.310755	other
364	Pilrb2	-0.345623	0.674275	-0.624954	0.489505	other
365	Qsox1	-0.143216	0.590442	-0.0868177	0.833149	other
366	Zfp563	-0.587437	0.293191	-0.495963	0.481464	other
367	Rc3h1	-0.182514	0.73856	-0.136206	0.86892	other
368	Pbx4	-0.865382	0.183618	-0.548365	0.504483	other
369	Pik3r1	-0.181568	0.664524	0.329142	0.46812	other
370	Lrig2	-0.0600015	0.875526	0.099471	0.838952	other
371	Ntrk2	-0.69551	0.734399	-0.6627	0.818806	other
372	Atf2	0.211242	0.692319	0.23484	0.749976	other
373	Arl14ep	0.279605	0.523013	0.132585	0.855485	other
374	Cracr2b	-0.582992	3.55e-05	-0.65871	2.32e-06	other
375	Ccdc93	0.328154	0.0440081	0.545481	0.000306828	other
376	Zfp78	-1.26507	0.0656128	-0.452204	0.66228	other
377	Mbp	-1.45848	4.97e-32	-1.27316	5.5e-25	other
378	Trp53i11	2.07975	0.173029	-0.281929	0.942281	other
379	Vegfa	-1.65836	2.75e-11	-1.57105	4.49e-10	other
380	Tpd52	0.280725	0.000836924	0.130862	0.24761	other
381	Dffa	-0.211938	0.324147	0.0181129	0.967425	other
382	Stx3	0.23575	0.0639458	0.724367	1.12e-11	other
383	Pja2	0.324232	0.414578	0.362932	0.440198	other
384	St6galnac6	-0.466625	0.00877767	-0.0959121	0.787721	other
385	Dclre1b	-0.247913	0.314678	0.678659	0.000439548	other
386	Tapbp	1.29392	8.6e-31	0.631755	1.08e-07	only_IFNI
387	Klc1	-0.229404	0.0669463	-0.267374	0.0364773	other
388	Rtn2	-0.453874	0.530431	-0.265616	0.809975	other
389	Miip	0.0574172	0.829477	0.47009	0.00497826	other
390	Serinc4	0.274923	0.72179	0.385414	0.683134	other
391	Zfp943	-0.0242227	0.977893	-0.0268561	0.982409	other
392	Wdr61	0.273394	0.0390419	0.177428	0.292858	other
393	Orc2	0.244583	0.573582	0.303264	0.567363	other
394	Fam196b	0.13642	0.925472	-0.270603	0.892211	other
395	Eno1b	-1.11998	0.205762	-0.0286121	0.98528	other
396	Sufu	-0.0671692	0.794786	-0.311086	0.129208	other
397	Bclaf1	0.591262	0.346208	0.228878	0.833344	other
398	Src	-0.294479	0.120777	-0.693306	3.33e-05	other
399	Depdc5	0.0138958	0.952792	-0.0804267	0.763153	other
400	Hmga1	-0.240184	0.599566	-0.250365	0.680653	other
401	Spag9	0.204456	0.707198	-0.00766903	0.993236	other
402	Btbd3	-0.168858	0.51261	-0.183901	0.559695	other
403	Crebbp	-0.225256	0.356022	-0.0667759	0.88031	other
404	Camk2d	0.416027	0.0481737	0.200714	0.525926	other
405	Aptx	-0.0192105	0.947515	0.0482899	0.896771	other
406	Pus1	-0.293024	0.10631	-0.368392	0.0412287	other
407	Pde1c	-0.191457	0.839291	0.24208	0.835666	other
408	Prrx1	-1.83641	0.334118	-0.217512	0.940236	other
409	Sh2d2a	2.57093	5.36e-06	0.997252	0.237503	only_IFNI
410	Ankrd12	-0.561092	0.372615	-0.195098	0.860576	other
411	Ccdc141	1.65863	0.403457	0.564875	0.881406	other
412	Maf	-0.101841	0.826982	0.199934	0.722156	other
413	Dram2	0.744427	0.0164156	0.321329	0.496023	other
414	Kcnj6	-1.43318	0.47239	-2.33764	0.319634	other
415	Nr2c2ap	-0.245971	0.62751	-0.206736	0.773217	other
416	Rfxank	-0.419552	0.0620333	-0.11587	0.771315	other
417	Zbtb43	-0.483526	0.000376158	-0.23072	0.168741	other
418	Ikzf1	3.24838	4.05e-85	2.09368	2.77e-35	other
419	Trim26	1.22549	2.27e-21	0.182446	0.388776	only_IFNI
420	Cadm1	0.312997	0.230669	0.140062	0.74982	other
421	Il1rl1	0.221402	0.885091	0.227493	0.91183	other
422	Gm527	-0.891176	0.215472	-1.03104	0.173327	other
423	Tmem171	2.27969	1.59e-30	-0.793714	0.00168305	only_IFNI
424	Szrd1	-0.00500654	0.98431	-0.00276855	0.993496	other
425	Ms4a7	0.38613	0.0202311	-0.0153426	0.971552	other
426	Snx22	-0.0488172	0.972415	0.421544	0.795318	other
427	Otud7b	-0.491768	0.00136735	-0.495205	0.00157772	other
428	Ccdc50	0.242523	0.70552	0.0425293	0.971552	other
429	Cant1	0.203412	0.131481	0.0809616	0.722985	other
430	Cdc6	-1.71326	0.000419401	0.259413	0.705741	other
431	Dnm1l	0.251862	0.710478	0.100807	0.928461	other
432	Dnajc19	0.0488516	0.855979	0.0122158	0.976288	other
433	Ensa	0.163197	0.268281	0.16704	0.327936	other
434	Entpd5	0.0752532	0.746783	0.14489	0.581597	other
435	Pik3cd	1.71285	1.01e-47	1.81178	3.95e-53	other
436	Sla	-1.25675	5.27e-08	0.517846	0.0202407	other
437	Slc16a6	-0.78976	1.58e-06	0.0347701	0.929837	other
438	Vrk1	0.802921	1.26e-07	0.238796	0.285645	other
439	Magi1	-1.07858	0.596144	-1.20145	0.643647	other
440	Psme2	1.21437	9.23e-36	0.836693	5.43e-17	only_IFNI
441	Atad5	0.489032	0.455753	-0.00603411	0.996317	other
442	Pdzd4	0.741453	0.627957	-0.0501019	0.985833	other
443	Itgad	-0.986039	0.703919	0.926539	0.77052	other
444	Unc13a	0.217111	0.774621	-0.0547089	0.966655	other
445	Urb2	-0.163241	0.443251	-0.132117	0.651903	other
446	Nova2	-1.63309	0.254549	-0.698414	0.722985	other
447	Gm608	0.568343	0.147062	0.399337	0.442167	other
448	Mex3a	0.05221	0.978516	-0.645663	0.797388	other
449	Ate1	0.126502	0.61479	0.0530069	0.899369	other
450	Zmynd15	0.0411647	0.945645	0.103017	0.895914	other
451	Usp32	0.194212	0.72116	0.0816736	0.927307	other
452	Specc1	-0.330562	5.97e-05	-0.0672455	0.657452	other
453	Rilp	-0.630008	0.0170876	-0.788923	0.0023536	other
454	Safb2	-0.228947	0.0965052	-0.245932	0.0911291	other
455	Sec23ip	0.421182	4.82e-06	0.155842	0.216276	other
456	Man1b1	-0.247768	0.108375	-0.0911674	0.73258	other
457	Fcrlb	4.35067	3.04e-22	2.89764	1.28e-09	other
458	Kcp	-1.6651	0.218474	-1.21602	0.464559	other
459	Mettl17	-0.292725	0.301803	-0.0436748	0.937222	other
460	Zc3h18	-0.117651	0.337575	-0.140155	0.297706	other
461	Mcat	0.151785	0.553569	0.265986	0.297439	other
462	Ndufs5	0.213858	0.53555	0.0693667	0.906219	other
463	Mmp27	0.200798	0.787051	0.124561	0.911236	other
464	Spry3	-3.81234	1.23e-06	-4.02824	3.31e-07	other
465	Prr7	-0.325514	0.862236	0.970298	0.564773	other
466	Dkc1	-0.226854	0.588827	-0.335603	0.475257	other
467	Gsk3a	-0.152281	0.460865	-0.00461983	0.990413	other
468	Mrpl41	-0.369305	0.0839567	-0.102579	0.795076	other
469	Smg1	-0.0383315	0.954906	-0.0813856	0.932408	other
470	Pecam1	0.817696	0.350056	0.361328	0.810536	other
471	Pear1	0.507816	0.770585	-0.289645	0.918637	other
472	Klhdc9	-0.0654827	0.893409	-0.0904795	0.891764	other
473	Gm166	0.0706159	0.94447	-0.3757	0.745159	other
474	Acmsd	-0.286244	0.858095	-1.26985	0.42993	other
475	Lrrc14b	-0.141745	0.888024	-0.225365	0.863704	other
476	Rnf17	0.247466	0.888024	-0.516916	0.825653	other
477	Cd69	9.6694	1.62e-50	6.18947	9.29e-21	other
478	Cd27	1.60372	0.334215	1.88744	0.283799	other
479	Bbs1	0.162294	0.68826	0.0890445	0.889241	other
480	Commd6	-0.101177	0.661819	0.0718606	0.834415	other
481	Rnf149	-0.243288	0.279619	-0.250624	0.338823	other
482	Rmdn3	2.93424	1.58e-55	2.05359	4.65e-27	other
483	AI846148	-0.163499	0.545161	0.379379	0.0984197	other
484	Sdhaf1	-0.915055	0.000190013	-0.0504646	0.927307	other
485	Ecscr	1.26832	0.654811	3.01745	0.164293	other
486	Rnf166	-0.777276	1.05e-06	-0.568292	0.000750076	other
487	1190002N15Rik	-0.797753	0.00574192	-0.406935	0.289148	other
488	Ttc9	-0.500555	0.725625	-0.397997	0.844627	other
489	Plekhm2	-1.01014	3.9e-09	-0.960844	3.5e-08	other
490	Dnajb14	-0.609041	2.57e-05	-0.655471	5.74e-06	other
491	Fbxo33	-0.149219	0.635139	-0.491257	0.0572839	other
492	5730507C01Rik	-0.828999	0.313919	-0.179519	0.900202	other
493	Zfp597	-0.882118	0.0575549	0.00722778	0.993642	other
494	Tradd	-0.0588028	0.847072	-0.0259127	0.958539	other
495	Shcbp1l	-0.444123	0.852771	0.927723	0.709201	other
496	2510002D24Rik	-0.285357	0.302259	-0.0820272	0.863993	other
497	Dnajc25	-0.0645968	0.857833	-0.168045	0.673983	other
498	2700094K13Rik	-0.0527477	0.90872	-0.0604014	0.921881	other
499	Slc22a23	0.89072	0.277859	1.10761	0.183904	other
500	1700066B19Rik	-1.52985	0.551261	1.43628	0.542605	other
501	Klrg2	4.54546	1.36e-08	-0.650859	0.791855	only_IFNI
502	Rab11fip2	-0.121027	0.877835	-0.184553	0.858538	other
503	Usp31	-0.391101	0.260903	-0.121196	0.847325	other
504	Osbp	-0.59394	1.69e-10	-0.208274	0.0654318	other
505	Cln6	-0.187117	0.468639	-0.056943	0.900938	other
506	Tmem181a	-0.190026	0.297745	-0.0634698	0.842919	other
507	Jrkl	-0.478737	0.522281	-0.111569	0.93435	other
508	C77080	-2.28861	2.76e-23	-0.88742	0.000451571	other
509	C78339	-0.354771	0.321144	0.474104	0.167854	other
510	Gtf3c3	0.837613	0.0357533	0.518959	0.322723	other
511	Znfx1	3.30708	4.86e-142	1.53071	1.82e-30	other
512	Ncbp1	0.284656	0.0184941	-0.0161372	0.958443	other
513	Usp30	-0.456685	0.010205	-0.171368	0.530932	other
514	Rpusd3	0.113025	0.861646	-0.176044	0.836784	other
515	Zfp575	2.40384	0.0712995	3.00404	0.0192284	other
516	Pwwp2b	-2.39632	3.2e-44	-1.23348	5.57e-14	other
517	Nlrc5	3.39003	1.86e-40	2.68133	3.26e-25	other
518	Xylb	-0.308184	0.37068	-0.0556118	0.92982	other
519	Ttc7b	0.245406	0.113106	-0.0565874	0.853141	other
520	Slc45a4	-0.915706	4.01e-07	0.717545	7.8e-05	other
521	Pdzd8	0.0954784	0.866701	0.134053	0.860594	other
522	Pnrc1	0.163045	0.313461	-0.15566	0.433753	other
523	Itga1	-0.24682	0.83562	0.451563	0.737248	other
524	Fam195b	-0.0225019	0.94447	0.0572991	0.891764	other
525	Vcpkmt	-0.52274	0.0607677	-0.206668	0.634088	other
526	Yeats2	-0.448912	0.0122288	-0.130576	0.668486	other
527	Cblb	-0.692299	0.0042898	-0.546715	0.0436668	other
528	Cln5	0.47607	1.25e-05	0.192969	0.183862	other
529	Ccdc114	-0.569986	0.470111	-0.466634	0.65861	other
530	Fancd2	0.421369	0.53456	0.460128	0.585834	other
531	Hk3	0.865948	0.000102389	0.581341	0.0209372	other
532	Zfp583	-0.47711	0.608111	0.175693	0.904582	other
533	Plekhg1	0.466657	0.0601817	-0.478663	0.0841675	other
534	Spata5l1	1.30416	2.27e-10	0.0298895	0.962082	only_IFNI
535	Phactr2	-0.0499125	0.922005	-0.021072	0.977202	other
536	Arfgef3	0.140039	0.833639	0.266206	0.747286	other
537	Mcu	0.151415	0.526933	-0.0726216	0.854294	other
538	Zfc3h1	-1.24201	0.00540606	-0.617245	0.310755	other
539	Mar.09	-1.14826	0.0205876	-0.736262	0.220856	other
540	Agap2	-0.688624	0.0795306	-0.185717	0.788675	other
541	Fam120a	-0.0893562	0.381859	-0.0994077	0.405504	other
542	Slc4a7	0.945089	0.0395169	0.526713	0.409169	other
543	Tmem55b	0.572271	1.03e-05	0.303232	0.0505507	other
544	Spata13	1.13486	0.000321614	1.06585	0.00118915	other
545	5031439G07Rik	-0.598601	0.000106201	-0.329144	0.077515	other
546	Brd1	-1.18818	9.72e-40	-0.622923	2.47e-12	other
547	Gxylt1	-0.378984	0.334538	-0.196371	0.7566	other
548	Kmt2d	-0.430958	0.0028144	-0.271353	0.118132	other
549	Spryd3	-0.108174	0.611284	0.113247	0.686838	other
550	D17Wsu92e	0.910605	7.81e-13	0.515656	0.000184601	other
551	BC026585	0.141309	0.672877	0.0151667	0.978667	other
552	Cdc42bpa	0.144684	0.771193	0.29463	0.593267	other
553	Slc9a2	0.786644	0.511094	1.06049	0.408419	other
554	Usp40	0.350758	0.155923	0.108779	0.813807	other
555	Uap1l1	-0.19425	0.366885	-0.00880678	0.982896	other
556	Ddx31	0.844708	3.14e-09	1.69486	1.22e-36	only_IFNgamma
557	Gm561	0.15496	0.680338	0.466428	0.129645	other
558	Kiz	0.141187	0.690415	0.094292	0.861678	other
559	Zfp217	-0.645987	6.35e-10	-0.816118	2.87e-15	other
560	Gmps	0.622732	0.0849666	0.264345	0.655045	other
561	Fhdc1	1.23217	0.14595	0.344605	0.839423	other
562	Ciart	-4.01199	8.46e-06	-2.24687	0.000282971	other
563	Ndufb6	0.155263	0.556623	0.134418	0.715223	other
564	Shb	1.01466	9.23e-05	0.498398	0.131347	only_IFNI
565	Themis2	3.64584	8.2e-186	2.6411	4.92e-97	other
566	Cox18	1.22871	1.22e-09	-0.0571452	0.916953	only_IFNI
567	Vsig10	-0.544245	0.103136	-0.276479	0.553136	other
568	Fbxl18	-0.718653	0.00396743	-0.510206	0.0644435	other
569	Pdap1	0.0525092	0.720541	-0.0185583	0.94036	other
570	Ccdc61	0.0618268	0.838669	-0.193191	0.527907	other
571	Hipk4	0.999725	0.596207	-0.842092	0.813019	other
572	Cog7	-0.0239396	0.912881	-0.147065	0.437588	other
573	Ppfia1	0.366648	0.000779839	0.31384	0.00695618	other
574	Tmem231	0.077615	0.883788	-0.0364391	0.964195	other
575	Gucy1a2	0.402061	0.800601	-0.201961	0.939432	other
576	Zbtb16	-1.74596	0.00048032	-2.0797	3.85e-05	other
577	Dhrsx	0.0758567	0.669447	-0.19408	0.237942	other
578	BC023829	-0.0777578	0.73366	0.0170009	0.965106	other
579	Arhgef9	0.490377	0.638644	0.049399	0.978667	other
580	Gas2l3	-0.268033	0.384428	-0.513695	0.0707379	other
581	Tmtc3	0.26733	0.699819	0.182003	0.863993	other
582	Serpina3f	11.9307	7.07e-22	11.3823	1.04e-19	other
583	Abcc4	0.176684	0.253815	0.256695	0.0871044	other
584	Ttc38	-0.0889049	0.719201	-0.0736307	0.836784	other
585	Mmp25	3.13036	0.00207019	1.92701	0.130941	other
586	Zfp407	0.224881	0.471095	0.129994	0.794529	other
587	Cdc42bpg	-0.0958506	0.75121	-0.0333943	0.946891	other
588	Sec31b	-0.009371	0.99358	-0.0485521	0.976864	other
589	Dusp27	-1.46101	0.498775	0.454957	0.87398	other
590	Catip	0.988435	0.613994	-0.853858	0.814299	other
591	Ralgapa2	0.086965	0.827648	-0.097809	0.860594	other
592	Bank1	-0.124815	0.946601	-2.18565	0.256013	other
593	Klhl21	-2.76764	4.79e-37	-2.04	3.77e-22	other
594	Iqsec3	1.96006	2.64e-05	-0.251242	0.839423	only_IFNI
595	Zfp568	-0.592984	0.00880122	-0.314759	0.268661	other
596	Gm614	2.1289	0.110092	2.32902	0.0936944	other
597	Nlrc4	-0.614855	0.0396638	-0.890545	0.00202762	other
598	Cdk15	-0.407682	0.522293	-0.398434	0.626376	other
599	A230046K03Rik	1.29926	0.0827243	0.640543	0.57599	other
600	A430078G23Rik	1.19028	0.000859634	0.738468	0.0875283	only_IFNI
601	Dcp1b	0.0386268	0.901914	0.116393	0.743476	other
602	Itpripl2	0.129552	0.105287	-0.314651	6.33e-06	other
603	Cacna2d4	1.16323	0.515436	0.703561	0.808922	other
604	Zfp865	-0.708633	0.000124886	-0.293767	0.227898	other
605	Tbc1d32	0.714784	0.272962	0.316876	0.773217	other
606	Fubp3	0.222973	0.0979851	0.0450744	0.866087	other
607	Ipcef1	0.528416	0.768348	1.92324	0.155814	other
608	Tmem104	-2.07881	3.83e-14	-1.74839	4.33e-10	other
609	Tmem88b	0.97235	0.430905	-0.863138	0.693895	other
610	Gfod1	-1.43778	0.0895693	-0.309162	0.825558	other
611	Treml2	2.83081	5.02e-10	2.09343	1.59e-05	other
612	Gal3st4	-0.286459	0.534008	0.942949	0.00197015	other
613	Ceacam16	0.261496	0.773103	0.503499	0.616318	other
614	Dock1	0.360423	0.019641	0.105172	0.707596	other
615	Thoc2	0.460654	0.667328	0.072173	0.971692	other
616	Fnd3c2	-0.431357	0.821032	-2.91179	0.157417	other
617	Kdm7a	0.576048	0.302749	0.266154	0.775108	other
618	Heca	-0.413998	0.166014	-0.119313	0.830164	other
619	Tmem102	-1.49963	0.3564	-0.99735	0.621362	other
620	Milr1	1.44828	1.76e-23	0.639003	5.9e-05	only_IFNI
621	Atxn7l1	-0.0999251	0.740054	0.574959	0.00570009	other
622	Lrch1	3.00805	3.9e-36	1.07283	5.45e-05	other
623	Alg10b	0.0774179	0.850309	0.0490676	0.937656	other
624	Cdkl4	0.530792	0.666928	0.273633	0.892032	other
625	Garem	0.208878	0.901378	0.445907	0.830085	other
626	Ap5b1	-1.26844	4.78e-25	-0.727612	1.75e-09	other
627	Tmem237	0.13778	0.465432	0.0526059	0.869244	other
628	Mnda	5.87213	1.19e-53	4.67929	6.77e-34	other
629	Zfp408	-0.468789	0.0309281	-0.226909	0.45087	other
630	Pdp1	-0.981322	4.05e-06	-1.32312	3.51e-10	other
631	Nom1	0.05314	0.758622	-0.0647204	0.785747	other
632	Gm1673	-0.646317	0.198078	-0.384962	0.583677	other
633	Tatdn2	-0.843998	4.05e-06	-0.430465	0.0476445	other
634	Cracr2a	-0.942374	0.236419	-0.681762	0.489391	other
635	6430531B16Rik	-0.724762	0.197978	-1.28985	0.0191388	other
636	Zbtb2	-1.0525	7.62e-09	-0.847709	3.5e-06	other
637	Foxr1	0.106443	0.960338	1.55723	0.300049	other
638	A830080D01Rik	-0.0170597	0.985193	-0.0332884	0.979626	other
639	Atxn7l3b	-0.0724806	0.551047	0.0539447	0.762873	other
640	Tmed8	0.943964	0.000209433	0.763408	0.00534646	other
641	Myrf	-0.392566	0.71088	0.697758	0.507595	other
642	Iqgap3	-0.40796	0.243649	-0.31803	0.476409	other
643	Mfsd2b	0.536262	0.620782	0.285179	0.869419	other
644	Pusl1	-0.509769	0.0359017	-0.247511	0.462091	other
645	Zfp213	1.48649	1.82e-13	0.194774	0.641136	only_IFNI
646	Kcnk6	-0.963688	2.68e-26	-0.563938	4.79e-10	other
647	Usp36	-0.062807	0.82654	0.868871	1.96e-07	other
648	AW146154	-0.218827	0.845663	-0.473647	0.725789	other
649	AW554918	0.392207	0.391937	0.370429	0.524184	other
650	Ccdc102a	-0.700209	0.688072	-1.11954	0.594377	other
651	Layn	0.0258752	0.960625	0.519163	0.156417	other
652	Tnfaip8l3	3.61431	0.0267452	-1.71436	0.630822	only_IFNI
653	Rfx7	-0.480382	0.202022	-0.426542	0.347631	other
654	Pgap3	0.382758	0.211727	0.375619	0.280672	other
655	Gm5113	-1.07158	0.00300272	-0.295645	0.578924	other
656	Il20rb	0.484112	0.347522	0.0860109	0.932341	other
657	Dnaaf3	0.306496	0.308035	0.303841	0.393993	other
658	Lrrc8b	0.428912	0.138926	0.47492	0.119101	other
659	Zdhhc6	0.0541016	0.742657	0.146771	0.34019	other
660	Acsl4	0.811926	0.106587	0.830541	0.131312	other
661	Acsl3	-1.07038	0.000822735	-1.04112	0.00158068	other
662	2310061I04Rik	-0.474665	0.0583543	-0.103569	0.831896	other
663	Ifitm6	1.82092	6.43e-15	1.28273	1.79e-07	other
664	Zyg11b	-0.299014	0.34164	-0.0305586	0.963005	other
665	Prex2	-0.894271	0.0979704	-0.816169	0.160616	other
666	Pus10	0.820702	0.0923665	0.0357655	0.974818	other
667	Fbxw10	-0.267873	0.775865	0.321938	0.792102	other
668	Evi2a	0.925409	5.8e-06	-0.415621	0.10832	other
669	Mef2a	-0.861972	0.00232638	-0.670434	0.0339036	other
670	Tmem2	4.83346	3.05e-197	4.53521	2.58e-173	other
671	Gm4951	9.31488	5.6e-51	8.38279	4.66e-41	other
672	I830077J02Rik	7.53172	1.56e-59	6.79467	3.63e-48	other
673	Gm5615	1.66839	9.25e-06	0.116645	0.906219	only_IFNI
674	Tmem253	-0.237613	0.845607	-0.560016	0.695343	other
675	Zfp551	0.023665	0.985193	0.0117649	0.994371	other
676	Cpne8	0.41715	0.382103	0.721607	0.0949495	other
677	Rps27a	0.0767493	0.635125	0.0352085	0.895885	other
678	Smagp	1.27747	1.6e-13	0.733102	9.61e-05	only_IFNI
679	Ak8	0.385022	0.548266	-0.0637651	0.960065	other
680	Med22	-1.31784	2.44e-19	-0.583142	0.000215579	other
681	Treml4	-1.16901	0.167742	-1.28901	0.15059	other
682	Thnsl2	0.456474	0.579207	-0.9129	0.345531	other
683	Rabgap1	0.0964911	0.735043	0.159335	0.642678	other
684	Ube3a	0.683266	0.15773	0.693524	0.200793	other
685	Ak2	-0.042311	0.822287	0.137941	0.429014	other
686	Ldlrad2	0.717564	0.607497	-0.538526	0.818175	other
687	Ncoa4	-0.286309	0.337509	-0.33401	0.319773	other
688	Limk2	-0.228756	0.177048	-0.134151	0.57818	other
689	Ppp2r1b	-0.139093	0.373288	-0.0712588	0.774548	other
690	Tnfsfm13	-0.0457235	0.943471	-0.390028	0.501676	other
691	Ank2	0.535223	0.185104	0.282766	0.651933	other
692	Fam134b	0.235663	0.400588	0.427733	0.105522	other
693	Armc2	-1.21308	0.0325441	-1.3071	0.0229067	other
694	Gm4841	7.48406	5.2e-25	7.56176	2.88e-25	other
695	Erich1	-0.0112389	0.974268	-0.254654	0.396506	other
696	Gm5464	1.51885	0.341255	0.15331	0.965703	other
697	Kbtbd6	-0.160781	0.908113	0.309068	0.849756	other
698	Pnpla1	1.67444	0.000456444	2.38673	1.02e-07	other
699	Ermard	-0.0675392	0.865419	-0.0424827	0.94289	other
700	Zfr2	-0.532231	0.49839	-0.408097	0.701816	other
701	Gm16432	0.187773	0.929566	-0.41265	0.887941	other
702	Zfp345	-0.264587	0.898484	-0.576747	0.829134	other
703	Zc3h12b	0.907058	0.625854	0.570538	0.845308	other
704	Gm6034	3.33383	2.44e-05	1.8817	0.0558061	other
705	Sorbs1	0.712901	0.191726	0.649159	0.308632	other
706	Golm1	-0.380887	0.0356967	0.210049	0.369119	other
707	Setd6	0.580886	0.00312895	0.370286	0.117369	other
708	Xpo1	-0.0812939	0.910598	-0.566909	0.336974	other
709	St3gal5	-0.47021	0.0460569	-0.577508	0.0148885	other
710	Zfp748	-0.337013	0.621518	-0.000556291	0.999903	other
711	Trpm3	-1.57771	0.35838	-0.867423	0.703142	other
712	AU040320	0.0738485	0.722299	0.0761365	0.795967	other
713	Ap2b1	-0.024634	0.883795	0.00633188	0.979315	other
714	Nrbf2	0.160633	0.330749	0.0937036	0.708009	other
715	B3gnt8	-2.89727	1.42e-51	-2.53023	1.61e-42	other
716	Nacc2	-0.512208	8.36e-07	-0.344779	0.00191029	other
717	Cacnb4	2.0157	0.000156927	1.08477	0.114366	other
718	Ccne2	-0.155543	0.913319	0.940703	0.387213	other
719	Agap1	0.0382659	0.833304	-0.00559523	0.983812	other
720	Gm4925	0.874635	0.612013	0.432576	0.879592	other
721	Tomm40l	-0.0396913	0.869334	-0.123178	0.629529	other
722	Nfatc2	-1.96842	4.45e-21	-2.17442	2.16e-25	other
723	Samd4	-0.832163	0.0472916	-1.65628	7e-05	other
724	Piezo1	-0.531903	0.0102224	-0.637445	0.00215416	other
725	Cstf3	0.567832	0.0533642	0.490656	0.14328	other
726	Slc41a3	-0.12067	0.637539	-0.0700512	0.861678	other
727	Zfp1	-0.199268	0.571586	0.249526	0.524126	other
728	Zfp27	-0.368442	0.176378	0.172626	0.66228	other
729	Rusc2	-0.487829	0.0349255	-0.501009	0.0404841	other
730	Cgn	-0.591889	0.661805	-0.741298	0.66715	other
731	Xaf1	4.23494	2.19e-88	2.58926	1.43e-32	other
732	Slc38a6	-0.154677	0.385144	0.486525	0.000269368	other
733	Adam15	0.0507442	0.818493	0.110081	0.664558	other
734	Adcy7	-0.509227	3.34e-06	-0.539421	1.07e-06	other
735	Fam117b	-0.703819	4.92e-07	-0.5301	0.000271328	other
736	Creb1	-0.218233	0.735367	0.202753	0.830034	other
737	Arhgap25	0.207319	0.411926	-0.596383	0.00401602	other
738	Arhgef10	-0.447895	0.619147	-0.0164737	0.990593	other
739	Arnt	0.645846	4.32e-09	0.649328	4.55e-09	other
740	Strip2	2.90425	0.16545	4.01195	0.0410957	other
741	Gpx4	-0.192735	0.435849	-0.085108	0.837532	other
742	Tyw5	0.491313	0.330203	0.460869	0.456805	other
743	Zfp791	-2.55464	5.13e-05	-2.4072	4.93e-05	other
744	Prps1l3	-0.0383017	0.924098	0.014468	0.979315	other
745	Card9	-0.0406892	0.846121	-0.114746	0.6065	other
746	Baiap2	-0.940461	2.3e-06	-1.53133	3.92e-15	other
747	Brms1l	-0.416198	0.229569	-0.183537	0.746194	other
748	Wash1	-0.502022	0.00033691	0.0235177	0.946891	other
749	Btrc	0.216962	0.238813	-0.0502416	0.889241	other
750	Sgk3	1.58888	0.000156732	0.421313	0.558755	only_IFNI
751	Capzb	-0.109097	0.568284	-0.0679911	0.821141	other
752	Zdhhc12	-0.131167	0.592473	-0.109571	0.754484	other
753	Rai1	-0.698433	3.63e-06	-0.454316	0.00437151	other
754	Spn	-0.14172	0.84137	0.126985	0.900938	other
755	Cklf	-0.203269	0.488057	-0.209523	0.570642	other
756	Cnot2	0.116803	0.791687	0.109909	0.863993	other
757	Csf1r	-0.11922	0.570289	-0.0470097	0.895652	other
758	Tcf25	-0.00743979	0.959953	-0.0299273	0.878801	other
759	C130026I21Rik	2.95939	7.43e-10	1.6594	0.00242568	other
760	Ccdc107	0.158742	0.596702	-0.116567	0.798484	other
761	Ccdc17	-0.478302	0.341124	-0.258001	0.730671	other
762	Gm6377	2.27757	6.33e-06	0.337978	0.762873	only_IFNI
763	Lipt1	1.05391	0.000586413	-0.0483962	0.956086	only_IFNI
764	Lekr1	0.184996	0.88514	0.166594	0.926649	other
765	BC147527	8.64623	4.98e-14	6.18624	2.72e-07	other
766	Gm11992	1.56693	0.128412	1.07205	0.445867	other
767	Deptor	-0.161981	0.693993	0.127346	0.834811	other
768	Dhrs4	0.00181588	0.994922	-0.0872979	0.799657	other
769	Dnajb6	0.354599	2.9e-06	0.12355	0.242397	other
770	Dusp22	-0.626934	1.94e-05	0.108983	0.678552	other
771	Dyrk1b	-1.21123	8.64e-08	-0.0698282	0.894786	other
772	Edil3	0.342148	0.627319	0.293202	0.774388	other
773	Fer	0.276921	0.436207	0.145985	0.802214	other
774	Dbi	0.234424	0.209214	0.0620099	0.860214	other
775	Kat2a	0.424748	0.00261229	0.173895	0.404318	other
776	Gnpda2	0.267635	0.483677	0.0529309	0.94227	other
777	Grk6	0.0394524	0.866754	0.574786	2.2e-05	other
778	Anapc11	-0.0366212	0.920731	-0.177175	0.638112	other
779	Banf1	-0.0862491	0.756243	-0.142647	0.675165	other
780	Ctsa	-0.103847	0.674275	0.0220647	0.961722	other
781	Arsi	4.93554	3.85e-06	4.00641	0.000442271	other
782	Adar	2.82205	8.49e-126	1.53032	9.27e-37	other
783	Usp14	0.0860299	0.691244	0.0684842	0.831896	other
784	Glrx2	0.0583001	0.777616	0.0285904	0.930053	other
785	Marveld2	1.34403	0.15797	0.253055	0.901519	other
786	Clec5a	-0.0397042	0.968657	0.108169	0.94227	other
787	Txnl4a	-0.393067	0.00106129	-0.218896	0.139932	other
788	Dach1	0.833848	0.139226	0.621212	0.39107	other
789	Olfm1	0.695334	0.000307972	0.396947	0.0893396	other
790	Dnm3	0.278019	0.823389	0.231105	0.896771	other
791	Rabgap1l	0.454133	0.37068	0.291792	0.699779	other
792	Ric3	-0.0406169	0.978818	0.00862256	0.997368	other
793	Sertad2	0.478542	9.35e-05	0.554151	4.8e-06	other
794	Smurf1	-0.193123	0.320951	-0.0107396	0.977889	other
795	Stk35	-0.568136	3.22e-05	-0.365727	0.0145256	other
796	Gng2	0.0392237	0.893973	0.0487371	0.903806	other
797	Slx4ip	-0.394175	0.497528	-0.316546	0.695437	other
798	Ets1	-3.11475	1.04e-24	-3.15772	1.12e-26	other
799	Slco3a1	1.60827	3.4e-10	0.669822	0.0336162	only_IFNI
800	Zfp953	-0.58587	0.371342	0.548644	0.490812	other
801	Slc16a3	-0.609151	0.00458255	-0.523032	0.0246353	other
802	Gng7	0.194547	0.649992	0.0859463	0.902797	other
803	Slc7a15	-1.13509	0.369863	-3.17536	0.0470259	other
804	Mapk1	0.0218868	0.86909	0.0314761	0.857732	other
805	Gngt2	-0.200878	0.344829	-0.323277	0.117343	other
806	Kdm3a	-1.21013	3.88e-07	-0.132936	0.79902	other
807	Rnpc3	0.443554	0.509256	0.454455	0.599291	other
808	Fn3k	-0.61853	0.781493	-0.863093	0.772582	other
809	Fnbp1	-0.168316	0.376349	-0.275979	0.136614	other
810	Gpr146	0.692711	2.74e-07	2.02387	3.32e-58	only_IFNgamma
811	Cdc42se1	-0.168811	0.129365	-0.111041	0.459572	other
812	P2rx7	-0.227631	0.10792	0.10366	0.640305	other
813	Rcsd1	-2.13822	2.1e-26	-1.88406	3.79e-22	other
814	Rnf38	0.818128	0.00031192	0.494835	0.0661449	other
815	Gm4787	-0.0864569	0.957633	0.268887	0.897423	other
816	Ccdc23	1.02421	1.49e-15	0.334507	0.0389493	only_IFNI
817	Atp8a1	1.501	5.3e-06	1.1944	0.000649828	other
818	Kif5a	-0.308818	0.420859	0.602108	0.0521664	other
819	Kctd21	-0.971702	6.46e-07	-0.416772	0.0715093	other
820	Pigc	-0.582541	3.94e-05	0.154834	0.464539	other
821	Pkib	1.44598	4.61e-07	1.05524	0.000598874	other
822	Klhl15	-0.365164	0.337036	-0.120229	0.853171	other
823	Prosc	-0.684424	0.000695894	-0.311006	0.248047	other
824	Prkcz	-1.15717	0.179081	-0.114744	0.948677	other
825	Rbms2	0.24711	0.0725972	0.113293	0.595972	other
826	Mier1	0.809718	0.106423	0.893931	0.0926934	other
827	Mrpl1	0.458133	0.190144	-0.209534	0.716978	other
828	Rapgef1	-0.507731	0.00778203	-0.170007	0.592687	other
829	Seh1l	0.777242	0.000943738	0.384748	0.214173	other
830	Sel1l	0.0722311	0.373664	0.0494884	0.673776	other
831	Skil	1.01832	0.118453	-0.189634	0.887819	other
832	Tom1l2	-0.0506576	0.799487	0.00354422	0.99056	other
833	Rasa4	0.921366	1.45e-23	0.0712359	0.715223	other
834	Kcnrg	-0.77135	0.477795	-1.03286	0.39913	other
835	Ddhd1	1.02406	6.71e-07	0.887029	3.31e-05	only_IFNI
836	Zkscan4	-1.28895	0.00838934	-0.458323	0.488218	other
837	Asb1	0.151516	0.549578	0.278803	0.251769	other
838	Hnrnpa1	-0.00466409	0.989243	-0.0773159	0.859349	other
839	Scoc	0.395744	0.424073	0.250093	0.743875	other
840	Camk2g	-0.388953	0.000540575	-0.0283945	0.909194	other
841	Morf4l1	0.113963	0.280581	0.2738	0.0020593	other
842	Cd44	0.0728173	0.540873	-0.335943	0.000135172	other
843	Tctn1	-0.0722558	0.847013	-0.178943	0.67179	other
844	Ube2j2	-0.0502404	0.860308	0.036996	0.929837	other
845	Clip2	-1.01954	8.08e-17	-0.882237	7.79e-13	other
846	Eif4e2	-0.286494	0.118514	-0.170257	0.510634	other
847	Elovl1	-0.542501	0.0064826	-0.0835161	0.844714	other
848	Bicd2	-0.64435	5.1e-07	-0.507315	0.000148338	other
849	Cep350	1.05443	0.0122212	0.493891	0.418522	only_IFNI
850	Ceacam1	-0.25221	0.429718	0.0139336	0.979807	other
851	Rreb1	-1.20338	6.39e-44	-0.266699	0.00531608	other
852	Fars2	0.331161	0.0765497	0.167	0.550388	other
853	Gmfg	-0.0181124	0.949642	0.0876064	0.795318	other
854	Aifm2	-0.282268	0.126135	-0.414661	0.0191912	other
855	Zfhx2	-0.661436	9.81e-05	-0.30179	0.137515	other
856	Emc1	0.00996644	0.961048	-0.091701	0.676447	other
857	Hdhd2	0.0607283	0.781673	-0.0407125	0.902797	other
858	Mex3c	-0.34731	0.292176	-0.238886	0.607088	other
859	AI429214	-0.356011	0.695404	-0.395496	0.749303	other
860	Gm14137	0.0698903	0.951147	0.137169	0.928083	other
861	Zfp951	0.439263	0.438442	1.41665	0.000752399	only_IFNgamma
862	Zfp808	-0.176413	0.920317	-0.134748	0.958855	other
863	Gm7120	0.201122	0.802553	-0.281506	0.797996	other
864	Nolc1	-0.331517	0.00613382	-0.243176	0.0742745	other
865	Tsc2	0.06102	0.741711	0.116835	0.577823	other
866	Polr2k	0.265076	0.200479	0.126525	0.701928	other
867	Slc22a15	0.755077	0.0720463	1.17515	0.00188988	only_IFNgamma
868	Mtcp1	0.411004	0.424359	0.246925	0.759371	other
869	Pde4dip	-0.974119	3.93e-12	-0.634385	8.96e-06	other
870	Nsmf	-0.40863	0.0764066	-0.065405	0.886725	other
871	Wdr37	1.0856	1.24e-05	0.697314	0.0126736	only_IFNI
872	Pkig	-0.202956	0.300955	0.323278	0.0778769	other
873	Tmsb10	0.399948	0.0186874	0.235895	0.289805	other
874	Rab43	-0.63509	2.83e-05	-0.528606	0.000912686	other
875	Trim46	-0.300341	0.720558	0.351925	0.730783	other
876	Kif21b	-2.73879	4.87e-66	-1.32678	3.96e-18	other
877	Tcerg1	0.0713803	0.844983	0.116933	0.807093	other
878	Lrif1	0.410858	0.534672	0.368588	0.686923	other
879	Klhl20	0.215666	0.277196	0.223074	0.325932	other
880	Tmco1	0.115341	0.421543	0.157498	0.300532	other
881	Kcnj10	-0.661412	0.0396187	-0.767851	0.0183736	other
882	Plekhm3	-0.962178	6.04e-13	-0.732297	8.54e-08	other
883	Lipe	0.923065	9.73e-09	0.718403	2.02e-05	other
884	Pnkd	-0.280402	0.185326	-0.218724	0.408485	other
885	Ivns1abp	-0.721236	0.0241816	-0.614418	0.0874757	other
886	Dhps	-0.0470521	0.868417	-0.156428	0.588988	other
887	Arl4a	1.52675	5.64e-16	-0.169268	0.673983	only_IFNI
888	Gtf2a2	0.441838	0.00281528	0.448819	0.0028696	other
889	Dnm2	-0.0465538	0.824191	0.1087	0.642589	other
890	Rrn3	0.346191	0.00672063	0.100112	0.661194	other
891	Leo1	0.739239	0.000475816	-4.28e-05	0.999903	other
892	Parp14	4.50897	2.57e-41	3.22689	3.32e-21	other
893	Zfp784	-1.07498	0.00040421	-0.505777	0.155758	other
894	Pdxdc1	-0.155298	0.289484	-0.0849797	0.706935	other
895	Pstk	-0.671037	0.0364835	-0.504115	0.164293	other
896	Pigl	0.439366	0.232176	-0.110674	0.879091	other
897	Myo6	0.272375	0.673835	0.110399	0.916004	other
898	Cnnm3	-0.72934	2.36e-07	-0.245528	0.18138	other
899	Angptl7	-1.03265	0.571089	0.0200182	0.993673	other
900	Rad54b	0.443257	0.607214	0.0206623	0.989162	other
901	Mroh8	-0.636392	0.687535	-1.44481	0.415607	other
902	Smco3	1.36386	0.276908	2.46875	0.0167375	other
903	Gcnt7	-0.17992	0.89604	-0.658676	0.667108	other
904	Ankrd37	-2.74961	5.18e-06	-1.60447	0.00110815	other
905	Evi5l	0.168582	0.704638	0.0654777	0.92917	other
906	Abca3	-0.0997251	0.53239	0.0253126	0.929837	other
907	Glyctk	0.0768448	0.910497	-0.231774	0.774767	other
908	Edem3	0.154282	0.759797	0.579886	0.17201	other
909	Gbp11	11.4889	1.16e-18	9.59957	5.51e-13	other
910	Mtl5	-0.286455	0.529586	-0.0152398	0.984327	other
911	Iffo1	-1.06582	2.41e-16	-0.712419	4.38e-08	other
912	Slc39a2	0.405701	0.850899	2.31208	0.0801594	other
913	Mks1	0.122402	0.74803	0.167008	0.732993	other
914	Arhgap12	0.962124	0.0519245	0.263493	0.780431	other
915	Pkd1l3	1.43434	0.0180826	1.18184	0.0858238	other
916	Il1rn	4.19096	3.63e-126	3.40857	8.75e-83	other
917	Coq10b	0.468178	0.0545166	0.342099	0.253197	other
918	Tmem120b	-0.64239	0.0514208	-0.76895	0.0207986	other
919	Fdx1l	-0.169638	0.565352	-0.175814	0.647373	other
920	Strn4	-0.162396	0.247246	-0.0995412	0.626849	other
921	Map2	0.616822	0.615087	-0.277798	0.89639	other
922	Asxl1	-0.856191	3.41e-20	0.0982026	0.532023	other
923	Zfp606	-0.0721129	0.922184	-0.414159	0.559331	other
924	Ahnak	-0.260212	0.431169	-0.174696	0.725789	other
925	Zfp869	-0.363775	0.265947	0.107383	0.855582	other
926	Sco1	1.17861	2.46e-14	0.231652	0.358469	only_IFNI
927	Nynrin	-0.989552	0.00144071	-0.217239	0.667568	other
928	Aak1	0.00679462	0.976848	-0.116223	0.635663	other
929	Arap1	-0.136386	0.463272	-0.291702	0.0831695	other
930	Tmem141	-0.396546	0.0499389	-0.0855522	0.828355	other
931	Eif4g2	0.109823	0.754362	0.10864	0.831688	other
932	Ddx17	0.313783	0.124639	0.331932	0.134396	other
933	Nadk2	-0.0616848	0.888029	0.739982	0.00534646	other
934	Selt	0.933579	0.0355067	0.344721	0.645167	other
935	Filip1l	1.69636	0.000618322	0.89091	0.157332	only_IFNI
936	Setd1b	-0.145643	0.484874	-1.00476	1.86e-11	other
937	Larp1b	0.870121	0.000584763	0.392823	0.264875	other
938	Tet2	1.11464	0.0145338	0.69007	0.234973	only_IFNI
939	Flot2	0.62437	5.4e-06	1.09282	9.52e-17	only_IFNgamma
940	Tacc3	0.180827	0.401389	-0.0133233	0.97496	other
941	Peg10	0.228533	0.926963	0.24712	0.944795	other
942	Cdkn2a	-0.548577	0.629857	0.0480104	0.979169	other
943	Clmn	-0.922911	0.369863	-0.322618	0.838483	other
944	Med15	-0.137051	0.537816	-0.246857	0.267601	other
945	Hsd3b7	-0.042458	0.81861	0.308224	0.0129491	other
946	Zfp692	0.166588	0.638228	-0.0907483	0.873254	other
947	Rap1gds1	1.0801	1.39e-15	1.07776	2.55e-15	other
948	Ung	-1.37247	0.0102389	0.857638	0.0874716	other
949	Slc6a18	0.654149	0.369913	0.310481	0.801341	other
950	Uevld	-0.202632	0.614003	-0.0188284	0.978351	other
951	Nlrp1b	0.412022	0.506699	0.572852	0.408687	other
952	Mtmr7	0.443393	0.717092	-0.532214	0.76411	other
953	Pex10	-0.748324	0.0108206	-0.445152	0.20117	other
954	P3h1	-0.128588	0.685288	-0.212276	0.559331	other
955	Cabyr	0.0596179	0.956033	0.36143	0.76551	other
956	Kntc1	0.263686	0.771648	0.36427	0.762873	other
957	Zhx1	0.160919	0.825872	0.019333	0.986558	other
958	Golga7	0.264829	0.00568931	0.210291	0.0497798	other
959	Tmem183a	-0.00123703	0.993982	0.0588223	0.75787	other
960	Dlgap4	-0.185456	0.255644	-0.18872	0.315268	other
961	Hvcn1	-0.707858	7.97e-05	-0.499442	0.0113624	other
962	Anapc5	0.366435	0.000232876	0.205365	0.0886182	other
963	Rabl3	0.349634	0.109314	0.194893	0.536061	other
964	Fam133b	0.591959	0.073302	0.244424	0.654212	other
965	Txnrd1	0.0979714	0.496508	0.220742	0.0862116	other
966	Blm	0.0567053	0.942331	0.363028	0.639204	other
967	Cacna1b	0.6792	0.0432642	1.83474	1.41e-11	only_IFNgamma
968	Capg	0.0188677	0.953516	-0.119622	0.747525	other
969	Akap1	-0.147594	0.411961	-0.2253	0.212584	other
970	Rpf2	1.48307	7.25e-08	0.536729	0.149172	only_IFNI
971	Map2k7	-0.485208	0.000329732	-0.310246	0.0446175	other
972	Apaf1	1.25334	3e-13	1.18419	1.07e-11	other
973	Wsb1	-0.259855	0.486295	0.120466	0.846168	other
974	Cd63	0.0079647	0.977783	0.0349106	0.931828	other
975	Arrdc3	-2.66232	5.03e-16	-1.44671	2.63e-05	other
976	Arrdc4	0.887071	2.02e-07	0.826306	2.11e-06	other
977	Hbs1l	0.228956	0.21162	0.152486	0.551011	other
978	Cd74	0.190026	0.431294	0.0571593	0.896218	other
979	Ryk	0.129571	0.845607	-0.357309	0.633305	other
980	Sepp1	0.216107	0.228049	0.081686	0.797176	other
981	Htra3	-0.0699255	0.979134	0.116769	0.975999	other
982	Cadps	0.427448	0.80145	-0.664437	0.796237	other
983	Dhx15	0.296274	0.400796	0.145942	0.803204	other
984	Phc1	-0.381735	0.0467577	-0.372834	0.0656328	other
985	Clk1	-0.537839	0.399128	-0.0941117	0.94036	other
986	Nusap1	0.950027	0.221012	0.408711	0.757947	other
987	Oip5	0.990448	0.162876	0.679545	0.480933	other
988	Tbc1d17	-1.00368	2.6e-10	-0.416064	0.0242673	other
989	Fzd5	2.15521	1.56e-48	1.26957	2.61e-16	other
990	Smad7	-0.476001	0.31953	-1.35482	0.000667493	other
991	Mterf1b	-1.179	0.468938	-0.231745	0.929837	other
992	Gpcpd1	-0.955084	0.0177473	-0.496526	0.369722	other
993	Fancc	-0.0850991	0.845803	0.0134512	0.983077	other
994	Rbpms	-0.381433	0.470999	-0.355289	0.608932	other
995	Syne3	-1.73642	5.52e-24	-1.89443	1.18e-28	other
996	Ilf3	-0.0850664	0.713324	-0.328443	0.0764989	other
997	Ankdd1b	-0.267862	0.784952	0.188752	0.89332	other
998	Rarg	-2.18021	1.45e-24	-1.59813	8.26e-16	other
999	Mast2	-0.0958496	0.659249	-0.109874	0.699779	other
1000	Neo1	-0.396301	0.241852	-0.273844	0.550325	other
1001	Slc22a18	0.27055	0.509498	0.497049	0.190941	other
1002	Cd22	-0.415206	0.434508	-0.315101	0.676447	other
1003	Rorb	-0.430572	0.714753	-0.551574	0.717022	other
1004	Map6	-1.0937	0.18334	-0.604266	0.616318	other
1005	Rad17	0.353044	0.450115	0.302634	0.637	other
1006	Ubtf	-0.784076	4.54e-12	-0.931021	1.45e-16	other
1007	Timp1	0.790338	0.42863	1.53832	0.0788844	other
1008	Zfx	-0.0589791	0.94755	-0.116806	0.922155	other
1009	Clpx	0.103458	0.717703	0.00839642	0.986102	other
1010	Zfp2	0.0640006	0.960873	-0.303509	0.859812	other
1011	Zscan21	-0.551206	0.000517678	-0.341511	0.053118	other
1012	Zfp41	-0.721611	0.00489438	-0.600724	0.0253774	other
1013	Abcc9	-0.730079	0.761127	-0.606513	0.859349	other
1014	Slc7a2	0.773311	0.00453314	-0.0983589	0.871636	other
1015	Cacnb3	-0.466998	0.681587	-0.844319	0.512681	other
1016	Gcdh	0.100074	0.756245	-0.0535318	0.914004	other
1017	Zfp68	0.194522	0.811766	0.213859	0.852301	other
1018	Rbak	0.0609646	0.887736	0.156516	0.7566	other
1019	Mapk1ip1	-0.770763	7.99e-05	0.383259	0.0584191	other
1020	Mef2b	-0.448414	0.749089	-0.413989	0.834011	other
1021	Zfp180	-0.319369	0.0366313	-0.203579	0.284475	other
1022	Mfge8	-0.183002	0.779132	-0.189519	0.838952	other
1023	Raph1	-0.882292	0.00134393	-0.585971	0.0671175	other
1024	Akna	-1.38848	8.13e-27	-0.0433386	0.891018	other
1025	Synj1	1.51482	1.13e-16	0.237553	0.434482	only_IFNI
1026	Proca1	0.591763	0.722866	-1.19318	0.597352	other
1027	Clint1	0.535095	1.06e-09	0.256871	0.0112276	other
1028	Bahd1	-1.24269	2.52e-19	-0.687795	1.38e-06	other
1029	Cyb5d1	-0.463815	0.0956477	-0.0193996	0.974233	other
1030	Scimp	6.60591	1.26e-14	4.30284	2.84e-06	other
1031	Fkbp15	0.324449	0.00276494	0.793458	8.82e-16	other
1032	Morc3	1.69281	1.28e-05	0.462767	0.458533	only_IFNI
1033	Zzef1	0.161185	0.212897	0.167293	0.248292	other
1034	Gm12185	5.05836	1.75e-19	3.58401	7.5e-10	other
1035	Zfp868	0.185577	0.644124	-0.109336	0.863909	other
1036	Pick1	0.285201	0.179464	0.0536601	0.899487	other
1037	Zfp952	1.01845	0.000956087	0.791226	0.0202842	only_IFNI
1038	Rbm15	0.476497	0.0432219	0.148048	0.730671	other
1039	Nelfe	0.0953701	0.698063	0.00301634	0.993496	other
1040	Mink1	-0.247975	0.0214311	-0.288466	0.00794108	other
1041	Snrpa	-0.645025	0.0018674	-0.206663	0.533943	other
1042	Net1	-0.856654	0.040612	-1.22135	0.00284525	other
1043	Dph3	0.150958	0.506598	0.484245	0.00622118	other
1044	Pard6a	0.0700225	0.88883	-0.293387	0.553755	other
1045	Ttc21b	0.327764	0.391605	0.129571	0.844627	other
1046	Agtpbp1	0.319846	0.436112	0.418964	0.357712	other
1047	Dusp16	3.6235	9.51e-70	2.75573	6.73e-40	other
1048	Rpl38	0.111401	0.659365	0.0167164	0.972535	other
1049	Idnk	0.371576	0.0159239	0.398045	0.010707	other
1050	Hnrnpab	-0.0797465	0.700817	-0.0662309	0.830293	other
1051	Mon1b	0.021145	0.914435	0.14489	0.364659	other
1052	Azi2	1.91885	6.51e-12	0.730483	0.0307932	only_IFNI
1053	Zgpat	-0.285627	0.0483307	-0.0275417	0.929837	other
1054	Nfyc	-0.189105	0.176983	-0.0135189	0.964195	other
1055	Adam28	1.20852	0.191797	0.955169	0.421238	other
1056	Cerkl	0.345771	0.690391	0.0324889	0.981731	other
1057	Jak2	2.45937	6.68e-13	0.77592	0.0765545	only_IFNI
1058	Ghr	1.69376	0.375661	1.13484	0.698525	other
1059	Ccl27a	-0.781883	0.3549	-0.256261	0.848291	other
1060	Agbl5	-0.505434	0.133955	-0.34636	0.416252	other
1061	Zfp455	0.685875	0.139522	1.02468	0.0190998	only_IFNgamma
1062	Gypc	0.949864	0.000392476	-0.76401	0.0245035	other
1063	Med14	0.34973	0.229818	0.0511977	0.931502	other
1064	Dbndd2	-0.164026	0.534938	-0.157771	0.654212	other
1065	Smim15	-0.0284004	0.968196	0.332809	0.66148	other
1066	Tnpo1	0.215916	0.557817	0.407306	0.263131	other
1067	Sptan1	-0.0335287	0.731007	-0.134371	0.0835732	other
1068	Usp33	0.0694153	0.90676	0.0426815	0.962569	other
1069	Gm9733	2.16609	0.11016	-0.184069	0.960633	other
1070	Lyrm9	-1.41248	1.43e-07	-0.402472	0.21116	other
1071	Cbx5	-0.221994	0.579166	-0.153675	0.801824	other
1072	Zfp874b	-1.34375	1.55e-05	-0.265133	0.612571	other
1073	Bsg	0.0566018	0.805139	-0.0510662	0.878996	other
1074	Fcgr2b	2.55539	4.68e-34	1.9249	2.51e-19	other
1075	Abi1	0.0675402	0.8721	0.20103	0.660739	other
1076	BC003331	0.508164	0.381438	0.324417	0.71024	other
1077	Ap2a1	-0.225482	0.248062	-0.0978266	0.767299	other
1078	Hnrnpd	0.227376	0.176369	-0.0255294	0.944613	other
1079	Gsta3	-0.111683	0.763812	-0.308464	0.394911	other
1080	Git2	-0.749421	2.77e-10	-0.646002	8.19e-08	other
1081	Ptbp1	-0.395631	0.016085	-0.0766967	0.821141	other
1082	Tsc22d3	-2.64225	4.75e-56	-2.56878	5.95e-55	other
1083	Nrp2	0.795805	1.03e-24	0.65004	1.73e-16	other
1084	Gba	-0.0588902	0.837214	0.0336503	0.939548	other
1085	Evi2b	-2.49102	0.193886	-1.25885	0.577617	other
1086	Gnas	-0.0909524	0.595637	-0.0442682	0.874225	other
1087	Tnfrsf9	0.895827	0.62751	0.107107	0.97496	other
1088	Slc1a2	0.87858	0.588661	0.130643	0.968088	other
1089	Nme2	0.308415	0.161113	0.421638	0.0534714	other
1090	Vwa9	0.225797	0.113086	0.158652	0.388142	other
1091	Pigw	-0.316526	0.54731	0.0802178	0.929694	other
1092	Prmt2	-0.64205	0.000192076	-0.366705	0.068762	other
1093	Urgcp	0.619823	3.75e-06	-0.40777	0.00779577	other
1094	Ccdc173	1.12706	0.198036	-0.105747	0.959875	other
1095	Lrba	0.520498	0.0214938	0.400297	0.129169	other
1096	Dysf	0.765008	0.806109	-0.269212	0.961446	other
1097	Ncoa2	0.142633	0.665842	0.156996	0.725789	other
1098	Hdac5	-1.23576	2.85e-17	-1.0862	1.76e-13	other
1099	Fmnl1	-1.10415	1.85e-15	-1.1747	3.25e-17	other
1100	Ptpn6	-0.0164852	0.952911	0.45069	0.00797533	other
1101	Shprh	-0.11334	0.876613	-0.0203644	0.984475	other
1102	Slc39a7	-0.237941	0.175225	-0.272729	0.145002	other
1103	Stag2	0.552011	0.484291	0.233186	0.861678	other
1104	Acn9	0.666548	0.107287	0.667349	0.131762	other
1105	Srsf1	0.0220407	0.962337	0.101283	0.869419	other
1106	Tmem134	-0.140425	0.593351	-0.0610439	0.889915	other
1107	Zbtb33	-0.0343546	0.966678	0.45851	0.57267	other
1108	Syne1	-0.0280991	0.938961	-0.126433	0.766044	other
1109	Srsf5	0.271605	0.40182	0.082497	0.889842	other
1110	Glyr1	0.0898103	0.381554	-0.00159411	0.993428	other
1111	Tcf7l1	1.27993	0.509256	0.95135	0.743476	other
1112	Hnrnph3	-0.0766788	0.902591	-0.17352	0.825558	other
1113	Trim33	-0.33991	0.529429	-0.108245	0.90658	other
1114	Gpc6	1.2133	0.343075	0.611856	0.776441	other
1115	Paip1	0.141219	0.713858	0.295883	0.464971	other
1116	Hoxb3	0.462338	0.376349	-0.029847	0.977799	other
1117	Brdt	3.3126	1.67e-27	3.50225	5.8e-31	other
1118	Repin1	-0.71496	0.001171	-0.223051	0.51788	other
1119	Fgfr1	-0.314553	0.249512	-0.324653	0.291682	other
1120	Med1	0.699875	0.00459625	0.501232	0.0811015	other
1121	Casp8	1.91046	2.11e-26	0.997412	1.69e-07	only_IFNI
1122	Rnps1	0.186755	0.125526	0.0438286	0.853775	other
1123	Tmpo	0.83142	2.61e-06	0.138228	0.693281	other
1124	Cenpm	0.84141	0.297733	0.216303	0.89267	other
1125	Fam65b	-0.802537	0.419567	-1.31756	0.20329	other
1126	Clta	-0.154143	0.463288	-0.150809	0.581328	other
1127	Srsf10	0.492072	0.345168	0.337943	0.655418	other
1128	Mark2	-0.14383	0.377865	-0.0653867	0.811624	other
1129	Usp6nl	-0.322237	0.0993881	0.225571	0.342275	other
1130	Vamp1	-2.48238	5.38e-06	-0.843396	0.170566	other
1131	Btaf1	0.667696	0.0791914	0.233186	0.728715	other
1132	Vamp5	0.596386	0.104666	0.353367	0.495958	other
1133	Grk4	1.32528	0.00376601	0.618581	0.336158	only_IFNI
1134	Gtf2i	-0.366728	0.00203285	-0.368915	0.00259118	other
1135	Ambra1	-0.047552	0.759696	-0.198811	0.110805	other
1136	Zzz3	-0.510235	0.218533	-0.179121	0.810536	other
1137	Uhrf1bp1	-0.164052	0.367548	-0.644918	4.9e-06	other
1138	Pdpk1	-0.371822	0.0667733	0.140031	0.678552	other
1139	Myo1c	-0.337317	0.0366313	-0.647935	1.15e-05	other
1140	Ash2l	-0.152906	0.2122	-0.0781091	0.676447	other
1141	G3bp2	1.40113	4.02e-09	0.68188	0.0134243	only_IFNI
1142	Aff1	2.67467	4.29e-188	1.84044	2.3e-88	other
1143	Ccdc64	-0.941641	0.211624	-0.663195	0.468327	other
1144	Rab11fip1	-1.19329	9.56e-13	-0.983668	1.55e-09	other
1145	Fat3	0.186422	0.518733	0.249994	0.44622	other
1146	Prdm10	-0.3484	0.261126	0.0752466	0.893594	other
1147	Cdc14a	0.689212	0.0209829	0.118978	0.853437	other
1148	Arid1a	-0.0814685	0.786496	-0.638931	0.00163122	other
1149	Cass4	-1.12908	0.229561	0.982838	0.200911	other
1150	Znrf3	-1.55626	1.94e-11	-1.40014	6.58e-10	other
1151	Rapgefl1	-0.544172	0.655284	-0.344671	0.848515	other
1152	Lrp8	0.286767	0.387957	1.01671	7.19e-05	only_IFNgamma
1153	Rbpj	-0.236159	0.410641	0.0526967	0.92035	other
1154	Cdr2l	0.381069	0.88384	-0.448604	0.907978	other
1155	Atxn1l	-0.15586	0.272962	0.0232664	0.934113	other
1156	Med13	0.812393	0.0898219	0.52596	0.413269	other
1157	Foxk2	-0.19491	0.143947	0.108254	0.569793	other
1158	Slc16a5	-3.20987	0.00366792	-1.33719	0.125496	other
1159	B230217C12Rik	-0.864438	0.305347	-0.563197	0.61156	other
1160	Zfp429	1.26441	0.00068416	1.56863	1.6e-05	other
1161	Atp8b4	-0.00414767	0.993731	-0.0455336	0.954573	other
1162	Ttc5	-0.293723	0.00455734	-0.219165	0.0566574	other
1163	Sp2	0.679779	2.58e-05	0.500362	0.00434755	other
1164	Golga2	-0.0395165	0.833044	-0.0330645	0.902797	other
1165	Thg1l	0.37238	0.119647	0.298457	0.30484	other
1166	Tubb1	-3.59813	0.0334371	-1.6317	0.290753	other
1167	Sri	0.188683	0.135006	0.188573	0.176339	other
1168	Rsbn1l	0.632534	0.220696	0.105523	0.91746	other
1169	Ddx23	0.0405196	0.705361	-0.0290046	0.857732	other
1170	Ddias	0.221639	0.858095	0.0936129	0.962569	other
1171	Trmt2a	-0.509803	7.9e-06	-0.276877	0.0331393	other
1172	Brca2	-0.0993483	0.916085	-0.0330427	0.979315	other
1173	1500012F01Rik	1.20449	2e-12	-0.0533061	0.904382	only_IFNI
1174	Etl4	2.23246	1.06e-25	2.67324	5.1e-37	other
1175	Zfp382	1.78957	8.17e-10	0.809559	0.0221445	only_IFNI
1176	Parp8	1.42296	6.84e-07	0.665385	0.0573414	only_IFNI
1177	Srgap2	0.903099	3.09e-06	0.398036	0.103748	other
1178	Ccdc171	0.787577	0.071335	0.302837	0.68672	other
1179	Rlf	-0.0969844	0.89185	0.174043	0.851872	other
1180	Zc3h7b	0.203957	0.187022	0.0810929	0.761365	other
1181	Gm12657	0.162461	0.915717	0.135787	0.951821	other
1182	Adamts6	2.37451	0.0132682	1.36568	0.294012	other
1183	Zfp780b	-0.203848	0.807289	0.00109506	0.999584	other
1184	D430042O09Rik	0.262993	0.020992	0.157746	0.28106	other
1185	Setdb2	4.60775	2.53e-63	2.45113	7.3e-18	other
1186	Sipa1l3	0.155006	0.445927	-0.015884	0.969459	other
1187	Tmem243	1.54661	1.68e-15	1.25893	2.73e-10	other
1188	Sbf1	-0.0229191	0.912881	-0.0619986	0.808971	other
1189	Gm8909	0.147027	0.949222	0.140906	0.96624	other
1190	Fbxo11	-0.833248	0.0209485	-0.517896	0.260994	other
1191	Srgap1	0.97461	0.592484	0.122189	0.973291	other
1192	Btbd16	-0.396157	0.632923	-0.503837	0.621362	other
1193	Dock9	0.492773	0.0970599	0.398283	0.256918	other
1194	Coq10a	-0.226242	0.232176	-0.10957	0.711427	other
1195	Vps51	0.0708075	0.77141	-0.063553	0.859349	other
1196	Ptpn23	-0.770562	4.07e-10	-0.226558	0.164621	other
1197	Kansl1	-0.671641	2.65e-10	-0.424919	0.000148761	other
1198	Slc25a18	0.873778	0.420155	0.505735	0.770623	other
1199	Kmt2a	-0.302983	0.0984718	0.0288017	0.944418	other
1200	Pard3b	0.443156	0.751206	0.696069	0.676447	other
1201	Qrsl1	-0.0536496	0.870795	0.218167	0.448186	other
1202	Trappc10	-0.0364611	0.815211	0.0574648	0.773838	other
1203	Xpot	-0.347307	0.00324089	-0.330075	0.00755679	other
1204	Tecpr2	0.46614	0.00134796	0.136617	0.584212	other
1205	Cdk13	-0.0186771	0.952258	-0.0391498	0.926649	other
1206	Mcur1	0.920609	2.36e-21	0.289966	0.0126736	other
1207	Bdp1	0.54292	0.388186	0.144729	0.900256	other
1208	Ccno	3.01802	0.0336984	0.903911	0.762416	only_IFNI
1209	Pdzd2	0.724919	0.570815	-0.00665367	0.998242	other
1210	Zfp707	-0.668232	0.0203327	-0.372726	0.302811	other
1211	Dennd3	1.13477	0.11157	0.281921	0.847595	other
1212	Ltn1	0.424553	0.225822	0.238282	0.656238	other
1213	Rgs11	-0.770703	0.241852	-0.624936	0.446757	other
1214	Lclat1	0.331041	0.030682	0.315016	0.0533331	other
1215	Slc27a6	0.567961	0.488446	0.805005	0.366027	other
1216	Cep76	0.524837	0.039748	0.0841823	0.878996	other
1217	Fra10ac1	0.397243	0.292626	0.351908	0.454297	other
1218	Cwf19l1	0.0192798	0.954906	-0.21196	0.503634	other
1219	Ogfrl1	1.92861	5.27e-11	0.342342	0.500236	only_IFNI
1220	Phf3	-0.553472	0.0929575	-0.264864	0.602322	other
1221	Gls	0.715311	0.0291134	0.515852	0.195551	other
1222	Armc3	1.07084	0.216617	1.48679	0.0737454	other
1223	Cubn	-0.208047	0.927634	-0.868579	0.75791	other
1224	Sapcd2	-1.17764	0.455688	0.1532	0.953937	other
1225	Ppig	0.300148	0.683775	0.1093	0.929906	other
1226	Klhl41	0.0300787	0.981393	-0.401583	0.810536	other
1227	Esf1	1.18679	0.166847	0.159055	0.929953	other
1228	Cep152	0.256517	0.50618	0.140464	0.821749	other
1229	Taf4a	-0.684691	2.89e-05	-0.545004	0.0013964	other
1230	Arfip1	0.459639	0.0047408	0.239311	0.26987	other
1231	Znhit6	0.3319	0.299819	-0.0300854	0.964302	other
1232	Zfp362	-0.650116	1.84e-06	-0.537331	0.000106198	other
1233	Aunip	-1.78879	0.185046	-0.216325	0.921078	other
1234	Morn1	-0.159862	0.786269	-0.203452	0.798076	other
1235	Uvssa	0.285873	0.61479	0.252968	0.75676	other
1236	Whsc1	-0.0162745	0.968196	0.860579	0.00031235	other
1237	Stim2	0.659916	3.17e-07	0.141425	0.529549	other
1238	Rhoh	3.774	4e-49	2.69108	1.2e-24	other
1239	Helq	0.587275	0.029309	-0.0789804	0.897365	other
1240	Lamtor4	-0.302224	0.148251	-0.263983	0.286056	other
1241	Lmtk2	0.0968001	0.677257	1.29008	1.96e-20	only_IFNgamma
1242	Cd8a	-0.867975	0.516027	-1.08875	0.4874	other
1243	Tmf1	0.224941	0.729446	0.0392895	0.973077	other
1244	Ankrd26	0.472874	0.54111	0.170712	0.898486	other
1245	Ipo8	0.370613	0.0393901	0.612496	0.00024993	other
1246	Clip3	1.29041	0.414961	1.15041	0.580576	other
1247	Arhgef17	-0.677762	0.336467	0.0494491	0.971957	other
1248	Mki67	0.0840968	0.934409	-0.000429951	0.999903	other
1249	Phrf1	-0.346637	0.00168814	0.0209545	0.93754	other
1250	Abhd13	0.115643	0.691648	0.267014	0.347745	other
1251	Fam89a	0.747954	0.605375	1.22178	0.406317	other
1252	Cep63	0.412	0.0670047	0.313688	0.249651	other
1253	Adamts14	-0.0197436	0.993272	-0.60594	0.847325	other
1254	Mtr	0.1843	0.361408	0.310732	0.103904	other
1255	Ogdhl	2.93599	0.0798276	2.12811	0.331078	other
1256	Dhtkd1	-0.223704	0.756243	-0.610903	0.398612	other
1257	Upf2	0.610087	0.357432	0.289472	0.794799	other
1258	Kif16b	0.373659	0.143825	0.110098	0.819027	other
1259	Gabbr2	-0.107215	0.912881	0.131824	0.919019	other
1260	Zfp518b	-0.63458	0.00383064	-0.184974	0.593102	other
1261	Tigd2	0.406275	0.290202	0.960596	0.00304022	other
1262	Prickle2	-3.4792	0.077214	-3.72749	0.0750894	other
1263	Kat6a	1.2828	7.15e-07	0.387105	0.30866	only_IFNI
1264	Lonrf1	-1.74918	5.71e-11	-0.708854	0.00572278	other
1265	Gan	-0.964941	2.66e-05	0.701769	0.000403533	other
1266	Npat	-0.260224	0.699344	-0.397644	0.626803	other
1267	Marf1	-0.341168	0.317993	-0.295354	0.501343	other
1268	Rap1gap	-0.869024	0.303258	-0.451821	0.707596	other
1269	Trnp1	-0.32648	0.758597	-0.284472	0.850905	other
1270	Cluh	-0.576897	4.52e-05	-0.338556	0.0374955	other
1271	Mdga1	-0.444231	0.483155	0.0408526	0.972957	other
1272	Fam171a1	-0.203094	0.699318	0.862293	0.0156588	other
1273	Slc4a11	1.90598	0.00517503	-0.114601	0.951939	only_IFNI
1274	Chsy1	-0.432556	0.0252352	0.906431	1.18e-08	other
1275	Otud4	0.145755	0.784412	0.237785	0.724599	other
1276	Phf21b	0.0341508	0.98431	0.793159	0.626053	other
1277	B3gnt6	-0.744074	0.567958	-1.15177	0.42993	other
1278	Sap30l	-0.282947	0.347522	-0.212571	0.6065	other
1279	Pacs2	-0.643734	5.61e-09	-0.522022	4.74e-06	other
1280	Rsg1	0.438604	0.835077	-2.56091	0.292858	other
1281	Itpkb	0.334895	0.0206529	-0.479729	0.000674017	other
1282	Polr3g	-0.794414	0.0153392	-0.396673	0.362047	other
1283	Kif13b	-0.843604	6.49e-05	-1.09419	1.52e-07	other
1284	Heatr5b	1.08689	1.02e-18	0.314478	0.0430943	only_IFNI
1285	9430016H08Rik	0.543301	0.00104858	0.174889	0.521603	other
1286	Atp8b2	0.509906	0.00511764	0.486806	0.0111818	other
1287	1110037F02Rik	0.40428	0.114486	0.343909	0.258877	other
1288	Focad	0.331114	0.0437058	0.223988	0.27556	other
1289	Flnc	-1.49918	0.538528	-2.70927	0.266957	other
1290	Htra4	1.66686	2.56e-05	-0.308501	0.747944	only_IFNI
1291	Exosc7	-0.385997	0.0308756	-0.36115	0.055477	other
1292	Uprt	-0.432266	0.546994	-0.037378	0.977451	other
1293	Eml5	0.298307	0.712401	-0.324013	0.779797	other
1294	Lemd3	-0.344993	0.104666	-0.146564	0.66715	other
1295	Kcnh4	4.5429	1.73e-06	3.49814	0.000666545	other
1296	Arid4a	2.06763	7.41e-06	1.83983	0.000127423	other
1297	Hnrnpul2	0.0263465	0.864133	-0.1588	0.181292	other
1298	Mamdc4	-0.507322	0.526887	-0.317006	0.789045	other
1299	Dpy19l4	0.573449	0.240733	0.00547438	0.995711	other
1300	Sbno1	-0.0160795	0.975926	-0.131465	0.849998	other
1301	B3glct	0.053938	0.813261	-0.0199223	0.958445	other
1302	Dgki	-0.631726	0.768712	0.356989	0.900256	other
1303	Mrpl44	-0.342501	0.099042	-0.219806	0.421238	other
1304	Ptafr	-2.18759	5.41e-24	-1.18025	1.16e-07	other
1305	Irs2	-2.20318	1.63e-10	0.232796	0.703773	other
1306	Ermp1	0.10514	0.597199	-0.0277779	0.937501	other
1307	Pprc1	0.318778	0.0159703	0.658937	2.98e-08	other
1308	Phip	2.15518	0.00203285	0.790849	0.46444	only_IFNI
1309	Zfp174	-0.571861	0.172211	0.0206891	0.979315	other
1310	Hcfc2	-0.211111	0.499893	0.134845	0.772582	other
1311	Ercc6	-1.39871	7.91e-12	-0.954776	4.82e-06	other
1312	Esco1	0.207815	0.805984	-0.0488328	0.973027	other
1313	Rbbp8	2.6924	2.42e-08	2.26726	5.98e-06	other
1314	Fam178a	-0.736952	0.0716285	-0.441224	0.431008	other
1315	2310009B15Rik	0.783029	0.00381056	0.245603	0.602883	other
1316	6330403A02Rik	-0.59451	0.844331	-1.72489	0.621362	other
1317	Tsc22d2	-0.218768	0.455753	-0.25793	0.454007	other
1318	D5Ertd579e	0.703405	1.92e-05	0.267266	0.240755	other
1319	Pigg	-0.00826818	0.984786	0.19044	0.684268	other
1320	Mn1	-1.79818	0.444701	-3.00827	0.200751	other
1321	2410131K14Rik	-0.842546	4.86e-05	-0.335919	0.204492	other
1322	Klhl42	-0.909388	9.69e-08	-0.652612	0.000122182	other
1323	Palb2	-0.317028	0.457847	-0.0490852	0.953145	other
1324	Lilra5	0.537977	0.755645	1.13309	0.51778	other
1325	Prmt10	-0.0819698	0.629572	-0.787051	3.77e-11	other
1326	Fam65a	-0.0686127	0.770856	-0.00435897	0.99056	other
1327	Tln2	-0.0702361	0.970791	0.260917	0.918199	other
1328	Polr3a	-0.15341	0.291166	-0.0957883	0.647763	other
1329	Vcan	1.91738	0.000526453	0.663073	0.438877	only_IFNI
1330	Pbrm1	0.282677	0.652884	0.252823	0.781868	other
1331	Uggt2	0.642296	0.270489	-0.164381	0.889915	other
1332	Fbxo43	0.406805	0.824127	1.34403	0.398989	other
1333	Lrch3	1.39077	4.9e-17	0.322915	0.160974	only_IFNI
1334	Kdm3b	0.199432	0.114925	-0.0603948	0.798321	other
1335	Mfsd7b	-0.0396028	0.898072	-0.849398	1.48e-06	other
1336	Tnks1bp1	0.207577	0.356951	-0.150402	0.642203	other
1337	Alg6	0.335207	0.437314	0.133801	0.856536	other
1338	Dnaaf5	0.31656	0.168351	0.120118	0.765634	other
1339	Ccdc142	-1.66468	1.76e-12	-1.05318	1.5e-06	other
1340	Rsf1	-0.315877	0.599319	-0.382968	0.612571	other
1341	Prss53	-0.916957	0.501659	-1.76603	0.240815	other
1342	Pgd	-0.0869476	0.700553	-0.235565	0.258509	other
1343	Cfap126	0.798521	0.187739	0.0687	0.961962	other
1344	Ak5	-2.53011	0.241368	-2.77841	0.248908	other
1345	Tbc1d4	0.0231478	0.947515	0.0981523	0.813381	other
1346	Mfhas1	-1.22431	2.38e-15	-0.922515	3.79e-09	other
1347	Nlrc3	-0.231307	0.567958	0.177446	0.757518	other
1348	Ibtk	0.225002	0.543843	0.324269	0.431592	other
1349	Fat1	0.463026	0.745146	-0.848186	0.673983	other
1350	Mpp7	0.771191	0.255453	0.19579	0.880347	other
1351	Taf2	0.402086	0.124188	0.250801	0.489594	other
1352	Fam217b	1.66524	8.19e-16	2.19283	1.04e-27	other
1353	Prrc2c	0.33073	0.224049	0.0267037	0.964195	other
1354	Ccdc88b	-0.130261	0.43386	-0.166103	0.372804	other
1355	Rprd2	-0.255762	0.159976	-0.0205547	0.960065	other
1356	Lphn2	-0.620477	1.2e-07	0.738662	3.63e-11	other
1357	Tshz1	-0.140925	0.64586	0.799416	0.000162708	other
1358	Trio	0.651727	9.93e-06	0.302234	0.10264	other
1359	Atf6	1.04451	4.26e-09	0.836504	6.3e-06	only_IFNI
1360	Ppp1r12b	-0.160261	0.654958	0.0906076	0.86836	other
1361	Taok3	0.712605	1.8e-10	-0.0314488	0.910144	other
1362	Pik3r4	0.184959	0.204494	0.0394123	0.891681	other
1363	Tmem236	4.04164	0.0211838	2.35131	0.353944	other
1364	Brpf3	-0.0317678	0.912215	0.0759267	0.830034	other
1365	Dsel	0.744853	0.15214	0.488783	0.494919	other
1366	Ric1	0.998317	1.45e-13	0.163472	0.484251	other
1367	Cyb561d1	-0.491031	0.00100028	-0.0528828	0.870682	other
1368	Pds5a	0.175236	0.780773	-0.0370507	0.973077	other
1369	Myo5c	0.115179	0.954186	0.149612	0.960065	other
1370	Mphosph9	-0.437582	0.192518	-0.00932895	0.988215	other
1371	Neto2	1.70039	0.0159288	1.09151	0.228321	other
1372	Agl	-0.36034	0.000290164	-0.406835	3.97e-05	other
1373	Chsy3	1.0103	0.48429	0.524185	0.827955	other
1374	Dnah2	-0.890544	0.361074	0.327773	0.820089	other
1375	Slc9a5	-0.461977	0.374995	-0.119942	0.894777	other
1376	Cul9	-0.110972	0.515955	-0.0500004	0.858802	other
1377	Dgkh	0.90829	0.0132526	1.28909	0.000233481	only_IFNgamma
1378	Sipa1l2	-0.486134	0.00238578	0.112656	0.704807	other
1379	Setd2	-0.0326046	0.961059	-0.10323	0.909194	other
1380	Scaper	0.534287	0.30114	0.183819	0.841735	other
1381	3110043O21Rik	-0.546559	0.00198128	-0.170454	0.553497	other
1382	Stxbp5	0.528998	0.0083089	1.07575	5.7e-09	only_IFNgamma
1383	Chd2	0.191236	0.567563	-0.48808	0.0948377	other
1384	Rtkn2	1.25412	0.322899	-1.47067	0.48431	other
1385	Rhobtb1	0.0397125	0.929924	-0.353102	0.341473	other
1386	Cped1	-1.54814	0.0625214	-0.397895	0.75937	other
1387	Ttc37	0.705195	0.200537	0.133085	0.903011	other
1388	2210408I21Rik	0.450701	0.387575	0.268431	0.741258	other
1389	Mamld1	-0.66506	0.0282002	-0.513384	0.132474	other
1390	Prdm2	0.141528	0.318383	0.241783	0.0676172	other
1391	Vma21	0.465201	0.104392	0.471219	0.132957	other
1392	Ubr5	0.220378	0.426621	0.101952	0.827311	other
1393	Camsap2	-0.29765	0.354297	0.132636	0.807923	other
1394	Trrap	-0.11163	0.412383	-0.108709	0.525356	other
1395	Cenpf	-0.44258	0.690391	-0.228624	0.897308	other
1396	Arhgap21	-0.172691	0.382946	0.0616655	0.855582	other
1397	Cystm1	0.785373	0.214101	0.75857	0.297498	other
1398	Tbccd1	-0.880381	2e-08	-0.0635618	0.847325	other
1399	Dmxl1	0.488602	0.451501	0.34508	0.719233	other
1400	Cep164	0.181571	0.230833	-0.0245244	0.937827	other
1401	Prss36	-0.0111135	0.991994	0.276571	0.831896	other
1402	Chd5	-0.2196	0.669447	-0.637652	0.168368	other
1403	Kidins220	-0.0551018	0.860671	0.133119	0.714535	other
1404	Ankrd11	-0.419812	0.00903175	1.00564	3.16e-12	only_IFNgamma
1405	Elp6	-0.262312	0.446257	-0.191085	0.690215	other
1406	Zfp777	1.06883	2.38e-10	0.600477	0.00136874	only_IFNI
1407	Kmt2c	0.0683668	0.866754	0.130476	0.801824	other
1408	Ctcfl	0.109667	0.918246	0.0197763	0.989238	other
1409	Palld	-0.53886	0.00314556	-0.552426	0.00283393	other
1410	Mdn1	-0.189243	0.606307	-0.0787782	0.897423	other
1411	Tmem248	-0.0343453	0.879172	-0.0433864	0.889241	other
1412	Amotl1	-0.762826	0.524941	-0.376145	0.834988	other
1413	Tbc1d31	-0.298256	0.224921	-0.455022	0.0539423	other
1414	Myo16	0.661384	0.742677	0.115687	0.974551	other
1415	1810013L24Rik	0.141902	0.462534	0.268985	0.137401	other
1416	Wdr70	0.345994	0.0601293	0.117875	0.714535	other
1417	Lrr1	-2.09766	0.208048	-0.327689	0.885567	other
1418	Phf20l1	0.308693	0.678215	0.120105	0.921896	other
1419	Sclt1	0.637732	0.346208	0.209566	0.863665	other
1420	Bcr	-0.148598	0.70436	-0.188038	0.708009	other
1421	Unc13b	-0.121861	0.897662	-0.349685	0.754996	other
1422	Samd1	-0.630079	0.000471763	-0.674788	0.000201411	other
1423	Gltscr1	-0.481862	0.00141467	-0.726684	6.06e-07	other
1424	Dip2a	-0.204826	0.0801105	-0.160194	0.245887	other
1425	Fam206a	0.250721	0.334154	0.0989498	0.826319	other
1426	Bod1l	0.180535	0.825566	-0.0212934	0.986947	other
1427	Ttll5	-0.190175	0.554875	-0.00902076	0.98728	other
1428	Dip2c	0.466626	0.015999	0.168142	0.600808	other
1429	Flnb	0.249242	0.0850532	0.0455649	0.878152	other
1430	Ccdc15	-0.266189	0.821945	-0.264145	0.872331	other
1431	Naa30	0.272216	0.427158	0.0495661	0.94085	other
1432	Zscan25	-0.2281	0.365552	-0.0304616	0.951851	other
1433	Ankrd44	0.512789	0.0568778	0.206678	0.642203	other
1434	Osbpl7	0.314834	0.0668973	0.715637	9.67e-07	other
1435	Fbxo47	-1.08076	0.361074	0.00134118	0.999864	other
1436	Ino80d	0.199667	0.707721	0.263949	0.700783	other
1437	Fbln2	-0.795822	0.812726	0.375823	0.939548	other
1438	Ncam1	-0.0442596	0.983626	-0.322468	0.91183	other
1439	Iqck	0.128426	0.899915	0.19407	0.884804	other
1440	Nin	0.107357	0.813261	0.304656	0.508145	other
1441	Furin	0.225579	0.324508	0.489866	0.0141957	other
1442	Ppp2r5c	0.155427	0.208145	-0.0201992	0.937827	other
1443	Sh2b1	-0.515876	5.18e-05	-0.450727	0.000549734	other
1444	Gtf2ird1	-0.318354	0.125421	-0.0775952	0.840021	other
1445	Zxdb	0.325439	0.556994	0.231934	0.779797	other
1446	Nasp	0.185702	0.429766	-0.164745	0.603036	other
1447	Brwd3	1.01425	0.0998885	0.097576	0.944613	other
1448	Fbxo9	-0.0904197	0.654523	-0.232484	0.202645	other
1449	Tbc1d8b	0.0754091	0.940352	-0.0657065	0.964195	other
1450	Rcan1	0.720652	0.000979983	0.854867	8.86e-05	other
1451	Camta1	0.15481	0.596909	0.459542	0.0443574	other
1452	Dgcr14	-0.148537	0.420524	-0.153377	0.491568	other
1453	Ccnd3	-0.126535	0.690391	-0.191884	0.613332	other
1454	Xlr4a	0.544556	0.747103	-0.325125	0.90603	other
1455	Xlr3b	0.0110207	0.997248	0.105065	0.977901	other
1456	Rgs3	-2.6865	1.29e-13	-1.1841	0.000420765	other
1457	Rab42	-1.41128	0.122336	-1.87347	0.0516136	other
1458	Nacad	-0.539186	0.699809	-0.986609	0.543455	other
1459	Tex264	-0.139426	0.593414	-0.0330106	0.944613	other
1460	Dact3	-0.151723	0.924979	-0.624856	0.739253	other
1461	Neurl1b	-2.62983	7.07e-08	-1.31097	0.00245802	other
1462	Zfp800	2.92354	6.2e-09	1.74487	0.00166712	other
1463	Tomt	-0.943664	0.00256119	-0.686836	0.0441872	other
1464	Zfp72	-0.309846	0.774784	-0.800117	0.48613	other
1465	Gnb1l	-0.104388	0.851406	-0.193786	0.780754	other
1466	Zbtb21	0.065028	0.747297	-0.330643	0.0302079	other
1467	Gm5150	0.389613	0.506248	0.0323975	0.977178	other
1468	Dnmt3l	-2.0622	0.0416061	0.479636	0.731424	other
1469	Gm7609	1.59322	1.64e-05	0.759337	0.109856	only_IFNI
1470	Zfp664	-0.153448	0.282484	-0.0477147	0.85129	other
1471	Akap17b	-0.15448	0.846676	0.494533	0.51397	other
1472	Wfdc17	3.33587	2.71e-127	2.62049	1.37e-77	other
1473	Clasp2	0.330604	0.139723	0.457908	0.037091	other
1474	Sap25	-1.56576	3.25e-05	-0.896158	0.0342558	other
1475	9430020K01Rik	0.398288	0.252974	1.72669	2.26e-12	only_IFNgamma
1476	Mfap1b	0.110497	0.898023	0.620152	0.386937	other
1477	Rnf144a	4.34722	0.0256515	2.3535	0.420239	other
1478	Mecp2	0.68105	0.00231314	0.337205	0.260994	other
1479	Nfix	0.358911	0.135334	-0.0939369	0.839976	other
1480	Slc25a53	-0.340964	0.627802	0.053584	0.964195	other
1481	Sh3d19	-0.0138627	0.975278	-0.116407	0.836688	other
1482	Ndor1	-0.410502	0.00109771	-0.154199	0.393985	other
1483	Efr3b	-1.09967	0.000377279	-0.702382	0.0468312	other
1484	Snx27	-0.400627	0.00154162	-0.389189	0.00301265	other
1485	Zfp266	-0.481181	0.318857	-0.247584	0.749507	other
1486	Pigyl	-0.649775	0.0200466	-0.406863	0.235313	other
1487	Mkl1	-1.09556	6.23e-14	0.127554	0.649056	other
1488	Spint2	0.403153	0.706102	-0.197408	0.909529	other
1489	Trim21	3.98342	2.26e-230	3.2471	3.85e-152	other
1490	Rab27b	-0.203665	0.856183	-1.44417	0.146979	other
1491	Itgam	0.0984301	0.230098	0.0540842	0.667616	other
1492	Neurl2	-0.492794	0.0160222	-0.397239	0.0742745	other
1493	Sdr39u1	-0.126821	0.630047	-0.228257	0.406746	other
1494	Tc2n	1.11835	0.410641	-0.448797	0.872331	other
1495	Pja1	-0.317139	0.058848	-0.243542	0.222626	other
1496	Pphln1	0.920927	9.23e-06	0.383625	0.160103	other
1497	Terf2	-0.39454	0.0101968	-0.311422	0.0654318	other
1498	Ptpru	0.464456	0.746783	-0.479058	0.826319	other
1499	Enah	1.13112	0.148394	1.23539	0.131084	other
1500	Lig1	-0.0487828	0.92061	-0.0858581	0.895353	other
1501	Gbp7	7.70414	1.83e-34	7.01658	2.16e-28	other
1502	St7	0.811872	0.000466053	1.03208	3.24e-06	only_IFNgamma
1503	Slc35a4	-0.111542	0.521096	-0.122091	0.577026	other
1504	Etv3	1.2908	7.17e-20	0.19756	0.389174	only_IFNI
1505	Ubp1	-0.140559	0.640685	0.0240067	0.965106	other
1506	Klrk1	10.0164	2.92e-15	6.511	1.54e-06	other
1507	Mtg2	0.0408068	0.904276	-0.0388367	0.934944	other
1508	Nup88	0.42311	4.81e-05	0.206459	0.112658	other
1509	Bin1	-0.376859	0.0476197	-0.302754	0.174255	other
1510	Tns3	-0.188897	0.0636637	-0.347288	0.000194099	other
1511	Cacna1d	0.0321759	0.883575	0.181898	0.290751	other
1512	Greb1l	0.687624	0.644616	-0.153596	0.958539	other
1513	Rusc1	-0.148185	0.618207	-0.197239	0.580591	other
1514	Prr5l	3.28287	1e-45	3.99848	5.03e-68	other
1515	1600012H06Rik	-0.206853	0.379201	-0.0186552	0.969459	other
1516	Pars2	-0.503107	0.114015	-0.58437	0.0737454	other
1517	Ndufv3	-0.199298	0.391092	-0.0112476	0.979315	other
1518	Liph	-3.30078	0.0755428	-1.66523	0.387213	other
1519	Hiatl1	0.23941	0.353567	0.124672	0.765952	other
1520	Sbsn	-1.65468	0.0037308	-0.430922	0.589012	other
1521	Nr3c2	0.644853	0.581186	0.150517	0.946086	other
1522	Plekhg2	0.195234	0.59867	1.04551	4.79e-05	only_IFNgamma
1523	Scn3b	-0.603249	0.420596	-0.478915	0.632543	other
1524	Gm13139	-0.159186	0.851141	-0.0476793	0.972957	other
1525	Rbck1	0.506515	5.34e-05	0.567942	5.86e-06	other
1526	Wbp1	-0.136999	0.596324	-0.087867	0.826204	other
1527	Oas1b	3.85166	3.1e-35	2.38463	2.18e-13	other
1528	Tle3	0.604691	8.73e-05	0.173477	0.489709	other
1529	Myom1	-0.326894	0.548266	-0.489959	0.409481	other
1530	Pth1r	0.672044	0.763471	0.720392	0.817974	other
1531	Slc35a2	-0.126022	0.534672	0.0160298	0.966719	other
1532	Rsph3b	-0.524365	0.251269	-0.007118	0.993236	other
1533	Zfp655	-0.406547	0.157279	-0.152719	0.759781	other
1534	Tcf4	1.6727	2.8e-06	0.563815	0.265248	only_IFNI
1535	Arid1b	-0.298428	0.00192202	-0.471224	2.92e-07	other
1536	Speg	-1.33318	1.67e-19	-0.871831	6.44e-09	other
1537	Mcc	2.00671	0.000904805	0.789331	0.408806	only_IFNI
1538	Anxa9	0.176119	0.499324	0.157266	0.652052	other
1539	1600014C10Rik	3.36613	1.53e-74	2.3987	1.45e-37	other
1540	Dusp5	-0.0754776	0.921123	-0.216005	0.817248	other
1541	Sdccag3	0.205161	0.0394358	0.163081	0.155201	other
1542	Steap3	-0.725094	0.00444764	-0.742657	0.004869	other
1543	Zfp467	-1.38354	1.49e-13	-0.727334	0.00015463	other
1544	Smcr8	1.43876	1.02e-34	1.40833	4.78e-33	other
1545	Ctnnd1	0.143446	0.162046	0.502582	1.39e-09	other
1546	Acin1	0.367919	0.0232769	-0.0753117	0.821141	other
1547	Rere	0.757729	1.26e-06	0.825746	1.53e-07	other
1548	Ndufaf6	0.480807	0.225632	0.250091	0.687509	other
1549	Arfgef2	-0.406031	0.00314944	-0.248145	0.138278	other
1550	Slc25a43	-0.715392	0.0159158	-0.527172	0.103036	other
1551	Chmp6	-0.486556	0.0104378	-0.361989	0.0969435	other
1552	Cisd3	0.00180408	0.99728	0.198907	0.689649	other
1553	Ppp1r3d	1.96031	1.9e-21	3.19821	4.65e-60	other
1554	Zbtb34	-1.62776	4.18e-17	-0.894424	4.94e-06	other
1555	Tmem8b	0.0987992	0.795381	-0.00964062	0.98728	other
1556	AI464131	-0.252828	0.781673	-0.0268806	0.984475	other
1557	Gm14085	2.03399	0.373157	1.17233	0.756371	other
1558	Gm13251	-0.277681	0.845188	-0.0996705	0.964195	other
1559	Trabd2b	2.26393	0.181204	1.16183	0.675017	other
1560	Tcp11	0.144654	0.947515	-0.441749	0.880347	other
1561	Ptchd1	-1.14058	0.0830311	-1.80876	0.00365479	other
1562	Srsf11	0.108483	0.785292	-0.0639775	0.915969	other
1563	Dennd2d	0.594519	0.0527499	0.700294	0.0205851	other
1564	Ogfod1	-0.161569	0.265982	0.0381577	0.886523	other
1565	Trappc13	0.290094	0.266028	0.216191	0.539773	other
1566	Myadm	-0.420422	0.00131624	-0.176901	0.339406	other
1567	C1s1	0.46469	0.625247	1.29831	0.0697254	other
1568	Trerf1	-0.326302	0.153753	-0.468307	0.0355441	other
1569	Ccnyl1	2.03328	7.76e-16	0.676088	0.0308328	only_IFNI
1570	Bhlhb9	0.657067	0.341278	0.109256	0.938215	other
1571	Sdcbp	0.897003	1.41e-05	0.569208	0.0146949	other
1572	Purg	-0.81263	0.0236807	-0.208635	0.731147	other
1573	Zbtb3	-0.171278	0.73086	-0.0716551	0.927307	other
1574	Tmem176a	0.0759159	0.894774	0.0971165	0.902382	other
1575	Grsf1	0.363141	0.00868945	-0.0756869	0.789173	other
1576	Yy2	0.734893	0.258775	-0.102583	0.940378	other
1577	Tox2	-0.255146	0.672877	-0.319778	0.678552	other
1578	Ptrh2	-0.206675	0.273904	-0.0579948	0.863121	other
1579	Atxn7l3	-0.314598	0.000170522	-0.180603	0.0631958	other
1580	Zfp541	0.330901	0.920195	1.46956	0.604642	other
1581	Gm12942	-0.259957	0.354531	0.0189526	0.973639	other
1582	Gm14305	-1.48638	0.34684	-0.309319	0.896423	other
1583	Rapgef2	1.83604	4.16e-30	0.848884	1.07e-06	only_IFNI
1584	Atad2b	0.354451	0.556983	-0.300425	0.72935	other
1585	Sh2d5	1.56912	0.297516	-0.270318	0.940857	other
1586	Myof	0.132033	0.329132	-0.0272116	0.913838	other
1587	Cep170	0.605948	0.181204	0.442154	0.461675	other
1588	1810022K09Rik	0.234193	0.308806	0.257987	0.313227	other
1589	Tomm5	-0.263211	0.192984	-0.0952053	0.788231	other
1590	Fbxo39	1.55345	0.426916	-0.380238	0.920672	other
1591	Dnajc28	-3.61275	5.5e-18	-1.3968	1.68e-05	other
1592	D3Ertd751e	-0.393137	0.6051	-0.333354	0.760797	other
1593	Trmt61a	-0.970308	8.23e-07	-0.734925	0.000168123	other
1594	Smim24	-0.11808	0.741981	-0.107999	0.832872	other
1595	Cyp2t4	-2.3961	0.138368	0.2319	0.913663	other
1596	Cyp4f37	0.937319	0.421412	1.06176	0.427189	other
1597	Taf4b	2.69758	2.56e-17	2.48084	1.52e-14	other
1598	Msl2	-0.179675	0.633099	-0.108545	0.855485	other
1599	Gltscr1l	0.167242	0.293139	-0.231275	0.159799	other
1600	Wfikkn1	-1.6245	0.306565	-0.250835	0.916141	other
1601	Fam169a	-0.436521	0.774784	-0.470361	0.827311	other
1602	Zbtb42	-1.1372	1.27e-09	-0.87183	3.94e-06	other
1603	Tmem221	-0.0453587	0.927236	0.0137006	0.984087	other
1604	Rc3h2	0.471602	0.439773	0.335195	0.70928	other
1605	Adat3	-0.588489	0.0965496	0.0168768	0.980481	other
1606	Siglec15	-0.350151	0.862807	0.140363	0.962569	other
1607	Psmg4	-0.0981973	0.794786	0.0395637	0.948311	other
1608	Zcchc24	-0.288035	0.149524	-0.448945	0.0176159	other
1609	Cyp4f17	-0.00528742	0.994513	-0.00818877	0.993496	other
1610	Akap5	0.80213	0.691444	1.73511	0.324309	other
1611	F830016B08Rik	5.6706	6.16e-13	4.7942	3.25e-09	other
1612	D3Ertd254e	-0.561898	0.359057	-0.203202	0.848291	other
1613	Slc35g2	-0.49534	0.696938	-0.537004	0.754484	other
1614	Gsg1l	-0.761153	0.661339	-0.439379	0.861678	other
1615	Zfp703	-1.54246	7.25e-20	0.191954	0.484684	other
1616	Tmem240	-1.90541	0.215247	-0.85824	0.658361	other
1617	Isoc2a	0.166823	0.581812	0.0981955	0.835902	other
1618	Gm14446	11.7091	1.45e-136	2.13368	0.000145023	other
1619	Acp5	-0.124131	0.847112	0.147666	0.867525	other
1620	Rbm8a	0.370244	0.000212347	0.105084	0.526428	other
1621	Stx16	1.30295	3.36e-07	0.290786	0.499995	only_IFNI
1622	Arfgef1	0.546572	0.252974	0.29113	0.697637	other
1623	Acbd5	-0.0451106	0.954941	-0.213798	0.832268	other
1624	Alas2	-1.87686	0.246173	-0.466629	0.844789	other
1625	Aplp2	-0.0554697	0.870075	-0.105231	0.809119	other
1626	Azin1	-0.20607	0.30326	-0.0790321	0.822112	other
1627	Cnnm2	-0.810594	1.02e-05	-0.819453	7.93e-06	other
1628	Skint3	-0.295424	0.906534	-0.241257	0.946891	other
1629	Alkbh1	1.01603	1.42e-05	0.334653	0.348469	only_IFNI
1630	Smyd4	-0.0665531	0.862427	0.0379891	0.94692	other
1631	Phldb3	-1.16302	1.62e-08	-0.605455	0.00350305	other
1632	Kif19a	1.05094	0.000106641	1.38326	9.1e-08	other
1633	Nt5c3b	-0.153258	0.551083	-0.350295	0.130531	other
1634	Steap2	0.714646	0.75165	1.15493	0.661403	other
1635	Pcbp2	-0.107474	0.644124	0.0372064	0.925475	other
1636	Brwd1	-0.220959	0.661108	-0.132755	0.865955	other
1637	Tulp4	0.0721598	0.791687	0.183857	0.519999	other
1638	Lin9	-0.54468	0.359895	-1.00918	0.0695939	other
1639	Gpr35	0.416762	0.521646	0.968235	0.0729302	other
1640	Med7	0.830257	0.00124438	0.677879	0.0156588	other
1641	Rdx	0.239466	0.592462	0.175246	0.796237	other
1642	Vmn2r55	2.37819	0.0130566	1.98906	0.0660103	other
1643	AW209491	-0.125223	0.627183	0.10023	0.779797	other
1644	Tfe3	-0.740194	1.01e-10	-0.681098	4.44e-09	other
1645	Cyp26c1	3.72905	0.0675443	1.98477	0.525356	other
1646	Pcdh19	0.263696	0.93148	-0.450258	0.91793	other
1647	Zfp938	-0.154	0.82592	-0.361514	0.645167	other
1648	Gm11545	-2.98029	0.000575049	-1.60422	0.074385	other
1649	Dtymk	-0.208062	0.47725	-0.159671	0.698525	other
1650	Cdk12	0.728578	0.00175864	0.313939	0.345286	other
1651	Gas7	-0.33659	0.0235428	0.0290011	0.932341	other
1652	Bach2	0.376024	0.506941	0.243582	0.780292	other
1653	Kazn	1.13382	0.308035	1.65936	0.104929	other
1654	C2cd5	0.661112	0.00357793	0.452595	0.0901338	other
1655	Phf21a	-0.0843952	0.687118	-0.345821	0.0324851	other
1656	Cnbp	-0.292823	0.0028314	-0.00539426	0.981195	other
1657	Cenpw	0.355321	0.630063	0.491516	0.567382	other
1658	Tomm40	-0.177101	0.334154	-0.187998	0.377417	other
1659	Dgcr2	-0.165804	0.329132	-0.0755094	0.790456	other
1660	Dlg4	-0.420524	0.012575	-0.33922	0.0660071	other
1661	Atp7a	1.40654	3.8e-06	1.64821	5.8e-08	other
1662	Capn3	0.620835	0.647962	0.147841	0.953937	other
1663	Cbfa2t3	-3.76305	0.000669812	-2.58772	0.00274336	other
1664	Rnft2	-1.44575	0.0611061	-0.519274	0.635663	other
1665	Stau1	0.789845	2.34e-20	0.396077	1.87e-05	other
1666	Srrt	0.0235695	0.869334	-0.172688	0.0917457	other
1667	Hnrnpm	0.109259	0.744647	-0.0847606	0.865955	other
1668	Sec61g	0.48887	0.00141782	0.314375	0.0828313	other
1669	Mdfi	-1.57008	0.368923	-2.80009	0.168095	other
1670	Synpo	-0.143782	0.914435	-1.58772	0.135512	other
1671	Nos1ap	0.301158	0.565685	0.153132	0.855582	other
1672	Col18a1	-0.00228745	0.996017	-0.0775793	0.899192	other
1673	Ptpn11	0.180114	0.108307	0.0823547	0.644982	other
1674	Eftud2	0.136105	0.317013	0.0242843	0.927307	other
1675	Apoc1	-1.51173	0.21999	-0.589092	0.732993	other
1676	Wdr36	0.117144	0.426217	-0.0418596	0.869625	other
1677	Dzip3	0.064629	0.957633	-0.115251	0.949112	other
1678	Banp	-0.565434	0.169762	-0.340984	0.559458	other
1679	Lsm2	0.0778889	0.818493	0.269125	0.374882	other
1680	Ppih	0.0294855	0.923159	0.0451742	0.909068	other
1681	Cic	-0.436004	0.000762258	-0.360703	0.0100257	other
1682	1700093K21Rik	-0.370855	0.887346	0.641263	0.834414	other
1683	Atp2a2	0.144484	0.211583	-0.0189436	0.937656	other
1684	Cul4b	0.376244	0.433983	0.125163	0.884063	other
1685	Ssb	0.331267	0.632281	0.100756	0.933056	other
1686	Prg4	0.237317	0.875258	0.514824	0.772582	other
1687	Tnk2	-0.102295	0.917133	-0.240235	0.845308	other
1688	Mgat1	2.60508	3.19e-106	0.857709	9.21e-12	only_IFNI
1689	Nxt1	-0.316094	0.189797	-0.178056	0.607309	other
1690	Lrrc61	0.0195376	0.954478	0.2349	0.422442	other
1691	Cdca2	-0.766238	0.20388	-0.249087	0.810536	other
1692	Inpp5d	-0.477964	7.12e-06	-0.376918	0.000854085	other
1693	Echdc1	0.791343	0.103468	0.446683	0.525926	other
1694	Rnf146	0.0186687	0.956171	0.0682765	0.879091	other
1695	Yif1b	-0.128753	0.661819	-0.0821738	0.856668	other
1696	Acvr1	0.0729187	0.75121	-0.310171	0.0942172	other
1697	Akt2	0.0625148	0.759284	0.31053	0.042715	other
1698	Lnp	0.702632	0.112305	0.128387	0.889241	other
1699	Anxa6	0.144979	0.424578	0.0903489	0.748983	other
1700	Gigyf2	-0.0593218	0.870075	0.0392942	0.942281	other
1701	Dclre1c	1.64367	1.02e-06	0.0412053	0.964195	only_IFNI
1702	Ppm1h	0.178838	0.0777278	0.227699	0.0234136	other
1703	Celf2	0.328148	0.326299	-0.11659	0.843929	other
1704	Ngfrap1	-0.219428	0.255355	-0.0492158	0.892515	other
1705	Acp1	0.466345	9.89e-05	0.163288	0.357608	other
1706	1810043H04Rik	0.161265	0.615961	-0.0716785	0.893701	other
1707	Hmbs	-0.0979916	0.722696	-0.168272	0.599167	other
1708	Hpn	-0.222923	0.755526	0.0750292	0.948413	other
1709	Fyco1	0.776312	0.00194701	0.545338	0.0594076	other
1710	Zfp945	0.987716	0.0109983	2.00588	9.93e-09	only_IFNgamma
1711	Ttk	1.27066	0.0758848	0.539419	0.655597	other
1712	Abhd14a	0.0638875	0.906939	-0.159508	0.813604	other
1713	Itsn1	0.528973	4.69e-06	0.339792	0.00841127	other
1714	Keap1	1.01317	1.09e-24	0.0287832	0.910286	only_IFNI
1715	Zfp426	-0.39871	0.225822	-0.188899	0.714535	other
1716	Snx12	-0.092453	0.524941	-0.0616378	0.781219	other
1717	Kif1a	4.16224	2.67e-06	3.21925	0.000844752	other
1718	Cd72	0.118363	0.75343	-0.237475	0.578924	other
1719	Dmtf1	0.257508	0.645327	0.137712	0.878708	other
1720	Fiz1	-0.0936111	0.720673	-0.0641387	0.871583	other
1721	Eci2	0.262187	0.0954531	0.0249924	0.944101	other
1722	Gprc5c	-0.953387	2.39e-07	-1.38284	4.13e-14	other
1723	Sin3a	-0.716903	2.17e-06	-0.389548	0.0246353	other
1724	Tmem87a	0.734886	0.00381137	0.31356	0.400147	other
1725	Ifnar2	0.246385	0.0103002	0.293797	0.00218705	other
1726	Canx	0.115555	0.704638	0.00995629	0.984327	other
1727	Capn1	0.32196	0.0818383	0.723092	7.84e-06	other
1728	Efcab12	-1.22739	0.404265	-0.273943	0.903504	other
1729	Mettl8	0.250983	0.26833	0.0701984	0.865955	other
1730	Samd11	0.358155	0.80259	-0.756343	0.689435	other
1731	Syn1	-0.205844	0.63248	-0.292345	0.568886	other
1732	Ank1	-0.209783	0.676234	-0.348967	0.536411	other
1733	Sf1	-0.0705203	0.674967	-0.062931	0.798229	other
1734	Anxa7	0.726033	1.24e-11	0.632565	7.95e-09	other
1735	Pclo	-0.890054	0.660085	-1.43001	0.557258	other
1736	Capn12	1.36979	0.470502	0.171202	0.966373	other
1737	Gpatch4	1.01044	1.55e-08	0.806455	1.47e-05	only_IFNI
1738	Foxp4	-0.0453045	0.88926	-0.0510991	0.907646	other
1739	Ddx6	-0.166241	0.534008	0.0663378	0.884459	other
1740	Rbfox2	0.183266	0.657419	0.15103	0.802214	other
1741	Dnpep	-0.2598	0.296069	-0.0891965	0.838483	other
1742	Nfya	-0.710962	4.05e-11	-0.501122	8.11e-06	other
1743	Crem	2.68394	5.14e-26	2.74391	5.42e-27	other
1744	Nav2	0.089442	0.630063	-0.248076	0.126089	other
1745	Serac1	-1.33685	2.31e-09	-0.528068	0.0243838	other
1746	Runx1	0.131545	0.591058	0.00910236	0.982896	other
1747	Pigx	0.0806315	0.7996	0.167072	0.644556	other
1748	Kctd9	-0.712872	0.00474051	-0.180169	0.684858	other
1749	Zfp661	-0.288475	0.513425	-0.214719	0.734997	other
1750	Serpinh1	-1.39736	0.56736	-0.593624	0.877547	other
1751	Cd151	-0.445843	0.00338553	-0.394949	0.0153104	other
1752	Cd33	1.34066	7.24e-10	0.974034	2.32e-05	only_IFNI
1753	Cd34	0.368933	0.769355	0.205027	0.915351	other
1754	Cd59a	-0.0367055	0.901378	0.0525148	0.895202	other
1755	Comt	-0.374862	0.0503358	-0.113767	0.746194	other
1756	Reps1	-0.0235889	0.937972	0.00476492	0.99056	other
1757	Fkbp8	0.0923146	0.710401	0.0588366	0.879091	other
1758	Fxyd5	-0.1088	0.683273	-0.0263784	0.956907	other
1759	Cdc25b	-1.37893	2.95e-13	-1.33192	1.15e-12	other
1760	Uhrf1	-0.519001	0.331887	-0.022928	0.981669	other
1761	Lyn	2.04526	1.03e-35	1.82358	3.14e-28	other
1762	Cdkn1a	2.64607	2.71e-37	1.39817	1.12e-10	other
1763	Lipa	0.158844	0.1644	-0.103066	0.51731	other
1764	Uba3	0.658937	0.229507	0.327532	0.708802	other
1765	Zfp322a	-0.0953171	0.906939	-0.133062	0.902797	other
1766	Cmah	1.31736	0.0348388	0.399496	0.726657	only_IFNI
1767	Atg16l2	-0.411968	0.157862	-0.228685	0.584212	other
1768	Ccdc6	0.812758	5.35e-17	0.133903	0.401659	other
1769	Lrrc10b	-0.165129	0.924835	-0.372318	0.868473	other
1770	Sprtn	-0.0684126	0.754321	0.130307	0.588988	other
1771	Lrrc73	-0.357715	0.695404	-0.54249	0.621362	other
1772	Ncoa7	2.67855	8.24e-14	0.830303	0.0695939	only_IFNI
1773	Stau2	0.21731	0.425575	0.211038	0.534643	other
1774	Igf1	-0.164152	0.72838	-0.234172	0.69753	other
1775	Eif2b3	0.218223	0.350055	0.0400658	0.929442	other
1776	Wdfy1	-0.180183	0.215611	-0.149573	0.406936	other
1777	Caprin1	0.267698	0.279445	0.0974401	0.825653	other
1778	Tbc1d9	0.0368732	0.923699	-0.296508	0.345767	other
1779	Lrrfip1	-0.362308	0.288993	-0.582426	0.0763839	other
1780	Ptprc	1.17396	0.0213825	0.984888	0.0874757	only_IFNI
1781	Idh1	-0.349004	0.00744894	-0.503353	6.65e-05	other
1782	Nedd9	-0.380412	0.272962	0.0833981	0.895885	other
1783	Cyth1	-0.303142	0.213646	-0.664966	0.00173836	other
1784	Cyth2	-0.316247	0.0711964	-0.111697	0.709203	other
1785	Abl1	-1.00879	1.63e-12	-0.684287	4.31e-06	other
1786	Tlk2	2.6491	8.8e-28	0.989981	0.000255548	only_IFNI
1787	Ifitm1	2.05678	0.0026836	3.09039	1.83e-06	other
1788	Arhgef10l	-2.35792	2.48e-31	-1.60572	2.29e-15	other
1789	C030039L03Rik	-0.199007	0.839606	-0.0323322	0.981219	other
1790	Atp5c1	0.0530618	0.797099	0.0761649	0.781588	other
1791	Bicd1	0.743133	0.451733	0.369775	0.824198	other
1792	Slc8a1	0.49431	0.0851512	0.200011	0.675017	other
1793	Bub1	0.0693162	0.955342	0.307013	0.844714	other
1794	Fxr1	1.05906	0.00552723	0.193318	0.810536	only_IFNI
1795	Mitf	0.794502	0.0153392	-0.0460579	0.95599	other
1796	Naca	0.0962564	0.549635	0.117499	0.547702	other
1797	Tmem194	0.999937	1.69e-07	0.0732474	0.878155	other
1798	Odf2	-0.495674	3.64e-05	-0.347243	0.00742401	other
1799	Fcrl5	1.59776	0.384915	1.13432	0.676447	other
1800	Sin3b	0.13622	0.444701	0.0551791	0.856008	other
1801	Fam214a	-1.31258	2.57e-08	-0.79163	0.0015219	other
1802	Msr1	0.905478	0.021454	0.383047	0.530412	other
1803	Fam131b	6.72913	1.23e-06	2.34747	0.294012	other
1804	Crx	1.39659	0.131521	1.06967	0.365627	other
1805	Shc1	-0.211726	0.120304	-0.0965055	0.65635	other
1806	Gatad2a	0.504848	0.000447104	0.101025	0.719994	other
1807	Xkr5	-0.192353	0.909652	0.462644	0.808612	other
1808	Synj2	-1.62961	6.65e-31	-1.35257	5.51e-23	other
1809	Phf8	0.359287	0.00336594	0.188062	0.24286	other
1810	Vps26a	0.102771	0.775615	0.0586605	0.915504	other
1811	Dad1	-0.0107982	0.966678	-0.0312565	0.932341	other
1812	Tbc1d14	1.14196	7.61e-41	0.766527	1.97e-18	only_IFNI
1813	Mocs2	0.585561	5.57e-05	0.176937	0.439893	other
1814	Lrrc32	-1.25858	0.181588	-3.08304	0.0102081	other
1815	Lifr	-0.0310436	0.964873	1.12522	0.010176	only_IFNgamma
1816	Dyrk1a	-0.673154	2.34e-11	0.135697	0.355631	other
1817	Eaf2	1.27362	0.112998	1.16952	0.200911	other
1818	Ldb1	-0.571868	0.000239098	-0.3031	0.111777	other
1819	Fggy	0.238097	0.410233	0.193612	0.621412	other
1820	Rnf13	0.146039	0.742958	0.165271	0.792152	other
1821	Epb4.1l5	0.478737	0.282611	0.0434882	0.964195	other
1822	Thrb	1.37277	0.0285758	0.782908	0.377291	only_IFNI
1823	Slain2	-0.163215	0.447045	-0.0422721	0.91124	other
1824	Amn1	1.51443	1.03e-11	1.08692	3.97e-06	other
1825	Tec	1.18471	2.27e-27	1.52201	5.09e-45	other
1826	Vmn2r29	1.09746	0.0593254	0.564947	0.522369	other
1827	Ctdsp2	-0.621418	7.01e-05	0.597954	0.000187007	other
1828	Lair1	0.359551	0.0974802	0.530735	0.0105726	other
1829	Frrs1	-0.250134	0.0042898	-0.144767	0.179159	other
1830	Sep.09	-0.495688	0.0278128	-0.451181	0.0685802	other
1831	Itga9	0.30641	0.0906729	0.206795	0.380709	other
1832	Arhgef7	-1.00713	9.72e-17	-0.794159	1.19e-10	other
1833	Isg20	5.5719	3.71e-51	0.705969	0.231451	only_IFNI
1834	Csf1	4.55254	1.6e-111	2.78498	1.02e-39	other
1835	Wtap	0.392646	0.0865796	0.628331	0.00339434	other
1836	Lima1	-0.93062	8.87e-15	-0.685296	1.61e-08	other
1837	Ltbp4	1.52097	0.13307	0.308511	0.891764	other
1838	4833420G17Rik	-0.278968	0.371175	-0.0996153	0.855485	other
1839	Irak2	-0.193758	0.260625	0.28091	0.0943834	other
1840	Nudcd1	0.453423	0.380979	0.503578	0.403555	other
1841	A530064D06Rik	-0.0555768	0.923953	-0.518208	0.251038	other
1842	Glo1	-0.0462168	0.794786	0.0335865	0.898483	other
1843	Cutc	2.03022	2.41e-27	0.311847	0.305718	only_IFNI
1844	Stat5b	1.53453	2.54e-41	1.46282	1.87e-37	other
1845	Serbp1	0.088468	0.519813	-0.0171905	0.947153	other
1846	Stxbp1	0.497107	1.13e-07	-6.62e-05	0.999903	other
1847	Brd3	-1.28175	1.75e-44	-0.638664	2.05e-13	other
1848	Pabpc1l	-0.300281	0.753845	0.0460164	0.975999	other
1849	Nde1	-0.394702	0.000456444	-0.358844	0.0020517	other
1850	Pdlim7	-1.2015	0.000693512	-0.766943	0.0557712	other
1851	Smarcc2	-0.170199	0.243644	-0.095547	0.667568	other
1852	Syt3	-0.0874867	0.929566	-0.358903	0.754224	other
1853	Qrich1	-0.355282	0.000602717	-0.200135	0.10832	other
1854	Ppp4r1	-0.105243	0.368667	0.140232	0.248908	other
1855	Tcf20	-0.268097	0.131324	0.0409731	0.907938	other
1856	Stox2	2.2686	0.160344	0.151294	0.972801	other
1857	4930506M07Rik	0.0620143	0.815434	0.204511	0.414793	other
1858	Ccpg1	0.0938498	0.742689	0.0483609	0.91309	other
1859	Slc16a10	-0.450849	0.00162472	-0.894094	3.03e-11	other
1860	Rps6kb1	0.556707	0.230487	0.516945	0.354552	other
1861	Pank1	-0.379664	0.185695	-0.623049	0.0207853	other
1862	Eml4	0.773262	0.00327351	-0.030089	0.964392	other
1863	Nedd4l	-0.0203278	0.919582	-0.151005	0.358469	other
1864	Zmym4	0.0380582	0.935676	0.1018	0.864676	other
1865	Pced1a	-0.130408	0.557042	-0.379093	0.039699	other
1866	Ksr2	0.422672	0.659249	0.0121907	0.993496	other
1867	Ehbp1l1	-0.852945	1.18e-17	-0.672395	3.52e-11	other
1868	Jmjd7	-0.954385	0.0421774	-0.362456	0.587133	other
1869	Scfd2	0.259012	0.326849	0.145505	0.722	other
1870	Mfsd4	0.783817	0.00838879	0.357954	0.410936	other
1871	Plcl1	0.43586	0.71243	0.0948984	0.964195	other
1872	Fnbp1l	0.408383	0.681855	-0.0929771	0.959875	other
1873	9930111J21Rik1	3.3866	1.94e-06	2.0964	0.00870141	other
1874	Fam208a	-0.0661325	0.945909	0.19276	0.875868	other
1875	U2surp	0.544933	0.332573	0.285117	0.754662	other
1876	Lin54	0.77353	0.0114584	0.243441	0.651933	other
1877	Suv420h2	-1.44672	3.21e-16	-0.691922	0.000152578	other
1878	Tssc4	-0.328078	0.228049	-0.230383	0.525877	other
1879	Fancf	-1.12614	0.0257317	-0.309298	0.701816	other
1880	Zbtb44	-0.48174	0.177048	-0.210483	0.719233	other
1881	Ncaph2	0.0456646	0.848295	0.0182101	0.962569	other
1882	Phlpp2	0.227424	0.375623	-0.232397	0.466133	other
1883	A630033H20Rik	0.0646164	0.950495	0.0117776	0.993318	other
1884	Dazap1	-0.147056	0.369913	-0.134862	0.513642	other
1885	Galnt9	-3.67926	1.95e-07	0.613171	0.486955	other
1886	Arhgap17	0.380535	8.08e-08	-0.249354	0.001478	other
1887	Suds3	0.446102	0.000420993	-0.00117664	0.997609	other
1888	Mkl2	-1.34629	6.95e-21	-0.752835	4.22e-07	other
1889	Zcchc2	3.79746	1.11e-116	1.72754	5.93e-24	other
1890	Pvrl4	2.19303	1.23e-31	0.56446	0.0149084	only_IFNI
1891	Bdh1	-0.0602798	0.889441	0.0321073	0.961556	other
1892	Rhbdd1	0.146374	0.429766	0.133561	0.582408	other
1893	Tnrc18	-0.717905	5.85e-08	-1.04924	7.63e-16	other
1894	Kit	-0.579165	0.133253	-0.435257	0.351322	other
1895	Kansl1l	0.118242	0.88179	-0.319742	0.72766	other
1896	Inppl1	-0.782863	1.06e-10	-0.661851	1.03e-07	other
1897	Corin	-0.667252	0.682336	-0.592287	0.794397	other
1898	Pcdh7	-0.406157	0.12498	-0.606679	0.0170833	other
1899	Pde7a	0.96955	9.6e-05	0.445047	0.172038	other
1900	Sirt2	-0.0780776	0.750882	0.0280365	0.94689	other
1901	2310022A10Rik	-1.20513	1.01e-09	-0.546369	0.0164334	other
1902	Lrrc8d	-1.17114	2.6e-12	-1.04451	6.4e-10	other
1903	Klhl25	-1.35017	2.1e-14	-0.0229667	0.961446	other
1904	Pnpla6	-0.226351	0.147195	-0.151012	0.466053	other
1905	Ap3m2	0.416749	0.00465876	-0.0654552	0.836784	other
1906	Wrn	1.13628	0.00825198	0.512203	0.415653	only_IFNI
1907	Upf1	-0.379847	0.00511044	-0.172073	0.369894	other
1908	Klhl26	-0.21568	0.277497	-0.214824	0.351096	other
1909	Eps15l1	0.00772075	0.968657	0.0223967	0.937391	other
1910	Tnpo2	-0.250183	0.14435	-0.186797	0.394001	other
1911	Faim	0.222806	0.212222	0.0659725	0.840196	other
1912	Ubl7	0.472048	0.00483743	0.101733	0.762273	other
1913	Epha7	0.960826	0.630746	-0.831777	0.821141	other
1914	Fyn	0.505843	5.26e-05	0.337237	0.0163958	other
1915	Nab2	-0.81975	5.41e-10	-0.654556	1.29e-06	other
1916	Hp1bp3	0.355703	3.29e-08	0.0144691	0.931177	other
1917	Lepr	0.758107	0.457446	1.2859	0.171322	other
1918	Tfap2a	2.01993	0.0521566	0.921689	0.595695	other
1919	Nfia	0.406676	0.280255	0.0774967	0.914004	other
1920	Pla2g5	-0.194966	0.849971	-0.163116	0.909068	other
1921	Rad54l	0.0829263	0.878147	0.149413	0.825653	other
1922	Ccdc53	0.353882	0.0366226	0.234816	0.271047	other
1923	Gpbp1	0.644544	0.280287	0.160727	0.888504	other
1924	Casp8ap2	0.395446	0.625373	0.142507	0.915279	other
1925	Ccnc	0.494955	0.418341	0.344691	0.700783	other
1926	Cdc14b	-0.223311	0.616739	-0.194793	0.76125	other
1927	Gmeb1	0.167353	0.384211	0.113317	0.684661	other
1928	B3galt5	-2.99251	0.000692487	-2.10087	0.00772071	other
1929	Tiam2	-1.02749	0.180395	-0.344356	0.775021	other
1930	Eif4a2	-0.218992	0.663596	-0.0754691	0.929906	other
1931	Qser1	-0.36896	0.416779	-0.113576	0.889915	other
1932	9030025P20Rik	-0.160966	0.750491	-0.964761	0.0105557	other
1933	Pnp2	5.18313	1.75e-37	3.48537	2.4e-16	other
1934	Gm3435	-0.64634	0.26615	-0.398803	0.621362	other
1935	Il1r1	-1.01709	0.162687	-0.736397	0.398682	other
1936	Cdyl	-1.26557	2.65e-13	-0.293141	0.17201	other
1937	Sema4c	-0.143559	0.673511	-0.455407	0.114292	other
1938	Naip2	0.13025	0.492157	-0.22835	0.227227	other
1939	Ptpn2	1.59195	8.66e-08	1.20097	0.000139145	other
1940	Gm13157	-0.528168	0.356805	-0.243527	0.798262	other
1941	Snx16	-1.09408	0.000822735	-0.347147	0.467516	other
1942	Trp53	-0.50504	0.000107454	-0.361289	0.0109936	other
1943	Ercc1	0.0629051	0.856183	-0.120498	0.78366	other
1944	Pparg	-1.23894	2.11e-15	-1.152	7.71e-14	other
1945	Aldh7a1	0.157962	0.702132	0.0351811	0.962569	other
1946	Acrbp	-1.974	5.48e-05	-1.57187	0.000920372	other
1947	Ndufaf2	0.041638	0.925063	0.236749	0.569217	other
1948	Snx10	1.94665	6.1e-12	1.17708	0.000113656	other
1949	Sirt3	1.39332	1.17e-15	1.45141	4.26e-17	other
1950	Adgb	0.338331	0.731587	-0.0427886	0.979288	other
1951	Eif2b4	-0.264181	0.24469	-0.104275	0.788462	other
1952	Inpp5a	-0.122206	0.567128	-0.120099	0.668745	other
1953	Rbm47	-0.218628	0.0623113	-0.749396	8.65e-14	other
1954	Gm1564	0.564188	0.847242	-1.50409	0.698815	other
1955	Tspan32	-0.172123	0.772934	0.0533267	0.958171	other
1956	Atp13a3	0.18832	0.72989	0.189805	0.809975	other
1957	Cecr2	1.04764	0.59867	1.18455	0.635494	other
1958	Cyld	0.518323	0.164421	0.597859	0.13071	other
1959	Dlgap1	-1.58691	0.406705	-2.75622	0.19441	other
1960	Gpank1	-0.497731	0.0366959	-0.38925	0.155277	other
1961	Mthfsl	0.143322	0.659611	-0.101913	0.836705	other
1962	Psen2	-0.163851	0.278881	-0.186555	0.264168	other
1963	Epb4.1	0.0864149	0.594513	-0.536764	2.51e-06	other
1964	Dedd	1.60048	1.98e-46	1.04432	1.42e-19	other
1965	Cep250	-0.402492	2.83e-06	-0.282923	0.00198222	other
1966	Gspt1	0.0396793	0.88926	-0.0959868	0.784263	other
1967	Drosha	0.201167	0.293191	0.0648875	0.850407	other
1968	Arhgef1	0.000551752	0.998029	-0.150403	0.420239	other
1969	Oxr1	0.392371	0.41377	0.16213	0.843357	other
1970	Zfp207	0.167249	0.468086	0.0119844	0.977889	other
1971	Jade1	-2.38001	3.26e-22	-0.671994	0.004529	other
1972	Smarcd2	-0.127125	0.472846	-0.0506017	0.865955	other
1973	Sgce	0.652214	0.74778	-0.0112571	0.997785	other
1974	Arf1	0.0841919	0.573701	0.181588	0.195645	other
1975	Ptk2	0.591658	0.000234996	-0.0230561	0.958629	other
1976	Lpin1	-1.683	3.93e-09	-0.520977	0.168095	other
1977	Hdac6	0.167627	0.389651	0.0901384	0.771983	other
1978	Hras	-0.384898	0.0341507	-0.16979	0.5318	other
1979	Nfe2l1	-0.476535	0.00140248	-0.205087	0.32949	other
1980	Sema6b	1.16165	4.23e-10	1.33563	5.3e-13	other
1981	Tbrg4	-0.0327117	0.896102	0.0200484	0.958629	other
1982	Tcn2	-0.109825	0.671705	0.00571492	0.98957	other
1983	Tpst1	3.81201	5.24e-151	2.78569	2.68e-79	other
1984	Srrm1	0.140987	0.222709	-0.0446323	0.832071	other
1985	Nucb2	0.441124	0.176501	0.339491	0.418303	other
1986	Rpl35a	0.0869736	0.653164	-0.000887461	0.99842	other
1987	Hexim2	-1.24045	0.0174601	-1.03079	0.0548523	other
1988	Lzts2	0.400832	0.100672	-0.724514	0.00343484	other
1989	Zkscan17	-0.618712	2.2e-05	-0.433551	0.00526752	other
1990	Kars	1.02314	9.84e-17	0.732838	9.91e-09	only_IFNI
1991	Pttg1	0.962625	6.11e-16	0.020605	0.953976	other
1992	Rfesd	0.177759	0.621124	0.566252	0.0400987	other
1993	Iqsec1	-1.06245	2.25e-06	-0.793034	0.000944874	other
1994	Gpr160	0.905977	0.000459654	1.46564	4.05e-10	only_IFNgamma
1995	Apobec1	-0.486183	1.01e-08	-0.975221	2.12e-32	other
1996	Megf11	0.311624	0.805984	0.228431	0.902797	other
1997	Cdv3	0.0317118	0.894464	0.00253579	0.993496	other
1998	Nxpe3	1.03476	0.48133	-0.0296095	0.991708	other
1999	Dennd6a	-0.148943	0.619726	0.0256665	0.963754	other
[truncated: 10,327 more rows]
