# Supplementary material for: Interferons reshape the 3D conformation and accessibility of macrophage chromatin
Source: iScience. 2022 Feb 1;25(3):103840. doi: 10.1016/j.isci.2022.103840 (PMC8857492; doi:10.1016/j.isci.2022.103840)
Supplement: Table S4. Analysis of chromatin interaction strength between regulatory or control regions, related to figure 5I. Values underlying the interaction strength scores shown in the figure [file mmc5.xlsx]

## Sheet: Sheet1
treatment	group	value
ut	original_interactions	0.0291104
ut	original_interactions	0.0121752
ut	original_interactions	0.00560061
ut	original_interactions	0.00243434
ut	original_interactions	0.0120588
ut	original_interactions	0.00460176
ut	original_interactions	0.00353293
ut	original_interactions	0.00808672
ut	original_interactions	0.00339556
ut	original_interactions	0.0579719
ut	original_interactions	0.0103754
ut	original_interactions	0.00989496
ut	original_interactions	0.00319567
ut	original_interactions	0.00996638
ut	original_interactions	0.0178934
ut	original_interactions	0.00434946
ut	original_interactions	0.00837123
ut	original_interactions	0.0041265
ut	original_interactions	0.00688691
ut	original_interactions	0.00315074
ut	original_interactions	0.00280818
ut	original_interactions	0.0215599
ut	original_interactions	0.00446411
ut	original_interactions	0.00321206
ut	original_interactions	0.00204488
ut	original_interactions	0.00493183
ut	original_interactions	0.00501393
ut	original_interactions	0.0043092
ut	original_interactions	0.0368318
ut	original_interactions	0.00709884
ut	original_interactions	0.00779908
ut	original_interactions	0.0635071
ut	original_interactions	0.0343609
ut	original_interactions	0.0200621
ut	original_interactions	0.0343609
ut	original_interactions	0.0200621
ut	original_interactions	0.0386329
ut	original_interactions	0.0485106
ut	original_interactions	0.00701949
ut	original_interactions	0.00268811
ut	original_interactions	0.00268811
ut	original_interactions	0.00166468
ut	original_interactions	0.00701949
ut	original_interactions	0.00268811
ut	original_interactions	0.00268811
ut	original_interactions	0.00166468
ut	original_interactions	0.0224289
ut	original_interactions	0.0224289
ut	original_interactions	0.0109381
ut	original_interactions	0.0949306
ut	original_interactions	0.00780129
ut	original_interactions	0.00780129
ut	original_interactions	0.0257717
ut	original_interactions	0.00598332
ut	original_interactions	0.00297291
ut	original_interactions	0.00320674
ut	original_interactions	0.0019322
ut	original_interactions	0.00261433
ut	original_interactions	0.00234795
ut	original_interactions	0.00269077
ut	original_interactions	0.000963471
ut	original_interactions	0.00167852
ut	original_interactions	0.00823625
ut	original_interactions	0.00251786
ut	original_interactions	0.00217272
ut	original_interactions	0.00225174
ut	original_interactions	0.00113871
ut	original_interactions	0.00096602
ut	original_interactions	0.00136734
ut	original_interactions	0.000489598
ut	original_interactions	0.000511774
ut	original_interactions	0.0092059
ut	original_interactions	0.00738574
ut	original_interactions	0.00560207
ut	original_interactions	0.0070167
ut	original_interactions	0.00636985
ut	original_interactions	0.00503665
ut	original_interactions	0.00353659
ut	original_interactions	0.00457013
ut	original_interactions	0.0778012
ut	original_interactions	0.0156428
ut	original_interactions	0.0103991
ut	original_interactions	0.0071061
ut	original_interactions	0.0144586
ut	original_interactions	0.0108249
ut	original_interactions	0.0059036
ut	original_interactions	0.0131269
ut	original_interactions	0.00531331
ut	original_interactions	0.00430186
ut	original_interactions	0.0137054
ut	original_interactions	0.0177683
ut	original_interactions	0.00689859
ut	original_interactions	0.027961
ut	original_interactions	0.0250441
ut	original_interactions	0.0151389
ut	original_interactions	0.0125301
ut	original_interactions	0.00780202
ut	original_interactions	0.128559
ut	original_interactions	0.0178336
ut	original_interactions	0.0127712
ut	original_interactions	0.018912
ut	original_interactions	0.0268632
ut	original_interactions	0.00898069
ut	original_interactions	0.0144938
ut	original_interactions	0.0259849
ut	original_interactions	0.0169205
ut	original_interactions	0.0463965
ut	original_interactions	0.143403
ut	original_interactions	0.0175133
ut	original_interactions	0.0048565
ut	original_interactions	0.005999
ut	original_interactions	0.00728755
ut	original_interactions	0.0175133
ut	original_interactions	0.0048565
ut	original_interactions	0.005999
ut	original_interactions	0.00728755
ut	original_interactions	0.0114703
ut	original_interactions	0.0100506
ut	original_interactions	0.0115994
ut	original_interactions	0.132569
ut	original_interactions	0.0473491
ut	original_interactions	0.0621069
ut	mean_ctrl_interactions	0.0276943
ut	mean_ctrl_interactions	0.00749085
ut	mean_ctrl_interactions	0.0045664
ut	mean_ctrl_interactions	0.00360251
ut	mean_ctrl_interactions	0.010086
ut	mean_ctrl_interactions	0.00956781
ut	mean_ctrl_interactions	0.00609994
ut	mean_ctrl_interactions	0.0158339
ut	mean_ctrl_interactions	0.0202287
ut	mean_ctrl_interactions	0.0575368
ut	mean_ctrl_interactions	0.00357049
ut	mean_ctrl_interactions	0.00462209
ut	mean_ctrl_interactions	0.00187376
ut	mean_ctrl_interactions	0.00153493
ut	mean_ctrl_interactions	0.00144817
ut	mean_ctrl_interactions	0.00179204
ut	mean_ctrl_interactions	0.0118917
ut	mean_ctrl_interactions	0.00749923
ut	mean_ctrl_interactions	0.00360487
ut	mean_ctrl_interactions	0.00356232
ut	mean_ctrl_interactions	0.000938623
ut	mean_ctrl_interactions	0.02496
ut	mean_ctrl_interactions	0.00926193
ut	mean_ctrl_interactions	0.00770527
ut	mean_ctrl_interactions	0.00318389
ut	mean_ctrl_interactions	0.00679704
ut	mean_ctrl_interactions	0.00782593
ut	mean_ctrl_interactions	0.00501373
ut	mean_ctrl_interactions	0.0550088
ut	mean_ctrl_interactions	0.00767269
ut	mean_ctrl_interactions	0.00875638
ut	mean_ctrl_interactions	0.0647858
ut	mean_ctrl_interactions	0.0237614
ut	mean_ctrl_interactions	0.0115855
ut	mean_ctrl_interactions	0.0330089
ut	mean_ctrl_interactions	0.0156319
ut	mean_ctrl_interactions	0.0317916
ut	mean_ctrl_interactions	0.052994
ut	mean_ctrl_interactions	0.00554356
ut	mean_ctrl_interactions	0.00253646
ut	mean_ctrl_interactions	0.00253646
ut	mean_ctrl_interactions	0.00224312
ut	mean_ctrl_interactions	0.00550585
ut	mean_ctrl_interactions	0.00230116
ut	mean_ctrl_interactions	0.00242146
ut	mean_ctrl_interactions	0.00154683
ut	mean_ctrl_interactions	0.011764
ut	mean_ctrl_interactions	0.0101252
ut	mean_ctrl_interactions	0.00605363
ut	mean_ctrl_interactions	0.0949306
ut	mean_ctrl_interactions	0.00735254
ut	mean_ctrl_interactions	0.00735254
ut	mean_ctrl_interactions	0.0326931
ut	mean_ctrl_interactions	0.0100334
ut	mean_ctrl_interactions	0.00616498
ut	mean_ctrl_interactions	0.00577229
ut	mean_ctrl_interactions	0.00220272
ut	mean_ctrl_interactions	0.0032445
ut	mean_ctrl_interactions	0.00215308
ut	mean_ctrl_interactions	0.00262377
ut	mean_ctrl_interactions	0.00285739
ut	mean_ctrl_interactions	0.00213548
ut	mean_ctrl_interactions	0.0101114
ut	mean_ctrl_interactions	0.0104915
ut	mean_ctrl_interactions	0.00819999
ut	mean_ctrl_interactions	0.00196077
ut	mean_ctrl_interactions	0.000571333
ut	mean_ctrl_interactions	0.00331973
ut	mean_ctrl_interactions	0.0030874
ut	mean_ctrl_interactions	0.00156323
ut	mean_ctrl_interactions	0.00196675
ut	mean_ctrl_interactions	0.00915581
ut	mean_ctrl_interactions	0.0057391
ut	mean_ctrl_interactions	0.00411376
ut	mean_ctrl_interactions	0.00338289
ut	mean_ctrl_interactions	0.00321885
ut	mean_ctrl_interactions	0.00308601
ut	mean_ctrl_interactions	0.00173664
ut	mean_ctrl_interactions	0.00272612
ut	mean_ctrl_interactions	0.0618149
ut	mean_ctrl_interactions	0.0102793
ut	mean_ctrl_interactions	0.00522204
ut	mean_ctrl_interactions	0.00451478
ut	mean_ctrl_interactions	0.00540214
ut	mean_ctrl_interactions	0.00558257
ut	mean_ctrl_interactions	0.0034746
ut	mean_ctrl_interactions	0.014681
ut	mean_ctrl_interactions	0.00683945
ut	mean_ctrl_interactions	0.00687932
ut	mean_ctrl_interactions	0.0049907
ut	mean_ctrl_interactions	0.00637041
ut	mean_ctrl_interactions	0.00397522
ut	mean_ctrl_interactions	0.0310671
ut	mean_ctrl_interactions	0.0189164
ut	mean_ctrl_interactions	0.0118049
ut	mean_ctrl_interactions	0.00862225
ut	mean_ctrl_interactions	0.00647578
ut	mean_ctrl_interactions	0.121322
ut	mean_ctrl_interactions	0.0146869
ut	mean_ctrl_interactions	0.0106907
ut	mean_ctrl_interactions	0.00947542
ut	mean_ctrl_interactions	0.0259098
ut	mean_ctrl_interactions	0.0132756
ut	mean_ctrl_interactions	0.00932033
ut	mean_ctrl_interactions	0.0323238
ut	mean_ctrl_interactions	0.0144254
ut	mean_ctrl_interactions	0.0358698
ut	mean_ctrl_interactions	0.140876
ut	mean_ctrl_interactions	0.0279624
ut	mean_ctrl_interactions	0.00279904
ut	mean_ctrl_interactions	0.00257515
ut	mean_ctrl_interactions	0.00210938
ut	mean_ctrl_interactions	0.0310355
ut	mean_ctrl_interactions	0.00354915
ut	mean_ctrl_interactions	0.00332525
ut	mean_ctrl_interactions	0.00210938
ut	mean_ctrl_interactions	0.00397889
ut	mean_ctrl_interactions	0.00402764
ut	mean_ctrl_interactions	0.00616154
ut	mean_ctrl_interactions	0.130399
ut	mean_ctrl_interactions	0.054126
ut	mean_ctrl_interactions	0.0922579
ifnb	original_interactions	0.0289683
ifnb	original_interactions	0.00893956
ifnb	original_interactions	0.00455563
ifnb	original_interactions	0.00434359
ifnb	original_interactions	0.0134099
ifnb	original_interactions	0.00529639
ifnb	original_interactions	0.00254938
ifnb	original_interactions	0.00674146
ifnb	original_interactions	0.00473348
ifnb	original_interactions	0.0764546
ifnb	original_interactions	0.0199661
ifnb	original_interactions	0.0068572
ifnb	original_interactions	0.00673544
ifnb	original_interactions	0.00693394
ifnb	original_interactions	0.0164235
ifnb	original_interactions	0.019232
ifnb	original_interactions	0.0152231
ifnb	original_interactions	0.0051457
ifnb	original_interactions	0.0166546
ifnb	original_interactions	0.0141428
ifnb	original_interactions	0.0145221
ifnb	original_interactions	0.0167706
ifnb	original_interactions	0.0197979
ifnb	original_interactions	0.00359738
ifnb	original_interactions	0.00496167
ifnb	original_interactions	0.158468
ifnb	original_interactions	0.0344907
ifnb	original_interactions	0.0158201
ifnb	original_interactions	0.0052741
ifnb	original_interactions	0.00608137
ifnb	original_interactions	0.00416623
ifnb	original_interactions	0.0407987
ifnb	original_interactions	0.0164006
ifnb	original_interactions	0.00694839
ifnb	original_interactions	0.003871
ifnb	original_interactions	0.00202812
ifnb	original_interactions	0.0125597
ifnb	original_interactions	0.0076641
ifnb	original_interactions	0.00470541
ifnb	original_interactions	0.00372837
ifnb	original_interactions	0.068785
ifnb	original_interactions	0.0126515
ifnb	original_interactions	0.00842901
ifnb	original_interactions	0.0231337
ifnb	original_interactions	0.0180968
ifnb	original_interactions	0.0358649
ifnb	original_interactions	0.0588539
ifnb	original_interactions	0.041321
ifnb	original_interactions	0.041321
ifnb	original_interactions	0.0170384
ifnb	original_interactions	0.0166228
ifnb	original_interactions	0.041321
ifnb	original_interactions	0.041321
ifnb	original_interactions	0.0170384
ifnb	original_interactions	0.0166228
ifnb	original_interactions	0.0819051
ifnb	original_interactions	0.061252
ifnb	original_interactions	0.0165568
ifnb	original_interactions	0.061252
ifnb	original_interactions	0.0165568
ifnb	original_interactions	0.0383976
ifnb	original_interactions	0.0543029
ifnb	original_interactions	0.0210292
ifnb	original_interactions	0.0135565
ifnb	original_interactions	0.00757104
ifnb	original_interactions	0.00454481
ifnb	original_interactions	0.00155798
ifnb	original_interactions	0.00433416
ifnb	original_interactions	0.00232634
ifnb	original_interactions	0.00889044
ifnb	original_interactions	0.0210292
ifnb	original_interactions	0.0135565
ifnb	original_interactions	0.00757104
ifnb	original_interactions	0.00454481
ifnb	original_interactions	0.00155798
ifnb	original_interactions	0.00433416
ifnb	original_interactions	0.00232634
ifnb	original_interactions	0.00889044
ifnb	original_interactions	0.0213426
ifnb	original_interactions	0.00492047
ifnb	original_interactions	0.00681441
ifnb	original_interactions	0.00155734
ifnb	original_interactions	0.00177234
ifnb	original_interactions	0.00209284
ifnb	original_interactions	0.00111085
ifnb	original_interactions	0.00309268
ifnb	original_interactions	0.00428308
ifnb	original_interactions	0.00195768
ifnb	original_interactions	0.00297059
ifnb	original_interactions	0.0017539
ifnb	original_interactions	0.00279282
ifnb	original_interactions	0.628546
ifnb	original_interactions	0.0185001
ifnb	original_interactions	0.00684505
ifnb	original_interactions	0.0123266
ifnb	original_interactions	0.00597937
ifnb	original_interactions	0.0246117
ifnb	original_interactions	0.00871407
ifnb	original_interactions	0.0102899
ifnb	original_interactions	0.00468147
ifnb	original_interactions	0.0199148
ifnb	original_interactions	0.0255318
ifnb	original_interactions	0.00855906
ifnb	original_interactions	0.115717
ifnb	original_interactions	0.0170462
ifnb	original_interactions	0.0162948
ifnb	original_interactions	0.0564024
ifnb	original_interactions	0.00385542
ifnb	original_interactions	0.00141938
ifnb	original_interactions	0.00138686
ifnb	original_interactions	0.000377551
ifnb	original_interactions	0.000377551
ifnb	original_interactions	0.000377551
ifnb	original_interactions	0.000440039
ifnb	original_interactions	0.000425109
ifnb	original_interactions	0.000643607
ifnb	original_interactions	0.000643607
ifnb	original_interactions	0.00632399
ifnb	original_interactions	0.000681354
ifnb	original_interactions	0.00256554
ifnb	original_interactions	0
ifnb	original_interactions	0
ifnb	original_interactions	0
ifnb	original_interactions	0.000649675
ifnb	original_interactions	0
ifnb	original_interactions	0.000595302
ifnb	original_interactions	0.000595302
ifnb	original_interactions	0.0087255
ifnb	original_interactions	0.00721624
ifnb	original_interactions	0.00651329
ifnb	original_interactions	0.00651329
ifnb	original_interactions	0.00651329
ifnb	original_interactions	0.00489263
ifnb	original_interactions	0.00226305
ifnb	original_interactions	0.00320315
ifnb	original_interactions	0.00320315
ifnb	original_interactions	0.104236
ifnb	original_interactions	0.0134612
ifnb	original_interactions	0.0134612
ifnb	original_interactions	0.0134612
ifnb	original_interactions	0.00865028
ifnb	original_interactions	0.00844187
ifnb	original_interactions	0.00586343
ifnb	original_interactions	0.00586343
ifnb	original_interactions	0.0108613
ifnb	original_interactions	0.0108613
ifnb	original_interactions	0.0108613
ifnb	original_interactions	0.0102495
ifnb	original_interactions	0.0164609
ifnb	original_interactions	0.00717531
ifnb	original_interactions	0.00717531
ifnb	original_interactions	0.371952
ifnb	original_interactions	0.371952
ifnb	original_interactions	0.340916
ifnb	original_interactions	0.0172786
ifnb	original_interactions	0.010921
ifnb	original_interactions	0.010921
ifnb	original_interactions	0.371952
ifnb	original_interactions	0.340916
ifnb	original_interactions	0.0172786
ifnb	original_interactions	0.010921
ifnb	original_interactions	0.010921
ifnb	original_interactions	0.340916
ifnb	original_interactions	0.0172786
ifnb	original_interactions	0.010921
ifnb	original_interactions	0.010921
ifnb	original_interactions	0.0172636
ifnb	original_interactions	0.0127286
ifnb	original_interactions	0.0127286
ifnb	original_interactions	0.0426737
ifnb	original_interactions	0.0426737
ifnb	original_interactions	0.079405
ifnb	original_interactions	0.0195517
ifnb	original_interactions	0.00622065
ifnb	original_interactions	0.00564785
ifnb	original_interactions	0.011167
ifnb	original_interactions	0.00620753
ifnb	original_interactions	0.0837802
ifnb	mean_ctrl_interactions	0.0325138
ifnb	mean_ctrl_interactions	0.0119983
ifnb	mean_ctrl_interactions	0.00394802
ifnb	mean_ctrl_interactions	0.000860093
ifnb	mean_ctrl_interactions	0.00962637
ifnb	mean_ctrl_interactions	0.0074002
ifnb	mean_ctrl_interactions	0.00688528
ifnb	mean_ctrl_interactions	0.0166772
ifnb	mean_ctrl_interactions	0.0242198
ifnb	mean_ctrl_interactions	0.0814904
ifnb	mean_ctrl_interactions	0.0155993
ifnb	mean_ctrl_interactions	0.00398701
ifnb	mean_ctrl_interactions	0.00457346
ifnb	mean_ctrl_interactions	0.00477606
ifnb	mean_ctrl_interactions	0.0020399
ifnb	mean_ctrl_interactions	0.00272602
ifnb	mean_ctrl_interactions	0.00156208
ifnb	mean_ctrl_interactions	0.000728411
ifnb	mean_ctrl_interactions	0.0156317
ifnb	mean_ctrl_interactions	0.0118273
ifnb	mean_ctrl_interactions	0.00312257
ifnb	mean_ctrl_interactions	0.00166343
ifnb	mean_ctrl_interactions	0.00213351
ifnb	mean_ctrl_interactions	0.0008604
ifnb	mean_ctrl_interactions	0.000827938
ifnb	mean_ctrl_interactions	0.155456
ifnb	mean_ctrl_interactions	0.0378127
ifnb	mean_ctrl_interactions	0.0111443
ifnb	mean_ctrl_interactions	0.0100875
ifnb	mean_ctrl_interactions	0.00289607
ifnb	mean_ctrl_interactions	0.00113896
ifnb	mean_ctrl_interactions	0.0594679
ifnb	mean_ctrl_interactions	0.00753285
ifnb	mean_ctrl_interactions	0.0135944
ifnb	mean_ctrl_interactions	0.00378276
ifnb	mean_ctrl_interactions	0.00232756
ifnb	mean_ctrl_interactions	0.0119046
ifnb	mean_ctrl_interactions	0.0132336
ifnb	mean_ctrl_interactions	0.00733507
ifnb	mean_ctrl_interactions	0.005564
ifnb	mean_ctrl_interactions	0.106533
ifnb	mean_ctrl_interactions	0.0144085
ifnb	mean_ctrl_interactions	0.0125757
ifnb	mean_ctrl_interactions	0.0137206
ifnb	mean_ctrl_interactions	0.00826702
ifnb	mean_ctrl_interactions	0.0291223
ifnb	mean_ctrl_interactions	0.0599263
ifnb	mean_ctrl_interactions	0.054014
ifnb	mean_ctrl_interactions	0.0182462
ifnb	mean_ctrl_interactions	0.0232468
ifnb	mean_ctrl_interactions	0.00952031
ifnb	mean_ctrl_interactions	0.0638023
ifnb	mean_ctrl_interactions	0.0339681
ifnb	mean_ctrl_interactions	0.0293148
ifnb	mean_ctrl_interactions	0.00905513
ifnb	mean_ctrl_interactions	0.101094
ifnb	mean_ctrl_interactions	0.0256798
ifnb	mean_ctrl_interactions	0.0118394
ifnb	mean_ctrl_interactions	0.0448299
ifnb	mean_ctrl_interactions	0.0113354
ifnb	mean_ctrl_interactions	0.0182537
ifnb	mean_ctrl_interactions	0.0668147
ifnb	mean_ctrl_interactions	0.0156339
ifnb	mean_ctrl_interactions	0.00783087
ifnb	mean_ctrl_interactions	0.00359049
ifnb	mean_ctrl_interactions	0.00244987
ifnb	mean_ctrl_interactions	0.0012391
ifnb	mean_ctrl_interactions	0.00281197
ifnb	mean_ctrl_interactions	0.00249593
ifnb	mean_ctrl_interactions	0.00212333
ifnb	mean_ctrl_interactions	0.0307184
ifnb	mean_ctrl_interactions	0.0133637
ifnb	mean_ctrl_interactions	0.00401873
ifnb	mean_ctrl_interactions	0.00241558
ifnb	mean_ctrl_interactions	0.000789329
ifnb	mean_ctrl_interactions	0.00253723
ifnb	mean_ctrl_interactions	0.00155082
ifnb	mean_ctrl_interactions	0.00118764
ifnb	mean_ctrl_interactions	0.0198873
ifnb	mean_ctrl_interactions	0.0032581
ifnb	mean_ctrl_interactions	0.00265448
ifnb	mean_ctrl_interactions	0.00292745
ifnb	mean_ctrl_interactions	0.000829545
ifnb	mean_ctrl_interactions	0.00247675
ifnb	mean_ctrl_interactions	0.00184394
ifnb	mean_ctrl_interactions	0.00403675
ifnb	mean_ctrl_interactions	0.00331616
ifnb	mean_ctrl_interactions	0.00116097
ifnb	mean_ctrl_interactions	0.000208164
ifnb	mean_ctrl_interactions	0.000923315
ifnb	mean_ctrl_interactions	0.00250024
ifnb	mean_ctrl_interactions	0.633074
ifnb	mean_ctrl_interactions	0.0155328
ifnb	mean_ctrl_interactions	0.00432068
ifnb	mean_ctrl_interactions	0.00649227
ifnb	mean_ctrl_interactions	0.00335393
ifnb	mean_ctrl_interactions	0.0169599
ifnb	mean_ctrl_interactions	0.00367065
ifnb	mean_ctrl_interactions	0.0069822
ifnb	mean_ctrl_interactions	0.00268672
ifnb	mean_ctrl_interactions	0.00683503
ifnb	mean_ctrl_interactions	0.00437769
ifnb	mean_ctrl_interactions	0.00276051
ifnb	mean_ctrl_interactions	0.0576464
ifnb	mean_ctrl_interactions	0.0130791
ifnb	mean_ctrl_interactions	0.0141446
ifnb	mean_ctrl_interactions	0.0518194
ifnb	mean_ctrl_interactions	0.00847375
ifnb	mean_ctrl_interactions	0.00535295
ifnb	mean_ctrl_interactions	0.00427654
ifnb	mean_ctrl_interactions	0.000826485
ifnb	mean_ctrl_interactions	0.00215657
ifnb	mean_ctrl_interactions	0.00215657
ifnb	mean_ctrl_interactions	0.00358103
ifnb	mean_ctrl_interactions	0.00296922
ifnb	mean_ctrl_interactions	0.002679
ifnb	mean_ctrl_interactions	0.00306217
ifnb	mean_ctrl_interactions	0.00746578
ifnb	mean_ctrl_interactions	0.0103859
ifnb	mean_ctrl_interactions	0.00839585
ifnb	mean_ctrl_interactions	0.00133067
ifnb	mean_ctrl_interactions	0.00133067
ifnb	mean_ctrl_interactions	0.00257389
ifnb	mean_ctrl_interactions	0.0043715
ifnb	mean_ctrl_interactions	0.00238608
ifnb	mean_ctrl_interactions	0.00331779
ifnb	mean_ctrl_interactions	0.00312966
ifnb	mean_ctrl_interactions	0.0108046
ifnb	mean_ctrl_interactions	0.00733962
ifnb	mean_ctrl_interactions	0.00387711
ifnb	mean_ctrl_interactions	0.00284554
ifnb	mean_ctrl_interactions	0.00181397
ifnb	mean_ctrl_interactions	0.00397554
ifnb	mean_ctrl_interactions	0.00339059
ifnb	mean_ctrl_interactions	0.00325586
ifnb	mean_ctrl_interactions	0.00207277
ifnb	mean_ctrl_interactions	0.0771228
ifnb	mean_ctrl_interactions	0.00351351
ifnb	mean_ctrl_interactions	0.00354734
ifnb	mean_ctrl_interactions	0.00406759
ifnb	mean_ctrl_interactions	0.00399781
ifnb	mean_ctrl_interactions	0.00751804
ifnb	mean_ctrl_interactions	0.0034827
ifnb	mean_ctrl_interactions	0.00411199
ifnb	mean_ctrl_interactions	0.00617784
ifnb	mean_ctrl_interactions	0.00617784
ifnb	mean_ctrl_interactions	0.0060979
ifnb	mean_ctrl_interactions	0.0065015
ifnb	mean_ctrl_interactions	0.00237248
ifnb	mean_ctrl_interactions	0.00527152
ifnb	mean_ctrl_interactions	0.00509634
ifnb	mean_ctrl_interactions	0.337884
ifnb	mean_ctrl_interactions	0.272781
ifnb	mean_ctrl_interactions	0.274629
ifnb	mean_ctrl_interactions	0.00848095
ifnb	mean_ctrl_interactions	0.00788162
ifnb	mean_ctrl_interactions	0.00790469
ifnb	mean_ctrl_interactions	0.356434
ifnb	mean_ctrl_interactions	0.308697
ifnb	mean_ctrl_interactions	0.00848095
ifnb	mean_ctrl_interactions	0.00788162
ifnb	mean_ctrl_interactions	0.00788162
ifnb	mean_ctrl_interactions	0.342765
ifnb	mean_ctrl_interactions	0.0102969
ifnb	mean_ctrl_interactions	0.00714215
ifnb	mean_ctrl_interactions	0.00788162
ifnb	mean_ctrl_interactions	0.0147042
ifnb	mean_ctrl_interactions	0.00939888
ifnb	mean_ctrl_interactions	0.00705185
ifnb	mean_ctrl_interactions	0.03971
ifnb	mean_ctrl_interactions	0.03971
ifnb	mean_ctrl_interactions	0.0817703
ifnb	mean_ctrl_interactions	0.0297543
ifnb	mean_ctrl_interactions	0.00266055
ifnb	mean_ctrl_interactions	0.0010769
ifnb	mean_ctrl_interactions	0.0018938
ifnb	mean_ctrl_interactions	0.00290599
ifnb	mean_ctrl_interactions	0.149253
ifng	original_interactions	0.0249248
ifng	original_interactions	0.013372
ifng	original_interactions	0.00588117
ifng	original_interactions	0.00508984
ifng	original_interactions	0.0170916
ifng	original_interactions	0.00433381
ifng	original_interactions	0.00650654
ifng	original_interactions	0.0106798
ifng	original_interactions	0.00427362
ifng	original_interactions	0.0774011
ifng	original_interactions	0.0189381
ifng	original_interactions	0.00906338
ifng	original_interactions	0.00563255
ifng	original_interactions	0.00590651
ifng	original_interactions	0.00618046
ifng	original_interactions	0.00898867
ifng	original_interactions	0.0233364
ifng	original_interactions	0.022528
ifng	original_interactions	0.0203144
ifng	original_interactions	0.00824927
ifng	original_interactions	0.00824927
ifng	original_interactions	0.0230426
ifng	original_interactions	0.0192597
ifng	original_interactions	0.0163281
ifng	original_interactions	0.0133965
ifng	original_interactions	0.00784972
ifng	original_interactions	0.0170192
ifng	original_interactions	0.00668736
ifng	original_interactions	0.00319834
ifng	original_interactions	0.00425381
ifng	original_interactions	0.00425381
ifng	original_interactions	0.0238898
ifng	original_interactions	0.0200885
ifng	original_interactions	0.0162872
ifng	original_interactions	0.0167635
ifng	original_interactions	0.0127359
ifng	original_interactions	0.0100289
ifng	original_interactions	0.00393411
ifng	original_interactions	0.00422459
ifng	original_interactions	0.00422459
ifng	original_interactions	0.161899
ifng	original_interactions	0.167909
ifng	original_interactions	0.030731
ifng	original_interactions	0.0135783
ifng	original_interactions	0.00934885
ifng	original_interactions	0.00308751
ifng	original_interactions	0.00212054
ifng	original_interactions	0.00212054
ifng	original_interactions	0.160205
ifng	original_interactions	0.0339569
ifng	original_interactions	0.0130447
ifng	original_interactions	0.00884184
ifng	original_interactions	0.0047625
ifng	original_interactions	0.0029508
ifng	original_interactions	0.0029508
ifng	original_interactions	0.0371827
ifng	original_interactions	0.012511
ifng	original_interactions	0.00833483
ifng	original_interactions	0.00643749
ifng	original_interactions	0.00378107
ifng	original_interactions	0.00378107
ifng	original_interactions	0.00896
ifng	original_interactions	0.00596772
ifng	original_interactions	0.00238919
ifng	original_interactions	0.00659888
ifng	original_interactions	0.00659888
ifng	original_interactions	0.0598498
ifng	original_interactions	0.0123945
ifng	original_interactions	0.00950425
ifng	original_interactions	0.00950425
ifng	original_interactions	0.019441
ifng	original_interactions	0.00936824
ifng	original_interactions	0.00936824
ifng	original_interactions	0.0398032
ifng	original_interactions	0.0398032
ifng	original_interactions	0.0672896
ifng	original_interactions	0.0707505
ifng	original_interactions	0.0376067
ifng	original_interactions	0.0376067
ifng	original_interactions	0.0203747
ifng	original_interactions	0.0167816
ifng	original_interactions	0.0376067
ifng	original_interactions	0.0376067
ifng	original_interactions	0.0203747
ifng	original_interactions	0.0167816
ifng	original_interactions	0.0734056
ifng	original_interactions	0.0612918
ifng	original_interactions	0.0199516
ifng	original_interactions	0.0612918
ifng	original_interactions	0.0199516
ifng	original_interactions	0.0368814
ifng	original_interactions	0.0586639
ifng	original_interactions	0.00341182
ifng	original_interactions	0.00246259
ifng	original_interactions	0.00411532
ifng	original_interactions	0.00569215
ifng	original_interactions	0.00474944
ifng	original_interactions	0.00341182
ifng	original_interactions	0.00246259
ifng	original_interactions	0.00411532
ifng	original_interactions	0.00569215
ifng	original_interactions	0.00474944
ifng	original_interactions	0.11336
ifng	original_interactions	0.0244698
ifng	original_interactions	0.0147205
ifng	original_interactions	0.0135517
ifng	original_interactions	0.029533
ifng	original_interactions	0.0154747
ifng	original_interactions	0.0175288
ifng	original_interactions	0.0161082
ifng	original_interactions	0.0151114
ifng	original_interactions	0.0872738
ifng	original_interactions	0.0246496
ifng	original_interactions	0.00284567
ifng	original_interactions	0.00114416
ifng	original_interactions	0.00388836
ifng	original_interactions	0.000975077
ifng	original_interactions	0.00110222
ifng	original_interactions	0.00110222
ifng	original_interactions	0.00110222
ifng	original_interactions	0.00055111
ifng	original_interactions	0.000707663
ifng	original_interactions	0
ifng	original_interactions	0
ifng	original_interactions	0
ifng	original_interactions	0.00599412
ifng	original_interactions	0.00419739
ifng	original_interactions	0.0020378
ifng	original_interactions	0.00153305
ifng	original_interactions	0.00173295
ifng	original_interactions	0.00173295
ifng	original_interactions	0.00173295
ifng	original_interactions	0.00138855
ifng	original_interactions	0.00111261
ifng	original_interactions	0.00233183
ifng	original_interactions	0
ifng	original_interactions	0
ifng	original_interactions	0.00767457
ifng	original_interactions	0.011953
ifng	original_interactions	0.00554106
ifng	original_interactions	0.0062303
ifng	original_interactions	0.0062303
ifng	original_interactions	0.0062303
ifng	original_interactions	0.00479418
ifng	original_interactions	0.00571656
ifng	original_interactions	0.00373441
ifng	original_interactions	0.00546545
ifng	original_interactions	0.00546545
ifng	original_interactions	0.0756498
ifng	original_interactions	0.0150234
ifng	original_interactions	0.0102827
ifng	original_interactions	0.0102827
ifng	original_interactions	0.0102827
ifng	original_interactions	0.00895403
ifng	original_interactions	0.012188
ifng	original_interactions	0.00957891
ifng	original_interactions	0.00657029
ifng	original_interactions	0.00657029
ifng	original_interactions	0.0182682
ifng	original_interactions	0.00537617
ifng	original_interactions	0.00537617
ifng	original_interactions	0.00537617
ifng	original_interactions	0.00484764
ifng	original_interactions	0.0138068
ifng	original_interactions	0.0168796
ifng	original_interactions	0.0117846
ifng	original_interactions	0.0117846
ifng	original_interactions	0.036702
ifng	original_interactions	0.036702
ifng	original_interactions	0.036702
ifng	original_interactions	0.0328961
ifng	original_interactions	0.0241186
ifng	original_interactions	0.0133038
ifng	original_interactions	0.00901089
ifng	original_interactions	0.00901089
ifng	original_interactions	0.277742
ifng	original_interactions	0.277742
ifng	original_interactions	0.244239
ifng	original_interactions	0.016878
ifng	original_interactions	0.0115348
ifng	original_interactions	0.0118677
ifng	original_interactions	0.0118677
ifng	original_interactions	0.277742
ifng	original_interactions	0.244239
ifng	original_interactions	0.016878
ifng	original_interactions	0.0115348
ifng	original_interactions	0.0118677
ifng	original_interactions	0.0118677
ifng	original_interactions	0.244239
ifng	original_interactions	0.016878
ifng	original_interactions	0.0115348
ifng	original_interactions	0.0118677
ifng	original_interactions	0.0118677
ifng	original_interactions	0.0247988
ifng	original_interactions	0.0131808
ifng	original_interactions	0.0116544
ifng	original_interactions	0.0116544
ifng	original_interactions	0.03456
ifng	original_interactions	0.0167629
ifng	original_interactions	0.0167629
ifng	original_interactions	0.0335351
ifng	original_interactions	0.0335351
ifng	original_interactions	0.101866
ifng	original_interactions	0.0226609
ifng	original_interactions	0.00673461
ifng	original_interactions	0.00539494
ifng	original_interactions	0.00829611
ifng	original_interactions	0.00799277
ifng	original_interactions	0.0735022
ifng	mean_ctrl_interactions	0.0286082
ifng	mean_ctrl_interactions	0.0094279
ifng	mean_ctrl_interactions	0.00514352
ifng	mean_ctrl_interactions	0.00392805
ifng	mean_ctrl_interactions	0.0124268
ifng	mean_ctrl_interactions	0.00809721
ifng	mean_ctrl_interactions	0.00511728
ifng	mean_ctrl_interactions	0.0196655
ifng	mean_ctrl_interactions	0.0234843
ifng	mean_ctrl_interactions	0.0738157
ifng	mean_ctrl_interactions	0.0114867
ifng	mean_ctrl_interactions	0.00996278
ifng	mean_ctrl_interactions	0.0024378
ifng	mean_ctrl_interactions	0.00275869
ifng	mean_ctrl_interactions	0.00528469
ifng	mean_ctrl_interactions	0.00225231
ifng	mean_ctrl_interactions	0.00160316
ifng	mean_ctrl_interactions	0.000845049
ifng	mean_ctrl_interactions	0.00189789
ifng	mean_ctrl_interactions	0.000866821
ifng	mean_ctrl_interactions	0.000866821
ifng	mean_ctrl_interactions	0.0250119
ifng	mean_ctrl_interactions	0.0133535
ifng	mean_ctrl_interactions	0.0147451
ifng	mean_ctrl_interactions	0.0118504
ifng	mean_ctrl_interactions	0.00380138
ifng	mean_ctrl_interactions	0.00187145
ifng	mean_ctrl_interactions	0.0019306
ifng	mean_ctrl_interactions	0.00087301
ifng	mean_ctrl_interactions	0.00079839
ifng	mean_ctrl_interactions	0.00079839
ifng	mean_ctrl_interactions	0.039807
ifng	mean_ctrl_interactions	0.0346776
ifng	mean_ctrl_interactions	0.0300859
ifng	mean_ctrl_interactions	0.0204126
ifng	mean_ctrl_interactions	0.00385158
ifng	mean_ctrl_interactions	0.00535295
ifng	mean_ctrl_interactions	0.00172359
ifng	mean_ctrl_interactions	0.000627979
ifng	mean_ctrl_interactions	0.00031399
ifng	mean_ctrl_interactions	0.158047
ifng	mean_ctrl_interactions	0.149584
ifng	mean_ctrl_interactions	0.0346397
ifng	mean_ctrl_interactions	0.0094812
ifng	mean_ctrl_interactions	0.00986236
ifng	mean_ctrl_interactions	0.00166546
ifng	mean_ctrl_interactions	0.000865994
ifng	mean_ctrl_interactions	0.000865994
ifng	mean_ctrl_interactions	0.143661
ifng	mean_ctrl_interactions	0.0329733
ifng	mean_ctrl_interactions	0.0104291
ifng	mean_ctrl_interactions	0.0106534
ifng	mean_ctrl_interactions	0.00153557
ifng	mean_ctrl_interactions	0.00119526
ifng	mean_ctrl_interactions	0.00119526
ifng	mean_ctrl_interactions	0.0625243
ifng	mean_ctrl_interactions	0.00941205
ifng	mean_ctrl_interactions	0.00866605
ifng	mean_ctrl_interactions	0.00265713
ifng	mean_ctrl_interactions	0.0011301
ifng	mean_ctrl_interactions	0.00110826
ifng	mean_ctrl_interactions	0.013459
ifng	mean_ctrl_interactions	0.0122486
ifng	mean_ctrl_interactions	0.00819234
ifng	mean_ctrl_interactions	0.00584567
ifng	mean_ctrl_interactions	0.00620488
ifng	mean_ctrl_interactions	0.119149
ifng	mean_ctrl_interactions	0.00962025
ifng	mean_ctrl_interactions	0.00794843
ifng	mean_ctrl_interactions	0.00794843
ifng	mean_ctrl_interactions	0.0117721
ifng	mean_ctrl_interactions	0.00758744
ifng	mean_ctrl_interactions	0.0095358
ifng	mean_ctrl_interactions	0.0281779
ifng	mean_ctrl_interactions	0.0281779
ifng	mean_ctrl_interactions	0.0672896
ifng	mean_ctrl_interactions	0.0686632
ifng	mean_ctrl_interactions	0.0595593
ifng	mean_ctrl_interactions	0.0284185
ifng	mean_ctrl_interactions	0.0216214
ifng	mean_ctrl_interactions	0.00874624
ifng	mean_ctrl_interactions	0.072485
ifng	mean_ctrl_interactions	0.0398253
ifng	mean_ctrl_interactions	0.0294095
ifng	mean_ctrl_interactions	0.00874624
ifng	mean_ctrl_interactions	0.110962
ifng	mean_ctrl_interactions	0.0390766
ifng	mean_ctrl_interactions	0.0105691
ifng	mean_ctrl_interactions	0.0422563
ifng	mean_ctrl_interactions	0.0137265
ifng	mean_ctrl_interactions	0.016897
ifng	mean_ctrl_interactions	0.0681722
ifng	mean_ctrl_interactions	0.00482683
ifng	mean_ctrl_interactions	0.00557076
ifng	mean_ctrl_interactions	0.00169179
ifng	mean_ctrl_interactions	0.00089605
ifng	mean_ctrl_interactions	0.00145655
ifng	mean_ctrl_interactions	0.00509965
ifng	mean_ctrl_interactions	0.00486085
ifng	mean_ctrl_interactions	0.0025831
ifng	mean_ctrl_interactions	0.0016619
ifng	mean_ctrl_interactions	0.00136786
ifng	mean_ctrl_interactions	0.111813
ifng	mean_ctrl_interactions	0.0114535
ifng	mean_ctrl_interactions	0.00758438
ifng	mean_ctrl_interactions	0.00507453
ifng	mean_ctrl_interactions	0.0113027
ifng	mean_ctrl_interactions	0.00611106
ifng	mean_ctrl_interactions	0.0047978
ifng	mean_ctrl_interactions	0.00636175
ifng	mean_ctrl_interactions	0.00529652
ifng	mean_ctrl_interactions	0.0435749
ifng	mean_ctrl_interactions	0.0559086
ifng	mean_ctrl_interactions	0.0100894
ifng	mean_ctrl_interactions	0.00375335
ifng	mean_ctrl_interactions	0.00627865
ifng	mean_ctrl_interactions	0.00109846
ifng	mean_ctrl_interactions	0.00419683
ifng	mean_ctrl_interactions	0.00198913
ifng	mean_ctrl_interactions	0.00198913
ifng	mean_ctrl_interactions	0.00241585
ifng	mean_ctrl_interactions	0.00383268
ifng	mean_ctrl_interactions	0.00346673
ifng	mean_ctrl_interactions	0.00219185
ifng	mean_ctrl_interactions	0.00201496
ifng	mean_ctrl_interactions	0.00962733
ifng	mean_ctrl_interactions	0.00841491
ifng	mean_ctrl_interactions	0.00734976
ifng	mean_ctrl_interactions	0.00180788
ifng	mean_ctrl_interactions	0.00212954
ifng	mean_ctrl_interactions	0.00212954
ifng	mean_ctrl_interactions	0.00197835
ifng	mean_ctrl_interactions	0.00239669
ifng	mean_ctrl_interactions	0.00454718
ifng	mean_ctrl_interactions	0.00282626
ifng	mean_ctrl_interactions	0.00422229
ifng	mean_ctrl_interactions	0.00323081
ifng	mean_ctrl_interactions	0.0105677
ifng	mean_ctrl_interactions	0.00540392
ifng	mean_ctrl_interactions	0.0029772
ifng	mean_ctrl_interactions	0.00411909
ifng	mean_ctrl_interactions	0.00323823
ifng	mean_ctrl_interactions	0.00235737
ifng	mean_ctrl_interactions	0.00219418
ifng	mean_ctrl_interactions	0.00214186
ifng	mean_ctrl_interactions	0.0034463
ifng	mean_ctrl_interactions	0.00295923
ifng	mean_ctrl_interactions	0.00260087
ifng	mean_ctrl_interactions	0.0632398
ifng	mean_ctrl_interactions	0.0171376
ifng	mean_ctrl_interactions	0.00503357
ifng	mean_ctrl_interactions	0.00561788
ifng	mean_ctrl_interactions	0.00716333
ifng	mean_ctrl_interactions	0.00548633
ifng	mean_ctrl_interactions	0.00374981
ifng	mean_ctrl_interactions	0.00535827
ifng	mean_ctrl_interactions	0.00444222
ifng	mean_ctrl_interactions	0.0028104
ifng	mean_ctrl_interactions	0.0200545
ifng	mean_ctrl_interactions	0.010036
ifng	mean_ctrl_interactions	0.010036
ifng	mean_ctrl_interactions	0.00979315
ifng	mean_ctrl_interactions	0.00725356
ifng	mean_ctrl_interactions	0.00478923
ifng	mean_ctrl_interactions	0.00449341
ifng	mean_ctrl_interactions	0.00461665
ifng	mean_ctrl_interactions	0.00464289
ifng	mean_ctrl_interactions	0.0431711
ifng	mean_ctrl_interactions	0.0333595
ifng	mean_ctrl_interactions	0.023548
ifng	mean_ctrl_interactions	0.0210219
ifng	mean_ctrl_interactions	0.013508
ifng	mean_ctrl_interactions	0.0102758
ifng	mean_ctrl_interactions	0.00921412
ifng	mean_ctrl_interactions	0.00844721
ifng	mean_ctrl_interactions	0.25204
ifng	mean_ctrl_interactions	0.192835
ifng	mean_ctrl_interactions	0.19451
ifng	mean_ctrl_interactions	0.0156057
ifng	mean_ctrl_interactions	0.0141466
ifng	mean_ctrl_interactions	0.0099246
ifng	mean_ctrl_interactions	0.0093922
ifng	mean_ctrl_interactions	0.277742
ifng	mean_ctrl_interactions	0.220212
ifng	mean_ctrl_interactions	0.0195307
ifng	mean_ctrl_interactions	0.0141466
ifng	mean_ctrl_interactions	0.0099246
ifng	mean_ctrl_interactions	0.0099246
ifng	mean_ctrl_interactions	0.245914
ifng	mean_ctrl_interactions	0.0212842
ifng	mean_ctrl_interactions	0.0127431
ifng	mean_ctrl_interactions	0.00921509
ifng	mean_ctrl_interactions	0.0099246
ifng	mean_ctrl_interactions	0.0332183
ifng	mean_ctrl_interactions	0.0107159
ifng	mean_ctrl_interactions	0.00893604
ifng	mean_ctrl_interactions	0.00968057
ifng	mean_ctrl_interactions	0.0277208
ifng	mean_ctrl_interactions	0.0182417
ifng	mean_ctrl_interactions	0.0167312
ifng	mean_ctrl_interactions	0.0373216
ifng	mean_ctrl_interactions	0.0373216
ifng	mean_ctrl_interactions	0.0891521
ifng	mean_ctrl_interactions	0.0225654
ifng	mean_ctrl_interactions	0.00398449
ifng	mean_ctrl_interactions	0.00187213
ifng	mean_ctrl_interactions	0.0040298
ifng	mean_ctrl_interactions	0.0040467
ifng	mean_ctrl_interactions	0.114915
