# Supplementary material for: Interferons reshape the 3D conformation and accessibility of macrophage chromatin
Source: iScience. 2022 Feb 1;25(3):103840. doi: 10.1016/j.isci.2022.103840 (PMC8857492; doi:10.1016/j.isci.2022.103840)
Supplement: Table S5. Integrated Analysis of IRF9-dependent changes in chromatin accessibility (ATAC-seq) and mRNA expression (RNA-seq) in resting macrophages, related to figure 6A. Values were used to generate the volcano plot [file mmc6.xlsx]

## Sheet: RNAseq Irf9ko ut vs WT ut
	log2FoldChange	padj	gene_id	entrezgene	group
1	-9.140459113	2.23e-12	Oas2	246728	rnaseq_down_atacseq_down
2	-8.693094679	2.15e-10	Oas1g	23960	rnaseq_down_atacseq_down
3	-8.174080893	5.55e-19	Oas1a	246730	rnaseq_down_atacseq_down
4	-8.088078589	2.12e-22	Rtp4	67775	rnaseq_down_atacseq_down
5	-6.66447775	1.11e-46	Ifi27l2a	76933	rnaseq_down_atacseq_down
6	-6.257564129	9e-05	Oasl1	231655	rnaseq_down_atacseq_down
7	-5.98286699	9.55e-47	Oasl2	23962	rnaseq_down_atacseq_down
8	-5.464722186	2.48e-10	Zbp1	58203	rnaseq_down_atacseq_down
9	-5.264096343	1.31e-08	Ly6a	110454	rnaseq_down_atacseq_down
10	-4.65328896	7.68e-74	Oas3	246727	rnaseq_down_atacseq_down
11	-4.582527215	0.020404874	Ifi44	99899	rnaseq_down_atacseq_down
12	-4.249340297	0.009527407	Mx2	17858	rnaseq_down_atacseq_down
13	-3.938971975	2.23e-22	Irf7	54123	rnaseq_down
14	-3.686652301	2.88e-18	Ly6e	17069	rnaseq_down_atacseq_down
15	-3.579340951	5.66e-10	Ifit3	15959	rnaseq_down_atacseq_down
16	1.545074036	4.92e-16	Adam19	11492	other
17	-3.346167421	0.003145281	Pyhin1	236312	rnaseq_down_atacseq_down
18	-3.189000092	2.63e-11	Usp18	24110	rnaseq_down_atacseq_down
19	1.16971243	7.71e-14	Dcbld2	73379	other
20	-2.952687274	1.08e-10	Slfn5	327978	rnaseq_down
21	-2.756895188	0.00424492	Ifit1	15957	rnaseq_down_atacseq_down
22	1.578001492	2.45e-13	Egr2	13654	other
23	-2.728515825	3.12e-13	Gm12250	631323	rnaseq_down_atacseq_down
24	1.724092377	1.35e-12	Ccr1	12768	other
25	-2.54483107	0.04198132	Ndrg2	29811	rnaseq_down
26	2.583504208	1.18e-11	1700112E06Rik	76633	other
27	-2.522697072	1.61e-13	Cmpk2	22169	rnaseq_down_atacseq_down
28	-2.514703973	3.08e-15	Xaf1	327959	rnaseq_down
29	-2.503020665	3.15e-05	Dmpk	13400	rnaseq_down
30	-2.474184809	0.034764033	Mx1	17857	rnaseq_down_atacseq_down
31	-2.376063178	0.006874587	Ifit2	15958	rnaseq_down_atacseq_down
32	-2.371415804	3.64e-05	Cx3cr1	13051	rnaseq_down
33	-2.339084629	0.001488262	F11r	16456	rnaseq_down
34	1.462829913	1.43e-09	Naip5	17951	other
35	-2.204017345	2.76e-06	Cd300lf	246746	rnaseq_down
36	-2.202141529	1.31e-39	Ifi27	52668	rnaseq_down_atacseq_down
37	-2.188332918	6.28e-50	Gm21188	100861753	rnaseq_down_atacseq_down
38	-2.176736212	4.86e-72	Lgals3bp	19039	rnaseq_down_atacseq_down
39	1.620610111	5.5e-08	Tcaf1	77574	other
40	-2.121712349	0.004148325	Col4a2	12827	rnaseq_down
41	-2.110664238	0.000830134	Mnda	381308	rnaseq_down_atacseq_down
42	-2.078590272	0.01008703	Rsad2	58185	rnaseq_down_atacseq_down
43	2.165019162	2.93e-07	Mmp12	17381	other
44	2.446318375	7.78e-07	Pde1c	18575	other
45	1.102696085	8.54e-07	Pbx1	18514	other
46	1.39649963	1.01e-06	Pkp2	67451	other
47	-2.041656735	0.001203192	Olfml3	99543	rnaseq_down
48	1.74870787	1.95e-06	Cpne8	66871	other
49	1.142126265	2.46e-06	Stac2	217154	other
50	-1.959431689	0.000561894	Axl	26362	rnaseq_down
51	-1.922572142	1.88e-08	C3	12266	rnaseq_down
52	-1.778066486	0.012356551	Phf11b	236451	rnaseq_down_atacseq_down
53	-1.761127423	9.91e-06	Rrad	56437	rnaseq_down
54	-1.717923635	3.33e-05	Isg15	100038882	rnaseq_down
55	-1.715010112	0.019901177	Enpp4	224794	rnaseq_down
56	1.462398163	9.48e-06	Bhlhe40	20893	other
57	1.020329162	9.91e-06	Fat3	270120	other
58	-1.705976783	6.73e-11	Ifi47	15953	rnaseq_down_atacseq_down
59	-1.687259255	0.00102592	Slfn8	276950	rnaseq_down_atacseq_down
60	-1.665953081	0.005812529	Slc39a4	72027	rnaseq_down
61	2.639189634	2.6e-05	Adamts1	11504	other
62	-1.654151085	0.000105797	Gm5431	432555	rnaseq_down_atacseq_down
63	-1.638791651	1.44e-30	Lgals9	16859	rnaseq_down_atacseq_down
64	2.085662768	3.21e-05	Tgfbr3	21814	other
65	-1.628641395	0.042037493	Tgfb3	21809	rnaseq_down
66	-1.622705759	0.004269377	Phf11d	219132	rnaseq_down
67	-1.60680502	0.014777456	Hpgd	15446	rnaseq_down
68	1.46668599	4.78e-05	Ank2	109676	other
69	-1.606091917	0.046816691	Nr4a1	15370	rnaseq_down
70	-1.60073443	1.91e-24	Siglec1	20612	rnaseq_down
71	-1.576084302	0.010658138	Erdr1	170942	rnaseq_down_atacseq_down
72	-1.498524247	2.62e-05	Icosl	50723	rnaseq_down
73	-1.488782725	2.09e-05	Ctla2a	13024	rnaseq_down
74	1.874135438	0.000105203	Atp6v0d2	242341	other
75	-1.469046025	0.018380668	Gpr84	80910	rnaseq_down
76	-1.467124754	0.007305253	Socs3	12702	rnaseq_down
77	-1.416920174	0.014000937	Spn	20737	rnaseq_down
78	-1.384267923	0.000197373	Marcksl1	17357	rnaseq_down
79	-1.353276779	5.92e-14	H2-Q4	15015	rnaseq_down
80	1.241882105	0.00015867	Qpct	70536	other
81	-1.352984785	0.01923818	AI661453	224833	rnaseq_down
82	-1.315967466	4.43e-06	Helz2	229003	rnaseq_down
83	-1.310973351	9.73e-05	Ddx58	230073	rnaseq_down_atacseq_down
84	-1.30914002	1.96e-07	Dhx58	80861	rnaseq_down
85	-1.291008425	2.62e-17	Ifitm3	66141	rnaseq_down
86	-1.282764692	0.00032754	Oas1c	114643	rnaseq_down
87	-1.281380291	0.000305401	Ifitm6	213002	rnaseq_down
88	2.18783822	0.000236077	Gdf3	14562	other
89	2.237580851	0.000249697	Bmpr1a	12166	other
90	-1.262217723	0.000323306	Lsp1	16985	rnaseq_down
91	-1.253998897	1.31e-25	Fcrls	80891	rnaseq_down
92	-1.237448008	0.000310807	Tmem176b	65963	rnaseq_down
93	-1.230012043	1.04e-37	Irf9	16391	rnaseq_down
94	2.442941781	0.000257282	Sdc2	15529	other
95	-1.208529708	0.000257282	Mid1	17318	rnaseq_down
96	-1.194664936	2.43e-13	Trex1	22040	rnaseq_down
97	-1.180104673	0.002720711	Clec4a1	269799	rnaseq_down
98	-1.178284233	0.004641133	Abhd15	67477	rnaseq_down
99	-1.177904708	0.001531008	Epsti1	108670	rnaseq_down_atacseq_down
100	-1.166911596	0.003559669	Ctsc	13032	rnaseq_down
101	-1.162249661	3.07e-09	Tlr9	81897	rnaseq_down
102	-1.161142631	0.035993358	Mmp14	17387	rnaseq_down
103	-1.154035271	0.013977811	Ltbp2	16997	rnaseq_down
104	-1.142480355	0.003145281	Sorl1	20660	rnaseq_down
105	-1.126843174	0.000131997	Pald1	27355	rnaseq_down
106	1.521727792	0.000424115	Arhgap28	268970	other
107	1.10478066	0.000424115	Maoa	17161	other
108	-1.105088727	0.012728292	Vipr1	22354	rnaseq_down
109	2.21881028	0.000434506	Serpinb9b	20706	other
110	-1.103595556	0.003193061	Prr5l	72446	rnaseq_down
111	-1.093132926	0.046816691	Col4a5	12830	rnaseq_down
112	1.183939916	0.000531352	Scd1	20249	other
113	1.786046743	0.000543844	Dio2	13371	other
114	-1.053641626	0.001407407	Fxyd2	11936	rnaseq_down
115	1.219010492	0.000561894	Arhgef18	102098	other
116	-1.050246058	0.003392785	Lsr	54135	rnaseq_down
117	-1.049468583	0.000803346	Cd14	12475	rnaseq_down
118	1.137238324	0.000565153	Layn	244864	other
119	-1.047751694	0.01107504	Nlrp3	216799	rnaseq_down
120	-1.037217502	0.02540788	Tmem176a	66058	rnaseq_down
121	-1.035103925	0.005782345	Tgm2	21817	rnaseq_down
122	-1.00607838	0.000318767	Scn1b	20266	rnaseq_down
123	-0.991603444	0.002419525	Tmem82	213989	other
124	-0.971382087	0.004676073	Sp100	20684	other
125	-0.970434146	0.041932558	Zmynd15	574428	other
126	-0.964933969	0.020734923	H2-T24	15042	other
127	-0.96184588	0.000258991	Adrb2	11555	other
128	-0.938333149	0.018933234	N4bp3	212706	other
129	-0.935388947	0.014655342	Nlrc5	434341	other
130	-0.929290284	0.019619911	E2f2	242705	other
131	1.139980621	0.00112675	Flrt2	399558	other
132	-0.913571263	0.006420582	Bmf	171543	other
133	-0.912204753	0.020986049	Lrig1	16206	other
134	-0.898609968	0.022616214	Tlr2	24088	other
135	1.108828333	0.001277894	Nes	18008	other
136	-0.895015294	1.18e-11	H2-K1	14972	other
137	-0.893885176	0.000257282	Orai2	269717	other
138	1.868089294	0.001407407	Ptpn3	545622	other
139	-0.892938732	0.00016384	Arl5c	217151	other
140	-0.891107199	0.039085599	Pde4b	18578	other
141	-0.887668818	2.7e-06	Fcgr1	14129	other
142	-0.881363209	0.001103255	Pvrl4	71740	other
143	-0.872649378	0.014655342	Ehd1	13660	other
144	-0.868904302	0.000131997	Stat1	20846	other
145	-0.86836815	2.07e-07	Tap1	21354	other
146	-0.862644175	0.008591177	Bahcc1	268515	other
147	-0.85742424	0.001407407	Klf4	16600	other
148	2.266905603	0.001906469	Lrrc32	434215	other
149	-0.855429985	0.006549955	Cd72	12517	other
150	1.942350464	0.001992851	Eef1a2	13628	other
151	-0.850474286	0.022860973	Ier3	15937	other
152	-0.844849401	0.042718305	Spsb1	74646	other
153	-0.842388807	0.00016384	Icam1	15894	other
154	-0.840022311	0.012579823	Col18a1	12822	other
155	-0.804409631	0.012579823	Dck	13178	other
156	-0.802339944	0.009591319	Nfkbia	18035	other
157	1.113533297	0.002594803	Gpc1	14733	other
158	-0.791433612	0.006347401	Cdkn1a	12575	other
159	-0.760942216	6e-06	Sdc3	20970	other
160	1.319952294	0.002935925	Ctsk	13038	other
161	-0.760662214	1.11e-07	Adar	56417	other
162	-0.757976146	0.000177176	Bst2	69550	other
163	-0.757678486	0.0016677	Zfp36l1	12192	other
164	-0.750014957	0.027224924	Nfil3	18030	other
165	-0.741928136	0.001203192	Slc2a6	227659	other
166	-0.734451739	0.000473374	Gpr162	14788	other
167	1.118002977	0.003193061	Tnfsf13	69583	other
168	-0.718738027	0.028133896	Zfp36	22695	other
169	-0.717702817	0.003064004	Cd83	12522	other
170	-0.717246375	8.26e-05	Aif1	11629	other
171	1.721185518	0.003559669	Mamdc2	71738	other
172	-0.701567177	0.007934806	Igtp	16145	other
173	-0.696895852	0.000322566	Ifi35	70110	other
174	-0.689454772	0.045899545	Rab20	19332	other
175	-0.686412646	0.034114043	Nck2	17974	other
176	-0.685566697	0.000257282	Csf3r	12986	other
177	-0.683726578	0.021721392	Ptpro	19277	other
178	-0.679471711	0.010677821	Irgm2	54396	other
179	-0.677631663	0.014679812	Cxcl16	66102	other
180	-0.67397557	0.002537987	Ptger4	19219	other
181	-0.672729216	0.020423202	Klf2	16598	other
182	-0.67178866	0.014900101	Camkk2	207565	other
183	-0.665266516	0.000128624	H2-M3	14991	other
184	-0.661061745	0.00522935	Vasp	22323	other
185	1.544091739	0.004327527	Lat	16797	other
186	-0.657769683	0.004300082	Cndp2	66054	other
187	-0.656066488	0.030204042	Plcb2	18796	other
188	-0.647688085	0.000204693	Aoah	27052	other
189	-0.647391714	0.046816691	Pla2g16	225845	other
190	1.266945623	0.004676073	Siglecf	233186	other
191	-0.639239708	4.27e-06	Xylt2	217119	other
192	-0.629386993	0.011436286	Klhl6	239743	other
193	-0.627204086	0.02194977	Cbx6	494448	other
194	-0.623818184	0.01166714	Fcrl1	229499	other
195	-0.62335138	0.000276841	Sdc4	20971	other
196	-0.623293879	0.01412896	Hist1h1c	50708	other
197	-0.617852023	0.022860973	Pdgfa	18590	other
198	-0.616319572	0.000980956	Fam105a	223433	other
199	-0.607367761	9.32e-06	Rnf19b	75234	other
200	-0.605405242	0.010561869	Trib1	211770	other
201	-0.605056223	0.003109356	Itga9	104099	other
202	-0.603974936	3.42e-08	Sh3bp5	24056	other
203	-0.59908431	0.011383159	Furin	18550	other
204	-0.593801413	0.001235064	Stat2	20847	other
205	-0.584372104	0.029652274	Ptp4a3	19245	other
206	-0.583217473	0.010561869	Cd81	12520	other
207	2.973510901	0.006815827	2010300C02Rik	72097	other
208	-0.583097999	0.004381125	Parp12	243771	other
209	-0.579594434	0.000151251	Ece1	230857	other
210	-0.578485929	0.004327527	Ube2l6	56791	other
211	-0.578400961	0.001446317	Ldlrad3	241576	other
212	-0.575907325	0.01547109	Cited2	17684	other
213	-0.565855389	0.004676073	Irgm1	15944	other
214	-0.561779299	0.026869672	Mfng	17305	other
215	-0.560855753	0.000337519	Map3k14	53859	other
216	-0.559930468	0.0197517	L1cam	16728	other
217	-0.557337562	0.001566627	Agrn	11603	other
218	-0.551451043	0.001103255	B2m	12010	other
219	-0.54683781	0.006775911	Extl3	54616	other
220	-0.538002208	0.021024171	Kifc3	16582	other
221	-0.536052098	0.000437257	Pbxip1	229534	other
222	-0.533918085	0.006545068	Mylip	218203	other
223	-0.528200318	0.045899545	Spry2	24064	other
224	-0.525003016	0.030559593	Fbxw17	109082	other
225	-0.523786901	0.003116559	Ly86	17084	other
226	-0.5217878	0.006180706	Nanos1	332397	other
227	-0.518620151	0.02569669	H1f0	14958	other
228	-0.517458067	2.01e-05	Rnf144b	218215	other
229	-0.513923915	0.000257282	Map2k3	26397	other
230	-0.507587687	0.039085599	Wfdc17	100034251	other
231	-0.498365323	0.034443175	Nuak2	74137	other
232	-0.49778041	1.05e-06	Hk2	15277	other
233	-0.49538139	0.006347401	Susd3	66329	other
234	1.02048663	0.011231971	Syne2	319565	other
235	-0.486595822	0.04908448	Relb	19698	other
236	-0.481838143	0.000197373	Ddx24	27225	other
237	-0.481408296	0.012356551	Ctla2b	13025	other
238	-0.479776052	0.000557481	Plod1	18822	other
239	1.444735867	0.012292524	Fam78b	226610	other
240	-0.46589475	0.006874587	Limd2	67803	other
241	-0.464723447	0.033244347	Ccdc86	108673	other
242	-0.461610125	0.019899	Fnbp1	14269	other
243	-0.461126857	0.00816704	H2-T23	15040	other
244	-0.45892323	0.003647167	Ccdc88b	78317	other
245	-0.456199171	0.019532023	Znfx1	98999	other
246	-0.450761186	0.046816691	Lpcat2	270084	other
247	-0.447022607	0.026973406	2210016L21Rik	72357	other
248	-0.441912754	0.013365567	Zfp362	230761	other
249	1.48691997	0.013734683	Cttn	13043	other
250	-0.437511626	0.009465569	Mbp	17196	other
251	-0.43509948	0.000258991	Il10ra	16154	other
252	1.463871082	0.013977811	Sphk1	20698	other
253	-0.433807635	0.008591177	Tmem43	74122	other
254	-0.433535764	0.011518974	St3gal1	20442	other
255	-0.433389023	0.008778436	Clip2	269713	other
256	-0.432397959	0.020909358	Ogfr	72075	other
257	-0.42734215	0.039085599	Fmnl1	57778	other
258	-0.420808731	0.00106172	Psme1	19186	other
259	-0.414577438	0.039085599	Pld4	104759	other
260	-0.413109137	0.017913811	Fhl3	14201	other
261	-0.411116316	0.018380668	Nav2	78286	other
262	-0.401010114	0.034764033	Sppl3	74585	other
263	-0.397657957	0.02327435	Pik3r5	320207	other
264	-0.377246571	0.02417171	Ap5b1	381201	other
265	-0.37439842	0.005859932	Polr1a	20019	other
266	-0.371540647	0.002010086	Nf2	18016	other
267	-0.370141582	0.04908448	Rnf114	81018	other
268	1.961015793	0.017894354	Ksr2	333050	other
269	-0.360740653	0.009006298	Plec	18810	other
270	-0.356178383	0.001477032	Hexb	15212	other
271	-0.35283146	0.008591177	Psmb8	16913	other
272	-0.350326551	0.003694771	Elmsan1	238317	other
273	-0.349202797	0.025588148	Pom121	107939	other
274	-0.346971113	0.012672281	Slfn2	20556	other
275	-0.343294455	0.041528503	Tmcc3	319880	other
276	-0.334285764	0.039085599	Hcls1	15163	other
277	-0.328181437	0.028562649	Mapkapk2	17164	other
278	-0.321277424	0.039333699	Vav1	22324	other
279	-0.310737678	0.02351468	Dock8	76088	other
280	-0.309031622	0.043311652	Dusp7	235584	other
281	-0.307233497	0.002077244	Emr1	13733	other
282	-0.30524201	0.046228124	Rassf5	54354	other
283	1.284714487	0.020404874	Plxna4	243743	other
284	-0.304771176	0.022860973	Klf13	50794	other
285	-0.296955355	0.038360809	Scarb2	12492	other
286	1.679713758	0.020789442	Tspan7	21912	other
287	-0.296340962	0.029901145	Snx17	266781	other
288	-0.29371955	0.041328855	Kmt2b	75410	other
289	-0.288742336	0.045899545	Ambra1	228361	other
290	1.271808663	0.021489241	Gm14461	329436	other
291	-0.284405887	0.021867453	Ifnar2	15976	other
292	1.223639724	0.021734695	Tfrc	22042	other
293	-0.28298928	0.001921973	H3f3b	15081	other
294	-0.275830266	0.03248064	Nadk	192185	other
295	1.222671614	0.02194977	Mcf2l	17207	other
296	-0.268629076	0.017206576	Stom	13830	other
297	-0.264960052	0.004290743	Iqgap1	29875	other
298	-0.253962543	0.00524083	Ddx23	74351	other
299	2.747401797	0.022857731	Rbms3	207181	other
300	-0.250115803	0.046816691	Sash1	70097	other
301	-0.243810885	0.0225763	Ptma	19231	other
302	-0.195607072	0.0225763	Pitpna	18738	other
303	0.254985782	0.038360809	Ahcyl1	229709	other
304	0.289564702	0.04675901	Large	16795	other
305	0.291458771	0.049012982	Ccny	67974	other
306	0.307003337	0.048784297	Aktip	14339	other
307	0.35060008	0.023071951	Tmem18	211986	other
308	0.351407789	0.048112329	Plgrkt	67759	other
309	0.371413654	0.009864567	Atp6v1h	108664	other
310	1.661559608	0.024550298	Galnt9	231605	other
311	0.376642574	0.046816691	Tmcc1	330401	other
312	1.110990158	0.024984588	Slamf8	74748	other
313	0.381960937	0.035267001	Pdia3	14827	other
314	0.388546077	0.000221618	Pgrmc1	53328	other
315	0.388955873	0.039085599	Atp6v1c1	66335	other
316	2.48348484	0.026869672	Bex1	19716	other
317	0.394090722	0.042245622	Atf3	11910	other
318	0.397664887	0.039085599	B3glct	381694	other
319	0.413031763	0.008853131	Arhgef12	69632	other
320	0.417446077	0.000872566	Kif1b	16561	other
321	0.418752553	0.00208499	Abcd3	19299	other
322	1.130924445	0.027235314	Ptprn	19275	other
323	0.433439553	0.033313542	Oxct1	67041	other
324	0.446968186	0.039085599	Dbi	13167	other
325	0.447961494	0.024737858	Ms4a6d	68774	other
326	0.466773436	0.000424115	Tifab	212937	other
327	0.472204532	0.032792689	Coq5	52064	other
328	0.47345315	0.04176638	Anxa3	11745	other
329	1.11132865	0.031660596	Lipn	70166	other
330	0.492265177	0.022860973	Abca1	11303	other
331	0.492583389	0.0197517	Slc30a1	22782	other
332	0.493322234	0.002472646	Knop1	66356	other
333	1.307368137	0.033134358	Ak8	68870	other
334	0.506123185	0.014000937	Ap3s1	11777	other
335	0.50615481	0.006347401	Focad	230393	other
336	0.540895855	0.010170256	Gnb4	14696	other
337	0.54466543	0.015753414	Igf1r	16001	other
338	0.555099037	0.04577463	Rpl22l1	68028	other
339	0.563432146	0.013846521	Cd274	60533	other
340	0.589271089	0.014900101	Cd74	16149	other
341	0.59603744	0.000781915	Bnip3l	12177	other
342	1.37362994	0.035567684	Lyplal1	226791	other
343	0.598434811	0.008853131	Tmem245	242474	other
344	0.598877145	0.000803346	Tmem165	21982	other
345	0.601390796	0.006567199	Nup85	445007	other
346	0.602852695	0.012356551	Clec4a2	26888	other
347	0.607157137	0.000892415	Ttc12	235330	other
348	0.608814833	0.003667731	Dnmt3a	13435	other
349	0.610717207	0.023607674	H2-Aa	14960	other
350	0.621553219	9.35e-05	Naip2	17948	other
351	0.626887645	0.009551245	Igf2bp2	319765	other
352	0.639207956	0.045899545	Hk3	212032	other
353	1.099516676	0.039085599	Papss2	23972	other
354	0.661756422	0.027163883	Fabp7	12140	other
355	0.679433116	0.014000937	Fgfr1	14182	other
356	0.692115721	0.003863935	Arhgap25	232201	other
357	0.699653176	0.012747222	Pacrg	69310	other
358	0.701103764	0.001621925	Prune2	353211	other
359	0.70882213	0.000803346	Dip2c	208440	other
360	0.729724548	0.0035114	Gramd3	107022	other
361	0.732689282	0.041389039	Vsig10	231668	other
362	2.122850613	0.041639078	Acap1	216859	other
363	0.75798795	0.047950861	Rbfox2	93686	other
364	1.720150602	0.041932558	Slc27a6	225579	other
365	0.774669612	0.033454442	Fgf13	14168	other
366	0.776873978	0.007787519	Ica1	15893	other
367	0.777382218	0.002663829	Pira2	18725	other
368	0.788950373	0.026973406	Anxa1	16952	other
369	0.814346398	0.038814355	Mras	17532	other
370	0.823229166	0.0197517	Slc7a2	11988	other
371	0.827593148	0.001719542	Il18bp	16068	other
372	1.349556218	0.044754621	Cfh	12628	other
373	1.07603557	0.04577463	F10	14058	other
374	0.828032718	0.014132943	Dhrs9	241452	other
375	0.836769866	0.007760963	Aig1	66253	other
376	0.837572651	0.000565153	Gadd45a	13197	other
377	0.868492571	0.004327527	Adamtsl5	66548	other
378	0.891817843	3.83e-05	Arhgap6	11856	other
379	0.906788432	0.003727402	Acpp	56318	other
380	0.932774577	0.042245622	Wtip	101543	other
381	0.936643147	6.49e-05	Klf9	16601	other
382	0.938279469	0.036822689	Fam171a1	269233	other
383	0.942969371	0.031814548	Ctsl	13039	other
384	0.947051821	0.017517507	Tfpi	21788	other
385	0.950803022	0.000278788	S100a11	20195	other
386	0.953664983	0.024421731	Fam198b	68659	other
387	1.942088124	0.047945111	Echdc3	67856	other
388	0.958094925	0.004290743	9430020K01Rik	240185	other
389	0.960757133	0.018793976	Ppic	19038	other
390	0.977911137	0.001566627	Colec12	140792	other
391	0.979545851	0.006583495	Mmp8	17394	other
392	0.980470653	0.041328855	Pyroxd2	74580	other
393	0.99820901	0.003850327	Adcy2	210044	other
394	1.374268605	0.049372129	Psma8	73677	other
395	1.772315788	0.049573625	Itgax	16411	other
396	1.820842856	0.050112261	Armcx1	78248	other
397	0.900961143	0.050112261	Ccbl2	229905	other
398	0.610981108	0.050209915	Alas1	11655	other
399	-2.852027842	0.050359252	Phf11a	219131	other
400	0.396053599	0.051393939	Prdx1	18477	other
401	-2.477239187	0.051680271	Cd207	246278	other
402	0.348438034	0.051786869	Cox7b	66142	other
403	0.609485678	0.051786869	Pter	19212	other
404	0.712342376	0.052497083	C1qtnf6	72709	other
405	0.593394329	0.052724926	Cpeb1	12877	other
406	-0.580956098	0.052801217	Pdlim2	213019	other
407	1.932060957	0.05317637	Cald1	109624	other
408	0.573022388	0.05317637	Cyp2j6	13110	other
409	-0.422654869	0.05317637	Elk3	13713	other
410	-0.663852853	0.05317637	Fgd2	26382	other
411	1.081269809	0.05317637	Pfn2	18645	other
412	0.41287942	0.05317637	Traf5	22033	other
413	-0.298485935	0.05317637	Zfp217	228913	other
414	-0.576849139	0.053279666	Neurl3	214854	other
415	-0.338827961	0.053279666	Plcg2	234779	other
416	-0.338081239	0.053279666	Shisa5	66940	other
417	-2.32102872	0.053317141	Ctnnd2	18163	other
418	-0.484572303	0.053395434	Sema4d	20354	other
419	-1.076335172	0.053477201	Cbr2	12409	other
420	-0.720668391	0.053975377	Cebpd	12609	other
421	0.492965558	0.054595036	Sep.11	52398	other
422	-0.371661937	0.054951663	Arrb2	216869	other
423	-0.42055019	0.055116212	Stk40	74178	other
424	0.563946623	0.055284405	Ercc6	319955	other
425	-1.284321126	0.055319117	Bmp2	12156	other
426	0.319633651	0.055841111	Tprkb	69786	other
427	-0.299747635	0.056549925	Inpp5d	16331	other
428	-0.280617893	0.05669273	Pex5	19305	other
429	-0.335597969	0.05669273	Pnp	18950	other
430	-0.357620649	0.05669273	Taf8	63856	other
431	-0.258541827	0.057182435	App	11820	other
432	-0.580656719	0.057960072	Bcl2l11	12125	other
433	-1.281803619	0.058203419	Slco4a1	108115	other
434	0.635237213	0.058205842	Chst11	58250	other
435	-0.442237637	0.058289804	Lfng	16848	other
436	0.646228525	0.05829837	Cd84	12523	other
437	0.443042329	0.05829837	Cpox	12892	other
438	-0.273342302	0.05829837	Hexim1	192231	other
439	-0.40305369	0.05829837	Szrd1	213491	other
440	2.14105177	0.058780726	Fbn1	14118	other
441	-0.680425568	0.059310217	Dtx3l	209200	other
442	0.710304409	0.059647795	Nradd	67169	other
443	0.331338834	0.060425416	Hsph1	15505	other
444	-0.30043122	0.060438009	Nelfcd	57314	other
445	-0.828300053	0.060619246	Kdr	16542	other
446	0.835153853	0.061301791	Nckap1	50884	other
447	-1.789351039	0.061381415	Dmwd	13401	other
448	-1.331326182	0.062044441	F5	14067	other
449	-0.657160473	0.062248433	Aim1	11630	other
450	-1.873975707	0.062483242	Il18rap	16174	other
451	-0.341751729	0.06281154	Lst1	16988	other
452	-0.822359863	0.063010886	Dusp1	19252	other
453	0.642629712	0.063758275	Slc39a10	227059	other
454	0.589149573	0.063800215	Coq10b	67876	other
455	-0.319321181	0.063800215	Ifngr1	15979	other
456	-0.405741548	0.06403037	Csf1r	12978	other
457	-0.50337787	0.06403037	Sdr39u1	654795	other
458	-1.289572533	0.064428977	Clec4n	56620	other
459	0.455277125	0.064428977	Rin2	74030	other
460	2.160676528	0.064428977	Sardh	192166	other
461	-0.246850903	0.064443449	Cmtm6	67213	other
462	-0.360164498	0.064482506	Sh3pxd2b	268396	other
463	0.546668701	0.064482506	Srbd1	78586	other
464	0.964991977	0.065375964	Tmem202	73893	other
465	-0.562370275	0.066177834	Fosl2	14284	other
466	0.578802277	0.066202925	Sec22c	215474	other
467	-0.403852303	0.06685967	H6pd	100198	other
468	0.621670682	0.066990854	Tceal8	66684	other
469	0.457063314	0.068077071	Procr	19124	other
470	0.425200604	0.068905071	Azin1	54375	other
471	1.668850192	0.069314507	Myrf	225908	other
472	0.240323881	0.069314507	Tacc1	320165	other
473	-0.284231247	0.069533052	Ncstn	59287	other
474	0.697226417	0.069897967	Ankrd13b	268445	other
475	0.669022594	0.070070805	Snn	20621	other
476	-0.307127295	0.070194623	Scarb1	20778	other
477	-0.326844708	0.070194623	Tapbp	21356	other
478	-0.364771163	0.07134885	Rnf167	70510	other
479	-0.378034828	0.072082491	Fbxo21	231670	other
480	2.740169744	0.072231858	Hgfac	54426	other
481	-0.309468578	0.072285563	Elmo1	140580	other
482	-0.776960116	0.072285563	Kcnj10	16513	other
483	-0.944739297	0.072285563	Pik3ip1	216505	other
484	-1.24574545	0.072628072	Slc6a12	14411	other
485	0.854526261	0.073192326	Rhoc	11853	other
486	0.567082514	0.0735538	Ddhd1	114874	other
487	-1.389492073	0.075940019	Jag2	16450	other
488	1.003887318	0.076134273	Cd36	12491	other
489	0.741540034	0.07634046	Cd200r1	57781	other
490	-0.289873092	0.076928611	Keap1	50868	other
491	-0.259792937	0.078057881	Dhx8	217207	other
492	1.464697722	0.078146043	1700026L06Rik	69987	other
493	-0.340186617	0.078420496	Gltscr1l	210982	other
494	3.245938379	0.07883011	Upp1	22271	other
495	2.475659725	0.07883011	Vsig8	240916	other
496	1.209493694	0.079099086	Dach1	13134	other
497	0.56017681	0.080134993	Fkbp9	27055	other
498	-0.424894011	0.080134993	Nfkb2	18034	other
499	0.936889766	0.080134993	Ntn1	18208	other
500	-0.525818275	0.080134993	Slc7a8	50934	other
501	0.324645632	0.081058667	Cog6	67542	other
502	1.119896756	0.081058667	Etv1	14009	other
503	-0.399084404	0.081058667	Nuak1	77976	other
504	0.508510568	0.081058667	Rnf128	66889	other
505	-0.359080324	0.083153205	Sbno2	216161	other
506	-0.344754037	0.084135745	Zbtb17	22642	other
507	0.448064614	0.085632859	Scd2	20250	other
508	-0.600311392	0.085632859	Susd1	634731	other
509	2.013531309	0.08668078	Kif26b	269152	other
510	-0.625785934	0.088110703	Abi3	66610	other
511	-1.97478004	0.088110703	Il1b	16176	other
512	-0.329280634	0.088110703	Inppl1	16332	other
513	-2.302730412	0.089508089	Cav1	12389	other
514	0.240570237	0.089508089	Pafah1b2	18475	other
515	-0.435019988	0.090064137	Parp10	671535	other
516	-0.315431817	0.090591734	Dhrsx	236082	other
517	-0.225243068	0.090591734	Myh9	17886	other
518	-0.491610815	0.09098322	1500012F01Rik	68949	other
519	0.700544371	0.092573611	Il7r	16197	other
520	0.219449225	0.094238791	Arl8b	67166	other
521	0.684683571	0.09466298	Mrc1	17533	other
522	0.88407351	0.095393791	Asb4	65255	other
523	1.473892202	0.09542338	Ak4	11639	other
524	1.392405791	0.09542338	Cd200	17470	other
525	-0.367848116	0.09542338	Cyp4f16	70101	other
526	-0.402446644	0.09542338	H2-D1	14964	other
527	-0.436250241	0.09542338	Prex1	277360	other
528	-0.528710805	0.09542338	Tmcc2	68875	other
529	-0.290695337	0.09655824	Susd6	217684	other
530	-0.195893188	0.096623268	Dcaf12	68970	other
531	-0.36274035	0.09760271	Coro1a	12721	other
532	-0.804841436	0.098175599	Kif19a	286942	other
533	1.568805399	0.098526769	Ccl2	20296	other
534	-0.765216266	0.098608921	Lrrc16a	68732	other
535	-0.296154585	0.099026727	Abcc3	76408	other
536	-0.454803156	0.099026727	Zfp263	74120	other
537	-0.533572062	0.099270718	Aldoc	11676	other
538	-0.327933857	0.099270718	Bax	12028	other
539	-0.5385532	0.099270718	Leng9	243813	other
540	-0.770768102	0.099270718	Nfkbie	18037	other
541	0.81108325	0.099586869	Cdkn1c	12577	other
542	0.578470098	0.099589402	Evl	14026	other
543	-0.201626498	0.100185958	Glyr1	74022	other
544	-0.180946474	0.100185958	Nek9	217718	other
545	-0.457764302	0.10029479	Zfp516	329003	other
546	2.684617219	0.100512194	Cgref1	68567	other
547	-0.235239316	0.101774056	Apobr	171504	other
548	0.51737761	0.10255868	Samd8	67630	other
549	-0.330663323	0.102815617	Sh3pxd2a	14218	other
550	-0.38978345	0.10517477	Setd1b	208043	other
551	-0.210624053	0.105329513	Slc35b4	58246	other
552	0.765747474	0.105329513	Snx7	76561	other
553	-0.532694049	0.105849915	Arhgef10l	72754	other
554	0.433979949	0.10620979	Nt5dc3	103466	other
555	0.363364041	0.106595676	Usp14	59025	other
556	-0.418201066	0.106672706	Gngt2	14710	other
557	0.300713505	0.107127128	Cnih1	12793	other
558	0.221808061	0.107735993	Cct4	12464	other
559	-0.245548783	0.107735993	Pkm	18746	other
560	-0.366349843	0.107832889	Cnpy3	72029	other
561	1.770569388	0.108223895	F7	14068	other
562	-0.486947264	0.108223895	Parp3	235587	other
563	0.291644319	0.108654382	Ptgr2	77219	other
564	-0.480417611	0.110249049	Plekhg3	263406	other
565	-0.40120031	0.11172513	Ctsh	13036	other
566	-0.352566107	0.11172513	Rnf25	57751	other
567	-0.265504396	0.11230899	Ank	11732	other
568	0.74580174	0.11236492	Slc18b1	76306	other
569	-0.520355185	0.112490677	Glrx	93692	other
570	-0.433717759	0.112490677	Ttc28	209683	other
571	0.473574382	0.112490677	Zranb3	226409	other
572	-0.402662627	0.113026909	Lpin2	64898	other
573	0.654252441	0.113569341	Prps2	110639	other
574	-0.685325145	0.11359027	Parp9	80285	other
575	-0.394682751	0.113812173	Psmb9	16912	other
576	0.26764469	0.114787001	Calu	12321	other
577	0.65421412	0.114787001	Kif5a	16572	other
578	-0.693269457	0.114787001	Mtmr11	194126	other
579	1.281052088	0.114826821	Serpinb1b	282663	other
580	-0.323436284	0.114868262	Tsc22d4	78829	other
581	-0.383701879	0.1153327	C5ar1	12273	other
582	-0.694954126	0.115549044	Sez6l2	233878	other
583	-0.45992226	0.115650015	Ier2	15936	other
584	0.731761389	0.115918637	Rhoh	74734	other
585	0.627269903	0.116359886	Tspan5	56224	other
586	-0.624724966	0.116401302	Csrnp1	215418	other
587	-0.332623984	0.116493654	Slc37a2	56857	other
588	-0.517924803	0.116722572	Cttnbp2nl	80281	other
589	-1.078771982	0.117185608	Ass1	11898	other
590	0.26224855	0.117185608	Myof	226101	other
591	0.588559757	0.117268587	Sult1a1	20887	other
592	1.345539608	0.11798192	Sep.05	18951	other
593	0.310225954	0.11798192	Tm6sf1	107769	other
594	-0.34742063	0.11798192	Uhrf1bp1	224648	other
595	-1.894669516	0.119194831	Ifi203	15950	other
596	0.437501644	0.119288086	Vopp1	232023	other
597	0.727128627	0.120929399	Clec7a	56644	other
598	-0.531106555	0.120956883	S1pr1	13609	other
599	-0.462085245	0.121025651	B3gnt8	232984	other
600	-0.325725507	0.121113282	Tor1aip1	208263	other
601	-0.86929178	0.121729709	Smpdl3b	100340	other
602	-0.234907193	0.121729709	Zc3h18	76014	other
603	0.467043993	0.122309375	Hsdl2	72479	other
604	0.40641924	0.122309375	Palld	72333	other
605	-2.0929067	0.123206299	Dmkn	73712	other
606	1.895734367	0.123346767	F2rl2	14064	other
607	0.520705719	0.123998358	Apoo	68316	other
608	-1.426787235	0.124414263	Serpine1	18787	other
609	0.247587075	0.12460255	Abl2	11352	other
610	1.115065099	0.124927798	Ispd	75847	other
611	-0.569695	0.125299526	Plxdc2	67448	other
612	-0.777504746	0.125588425	Spata13	219140	other
613	-0.432248717	0.126005888	Caskin2	140721	other
614	-0.425853134	0.126259537	Fbxl4	269514	other
615	-0.344518885	0.126947146	Fbxo4	106052	other
616	0.291447003	0.129541664	Acp1	11431	other
617	0.33352509	0.13035176	Entpd1	12495	other
618	0.998517661	0.131908758	Htra4	330723	other
619	-0.332169903	0.132592288	Lrp5	16973	other
620	1.012943664	0.132592288	Mfge8	17304	other
621	-0.585531882	0.132624728	Sema4a	20351	other
622	-1.079906162	0.132880883	Cytip	227929	other
623	-0.293889835	0.133894244	Unc93b1	54445	other
624	0.541259257	0.13432555	Cd300ld	217305	other
625	-0.688941181	0.135551136	Ust	338362	other
626	-0.29048182	0.136243617	Fus	233908	other
627	-0.274189328	0.136243617	Rassf2	215653	other
628	-0.264903808	0.137907397	Abcc1	17250	other
629	0.887615035	0.137907397	Matk	17179	other
630	-0.251852666	0.138439674	Nacc2	67991	other
631	-0.296606693	0.138596361	Tm9sf1	74140	other
632	-0.29348349	0.140147545	Tap2	21355	other
633	-0.335229257	0.140930349	Kansl2	69612	other
634	0.330083693	0.140930349	Ppip5k1	327655	other
635	-0.46170024	0.141646037	Snta1	20648	other
636	0.600657027	0.141889339	Larp1b	214048	other
637	-1.423358904	0.142664296	Alox5	11689	other
638	0.99681803	0.143085187	Armc2	213402	other
639	0.371076371	0.143085187	Asnsd1	70396	other
640	0.463957209	0.143085187	Fam114a1	68303	other
641	0.900523402	0.143085187	Penk	18619	other
642	0.871969779	0.143819628	Itgb3	16416	other
643	-1.284464233	0.143819628	Slc52a3	69698	other
644	-1.044781503	0.143939187	Pmaip1	58801	other
645	0.990434992	0.14400757	Xrcc5	22596	other
646	-0.747450061	0.144708965	Rasgrp4	233046	other
647	-0.33926002	0.145554415	Cmtr1	74157	other
648	0.938649872	0.145554415	Pgbd5	209966	other
649	0.320610117	0.146205205	Pi4ka	224020	other
650	0.794258789	0.146796308	Tmem14a	75712	other
651	-0.368051191	0.147775107	Zbtb22	81630	other
652	-0.350928251	0.148782884	Fgd3	30938	other
653	0.521702126	0.148782884	Rassf8	71323	other
654	0.83071906	0.148782884	Spp1	20750	other
655	0.517106022	0.149249028	Gpr126	215798	other
656	-0.441265627	0.149430858	Arl4c	320982	other
657	-1.780680954	0.149864214	Ch25h	12642	other
658	1.667724416	0.149879415	Dnm1	13429	other
659	0.406909591	0.149879415	Tmem65	74868	other
660	0.300336271	0.149879415	Wwc2	52357	other
661	-1.870758374	0.151672914	Pecam1	18613	other
662	-1.110768899	0.151898307	Cfap74	544678	other
663	-0.291810933	0.152608106	Surf6	20935	other
664	-1.108439465	0.153164972	Ndrg4	234593	other
665	0.421242193	0.154246906	Gpsm2	76123	other
666	-0.786628015	0.155057855	Rhod	11854	other
667	-0.373390411	0.155876448	Map3k9	338372	other
668	1.012419017	0.156083056	Fam117a	215512	other
669	0.295389096	0.156083056	Flnb	286940	other
670	-0.417176782	0.156643013	Vmac	106639	other
671	-0.266703802	0.156683243	Rgp1	242406	other
672	-0.694790472	0.15737085	Arhgap27	544817	other
673	-0.409056721	0.157553655	Sepw1	20364	other
674	-0.385445114	0.157607123	P3h3	14789	other
675	-0.753855813	0.157839147	Ltc4s	17001	other
676	0.276444272	0.158214862	Itsn1	16443	other
677	0.290547775	0.158214862	Spg20	229285	other
678	-2.061313961	0.158691864	Cspg4	121021	other
679	-1.083158038	0.158691864	Irg1	16365	other
680	0.898837233	0.158934559	Ak1	11636	other
681	0.491248767	0.158934559	Calr	12317	other
682	-0.678122302	0.158934559	Fam46c	74645	other
683	-0.216773647	0.159037776	Cln3	12752	other
684	-0.733870046	0.16039052	Fam131a	78408	other
685	-0.274712828	0.16039052	Nol6	230082	other
686	1.915117889	0.161055038	Nbea	26422	other
687	0.409113831	0.161831673	Fgd6	13998	other
688	1.447974373	0.162112287	Zan	22635	other
689	0.372609317	0.162126477	Vezt	215008	other
690	-1.430505714	0.162518781	Emr4	52614	other
691	-0.342409787	0.163585453	Slc27a1	26457	other
692	0.20717907	0.163782362	Cr1l	12946	other
693	0.18720047	0.163818448	Atp5f1	11950	other
694	-0.440729919	0.164856787	Junb	16477	other
695	-0.476198754	0.164856787	Slc16a3	80879	other
696	1.698272232	0.164856787	Tcf24	100039596	other
697	-0.352377202	0.164856787	Zmiz2	52915	other
698	0.359832903	0.165207929	Kdm5b	75605	other
699	-1.053992548	0.165452146	Cd86	12524	other
700	-0.169585103	0.165452146	Sft2d2	108735	other
701	-1.058040302	0.165452146	Zbtb16	235320	other
702	-0.289330389	0.16586623	Proser1	212127	other
703	0.672959535	0.166581259	Ptrf	19285	other
704	-0.33449928	0.166630333	Fzr1	56371	other
705	-0.296351526	0.166630333	Spen	56381	other
706	0.216212002	0.166978816	Cul4a	99375	other
707	1.097013819	0.166978816	Gja1	14609	other
708	-0.556208009	0.167618807	Trpm2	28240	other
709	0.365426511	0.167658669	Tmsb10	19240	other
710	-0.909107145	0.167844238	Ednrb	13618	other
711	-0.32327567	0.167844238	Mfsd10	68294	other
712	0.253032437	0.16794598	Inpp4a	269180	other
713	-0.877906781	0.168646285	Id3	15903	other
714	-0.249630838	0.168646285	Ptk2b	19229	other
715	-1.193835257	0.170234175	Isg20	57444	other
716	-0.927040581	0.170234175	Nupr1	56312	other
717	-0.975281902	0.170439862	Flt1	14254	other
718	-0.383577855	0.170439862	Nr1h3	22259	other
719	-0.490248412	0.170439862	St3gal5	20454	other
720	-0.447493697	0.17058105	Atrnl1	226255	other
721	-0.453758821	0.171195275	Itprip	414801	other
722	0.749292096	0.171318777	Pgap1	241062	other
723	-0.218738525	0.171318777	Srrm1	51796	other
724	0.376617731	0.172269531	Gng12	14701	other
725	0.473713094	0.173482578	Pdp1	381511	other
726	-0.355427737	0.173734345	Cd82	12521	other
727	0.204605373	0.174090166	Prnp	19122	other
728	0.405478881	0.175910293	Arrdc4	66412	other
729	0.854994897	0.176737745	Cdca7	66953	other
730	-0.240303026	0.177582378	Mbd1	17190	other
731	0.335190219	0.177582378	Sepp1	20363	other
732	-0.924233426	0.178021632	Adam33	110751	other
733	0.488256592	0.178392286	Tmem144	70652	other
734	0.696513132	0.179270342	Ap1s3	252903	other
735	-0.91066036	0.179270342	Oas1b	23961	other
736	-0.288408742	0.1800351	Itpripl1	73338	other
737	-0.278625884	0.1800351	Nfrkb	235134	other
738	0.25467414	0.1800351	Ssr1	107513	other
739	-0.633649867	0.180820724	Tmem51	214359	other
740	0.643777883	0.181062624	Timeless	21853	other
741	-0.700992533	0.182032285	Zfp691	195522	other
742	-0.701640543	0.182171591	Cd163	93671	other
743	0.342857829	0.182216213	Chek2	50883	other
744	0.708813532	0.182248635	Dtnb	13528	other
745	-0.300860573	0.182248635	Rnf220	66743	other
746	-0.738867292	0.182634899	Pou2f2	18987	other
747	0.418966909	0.182707975	Vcl	22330	other
748	-0.294884777	0.183374088	Zc3h7b	20286	other
749	-1.156844194	0.184605843	Clec4e	56619	other
750	0.362788754	0.184788594	Hat1	107435	other
751	-0.486149569	0.184788594	Nfix	18032	other
752	-0.273523927	0.184788594	Psen2	19165	other
753	-0.36999336	0.184788594	Sik3	70661	other
754	0.270978231	0.184864411	Hmgn2	15331	other
755	-0.462458359	0.185769268	Lpcat4	99010	other
756	-0.777139796	0.186296196	Ccnb2	12442	other
757	-0.793390631	0.186296196	Cdc20	107995	other
758	-0.506276687	0.186296196	Lcp2	16822	other
759	-0.214595548	0.186357114	Asxl1	228790	other
760	0.256331155	0.186377315	Ccz1	231874	other
761	-0.321085642	0.18725118	Unk	217331	other
762	-0.551933525	0.187388359	Dab2	13132	other
763	0.437669694	0.187860042	Mrps25	64658	other
764	0.906515988	0.187860042	Npdc1	18146	other
765	0.246076126	0.188390776	Ak3	56248	other
766	-0.265326408	0.189060969	Hmha1	70719	other
767	0.289016672	0.189328092	Hspa5	14828	other
768	0.339298542	0.189328092	Znrf2	387524	other
769	-0.406672212	0.189511662	Fam110a	73847	other
770	-0.342908451	0.189511662	Tor1a	30931	other
771	-0.319891175	0.189779595	Setd1a	233904	other
772	-0.62459915	0.190515934	Hspb6	243912	other
773	-0.297982452	0.190515934	Nrde2	217827	other
774	0.67721663	0.19115329	Degs2	70059	other
775	-0.291951343	0.191905473	Zfp646	233905	other
776	-1.154916837	0.192075835	Ccl5	20304	other
777	-0.180921685	0.192075835	Glg1	20340	other
778	0.50608962	0.192075835	Pi4k2b	67073	other
779	-0.316759925	0.192311396	Mrpl52	68836	other
780	-3.051692746	0.192511853	I830012O16Rik	667370	other
781	-0.24021231	0.194181627	Wbp11	60321	other
782	0.305514768	0.19423173	Ctss	13040	other
783	-0.320140445	0.194494136	Ier5	15939	other
784	-0.279708933	0.194805685	Pprc1	226169	other
785	0.397813788	0.195439946	Mettl7a1	70152	other
786	-0.336670624	0.195439946	Notch2	18129	other
787	0.339022599	0.195439946	Rnaseh2a	69724	other
788	-1.332217278	0.195467134	Nid2	18074	other
789	-0.8258075	0.195776215	Cxcl2	20310	other
790	-0.595291232	0.195988266	Il16	16170	other
791	-0.157386859	0.195999881	M6pr	17113	other
792	-0.632630663	0.198511775	C130050O18Rik	319772	other
793	0.269471887	0.199094663	Rcbtb1	71330	other
794	0.658165994	0.199674891	Efr3b	668212	other
795	-0.659085456	0.202438078	H2-L	14980	other
796	0.327063942	0.2027482	Arhgap21	71435	other
797	-0.327461044	0.2027482	Lmo4	16911	other
798	0.514103747	0.203265159	Fam84b	399603	other
799	-0.357797983	0.204057634	Pou6f1	19009	other
800	0.534087425	0.204349085	Pianp	319352	other
801	-0.790209442	0.204349085	Pilra	231805	other
802	0.414607042	0.204349085	Rnf217	268291	other
803	-0.398181738	0.204349085	Slc35e4	103710	other
804	-0.221870303	0.204923789	Hcfc1	15161	other
805	-0.505111751	0.204923789	Herc3	73998	other
806	0.332521045	0.204960704	Cpeb3	208922	other
807	-0.767983366	0.204960704	Fgf11	14166	other
808	0.622688413	0.204960704	Htr2b	15559	other
809	0.494540412	0.204960704	Ptafr	19204	other
810	0.483433085	0.204960704	Stra6l	74152	other
811	-0.186337026	0.204960704	Wipf1	215280	other
812	-0.280460533	0.204960704	Zfhx3	11906	other
813	-0.196309774	0.207549105	Thrap3	230753	other
814	-0.327852811	0.207708977	Fam129a	63913	other
815	-0.696190006	0.210441213	Pmepa1	65112	other
816	-0.179168926	0.211373813	Atxn7l3	217218	other
817	0.427078242	0.211803714	Cd200r4	239849	other
818	-0.493355242	0.211803714	Pcp4l1	66425	other
819	-0.410190814	0.213213052	Cdc25b	12531	other
820	-1.555399633	0.213213052	Egr3	13655	other
821	-0.337848984	0.213213052	Fau	14109	other
822	0.245552086	0.213213052	Gnl3l	237107	other
823	-1.382059147	0.213213052	Tnfsf14	50930	other
824	-0.249671178	0.213257446	Epb4.1	269587	other
825	-0.757589018	0.213395198	Nfkbiz	80859	other
826	-0.378205753	0.21376225	Tle1	21885	other
827	-0.448335753	0.21398232	Il2rg	16186	other
828	0.377814967	0.21398232	Mrs2	380836	other
829	-0.354919492	0.214253651	Cep170b	217882	other
830	0.394138716	0.214253651	Fem1b	14155	other
831	0.372587969	0.215288939	Msl3	17692	other
832	1.932703307	0.216200015	Trim29	72169	other
833	-0.563352342	0.216200015	Vegfa	22339	other
834	-1.628377018	0.217889987	Gm11545	217122	other
835	-0.327318739	0.218833513	Ptger1	19216	other
836	-0.289179298	0.218833513	Zfp46	22704	other
837	-0.306891103	0.218953344	Nfkb1	18033	other
838	-0.544219197	0.219427412	Birc3	11796	other
839	-0.342285991	0.219775679	Tbc1d16	207592	other
840	-0.25113045	0.219775679	Tor4a	227612	other
841	-0.199311047	0.220056335	Ly9	17085	other
842	-0.28801676	0.220332967	Rpl35a	57808	other
843	-1.192885273	0.220740542	Ctse	13034	other
844	0.274163081	0.221540022	Psmd14	59029	other
845	1.293954894	0.223180135	Rasal1	19415	other
846	-0.433256729	0.225309906	Btd	26363	other
847	0.294269608	0.225309906	Fbxl17	50758	other
848	-0.220908052	0.225780408	Acsl1	14081	other
849	-0.306902731	0.225780408	Ifnar1	15975	other
850	-0.259516096	0.225780408	Mvp	78388	other
851	-0.327938352	0.226125616	Agfg2	231801	other
852	-0.209709446	0.226125616	Gab2	14389	other
853	-0.241145973	0.226125616	Letm1	56384	other
854	-1.92251784	0.22773345	3830403N18Rik	70691	other
855	-0.27019582	0.22773345	Pam	18484	other
856	-1.324851754	0.228055658	Camsap3	69697	other
857	0.215979416	0.228055658	Ugdh	22235	other
858	1.215467859	0.229789413	Olfr110	258325	other
859	2.155244114	0.230157763	Lefty1	13590	other
860	0.890685544	0.231888738	Cnn3	71994	other
861	0.482527372	0.231888738	Cpe	12876	other
862	-0.889091409	0.231940513	Lifr	16880	other
863	1.024035126	0.233371684	Lgr4	107515	other
864	0.145825802	0.233371684	Txn1	22166	other
865	-0.205048229	0.233371684	Ube2q1	70093	other
866	-0.322327058	0.233371684	Ywhah	22629	other
867	0.337102102	0.23410739	Ado	211488	other
868	-0.365586317	0.234150159	Sesn2	230784	other
869	-0.340704988	0.236654359	Efhd2	27984	other
870	-1.828787413	0.236654359	Mcam	84004	other
871	-0.252013073	0.236688686	Sod1	20655	other
872	0.279958563	0.2370171	Acot9	56360	other
873	-0.294516071	0.2370171	Fmnl3	22379	other
874	-0.38358209	0.237077343	Fxyd5	18301	other
875	-1.664171273	0.237422072	Notch4	18132	other
876	0.470337516	0.237933738	AA414768	245350	other
877	0.663978573	0.238664813	Afap1	70292	other
878	-0.98598551	0.238664813	Icam2	15896	other
879	0.418181723	0.238664813	Lrrc49	102747	other
880	0.995493198	0.238664813	Mmp27	234911	other
881	0.242823148	0.238664813	Scp2	20280	other
882	-0.516601275	0.238982542	Gpr183	321019	other
883	-0.299350328	0.240800342	Il6ra	16194	other
884	-0.619829212	0.240800342	Rac3	170758	other
885	0.776373372	0.240855036	Slc22a15	242126	other
886	-0.259901171	0.24101455	Bcl10	12042	other
887	-0.337987767	0.242457867	Exosc7	66446	other
888	-0.29588918	0.243800055	Sod2	20656	other
889	-0.265377899	0.2445901	Csk	12988	other
890	-0.521591976	0.245564447	2900026A02Rik	243219	other
891	0.465393735	0.245564447	Aldh6a1	104776	other
892	-0.254802284	0.245564447	Hnrnpa0	77134	other
893	0.408721416	0.245564447	Per3	18628	other
894	-1.045789845	0.245564447	Prdm16	70673	other
895	-0.240977108	0.245564447	Sf1	22668	other
896	-0.297029878	0.247126996	Supt7l	72195	other
897	0.157650823	0.24756905	Sep.15	93684	other
898	0.30057498	0.24756905	Tpcn2	233979	other
899	0.262066817	0.248056481	Slc37a3	72144	other
900	-0.54409652	0.249509007	Ang	11727	other
901	-1.669465016	0.24956166	Cxcl1	14825	other
902	0.530973055	0.24956166	Dock9	105445	other
903	0.298857136	0.24956166	Sec11c	66286	other
904	-0.331697706	0.24956166	Tcof1	21453	other
905	-0.536192357	0.24956166	Tsku	244152	other
906	1.173245915	0.249680683	Fam13a	58909	other
907	-0.295105392	0.249680683	Plekhj1	78670	other
908	-0.418159075	0.250839936	Cdc42bpg	240505	other
909	1.205110719	0.250839936	Thrb	21834	other
910	-0.289772909	0.250925664	Zc3h12d	237256	other
911	-1.202231165	0.251235625	Arhgef17	207212	other
912	-0.328063786	0.251235625	Daxx	13163	other
913	0.385932684	0.251235625	Dna2	327762	other
914	-0.302752011	0.251235625	Gltscr1	243842	other
915	-0.331692403	0.251235625	Gmfg	63986	other
916	-0.450316417	0.251235625	Pid1	98496	other
917	0.285179453	0.251235625	Soat1	20652	other
918	0.227620777	0.25171473	Dstn	56431	other
919	-0.254443172	0.251771331	Slc43a2	215113	other
920	-0.269082664	0.252301575	Dok3	27261	other
921	-2.046121286	0.252301575	Mylk4	238564	other
922	0.560155264	0.252330167	Bambi	68010	other
923	-0.307173564	0.252330167	Cyp27a1	104086	other
924	0.47733724	0.254516599	Gsta3	14859	other
925	0.19088823	0.254516599	Rab12	19328	other
926	-0.379176528	0.255663378	Nudt16	75686	other
927	-0.364292661	0.256530488	Ndufs8	225887	other
928	1.271432124	0.257060772	Prkar2b	19088	other
929	-0.310362955	0.257060772	Trim14	74735	other
930	-1.160568741	0.257060772	Ubxn11	67586	other
931	0.22567229	0.257087532	Dock2	94176	other
932	0.495754819	0.257173713	Pbx3	18516	other
933	0.95208245	0.258605561	Lrmp	16970	other
934	0.964243162	0.259643747	Gprc5b	64297	other
935	-0.262789996	0.259643747	Pramef8	242736	other
936	1.102885359	0.261108106	Il27ra	50931	other
937	0.244019696	0.263508669	Ago2	239528	other
938	-0.338428314	0.263508669	Fkrp	243853	other
939	-0.176463128	0.263508669	Kdm4a	230674	other
940	-0.320004766	0.263508669	Ngfrap1	12070	other
941	0.364618269	0.263508669	Padi2	18600	other
942	-0.756003206	0.263508669	Parp14	547253	other
943	0.551160676	0.263508669	Per2	18627	other
944	-0.299576488	0.263508669	Phc2	54383	other
945	-0.32921935	0.263508669	Srsf4	57317	other
946	1.188051763	0.26416597	Epdr1	105298	other
947	0.344691302	0.266173703	3110043O21Rik	73205	other
948	-0.403153747	0.266173703	Gadd45g	23882	other
949	0.158927132	0.266173703	Psmd1	70247	other
950	0.485853815	0.266173703	Trim36	28105	other
951	-0.233799688	0.267192936	Atxn1l	52335	other
952	-0.328186944	0.267805372	Rdh10	98711	other
953	-0.249911807	0.267825738	Ankrd13a	68420	other
954	0.195696164	0.267825738	Pitrm1	69617	other
955	-0.678797273	0.267825738	Sh2d1b1	26904	other
956	0.350974057	0.267825738	Vwa8	219189	other
957	-0.805843579	0.267928935	Thbs1	21825	other
958	1.197288408	0.268515733	Lix1	66643	other
959	-0.471098851	0.269492175	Ifitm2	80876	other
960	-0.205437579	0.269871062	Gosr2	56494	other
961	-0.529434692	0.269932601	Rhobtb1	69288	other
962	0.264582901	0.27044185	Nln	75805	other
963	-0.670886079	0.270667777	Itgal	16408	other
964	-1.275020248	0.271005797	Lgi4	243914	other
965	-0.454218952	0.271005797	Saysd1	67509	other
966	0.654844685	0.271005797	Them4	75778	other
967	-0.336847495	0.272533318	Papd7	210106	other
968	-0.411487824	0.27412453	Arap3	106952	other
969	-0.316363483	0.27412453	Cbx4	12418	other
970	-0.224387311	0.27412453	Fam192a	102122	other
971	0.528354321	0.27412453	Gpx3	14778	other
972	-0.860343758	0.27412453	Smad6	17130	other
973	-0.191498587	0.27412453	Ttc17	74569	other
974	0.34956738	0.27412453	Vim	22352	other
975	-0.359543445	0.27412453	Zfat	380993	other
976	-0.277109829	0.274245749	Adam8	11501	other
977	-0.515360399	0.274245749	Chn2	69993	other
978	-0.773205983	0.274245749	Rhof	23912	other
979	0.382260335	0.275420283	Nsmf	56876	other
980	-0.263956537	0.276940032	Os9	216440	other
981	-0.290360292	0.276940032	Selplg	20345	other
982	-0.376324584	0.277082032	Kank2	235041	other
983	-0.603310915	0.277178981	Tgfbi	21810	other
984	-0.268165622	0.277241074	Mif4gd	69674	other
985	0.382689408	0.277241074	Pitpnc1	71795	other
986	-0.25338019	0.277352265	Rps9	76846	other
987	-0.273505288	0.277617448	Cpne2	234577	other
988	-0.424089087	0.27831544	Hivep3	16656	other
989	-0.257451942	0.279229244	Basp1	70350	other
990	-1.135142438	0.279229244	Cx3cl1	20312	other
991	-3.480550314	0.279229244	Pydc4	623121	other
992	-0.382842357	0.279600246	Eno1	13806	other
993	0.398628869	0.279600246	Pros1	19128	other
994	0.776554536	0.27988754	Acp5	11433	other
995	0.721415348	0.27988754	Malt1	240354	other
996	-0.271932794	0.27988754	Rps23	66475	other
997	0.294247747	0.27988754	Ybx1	22608	other
998	0.347467383	0.280472059	Txndc9	98258	other
999	-0.264205973	0.280815288	Gnai2	14678	other
1000	-0.343715562	0.280815288	Phc1	13619	other
1001	-1.139903267	0.280815288	Sv2a	64051	other
1002	-0.230553713	0.280944751	Eif4h	22384	other
1003	-0.212913502	0.281360699	Hnrnpl	15388	other
1004	0.7640083	0.281360699	Tmem191c	224019	other
1005	0.524941448	0.284451399	Plekhh2	213556	other
1006	0.294556068	0.285529026	Dap	223453	other
1007	-0.308080593	0.285529026	Gmeb2	229004	other
1008	0.437569666	0.285754528	Mthfd1l	270685	other
1009	0.828036323	0.286858334	Il11ra1	16157	other
1010	-0.528607603	0.287464681	Jdp2	81703	other
1011	0.492626278	0.288151623	Ifi30	65972	other
1012	0.569915526	0.288151623	Loxl3	16950	other
1013	-0.25959933	0.289115743	Gmip	78816	other
1014	-1.858865457	0.289256366	Gbp6	100702	other
1015	-0.355850848	0.289358635	Cfp	18636	other
1016	-0.352884183	0.289358635	Dapk1	69635	other
1017	-1.619741858	0.289358635	Mefv	54483	other
1018	-0.332673822	0.289358635	Nlrx1	270151	other
1019	-0.249460426	0.289358635	Numa1	101706	other
1020	-0.216590117	0.289358635	Pbx2	18515	other
1021	-0.203907318	0.289358635	Rab31	106572	other
1022	0.23285571	0.289358635	Sdhaf2	66072	other
1023	-0.437208412	0.289358635	Slc25a23	66972	other
1024	-0.168631032	0.289358635	Srrt	83701	other
1025	-0.27168731	0.2899425	B4galt1	14595	other
1026	0.401658379	0.290351284	Mre11a	17535	other
1027	0.430551211	0.290644068	Chaf1a	27221	other
1028	0.431295136	0.290700169	Ppp3cc	19057	other
1029	-0.297993165	0.291617708	Pwp2	110816	other
1030	0.362608938	0.292225949	Btbd10	68815	other
1031	-0.219125062	0.292687371	Cpsf1	94230	other
1032	0.470913475	0.292687371	Gas2l3	237436	other
1033	-0.343017404	0.29280275	Zbtb5	230119	other
1034	-0.21184332	0.29286067	Brpf1	78783	other
1035	0.322616028	0.293291738	Plk2	20620	other
1036	-1.104082066	0.293291738	Rtn2	20167	other
1037	-1.122079198	0.293291738	Vcan	13003	other
1038	-0.689350043	0.293625471	Btg2	12227	other
1039	-0.305521207	0.293864366	Med22	20933	other
1040	-0.705211324	0.294129472	Slc25a33	70556	other
1041	1.477540371	0.297662195	Ccbe1	320924	other
1042	0.385494137	0.298185715	Aplf	72103	other
1043	-0.557790618	0.298185715	Ccrn4l	12457	other
1044	-0.297522231	0.298185715	Mllt6	246198	other
1045	0.411970069	0.298185715	Sdc1	20969	other
1046	-0.281506306	0.299465738	Notch1	18128	other
1047	0.189924223	0.299465738	Plekha2	83436	other
1048	-0.829177703	0.299598032	Ssc5d	269855	other
1049	-0.750856545	0.301057934	Gpr132	56696	other
1050	1.047619675	0.301057934	Gstm2	14863	other
1051	0.442379715	0.301057934	Lpgat1	226856	other
1052	0.422806467	0.301057934	Snx5	69178	other
1053	-0.238108391	0.301701572	Ing1	26356	other
1054	-0.866928899	0.301701572	Ppp1r3f	54646	other
1055	-0.361511943	0.301701572	Rcl1	59028	other
1056	-0.554986717	0.303035873	A230050P20Rik	319278	other
1057	0.337878858	0.303035873	Clip1	56430	other
1058	0.461270857	0.303415813	2610301B20Rik	67157	other
1059	0.208367559	0.303415813	Ahcyl2	74340	other
1060	-0.169853408	0.303415813	C3ar1	12267	other
1061	0.314181457	0.303415813	Gphn	268566	other
1062	-0.677330036	0.303415813	Slc2a3	20527	other
1063	0.448786951	0.304179208	Nmd3	97112	other
1064	-0.920779732	0.304470495	Tnip3	414084	other
1065	-0.286746491	0.304496891	Rnf31	268749	other
1066	-0.223878928	0.305015339	Emg1	14791	other
1067	-1.307979278	0.305387548	Tubb4a	22153	other
1068	-0.666380559	0.305481525	Agap2	216439	other
1069	-0.303121293	0.305610274	Sap18	20220	other
1070	0.306678575	0.307013397	Rpn1	103963	other
1071	-0.309330569	0.307108361	Parvg	64099	other
1072	-0.294370481	0.307823706	Cnp	12799	other
1073	-0.977546981	0.307823706	Hpn	15451	other
1074	0.268157842	0.309521707	Actn1	109711	other
1075	-0.293868318	0.309521707	Ampd3	11717	other
1076	-0.222509861	0.309521707	Btbd9	224671	other
1077	2.475693658	0.309521707	Ccl7	20306	other
1078	-0.351654617	0.309521707	Nlgn2	216856	other
1079	-0.941077586	0.309521707	Pcsk1	18548	other
1080	-0.166942246	0.309521707	Sf3b3	101943	other
1081	0.592812089	0.309691663	Cacna1b	12287	other
1082	0.335335334	0.309691663	Dtx4	207521	other
1083	-0.200721884	0.310252993	Cux1	13047	other
1084	-0.823177007	0.310324943	Slc36a2	246049	other
1085	0.830334999	0.311790404	Fzd1	14362	other
1086	-1.095975491	0.313008278	Uck2	80914	other
1087	-0.187277753	0.313403357	Arhgef2	16800	other
1088	-0.261199709	0.313403357	Rexo1	66932	other
1089	-0.81072083	0.313403357	Rragb	245670	other
1090	-0.700327854	0.313403357	Rtn1	104001	other
1091	-0.233089383	0.313403357	Uvrag	78610	other
1092	-0.227167364	0.313757999	Cyfip1	20430	other
1093	-0.272196691	0.313757999	Kdm2b	30841	other
1094	-0.196562351	0.313848968	Ric8	101489	other
1095	0.296917704	0.314620367	Atp6v1a	11964	other
1096	-0.184199543	0.314620367	Cdk9	107951	other
1097	-1.58561768	0.314691018	Fam65b	193385	other
1098	-0.284609564	0.314691018	Msra	110265	other
1099	-0.429697199	0.314691018	Sp110	109032	other
1100	-0.219785409	0.314691018	Ube2f	67921	other
1101	-0.288136181	0.315117442	Rpl18a	76808	other
1102	-0.290134768	0.318714677	Ctnnbip1	67087	other
1103	-0.511935143	0.319031658	Apoc2	11813	other
1104	-0.347950944	0.319031658	Calhm2	72691	other
1105	-0.512595523	0.319603359	2700094K13Rik	72657	other
1106	0.848815416	0.319603359	9330182L06Rik	231014	other
1107	-0.651284891	0.319603359	Apbb3	225372	other
1108	-0.640546633	0.319603359	Apoe	11816	other
1109	-0.611157552	0.319603359	Chst3	53374	other
1110	-0.213576007	0.319603359	Cpne1	266692	other
1111	-1.208043544	0.319603359	Fam43a	224093	other
1112	0.411339881	0.319603359	Mlh1	17350	other
1113	1.784408513	0.319603359	Mmp9	17395	other
1114	-0.250770921	0.319603359	Nt5c2	76952	other
1115	-0.253670785	0.319603359	Phf5a	68479	other
1116	0.756582579	0.319603359	Plau	18792	other
1117	0.538238762	0.319603359	Runx2	12393	other
1118	-0.209637389	0.319603359	Tpt1	22070	other
1119	0.557785728	0.320131024	Plekha5	109135	other
1120	0.236345598	0.320131024	Snx27	76742	other
1121	-0.237796389	0.320255799	Pld2	18806	other
1122	-0.238631171	0.320599626	Chpf2	100910	other
1123	-0.380258551	0.320888707	Rbks	71336	other
1124	-0.495578901	0.32115969	Bcl3	12051	other
1125	-0.310880633	0.32115969	Fam222b	216971	other
1126	-0.285832498	0.32115969	Rpl37a	19981	other
1127	-0.341508835	0.32115969	Rps28	54127	other
1128	-0.204423881	0.32115969	Scaf4	224432	other
1129	-0.264981974	0.32115969	Snrpb	20638	other
1130	0.30723592	0.32115969	Ufsp2	192169	other
1131	0.610534796	0.321370444	Dlg3	53310	other
1132	0.454594053	0.32178257	Cd1d1	12479	other
1133	-1.156856215	0.32178257	Mndal	100040462	other
1134	-0.199993623	0.324194262	Mat2a	232087	other
1135	0.710015559	0.324194262	Plcxd2	433022	other
1136	-0.34112093	0.324194262	Ssbp3	72475	other
1137	0.956687897	0.324755318	Ntng2	171171	other
1138	0.186123974	0.324802673	Wdr11	207425	other
1139	0.374581398	0.327206809	Serac1	321007	other
1140	0.275466315	0.327859353	Slc25a30	67554	other
1141	-0.799779061	0.331633819	Tagap	72536	other
1142	0.293202604	0.331633863	Tusc3	80286	other
1143	-0.260985147	0.333392628	Zdhhc4	72881	other
1144	0.256402245	0.333418455	Etfa	110842	other
1145	-0.406455886	0.335255084	Kcnk13	217826	other
1146	0.294020877	0.336148485	Snrpe	20643	other
1147	-0.324588884	0.336919853	Ddx28	71986	other
1148	-0.24531186	0.336919853	Gcc1	74375	other
1149	-0.325415419	0.336919853	Zfp668	244219	other
1150	-0.622106182	0.337652791	Kif20a	19348	other
1151	0.840461999	0.339726691	Dync2h1	110350	other
1152	-0.665423875	0.340059369	Spef1	70997	other
1153	0.23731051	0.342509538	Acadl	11363	other
1154	-0.211209731	0.342509538	Cwc25	67480	other
1155	-0.608547101	0.342509538	Cxcr3	12766	other
1156	-0.202026555	0.342509538	Hnrnpul1	232989	other
1157	0.685648816	0.342509538	Ncs1	14299	other
1158	0.303419377	0.342529	Ptgr1	67103	other
1159	0.157361484	0.342529	Tpd52	21985	other
1160	-0.277665901	0.342529	Xab2	67439	other
1161	0.389428174	0.343202506	Il1rn	16181	other
1162	-0.264301722	0.343202506	Ski	20481	other
1163	-0.310710699	0.344910755	Lrp10	65107	other
1164	-0.267422876	0.344910755	Otub1	107260	other
1165	-0.361507139	0.34586874	Dyrk2	69181	other
1166	0.662273746	0.34586874	Mettl20	320204	other
1167	-0.561855986	0.3463967	Dock5	68813	other
1168	0.291739081	0.3463967	Ppp1r3b	244416	other
1169	-0.268453372	0.3463967	Rps7	20115	other
1170	-0.245682974	0.3463967	Wasf2	242687	other
1171	-0.256213751	0.3463967	Wipf2	68524	other
1172	-0.95265165	0.34654866	Cdkn3	72391	other
1173	-0.300697881	0.34654866	Mettl2	52686	other
1174	-0.595939495	0.34654866	Ppp2r3d	19054	other
1175	-0.27535141	0.34654866	Rela	19697	other
1176	0.389034367	0.34654866	Slc16a1	20501	other
1177	-0.165042287	0.346789566	Eif2ak1	15467	other
1178	-1.191648488	0.347784692	Atp2b4	381290	other
1179	-0.328358976	0.348743238	Sertad3	170742	other
1180	1.302996758	0.349029216	4933430I17Rik	214106	other
1181	-0.289506157	0.349557228	Hdac5	15184	other
1182	0.322218409	0.350152656	Snapc5	330959	other
1183	-0.300312563	0.35195678	Rps16	20055	other
1184	-0.188423177	0.35198694	Anapc5	59008	other
1185	-1.674785016	0.35198694	Nanog	71950	other
1186	0.565980643	0.35198694	Sesn3	75747	other
1187	1.863236515	0.35198694	Vsig4	278180	other
1188	1.396233878	0.354550487	Tchh	99681	other
1189	0.264760514	0.355380245	Dnajc1	13418	other
1190	-0.855164888	0.355380245	Prex2	109294	other
1191	-0.169949944	0.355386996	Prpf8	192159	other
1192	-0.293278526	0.355386996	Syngr2	20973	other
1193	0.799484255	0.355618686	Dcstamp	75766	other
1194	-1.582458913	0.356898256	Synpo	104027	other
1195	0.193054985	0.357287899	Paics	67054	other
1196	-0.457799977	0.358363853	9130019O22Rik	78921	other
1197	0.1976117	0.358710185	Mcur1	76137	other
1198	0.891389779	0.359004635	Htra1	56213	other
1199	-0.215373613	0.35930749	Bub3	12237	other
1200	2.038077186	0.35930749	F3	14066	other
1201	-0.198798331	0.359439767	BC017643	217370	other
1202	0.550131889	0.35956942	Wbp5	22381	other
1203	-0.217033096	0.359601123	Sde2	208768	other
1204	-0.257395336	0.359601123	Wwp2	66894	other
1205	0.24598058	0.360249051	Slc38a6	625098	other
1206	1.067024334	0.361595061	Pde5a	242202	other
1207	0.379926313	0.361985433	Tpk1	29807	other
1208	-0.340400275	0.361985433	Zfp385a	29813	other
1209	0.674545658	0.362228808	Cdc45	12544	other
1210	-0.13971229	0.363032482	Fam168b	214469	other
1211	-0.265426611	0.363032482	Ncf1	17969	other
1212	-0.921891462	0.363262916	Xlr	22441	other
1213	0.559617851	0.364606048	Bcl2	12043	other
1214	-0.272847848	0.36544258	Ctdsp1	227292	other
1215	0.340645835	0.36544258	Rasgef1a	70727	other
1216	-0.262488837	0.365453281	Pcif1	228866	other
1217	0.35245738	0.365756236	Vps45	22365	other
1218	-0.325336845	0.366888961	Alg1	208211	other
1219	-1.64758954	0.366888961	Chrna2	110902	other
1220	0.63641343	0.366888961	Hsp90b1	22027	other
1221	-0.231735565	0.366888961	Plxnb2	140570	other
1222	-0.526228542	0.368656691	Afmid	71562	other
1223	-1.126478474	0.368656691	Ifi204	15951	other
1224	-0.447526592	0.368656691	Sephs2	20768	other
1225	-0.238805602	0.369027456	Ifngr2	15980	other
1226	-0.331720188	0.3695358	Usp35	244144	other
1227	-0.245321026	0.369574152	Snx18	170625	other
1228	0.433737423	0.369641022	Acat2	110460	other
1229	0.20114937	0.369731653	Slc41a2	338365	other
1230	0.358015002	0.369731653	Tmem69	230657	other
1231	0.324935784	0.369731653	Trpm4	68667	other
1232	0.843631518	0.369731653	Zfp354c	30944	other
1233	-0.492085209	0.371233745	Pcgf2	22658	other
1234	-0.197118016	0.372296385	Ywhag	22628	other
1235	0.520757198	0.372548698	1110008P14Rik	73737	other
1236	-0.223572067	0.372602657	Brd2	14312	other
1237	-0.285687908	0.373418965	Ccnk	12454	other
1238	-0.248185867	0.373418965	Itga5	16402	other
1239	-0.302070352	0.373467055	Tnip1	57783	other
1240	0.395522838	0.373704651	Nqo2	18105	other
1241	0.273829727	0.373704651	Panx1	55991	other
1242	-1.082980247	0.373704651	Pilrb2	545812	other
1243	0.310455336	0.373704651	Vkorc1l1	69568	other
1244	-0.430597303	0.37433932	Tmem171	380863	other
1245	0.474155709	0.375356396	Dcun1d4	100737	other
1246	0.478900612	0.375375131	Asap2	211914	other
1247	0.651659466	0.375375131	Osgepl1	72085	other
1248	-0.278774089	0.375375131	Vps72	21427	other
1249	-0.238919972	0.377379082	Def8	23854	other
1250	-0.39178704	0.378809398	1600014C10Rik	72244	other
1251	0.407345196	0.378809398	Bbs4	102774	other
1252	0.275775864	0.378809398	Cd52	23833	other
1253	-0.240984491	0.378809398	Ddx39	68278	other
1254	0.821868241	0.378809398	Fam161a	73873	other
1255	0.408673401	0.378809398	Fam173b	68073	other
1256	0.691878941	0.378809398	Hgsnat	52120	other
1257	-0.22770139	0.378809398	Mapkapk3	102626	other
1258	-0.383524303	0.378809398	N4bp1	80750	other
1259	-0.728763185	0.378809398	Pde3b	18576	other
1260	-0.326771665	0.378809398	Rrp15	67223	other
1261	0.561309545	0.379094496	Gpnmb	93695	other
1262	0.38568786	0.379094496	Gtf2h3	209357	other
1263	-0.168171387	0.379094496	Irf8	15900	other
1264	-0.241070395	0.379273627	Lman2l	214895	other
1265	1.483101217	0.379273627	Pcdhac2	353237	other
1266	-0.436151995	0.379273627	Pde2a	207728	other
1267	-0.272274833	0.379576027	Orai3	269999	other
1268	0.732914986	0.379576027	Smco4	170748	other
1269	-0.285349237	0.379576027	Tmed1	17083	other
1270	-1.715010512	0.379576027	Vangl2	93840	other
1271	0.253747503	0.379621192	Akirin1	68050	other
1272	-0.212547882	0.379621192	Rpl30	19946	other
1273	0.168626465	0.38127594	Hspa14	50497	other
1274	-0.451390399	0.38127594	Ptgs1	19224	other
1275	-0.242332515	0.382298937	Cpped1	223978	other
1276	-0.258428693	0.383872248	Rpl13a	22121	other
1277	0.241518304	0.383872248	Uqcrb	67530	other
1278	0.214109683	0.386935132	Arl1	104303	other
1279	0.599092501	0.386935132	Dut	110074	other
1280	-1.28989211	0.386935132	Hap1	15114	other
1281	0.828178616	0.386935132	Sfmbt2	353282	other
1282	0.364037411	0.38777655	Abca9	217262	other
1283	-0.372195784	0.390308283	Bcl9l	80288	other
1284	0.464597022	0.390758686	Mphosph9	269702	other
1285	-0.229985075	0.39128355	Arpc1b	11867	other
1286	0.684216652	0.39128355	Pcdhgb4	93701	other
1287	0.481881501	0.391363455	C78339	97863	other
1288	0.255865708	0.391497712	Golt1b	66964	other
1289	0.406282738	0.392424286	Ugp2	216558	other
1290	-0.27433522	0.393243789	Pgd	110208	other
1291	-0.30870814	0.393243789	Pla2g7	27226	other
1292	0.224752347	0.393292064	Phf10	72057	other
1293	0.282777941	0.393448431	Arfip1	99889	other
1294	-0.430377082	0.393448431	Eme2	193838	other
1295	0.230091514	0.393448431	Fig4	103199	other
1296	0.305348337	0.393448431	Galns	50917	other
1297	-0.241910321	0.393448431	Pelp1	75273	other
1298	-0.196941412	0.393448431	Prrc2a	53761	other
1299	-0.356658316	0.393448431	Rbm38	56190	other
1300	-0.142029651	0.393448431	Stx2	13852	other
1301	-0.703770707	0.393448431	Traf1	22029	other
1302	-0.207970383	0.393448431	Ubap2l	74383	other
1303	0.246205765	0.39354324	Tmem230	70612	other
1304	-0.204926325	0.393994532	Myo1e	71602	other
1305	-0.278475335	0.394387592	Adap1	231821	other
1306	-0.20984933	0.394387592	Cant1	76025	other
1307	0.584272269	0.394387592	Dhfr	13361	other
1308	0.295665151	0.394387592	Ocrl	320634	other
1309	0.730860359	0.39464479	Prss46	74306	other
1310	0.311176387	0.395172744	Atp6v0a1	11975	other
1311	-0.568352871	0.396076567	Rgs3	50780	other
1312	-0.257518707	0.396176075	Npc1	18145	other
1313	0.344997573	0.396640291	Clec2d	93694	other
1314	0.78301009	0.396640291	Dusp13	27389	other
1315	0.590053715	0.396640291	H2-M2	14990	other
1316	-0.280676789	0.396640291	Mief2	237781	other
1317	0.276515533	0.396882442	Ccdc53	67282	other
1318	0.713847222	0.39725082	Gpr125	70693	other
1319	0.376870429	0.398286852	Lzts2	226154	other
1320	-2.067100807	0.398453962	St8sia1	20449	other
1321	-0.203437405	0.398522999	Nolc1	70769	other
1322	0.354466864	0.399016896	Ccdc126	57895	other
1323	0.717869282	0.400308807	Slc15a2	57738	other
1324	-0.386608948	0.400805867	2610034B18Rik	70420	other
1325	-0.311891868	0.400805867	Chsy1	269941	other
1326	-0.200706015	0.400805867	Fbxl14	101358	other
1327	-0.128455642	0.40108754	Arl6ip1	54208	other
1328	-0.253970901	0.40108754	Hnrnpd	11991	other
1329	-0.324312535	0.40108754	Pdlim4	30794	other
1330	0.470642343	0.403224124	Abhd3	106861	other
1331	-0.284395019	0.403224124	Midn	59090	other
1332	-0.300806189	0.403224124	Sp2	78912	other
1333	-0.248611332	0.40502132	Slc16a10	72472	other
1334	0.378790694	0.405151865	Car5b	56078	other
1335	-0.206157538	0.405151865	Nfyc	18046	other
1336	0.687351154	0.405964525	Cep57l1	103268	other
1337	0.622557543	0.405964525	Epm2a	13853	other
1338	0.230300396	0.405964525	Sgms1	208449	other
1339	-0.290207266	0.405964525	Wdr81	192652	other
1340	-0.300122448	0.406886281	AI837181	107242	other
1341	-0.258836825	0.406886281	Cenpb	12616	other
1342	0.353415935	0.406886281	Cldn12	64945	other
1343	0.437745225	0.406886281	Ephx1	13849	other
1344	-2.9987373	0.406886281	Gbp4	17472	other
1345	-0.223793434	0.406886281	Pck2	74551	other
1346	0.195502988	0.406886281	Rfk	54391	other
1347	0.519589328	0.406886281	Rpf2	67239	other
1348	-0.164748842	0.406886281	Rpl7l1	66229	other
1349	-0.305783431	0.406886281	Rps21	66481	other
1350	-0.196413175	0.406886281	Slc44a2	68682	other
1351	1.190556229	0.407238734	Neto2	74513	other
1352	0.34842978	0.407238734	Uxt	22294	other
1353	-0.288169832	0.407629174	Foxj2	60611	other
1354	-0.180379426	0.408245333	Dyrk1a	13548	other
1355	-0.198945392	0.408245333	Kdm2a	225876	other
1356	-0.239923978	0.408689926	Nfam1	74039	other
1357	0.238685464	0.408978661	Btbd1	83962	other
1358	0.356562478	0.408978661	Cfl2	12632	other
1359	-0.173861618	0.408978661	Tspyl1	22110	other
1360	-0.214583608	0.40958533	Vps28	66914	other
1361	-0.266925923	0.410111462	Pfdn2	18637	other
1362	0.205102439	0.410216593	Anxa4	11746	other
1363	0.18404229	0.410216593	Itfg1	71927	other
1364	-0.175232576	0.410216593	Kctd20	66989	other
1365	0.402201006	0.410216593	Orc6	56452	other
1366	-0.250296813	0.410216593	Pla2g15	192654	other
1367	-0.225412908	0.410216593	Rcc2	108911	other
1368	0.895438584	0.410216593	Slco2b1	101488	other
1369	0.186423893	0.410216593	Stk38	106504	other
1370	-0.415910448	0.410216593	Zfp628	232816	other
1371	-0.25786153	0.411505807	Abr	109934	other
1372	0.532639392	0.411505807	Fads3	60527	other
1373	-0.261260428	0.411505807	Flad1	319945	other
1374	0.255505389	0.411505807	Mlec	109154	other
1375	0.36834041	0.411937831	Haus1	225745	other
1376	-0.353181536	0.411937831	Plxna2	18845	other
1377	0.483585941	0.41193913	Golim4	73124	other
1378	0.305379709	0.41193913	Tulp4	68842	other
1379	0.431450091	0.413539284	Tstd3	77032	other
1380	0.2938829	0.413539284	Vipas39	104799	other
1381	-0.25885824	0.415674511	Aatf	56321	other
1382	0.214570893	0.415674511	Ddhd2	72108	other
1383	0.251487642	0.415681999	Rai1	19377	other
1384	-0.355019925	0.415955092	Tsr3	68327	other
1385	-0.245986599	0.416955966	AI467606	101602	other
1386	-0.286969578	0.417387785	C5ar2	319430	other
1387	0.547485146	0.417858652	Cdc42bpa	226751	other
1388	0.192498627	0.417858652	Copg2	54160	other
1389	-0.207646058	0.420136607	Zfp687	78266	other
1390	0.258024963	0.420147752	Rasal3	320484	other
1391	-0.481768461	0.421468963	Pcyox1l	240334	other
1392	-0.226978866	0.423013001	Upf1	19704	other
1393	1.004613757	0.423446885	BC100451	58251	other
1394	-0.270983838	0.423446885	Ints5	109077	other
1395	-0.175831434	0.424636099	Dennd5a	19347	other
1396	-0.160076604	0.424636622	Arf3	11842	other
1397	-0.303949957	0.424636622	Gltscr2	68077	other
1398	-0.352473001	0.424636622	Map3k5	26408	other
1399	-0.19206545	0.424636622	Supt5	20924	other
1400	-0.242113564	0.424636622	Tfip11	54723	other
1401	-0.290160886	0.424636622	Zc3h12a	230738	other
1402	-1.128758107	0.424706807	Pvrl1	58235	other
1403	-1.210701228	0.424706807	Vegfc	22341	other
1404	0.258204953	0.425202419	Socs6	54607	other
1405	0.535519054	0.425410474	Ksr1	16706	other
1406	0.291478676	0.425410474	Pdia6	71853	other
1407	-0.283808571	0.425410474	Srebf2	20788	other
1408	-0.406301651	0.425685511	Ccdc84	382073	other
1409	-0.364250792	0.425685511	Pvrl2	19294	other
1410	-1.021125686	0.425685511	Rnase6	78416	other
1411	-0.237672984	0.426918682	Znrf1	170737	other
1412	-0.210356808	0.427509288	Kremen1	84035	other
1413	0.332838324	0.427826512	Ccdc134	76457	other
1414	0.405631331	0.427826512	Cib2	56506	other
1415	0.477499515	0.427826512	Dennd2d	72121	other
1416	0.302925869	0.427826512	Fcgr3	14131	other
1417	-0.79075193	0.427826512	Gng4	14706	other
1418	-0.238530435	0.427826512	Irf5	27056	other
1419	-0.723942024	0.427826512	Mex3b	108797	other
1420	0.346837704	0.427826512	Pafah2	100163	other
1421	-0.718315978	0.427826512	Sarm1	237868	other
1422	0.402350862	0.428215902	Add3	27360	other
1423	0.19726645	0.428215902	Anxa7	11750	other
1424	-0.202161943	0.428215902	G3bp1	27041	other
1425	0.300857425	0.428215902	Nsmce1	67711	other
1426	-0.306629401	0.428215902	Rpl28	19943	other
1427	0.247884973	0.428215902	Tmem206	66950	other
1428	-0.26798084	0.428348044	Emilin2	246707	other
1429	0.240530317	0.429459808	Fam118b	109229	other
1430	-0.210752193	0.43015039	Ddx41	72935	other
1431	-0.213413167	0.430339016	Pes1	64934	other
1432	-0.677275867	0.430339016	Rundc3a	51799	other
1433	0.352963358	0.431396987	Ormdl1	227102	other
1434	0.598215043	0.432058826	Cdc6	23834	other
1435	0.425030755	0.432058826	Gramd1b	235283	other
1436	0.873495231	0.432058826	Triqk	208820	other
1437	-0.408096145	0.432058826	Trp53i13	216964	other
1438	-0.189921177	0.432070992	Ptdss1	19210	other
1439	-0.189359684	0.432088117	Psme2	19188	other
1440	0.801943372	0.432228667	Smpd3	58994	other
1441	-0.191051143	0.43366493	Dcaf11	28199	other
1442	-0.665648854	0.434154501	Mapk11	19094	other
1443	-0.422460862	0.43436628	Rpl34	68436	other
1444	-0.38687743	0.434980804	Rfx5	53970	other
1445	-0.185935858	0.435653709	Rnf40	233900	other
1446	-0.269510349	0.437780792	Ptpn6	15170	other
1447	0.310695819	0.437780792	Sptssa	104725	other
1448	0.233722926	0.437951941	Mtx2	53375	other
1449	-1.319313385	0.438477692	Car15	80733	other
1450	-0.216440289	0.438477692	Fam32a	67922	other
1451	-0.246382659	0.438477692	Nudcd3	209586	other
1452	0.26387586	0.438477692	Prkci	18759	other
1453	-0.178629576	0.438477692	Slc6a6	21366	other
1454	-1.08578538	0.438477692	Treml2	328833	other
1455	0.346907215	0.438834224	Anxa2	12306	other
1456	2.638650348	0.438834224	Dll1	13388	other
1457	0.314198602	0.44009872	Foxp4	74123	other
1458	0.791540893	0.44009872	Spint1	20732	other
1459	0.916524342	0.440648546	Orc1	18392	other
1460	-0.331477382	0.440906659	1810043G02Rik	67884	other
1461	0.320681123	0.440906659	Bzw2	66912	other
1462	-0.259963768	0.440906659	Ercc2	13871	other
1463	0.218118534	0.440906659	Isoc1	66307	other
1464	-0.301456162	0.440906659	Ldlr	16835	other
1465	-0.192585357	0.440906659	Phf12	268448	other
1466	-0.52256744	0.440906659	Stk38l	232533	other
1467	1.109099297	0.440929682	Adarb2	94191	other
1468	-0.16352897	0.440929682	Pdcd11	18572	other
1469	-0.264853832	0.440929682	Sipa1l2	244668	other
1470	0.269953598	0.441731983	H2-DMb1	14999	other
1471	-0.230678555	0.442093219	Prr12	233210	other
1472	0.517266295	0.442093219	Rab8b	235442	other
1473	0.146324364	0.442728943	Nceh1	320024	other
1474	0.254456536	0.443485032	Tpm1	22003	other
1475	-0.285424645	0.443597299	Abcb6	74104	other
1476	-0.261483194	0.44407983	Nrf1	18181	other
1477	-0.363674813	0.444495607	Pex14	56273	other
1478	0.931464787	0.445075395	Ceacam16	330483	other
1479	-0.154154878	0.445075395	Fbxw11	103583	other
1480	-0.30380131	0.445490262	Atp8b2	54667	other
1481	-0.334663717	0.445490262	Msto1	229524	other
1482	-0.216774215	0.445490262	Pik3ap1	83490	other
1483	0.403398291	0.445490262	Ubtd2	327900	other
1484	-0.1954836	0.445858483	Galnt11	231050	other
1485	0.243585435	0.445858483	Htt	15194	other
1486	-0.234892333	0.445858483	Myd88	17874	other
1487	-0.185477331	0.446079285	Cabin1	104248	other
1488	0.195613288	0.446079285	Chchd3	66075	other
1489	-0.230109564	0.446079285	Epn1	13854	other
1490	-0.192416464	0.446079285	Hira	15260	other
1491	-0.162913059	0.446079285	Mkrn1	54484	other
1492	1.139797506	0.446079285	Ppap2a	19012	other
1493	-0.408832057	0.446079285	Usp2	53376	other
1494	-0.271363457	0.446756622	2410002F23Rik	668661	other
1495	0.376248134	0.446756622	Ceacam1	26365	other
1496	0.251787904	0.446756622	Ostc	66357	other
1497	0.444095613	0.446756622	Slc16a7	20503	other
1498	-0.203016847	0.446756622	Srcap	100043597	other
1499	0.582094798	0.446756622	Wee1	22390	other
1500	-0.287642636	0.447039614	Ezr	22350	other
1501	-0.165271778	0.447039614	Mbtps1	56453	other
1502	-0.498838997	0.447039614	Slco3a1	108116	other
1503	0.52590086	0.447539833	Map4k1	26411	other
1504	0.292294707	0.448875028	Snx6	72183	other
1505	-0.205863869	0.448875028	Tob2	57259	other
1506	0.929251297	0.448875028	Zfp532	328977	other
1507	0.224795355	0.44975139	Naa20	67877	other
1508	-0.345669889	0.45003264	2310022A10Rik	66367	other
1509	-0.146079716	0.45003264	Cep250	16328	other
1510	-0.775769502	0.45003264	Gpr56	14766	other
1511	-1.508550808	0.45003264	Nnat	18111	other
1512	-1.116993853	0.45003264	Nr4a2	18227	other
1513	0.174722401	0.45003264	Plagl2	54711	other
1514	-2.6989724	0.450751348	Scimp	327957	other
1515	-0.376722844	0.450899885	Ccr5	12774	other
1516	-1.007119247	0.452280348	Ppm1j	71887	other
1517	0.403537607	0.452481659	Csrnp2	207785	other
1518	0.504136897	0.452598629	Ptpdc1	218232	other
1519	-0.186408646	0.452598629	Pygl	110095	other
1520	-0.132025734	0.452868229	Eif4g1	208643	other
1521	-0.134032423	0.45319803	Dgkd	227333	other
1522	-0.192355857	0.453661566	Fbl	14113	other
1523	-1.038261077	0.453661566	Hcar2	80885	other
1524	-0.431207842	0.454631558	Gbp2	14469	other
1525	-0.189715432	0.454658124	Necap1	67602	other
1526	0.300312228	0.454658124	Ptplad2	66775	other
1527	-0.243155176	0.454658124	Zfp513	101023	other
1528	1.49192894	0.455337997	Car2	12349	other
1529	0.29320834	0.455372789	Fzd5	14367	other
1530	-0.233932528	0.455372789	Irak2	108960	other
1531	-0.245731706	0.455372789	Vhl	22346	other
1532	-0.149192855	0.455789621	Brd3	67382	other
1533	0.881360492	0.455789621	Eml5	319670	other
1534	0.304786369	0.455941439	Ppdpf	66496	other
1535	1.191518181	0.456463188	Tekt2	24084	other
1536	-0.236612911	0.456865749	Rps14	20044	other
1537	0.274518902	0.458143579	Smim13	108934	other
1538	0.394361673	0.458225835	Gm7694	665574	other
1539	-1.515992897	0.458225835	Lpar1	14745	other
1540	0.389502951	0.45861514	Cblb	208650	other
1541	0.435790462	0.45861514	Dennd2a	209773	other
1542	0.902507912	0.45861514	Iqck	434232	other
1543	-0.454922404	0.45861514	Primpol	408022	other
1544	1.063811581	0.45861514	Ttk	22137	other
1545	0.175161724	0.45861514	Vmp1	75909	other
1546	-0.274512579	0.45861514	Zswim4	212168	other
1547	0.542469065	0.458868428	Cipc	217732	other
1548	-0.289008328	0.459356074	Pelo	105083	other
1549	-0.34057512	0.459915435	Ssh2	237860	other
1550	0.44356513	0.461150447	Cfap36	216618	other
1551	-0.235270558	0.461242421	Ddx54	71990	other
1552	-0.252498266	0.461575116	Athl1	212974	other
1553	-0.209209566	0.461575116	Dcp1a	75901	other
1554	0.736817207	0.461575116	Dsel	319901	other
1555	0.394189452	0.461575116	E2f5	13559	other
1556	-0.250720232	0.461575116	Irf2	16363	other
1557	0.112389151	0.461575116	Itgam	16409	other
1558	-0.211725124	0.461575116	Ptpn23	104831	other
1559	0.346851408	0.461575116	Tmem126b	68472	other
1560	-0.163258428	0.461575116	U2af2	22185	other
1561	-0.282761457	0.461575116	Zfp251	71591	other
1562	0.281738938	0.461765415	Tbca	21371	other
1563	0.58973225	0.461924471	Cdkl2	53886	other
1564	0.216067142	0.461977919	Eif3m	98221	other
1565	-0.226474524	0.462182133	Adssl1	11565	other
1566	1.315990999	0.463821095	Fam229b	66337	other
1567	0.248869832	0.463821095	Fbxw7	50754	other
1568	0.9122144	0.46492611	Zfp442	668923	other
1569	-0.297647042	0.465175302	Ypel3	66090	other
1570	0.357249837	0.465320291	Slc35d1	242585	other
1571	0.425658273	0.465320291	Vps13c	320528	other
1572	-0.301247471	0.465320291	Zfp710	209225	other
1573	-0.759564093	0.465430323	Col11a2	12815	other
1574	-0.195644744	0.466275755	Gdpd1	66569	other
1575	0.131305697	0.466275755	Hdlbp	110611	other
1576	-0.255731956	0.466275755	Tpcn1	252972	other
1577	-2.697366592	0.467770122	Kcnh4	380728	other
1578	-0.291116273	0.467771856	Agpat4	68262	other
1579	-0.289310893	0.467949607	Eng	13805	other
1580	-1.488883543	0.468421558	Fpr2	14289	other
1581	0.560040448	0.468844484	Ttc3	22129	other
1582	0.387935508	0.468951121	H2-Ab1	14961	other
1583	0.177558464	0.468951121	Hs2st1	23908	other
1584	0.472197104	0.469163	Polr3g	67486	other
1585	-0.402676454	0.46923884	Adam17	11491	other
1586	0.301064479	0.46923884	Arsb	11881	other
1587	-0.717600347	0.46923884	Card11	108723	other
1588	0.180097223	0.46923884	Pqlc3	217430	other
1589	-0.400640866	0.46923884	Rxra	20181	other
1590	0.880515187	0.46923884	Soat2	223920	other
1591	-0.320456375	0.469315644	Gna12	14673	other
1592	-0.197529471	0.469420297	Adck5	268822	other
1593	-0.79415237	0.469420297	Cd101	630146	other
1594	-0.222332164	0.469420297	Igfbp4	16010	other
1595	-0.244184042	0.469420297	Pfkl	18641	other
1596	0.218129741	0.469485692	Prkrir	72981	other
1597	0.355775305	0.470070509	Smyd4	319822	other
1598	-0.153430445	0.471116843	Arid1b	239985	other
1599	0.470915227	0.471116843	Kctd12	239217	other
1600	-0.139041843	0.471116843	Nrp2	18187	other
1601	-0.211519669	0.471432423	Rbck1	24105	other
1602	-0.40789655	0.472039776	Cd97	26364	other
1603	-0.212487236	0.472350005	Adrbk1	110355	other
1604	-0.202930723	0.472350005	Stambpl1	76630	other
1605	-2.424798515	0.473417409	Gfra1	14585	other
1606	-0.252667035	0.473417409	Klhl18	270201	other
1607	0.218195534	0.473417409	Slc35f5	74150	other
1608	0.2011187	0.473625883	Tmem33	67878	other
1609	-0.351867399	0.474491882	Vgll4	232334	other
1610	-0.212704161	0.475157581	Sympk	68188	other
1611	0.958890652	0.47531793	Bbs10	71769	other
1612	0.225963382	0.47531793	Gas7	14457	other
1613	0.370153813	0.47531793	Gmds	218138	other
1614	-0.215137539	0.47531793	Patz1	56218	other
1615	0.418108651	0.476198184	Dnajc3	100037258	other
1616	-0.223424022	0.476660514	Rftn1	76438	other
1617	0.612479243	0.476839318	Etv5	104156	other
1618	0.285635412	0.477419528	Ide	15925	other
1619	0.48382117	0.477419528	Ssc4d	109267	other
1620	0.237358766	0.477504881	Vwa5a	67776	other
1621	-0.182431417	0.477751152	Rap2b	74012	other
1622	0.268922842	0.477751152	Sfxn1	14057	other
1623	-0.222246862	0.478028103	Adck2	57869	other
1624	-0.357330239	0.478028103	Smim3	106878	other
1625	-0.844770646	0.478028103	Trim30d	209387	other
1626	-0.508356803	0.478121074	Fabp3	14077	other
1627	-0.360576447	0.478438438	Card6	239319	other
1628	0.807933059	0.478438438	Pip5k1b	18719	other
1629	-0.164104431	0.480458607	Rasa4	54153	other
1630	0.195440595	0.480485621	4931406C07Rik	70984	other
1631	0.501740357	0.480485621	Pomk	74653	other
1632	-0.232528892	0.481219999	1810011H11Rik	69069	other
1633	-0.199824491	0.481219999	Abcb10	56199	other
1634	0.565790173	0.481219999	Chtf18	214901	other
1635	-0.671465157	0.481219999	Dpy19l3	233115	other
1636	-0.317738164	0.481219999	Rogdi	66049	other
1637	-0.291350665	0.481693484	Phkg2	68961	other
1638	-0.260350784	0.482139991	Gtpbp3	70359	other
1639	-0.193062996	0.48314469	Tbc1d1	57915	other
1640	-1.211659513	0.483230797	Gbp9	236573	other
1641	-1.156538775	0.483995186	Cox6b2	333182	other
1642	0.195650006	0.483995186	Naa35	78689	other
1643	0.191051902	0.484339684	Wdfy1	69368	other
1644	0.276637366	0.484963693	Gm2a	14667	other
1645	-0.147047781	0.484963693	Irak1	16179	other
1646	0.751866759	0.484963693	Zfp697	242109	other
1647	-0.20853972	0.485288989	Pofut2	80294	other
1648	0.132613615	0.485288989	Snx4	69150	other
1649	0.903883547	0.485887497	Rab38	72433	other
1650	0.502945834	0.485887497	Rbl1	19650	other
1651	-0.266861166	0.4859856	Dcxr	67880	other
1652	0.193833842	0.48673104	Cript	56724	other
1653	-0.398407244	0.48673104	Dnaaf3	436022	other
1654	0.459107187	0.48673104	Psat1	107272	other
1655	0.266845214	0.48673104	Sh3tc1	231147	other
1656	0.354461913	0.48673104	Smad5	17129	other
1657	-0.214321284	0.486799931	Gucd1	68778	other
1658	-0.450228788	0.486799931	Pacrgl	66768	other
1659	0.223000392	0.48700851	Tmem237	381259	other
1660	0.225762832	0.487201583	Cryzl1	66609	other
1661	0.222311185	0.487305922	Prcp	72461	other
1662	0.822548862	0.487305922	Zfp462	242466	other
1663	0.325427268	0.487996823	Abhd10	213012	other
1664	-0.747703282	0.487996823	Arhgef40	268739	other
1665	0.472623541	0.487996823	Snx16	74718	other
1666	-0.29373504	0.488188835	Zfp865	319748	other
1667	-0.220672495	0.488318977	Adam15	11490	other
1668	-0.243627537	0.488789876	Cactin	70312	other
1669	0.397004948	0.489086513	Laptm4b	114128	other
1670	-0.18822952	0.489628004	Dpf2	19708	other
1671	0.942495015	0.489628004	Gfod1	328232	other
1672	-0.236149809	0.489628004	Rps5	20103	other
1673	0.249257439	0.489628004	Sptbn1	20742	other
1674	-1.256805095	0.490711064	Flrt3	71436	other
1675	0.45023951	0.491040589	Eif1a	13664	other
1676	-0.282183148	0.491040589	Erf	13875	other
1677	-0.495359642	0.491040589	Frat1	14296	other
1678	0.203310262	0.491040589	Mettl9	59052	other
1679	-0.218707205	0.491040589	Noc2l	57741	other
1680	0.457510924	0.491040589	Nsl1	381318	other
1681	-0.251934337	0.491040589	Rhbdf2	217344	other
1682	-0.258996771	0.491040589	Toe1	68276	other
1683	-0.206729012	0.491061484	Rpl22	19934	other
1684	0.335925747	0.491413613	Rnf141	67150	other
1685	-0.161704525	0.49169705	Dnajc14	74330	other
1686	-1.284690879	0.491844343	Ifitm1	68713	other
1687	0.310924693	0.491844343	Olfm1	56177	other
1688	-0.275676012	0.491885736	Sgsh	27029	other
1689	-0.192289907	0.492041865	Rgag4	331474	other
1690	-0.386548298	0.492995534	C230052I12Rik	101831	other
1691	-0.20855195	0.492995534	Lrrc47	72946	other
1692	-0.257064029	0.492995534	Lyl1	17095	other
1693	-0.340139573	0.493023727	Fbxl12	30843	other
1694	0.420034304	0.493092846	Mpp6	56524	other
1695	0.309945404	0.493634202	Rgl1	19731	other
1696	-0.217045316	0.49382525	Calm3	12315	other
1697	-0.263055281	0.494286994	Fam53a	74504	other
1698	-0.657184824	0.49602633	Arg2	11847	other
1699	-0.18579605	0.496515779	Zfp740	68744	other
1700	-0.195141684	0.497161063	Gramd1a	52857	other
1701	-0.634879776	0.497161063	Myom1	17929	other
1702	0.605704526	0.497161063	Prr15	78004	other
1703	-1.541925197	0.497351067	Nt5e	23959	other
1704	1.174246153	0.497361387	Lepr	16847	other
1705	-0.864362531	0.497361387	Syngap1	240057	other
1706	-0.235986086	0.497361387	Znf512b	269401	other
1707	0.228052446	0.49754512	Ndfip2	76273	other
1708	0.283976405	0.497976596	Mfsd7b	226844	other
1709	1.615313524	0.498648733	Kif1a	16560	other
1710	-0.260746896	0.499151791	Arl2bp	107566	other
1711	-0.251130531	0.499151791	Haghl	68977	other
1712	-0.22093703	0.49916988	Gsn	227753	other
1713	-0.310358342	0.49916988	Slc37a4	14385	other
1714	-1.294324368	0.499280607	Mcts2	66405	other
1715	-0.599445118	0.499280607	Npas2	18143	other
1716	-0.196533322	0.499312858	Atp1a1	11928	other
1717	0.565768882	0.499414103	Cep97	74201	other
1718	-0.344276946	0.49970825	Uba7	74153	other
1719	-0.289554513	0.500181224	Nbeal2	235627	other
1720	-0.133361063	0.500329183	Ddx47	67755	other
1721	0.343647373	0.501572053	Cisd2	67006	other
1722	0.479087798	0.501572053	Trim68	101700	other
1723	0.725268059	0.501572053	Tubb2b	73710	other
1724	-0.173243819	0.501878554	Cap1	12331	other
1725	-0.187388083	0.501878554	Mtmr14	97287	other
1726	0.239959252	0.501878554	Txnip	56338	other
1727	-0.414449759	0.502716483	Harbi1	241547	other
1728	-0.2177834	0.502716483	Rps25	75617	other
1729	0.430077649	0.502716483	Tmem168	101118	other
1730	0.766639843	0.503638808	2810417H13Rik	68026	other
1731	0.395240435	0.503638808	Crip1	12925	other
1732	-0.442389652	0.503638808	Cxcr4	12767	other
1733	-0.172131835	0.503638808	Gpatch2l	70373	other
1734	0.209802177	0.503638808	Grsf1	231413	other
1735	-0.207121208	0.503638808	Klhdc3	71765	other
1736	0.21950581	0.503638808	Slc25a5	11740	other
1737	0.625008742	0.503638808	Stk32c	57740	other
1738	-0.193449729	0.503687771	Arhgef1	16801	other
1739	-0.113439036	0.503687771	Immt	76614	other
1740	-0.223724982	0.503687771	Inpp5e	64436	other
1741	-0.340859351	0.503687771	Msrb1	27361	other
1742	-0.207430521	0.503687771	Polg	18975	other
1743	-0.605878376	0.503721408	Kifc1	100502766	other
1744	-0.254275822	0.504085108	Zfp219	69890	other
1745	-0.220419564	0.504850473	Cyb5a	109672	other
1746	-0.212003435	0.504850473	Foxk1	17425	other
1747	-2.153798852	0.504850473	Lrrc4	192198	other
1748	-1.06321848	0.504850473	Tmem151a	381199	other
1749	0.482906978	0.50562145	BC055324	381306	other
1750	-0.213169277	0.5060919	D930015E06Rik	229473	other
1751	-0.326153561	0.506341948	Bbc3	170770	other
1752	-0.267600484	0.507567761	Rpl37	67281	other
1753	0.442248084	0.507567761	Tyms	22171	other
1754	-0.220045947	0.507567761	Usf1	22278	other
1755	-0.199314356	0.507978768	Ecd	70601	other
1756	0.166373376	0.507978768	Npepps	19155	other
1757	-0.237093698	0.507978768	Park7	57320	other
1758	-0.299230026	0.507978768	Phldb3	232970	other
1759	-1.072978917	0.507978768	Sult6b1	73671	other
1760	0.145522932	0.508239211	Rab2a	59021	other
1761	0.23367923	0.508239211	Rnf11	29864	other
1762	-0.312490336	0.508239211	Uba52	22186	other
1763	-0.21514292	0.508239211	Zbtb7b	22724	other
1764	0.619455883	0.509011742	Fhod3	225288	other
1765	-0.144556534	0.509011742	Rab35	77407	other
1766	-0.143967731	0.509011742	Tns3	319939	other
1767	-0.279937917	0.509711912	Crtc1	382056	other
1768	0.249090998	0.509711912	Golm1	105348	other
1769	-0.190500669	0.509711912	Il4ra	16190	other
1770	-0.237307353	0.509711912	Map4k2	26412	other
1771	-0.191214472	0.509711912	Nelfb	58202	other
1772	0.214216051	0.509711912	Slc35b1	110172	other
1773	-0.250067012	0.509711912	Urm1	68205	other
1774	-0.151701164	0.509711912	Vps33a	77573	other
1775	-0.185991937	0.510823081	Edc4	234699	other
1776	0.530834103	0.511354988	Lyrm5	67636	other
1777	-0.163524074	0.511354988	Morc2a	74522	other
1778	-1.226555832	0.511354988	Tigd3	332359	other
1779	0.204002791	0.511403737	Mapre1	13589	other
1780	0.221800191	0.511560973	Txndc16	70561	other
1781	-0.909585463	0.512288549	Phactr1	218194	other
1782	-0.378674252	0.512288549	Zfp213	449521	other
1783	-0.225535219	0.512310522	Abt1	30946	other
1784	-0.886187906	0.512310522	Gpr18	110168	other
1785	0.516328803	0.512780047	Atp1a3	232975	other
1786	-0.253512617	0.512780047	Med15	94112	other
1787	-0.229937615	0.512794169	Zfp746	69228	other
1788	-1.012803664	0.513122169	Troap	78733	other
1789	0.473550163	0.513885161	Emc2	66736	other
1790	-0.160311408	0.514500453	Zswim8	268721	other
1791	-0.491910177	0.51515416	Clec4a3	73149	other
1792	-0.440175922	0.51515416	Gatsl3	71962	other
1793	-0.147494921	0.51515416	Ptpra	19262	other
1794	-0.309541256	0.51515416	Sars2	71984	other
1795	-0.223112102	0.516623741	Nt5c	50773	other
1796	-0.242578192	0.516667017	Rps6ka1	20111	other
1797	0.664173577	0.516727791	Caprin2	232560	other
1798	-0.290699523	0.516801798	Zfp526	210172	other
1799	0.333381536	0.51725235	Aph1b	208117	other
1800	0.364834871	0.51725235	Cnrip1	380686	other
1801	-0.214059897	0.51725235	Snip1	76793	other
1802	-0.201210992	0.517647634	Ppp1r9b	217124	other
1803	0.262329789	0.517647634	Selm	114679	other
1804	2.597438987	0.517840164	Tgtp1	21822	other
1805	0.342792417	0.518915065	Mfsd7a	243197	other
1806	0.374236475	0.518915065	Mpzl1	68481	other
1807	0.22006124	0.518915065	Mtap	66902	other
1808	0.159419345	0.519034853	Srgn	19073	other
1809	-0.191310364	0.519280063	Lamc1	226519	other
1810	-0.23314301	0.519280063	Stk11	20869	other
1811	-0.213397972	0.519334689	1700021K19Rik	100502698	other
1812	-1.068361215	0.519334689	Treml4	224840	other
1813	0.714266574	0.519864587	Akap17b	338351	other
1814	0.430055348	0.519864587	Pign	27392	other
1815	0.197041736	0.519977942	Plekhf2	71801	other
1816	-0.875448509	0.520160169	Tas1r3	83771	other
1817	0.295235022	0.521267452	H2-DMa	14998	other
1818	1.064292712	0.521267452	Mgll	23945	other
1819	-0.501621189	0.522878734	AA467197	433470	other
1820	-0.130268461	0.522878734	Acp2	11432	other
1821	-0.514338935	0.522878734	Armcx2	67416	other
1822	2.619984132	0.522878734	Col6a2	12834	other
1823	-0.90123119	0.522878734	Cpxm1	56264	other
1824	-0.15031337	0.522878734	Fhod1	234686	other
1825	0.182581348	0.522878734	Gnptab	432486	other
1826	-0.187130327	0.522878734	Mafg	17134	other
1827	-0.319404599	0.522878734	Map3k10	269881	other
1828	0.150139544	0.522878734	Nipsnap3b	66536	other
1829	0.41799084	0.522878734	Ola1	67059	other
1830	-0.329611915	0.522878734	Pms2	18861	other
1831	-0.240719477	0.522878734	Pus1	56361	other
1832	-0.251244597	0.522878734	Rps29	20090	other
1833	-0.586913308	0.522878734	Smad7	17131	other
1834	0.16729217	0.522878734	Sri	109552	other
1835	-0.870708955	0.522878734	Ston1	77057	other
1836	-0.264707832	0.522878734	Tjap1	74094	other
1837	0.231237607	0.523077963	Mccc1	72039	other
1838	-0.215706433	0.523423115	Supt4a	20922	other
1839	-1.250658954	0.523655007	Ddit4	74747	other
1840	-0.256462369	0.524051042	2510039O18Rik	77034	other
1841	0.409111549	0.524051042	Acad10	71985	other
1842	0.22878572	0.524051042	Actr3	74117	other
1843	-0.244824231	0.524051042	Klhl26	234378	other
1844	-0.40635014	0.524051042	Ptgir	19222	other
1845	-0.289934829	0.524051042	Qsox2	227638	other
1846	-0.279983826	0.524051042	Rhog	56212	other
1847	0.267642681	0.524051042	Slc38a9	268706	other
1848	0.314976805	0.524051042	Snx32	225861	other
1849	0.409637476	0.524051042	Tnpo1	238799	other
1850	0.429199417	0.524762869	Galnt7	108150	other
1851	-0.205002287	0.524762869	Rpl9	20005	other
1852	0.413234373	0.526147336	Eps8	13860	other
1853	0.245227864	0.526147336	Kmt2a	214162	other
1854	-0.224011562	0.526147336	Ncoa3	17979	other
1855	-0.2527932	0.526147336	Rps15	20054	other
1856	-0.172115154	0.526147336	Srp68	217337	other
1857	0.459245326	0.526456466	Il12rb2	16162	other
1858	0.912422376	0.526456466	Tnnc1	21924	other
1859	0.270025082	0.526630741	Frmd6	319710	other
1860	-0.215876321	0.527702289	Prpsap1	67763	other
1861	-0.214628262	0.527882471	Cnot3	232791	other
1862	-0.174005745	0.527967161	Ndst2	17423	other
1863	-0.290813167	0.528120466	Bckdha	12039	other
1864	-1.204603704	0.528539361	Chst1	76969	other
1865	-0.21215603	0.5302254	Agpat1	55979	other
1866	-0.259935569	0.5302254	Amz1	231842	other
1867	-0.182372643	0.5302254	Fbrs	14123	other
1868	-0.47920181	0.5302254	Nod2	257632	other
1869	-1.127697405	0.5302254	Pxdc1	66895	other
1870	0.292518937	0.53098171	Cd48	12506	other
1871	-0.204802641	0.53098171	Dgcr2	13356	other
1872	-0.22446431	0.53098171	Got1	14718	other
1873	-0.20392155	0.53098171	Map2k7	26400	other
1874	0.224914437	0.531091255	Smarca2	67155	other
1875	-0.21216503	0.531396981	Foxo4	54601	other
1876	-0.245964692	0.531666049	Zfp319	79233	other
1877	0.439076311	0.532409235	Fahd2a	68126	other
1878	-0.384615746	0.533036534	Havcr2	171285	other
1879	0.32452269	0.533036534	Ptpre	19267	other
1880	-0.296657877	0.534624259	Zdhhc8	27801	other
1881	0.340210937	0.534637728	Uchl5	56207	other
1882	0.238622863	0.53543533	Fzd7	14369	other
1883	-1.45482108	0.535436617	Chac1	69065	other
1884	0.859620693	0.535436617	Epas1	13819	other
1885	0.374904204	0.536599005	Hrsp12	15473	other
1886	0.22670729	0.536599005	Skp1a	21402	other
1887	-0.145904107	0.536599005	Tmem127	69470	other
1888	-0.273435666	0.537354187	Apobec3	80287	other
1889	0.609365465	0.537354187	Pex11g	69129	other
1890	-0.276753787	0.538797913	Bud13	215051	other
1891	0.406220285	0.539205757	Cd300lh	382551	other
1892	-0.227034275	0.539205757	Gps2	56310	other
1893	0.46446019	0.539205757	Mllt3	70122	other
1894	0.336483441	0.539553458	Lime1	72699	other
1895	-0.376198694	0.539698332	As3mt	57344	other
1896	0.5272925	0.540537267	Mmp13	17386	other
1897	-0.237864787	0.540537267	Ptprj	19271	other
1898	-0.186626452	0.541371397	Cmip	74440	other
1899	-1.000346936	0.542220715	Hrh1	15465	other
1900	-0.137460274	0.542220715	Trim25	217069	other
1901	-0.209852788	0.542564108	Tmbim4	68212	other
1902	-0.217291881	0.542906653	Nfatc1	18018	other
1903	-0.160669455	0.542906653	Rnps1	19826	other
1904	-0.198129944	0.54295016	Hdac1	433759	other
1905	-1.204255673	0.543552772	Dnmt3l	54427	other
1906	-0.216833921	0.543552772	Kat5	81601	other
1907	1.121298874	0.544819734	Timp1	21857	other
1908	-0.420641183	0.544819734	Zfp784	654801	other
1909	-0.168530618	0.544958068	Med17	234959	other
1910	0.252174053	0.544958068	Ndufa5	68202	other
1911	0.143600476	0.544958068	Sec23ip	207352	other
1912	0.551713572	0.545429456	Bst1	12182	other
1913	1.164058766	0.545722279	Il7	16196	other
1914	-0.181160287	0.546561754	Foxred1	235169	other
1915	0.621791052	0.546694318	Abcb9	56325	other
1916	0.425102546	0.546694318	Cbx5	12419	other
1917	-0.445567373	0.546694318	Csf1	12977	other
1918	-0.303312528	0.546694318	Rps11	27207	other
1919	-0.267019382	0.547730224	Acot7	70025	other
1920	-0.338210393	0.548889429	Abcb4	18670	other
1921	-1.012413423	0.548889429	Fos	14281	other
1922	-0.27979618	0.549313369	Fam96b	68523	other
1923	0.519548792	0.549313369	Gstp1	14870	other
1924	-0.222413975	0.549313369	Hes6	55927	other
1925	0.364867059	0.54961984	Slc25a43	194744	other
1926	0.342102345	0.550080789	Rpp30	54364	other
1927	-0.226676567	0.550080789	Sra1	24068	other
1928	0.211374855	0.550104197	Lclat1	225010	other
1929	-0.249523758	0.550711792	Atg2a	329015	other
1930	-1.168990286	0.550711792	Gpr97	54672	other
1931	-0.475762183	0.550711792	Mblac1	330216	other
1932	-0.590086204	0.551406794	4930523C07Rik	67647	other
1933	0.228924973	0.551406794	C2cd2	207781	other
1934	0.419266697	0.551406794	Gmpr	66355	other
1935	-0.194257338	0.551406794	Trp53	22059	other
1936	-0.190723741	0.551492995	Erp29	67397	other
1937	-0.490958207	0.551492995	Mag	17136	other
1938	0.320880058	0.551492995	Polh	80905	other
1939	-0.230827984	0.551512535	Adipor2	68465	other
1940	-0.13090224	0.552040809	Ctnnd1	12388	other
1941	0.484351277	0.552149906	Actr6	67019	other
1942	0.111247783	0.552149906	Atp1b3	11933	other
1943	-0.288759646	0.552149906	Ptplb	70757	other
1944	0.545220883	0.552149906	Tceal1	237052	other
1945	0.857435128	0.552149906	Zfp558	72230	other
1946	-0.268262058	0.553396378	Cnnm2	94219	other
1947	-0.238169088	0.553396378	Dhx35	71715	other
1948	0.262968221	0.553396378	Mpc1	55951	other
1949	-0.227543048	0.55502199	Eif4a3	192170	other
1950	0.246888381	0.556474277	Mcm4	17217	other
1951	-0.21254081	0.557186962	Cox7a2l	20463	other
1952	-0.227539986	0.557186962	Dus3l	224907	other
1953	0.240875964	0.557186962	Pcid2	234069	other
1954	-0.220089712	0.557279108	Spi1	20375	other
1955	-0.848458243	0.557377056	Ckap2l	70466	other
1956	0.930663586	0.557377056	Lrrc17	74511	other
1957	0.220191211	0.557377056	Pex7	18634	other
1958	-1.123073912	0.557377056	Rasd2	75141	other
1959	1.417427527	0.557377056	Xrra1	446101	other
1960	-0.196086575	0.558133486	Pcsk7	18554	other
1961	-1.837080327	0.559323085	Bend6	320705	other
1962	0.491712272	0.559323085	Impact	16210	other
1963	-0.251099337	0.559323085	Ppcs	106564	other
1964	1.075744716	0.559791855	Bcl2a1b	12045	other
1965	-0.184887746	0.559791855	Cog8	97484	other
1966	0.282330385	0.559791855	Itpr1	16438	other
1967	0.36141962	0.559791855	Mad2l1	56150	other
1968	-0.489998338	0.559791855	Palm	18483	other
1969	-0.238387032	0.560108832	Pltp	18830	other
1970	0.216839687	0.560354623	Abhd5	67469	other
1971	0.436023255	0.560360286	Lipo1	381236	other
1972	-0.241548388	0.560360286	Tmem229b	268567	other
1973	0.343331135	0.560360286	Zbtb18	30928	other
1974	0.252744224	0.56056018	Dpy30	66310	other
1975	-0.17621187	0.56056018	Gpsm3	106512	other
1976	0.313758807	0.561038693	Fam162a	70186	other
1977	-0.326867276	0.561038693	Mb21d1	214763	other
1978	0.641255023	0.561038693	Mtf2	17765	other
1979	-0.153299342	0.56105667	Flii	14248	other
1980	-0.699617261	0.561449672	Dst	13518	other
1981	-0.238940588	0.561449672	Mfsd5	106073	other
1982	-0.205155652	0.562265992	Mybbp1a	18432	other
1983	-0.223750157	0.562274408	Rpl18	19899	other
1984	1.523694653	0.562545198	Lox	16948	other
1985	0.457139906	0.562624123	Ropn1l	252967	other
1986	-0.271028157	0.562624123	Tmem110	69179	other
1987	-0.28969166	0.562624123	Trnau1ap	71787	other
1988	1.308370474	0.563270008	Prkaa2	108079	other
1989	-0.219660561	0.563404555	Poldip3	73826	other
1990	0.283748143	0.564167156	Lat2	56743	other
1991	-0.194354969	0.564167156	Zfp444	72667	other
1992	0.614060986	0.564191012	Rhov	228543	other
1993	-0.213185787	0.564191012	Rnf34	80751	other
1994	0.27052463	0.56528113	Glce	93683	other
1995	0.257534603	0.565644015	Ube2e2	218793	other
1996	0.434421911	0.566805331	Ahi1	52906	other
1997	-1.018335936	0.567633703	Afap1l1	106877	other
1998	-0.188773586	0.567633703	Glul	14645	other
1999	-1.282699694	0.56777902	Cd34	12490	other
[truncated: 9,435 more rows]

## Sheet: ATACseq Irf9ko ut vs WT ut
						PeakID	Chr	Start	End	Strand	Distance.to.TSS	Entrez.ID	Nearest.Refseq	Gene.Name	log2FoldChange	padj
					1	Interval_1	chr1	4413622	4415122	+	-5131	19888	NM_011283	Rp1	-0.434846062172528	0.0695946286778249
					2	Interval_2	chr1	4415845	4417345	+	-7354	19888	NM_011283	Rp1	-0.480979679944623	0.258049836800218
					3	Interval_3	chr1	4491353	4492853	+	5251	20671	NM_011441	Sox17	-0.239456373425971	0.650579678194878
					4	Interval_4	chr1	4767682	4769182	+	17294	27395	NM_025300	Mrpl15	-0.0820508664367609	0.791765977623686
					5	Interval_5	chr1	4769021	4770521	+	15955	27395	NM_025300	Mrpl15	-0.112651506612672	0.66000892442058
					6	Interval_6	chr1	4774420	4775920	+	10556	27395	NM_025300	Mrpl15	0.00280378220369096	0.992795281704406
					7	Interval_7	chr1	4779049	4780549	+	5927	27395	NM_025300	Mrpl15	-0.101536729271685	0.754460538947806
					8	Interval_8	chr1	4784664	4786164	+	312	27395	NM_025300	Mrpl15	0.303713719456439	0.00551661379811746
					9	Interval_9	chr1	4806872	4808372	+	-201	18777	NM_008866	Lypla1	0.234853367458204	0.0462539758202317
					10	Interval_10	chr1	4856933	4858433	+	-11	21399	NM_011541	Tcea1	0.247890579502988	0.086309952994308
					11	Interval_11	chr1	4866684	4868184	+	9106	21399	NM_011541	Tcea1	-0.440094333224522	0.170311952274125
					12	Interval_12	chr1	4869489	4870989	+	11911	21399	NM_011541	Tcea1	-0.53132012888064	0.0180542365182017
					13	Interval_13	chr1	4872903	4874403	+	15325	21399	NM_011541	Tcea1	-0.55321677101822	0.0160586813349618
					14	Interval_14	chr1	4891499	4892999	+	33921	21399	NM_011541	Tcea1	-0.395801393184227	0.568047631598846
					15	Interval_15	chr1	4906223	4907723	+	48645	21399	NM_011541	Tcea1	-0.139886603560567	0.601058516954874
					16	Interval_16	chr1	4911203	4912703	+	53625	21399	NM_011541	Tcea1	0.191107501884477	0.758749799655331
					17	Interval_17	chr1	4918070	4919570	+	60492	21399	NM_011541	Tcea1	-0.470562035521929	0.0539667837391668
					18	Interval_18	chr1	5018894	5020394	+	-105	58175	NM_021374	Rgs20	0.151910338804111	0.38213012619243
					19	Interval_19	chr1	5082372	5083872	+	36	108664	NM_133826	Atp6v1h	0.164927785237558	0.255606463497109
					20	Interval_20	chr1	5105679	5107179	+	23343	108664	NM_133826	Atp6v1h	0.0497713094913797	0.925979762118705
					21	Interval_21	chr1	5114096	5115596	+	31760	108664	NM_133826	Atp6v1h	0.025430211268876	0.966482929636229
					22	Interval_22	chr1	5119761	5121261	+	37425	108664	NM_133826	Atp6v1h	-0.25575125714163	0.655736077854532
					23	Interval_23	chr1	5120975	5122475	+	38639	108664	NM_133826	Atp6v1h	0.132131719318633	0.88350500720162
					24	Interval_24	chr1	5127726	5129226	+	45390	108664	NM_133826	Atp6v1h	-0.711870294806843	0.108095999918284
					25	Interval_25	chr1	5128593	5130093	+	46257	108664	NM_133826	Atp6v1h	-0.400241186710316	0.227533616765433
					26	Interval_26	chr1	5165188	5166688	+	82852	108664	NM_133826	Atp6v1h	-0.00112510271380321	0.999043668868475
					27	Interval_27	chr1	5507709	5509209	+	-80034	18387	NM_011011	Oprk1	0.289918262380479	0.553521295896283
					28	Interval_28	chr1	6203894	6205394	+	-10018	12421	NM_009826	Rb1cc1	-0.554084849486035	0.0894446677748999
					29	Interval_29	chr1	6213775	6215275	+	-137	12421	NM_009826	Rb1cc1	0.222924607299303	0.107779652333894
					30	Interval_30	chr1	6224321	6225821	+	10409	12421	NM_009826	Rb1cc1	-0.215428107478083	0.605560705919011
					31	Interval_31	chr1	6244607	6246107	+	30695	12421	NM_009826	Rb1cc1	-0.101034592652471	0.850860102542614
					32	Interval_32	chr1	6271271	6272771	+	57359	12421	NM_009826	Rb1cc1	-0.134416778684421	0.634417640726299
					33	Interval_33	chr1	6282190	6283690	+	68278	12421	NM_009826	Rb1cc1	-0.265403977248792	0.550903004029125
					34	Interval_34	chr1	6382063	6383563	+	23482	620393	NM_001195732	Alkal1	0.0328786756402671	0.920959338727677
					35	Interval_35	chr1	6405326	6406826	+	46745	620393	NM_001195732	Alkal1	-0.0427127183875032	0.816574339937511
					36	Interval_36	chr1	6409068	6410568	+	50487	620393	NM_001195732	Alkal1	-0.218498522174092	0.389587637786829
					37	Interval_37	chr1	6417714	6419214	+	59133	620393	NM_001195732	Alkal1	-0.359008497403272	0.0868286090496128
					38	Interval_38	chr1	6429014	6430514	+	-57467	240690	NM_173868	St18	-0.269066223481335	0.695214985025523
					39	Interval_39	chr1	6440529	6442029	+	-45952	240690	NM_173868	St18	0.0557682365891334	0.875625866552001
					40	Interval_40	chr1	6443547	6445047	+	-42934	240690	NM_173868	St18	-0.508465281578746	0.00025984142196232
					41	Interval_41	chr1	6453007	6454507	+	-33474	240690	NM_173868	St18	0.0398621018048377	0.857481826028752
					42	Interval_42	chr1	6454750	6456250	+	-31731	240690	NM_173868	St18	-0.212583308414279	0.351910137603672
					43	Interval_43	chr1	6459477	6460977	+	-27004	240690	NM_173868	St18	-0.26800925121646	0.390068616692469
					44	Interval_44	chr1	6464006	6465506	+	-22475	240690	NM_173868	St18	0.1397179744548	0.550801702493659
					45	Interval_45	chr1	6465964	6467464	+	-20517	240690	NM_173868	St18	-0.103066906050726	0.670287755270517
					46	Interval_46	chr1	6472750	6474250	+	-13731	240690	NM_173868	St18	-0.398138266396286	0.25452277945209
					47	Interval_47	chr1	6475545	6477045	+	-10936	240690	NM_173868	St18	-0.616433644061842	0.188886883001325
					48	Interval_48	chr1	6479145	6480645	+	-7336	240690	NM_173868	St18	-0.0484817942390778	0.916078698722592
					49	Interval_49	chr1	6480462	6481962	+	-6019	240690	NM_173868	St18	-0.290393190428526	0.164300802792268
					50	Interval_50	chr1	6482201	6483701	+	-4280	240690	NM_173868	St18	-0.0651560519061667	0.874651464317116
					51	Interval_51	chr1	6492476	6493976	+	5995	240690	NM_173868	St18	-0.316767114981694	0.0671097724021028
					52	Interval_52	chr1	6495962	6497462	+	9481	240690	NM_173868	St18	-0.137045488413746	0.473423235149423
					53	Interval_53	chr1	6497987	6499487	+	11506	240690	NM_173868	St18	-0.379814979394246	0.0223908291896197
					54	Interval_54	chr1	6504876	6506376	+	18395	240690	NM_173868	St18	-0.289950620183898	0.441622819015091
					55	Interval_55	chr1	6508982	6510482	+	22501	240690	NM_173868	St18	-0.360394398249956	0.531869440095973
					56	Interval_56	chr1	6514656	6516156	+	28175	240690	NM_173868	St18	-0.356574172133637	0.523499486911445
					57	Interval_57	chr1	6521819	6523319	+	35338	240690	NM_173868	St18	-0.714461558137842	0.00829462177920507
					58	Interval_58	chr1	6555623	6557123	+	69142	240690	NM_173868	St18	-0.561518005195432	0.010751710113023
					59	Interval_59	chr1	6585361	6586861	+	98880	240690	NM_173868	St18	-0.456527093254121	0.273848209927441
					60	Interval_60	chr1	6588657	6590157	+	102176	240690	NM_173868	St18	-0.326604231267685	0.502391785012951
					61	Interval_61	chr1	6606474	6607974	+	119993	240690	NM_173868	St18	-0.356137176325269	0.447769017384707
					62	Interval_62	chr1	6623494	6624994	+	-105807	240690	NM_173868	St18	-0.297133957580151	0.0350234431788879
					63	Interval_63	chr1	6637451	6638951	+	-91850	240690	NM_173868	St18	-0.147049815645865	0.77497191502427
					64	Interval_64	chr1	6712488	6713988	+	-16813	240690	NM_173868	St18	-0.330075858372769	0.432911304633953
					65	Interval_65	chr1	6716574	6718074	+	-12727	240690	NM_173868	St18	-0.606557463403977	0.0232926251396848
					66	Interval_66	chr1	6782420	6783920	+	53119	240690	NM_173868	St18	-0.461873031807506	0.200035229099605
					67	Interval_67	chr1	6807952	6809452	+	78651	240690	NM_173868	St18	-0.352096399158724	0.303001677063375
					68	Interval_68	chr1	6823499	6824999	+	94198	240690	NM_173868	St18	-0.862314006753422	0.0511021482971082
					69	Interval_69	chr1	6825892	6827392	+	96591	240690	NM_173868	St18	-0.0697816794052269	0.919093264465668
					70	Interval_70	chr1	6826751	6828251	+	97450	240690	NM_173868	St18	-0.362070111006572	0.56452165447861
					71	Interval_71	chr1	6858171	6859671	+	128870	240690	NM_173868	St18	-0.199804611420238	0.452920781029385
					72	Interval_72	chr1	6975372	6976872	+	-112798	319263	NM_183028	Pcmtd1	-0.749254442630851	0.0502588271807616
					73	Interval_73	chr1	7085270	7086770	+	-2900	319263	NM_183028	Pcmtd1	0.0883002192898884	0.70672989600118
					74	Interval_74	chr1	7088514	7090014	+	344	319263	NM_183028	Pcmtd1	0.204501859598407	0.137358393409902
					75	Interval_75	chr1	7098843	7100343	+	10673	319263	NM_183028	Pcmtd1	0.00100458193093747	0.998244939667407
					76	Interval_76	chr1	7110513	7112013	+	22343	319263	NM_183028	Pcmtd1	-0.265776811910057	0.358905551406024
					77	Interval_77	chr1	7111301	7112801	+	23131	319263	NM_183028	Pcmtd1	-0.272226146327119	0.44546276618057
					78	Interval_78	chr1	7112599	7114099	+	24429	319263	NM_183028	Pcmtd1	-0.200505572834331	0.237770998911888
					79	Interval_79	chr1	7139721	7141221	+	51551	319263	NM_183028	Pcmtd1	-0.170190369278507	0.555063540827448
					80	Interval_80	chr1	7146103	7147603	+	57933	319263	NM_183028	Pcmtd1	-0.54568546435573	0.128080564493749
					81	Interval_81	chr1	7174995	7176495	+	86825	319263	NM_183028	Pcmtd1	-0.0720089001948804	0.884296088573391
					82	Interval_82	chr1	7203906	7205406	+	115736	319263	NM_183028	Pcmtd1	-0.0806206836777348	0.892407497114211
					83	Interval_83	chr1	7205505	7207005	+	117335	319263	NM_183028	Pcmtd1	-0.186419426364957	0.67824886348398
					84	Interval_84	chr1	7388943	7390443	+	300773	319263	NM_183028	Pcmtd1	0.431956017926457	0.752573536354024
					85	Interval_85	chr1	7394691	7396191	+	306521	319263	NM_183028	Pcmtd1	0.439217999026777	0.095130218980885
					86	Interval_86	chr1	7396603	7398103	+	308433	319263	NM_183028	Pcmtd1	0.304982216634441	0.00648215055448244
					87	Interval_87	chr1	9528869	9530369	+	-15789	59014	NM_021511	Rrs1	0.135992970371073	0.713144127427996
					88	Interval_88	chr1	9544795	9546295	+	137	59014	NM_021511	Rrs1	0.253899072221742	0.0624081627936351
					89	Interval_89	chr1	9547146	9548646	+	-52	76187	NM_175236	Adhfe1	0.122724180149002	0.560443086281853
					90	Interval_90	chr1	9572530	9574030	+	25332	76187	NM_175236	Adhfe1	-0.143858934850126	0.521571059951437
					91	Interval_91	chr1	9592772	9594272	+	-7745	76982	NM_178399	Vxn	-0.0550514893938982	0.899113653340037
					92	Interval_92	chr1	9601391	9602891	+	874	76982	NM_178399	Vxn	0.228765075352678	0.60539380878657
					93	Interval_93	chr1	9607123	9608623	+	6606	76982	NM_178399	Vxn	-0.0237806706397429	0.969245070361194
					94	Interval_94	chr1	9620656	9622156	+	9686	72481	NR_015470	2610203C22Rik	-0.0682267378120164	0.874086758256972
					95	Interval_95	chr1	9629438	9630938	+	904	72481	NR_015470	2610203C22Rik	0.285332782426277	0.158023691981403
					96	Interval_96	chr1	9636135	9637635	+	-5793	72481	NR_015470	2610203C22Rik	0.181005580777066	0.641295166375577
					97	Interval_97	chr1	9644387	9645887	+	-14045	72481	NR_015470	2610203C22Rik	-0.259829795967847	0.630724724166832
					98	Interval_98	chr1	9660337	9661837	+	-29995	72481	NR_015470	2610203C22Rik	-0.10267166018474	0.851230362735557
					99	Interval_99	chr1	9673144	9674644	+	26315	17864	NM_008651	Mybl1	-0.131599116657687	0.651631589036062
					100	Interval_100	chr1	9695916	9697416	+	3543	17864	NM_008651	Mybl1	0.181400108055708	0.559979411441155
					101	Interval_101	chr1	9698760	9700260	+	699	17864	NM_008651	Mybl1	0.14676241438954	0.674346903949624
					102	Interval_102	chr1	9699879	9701379	+	-420	17864	NM_008651	Mybl1	0.202182611119262	0.146029081900959
					103	Interval_103	chr1	9703244	9704744	+	-3785	17864	NM_008651	Mybl1	-0.223966528422548	0.213342960468875
					104	Interval_104	chr1	9711051	9712551	+	-11592	17864	NM_008651	Mybl1	-0.0483762317778721	0.944461529937553
					105	Interval_105	chr1	9716387	9717887	+	-16928	17864	NM_008651	Mybl1	-0.656157108131485	0.0101422013050665
					106	Interval_106	chr1	9718039	9719539	+	-18580	17864	NM_008651	Mybl1	-0.448892612250645	0.22643343936211
					107	Interval_107	chr1	9725735	9727235	+	-21163	73331	NR_040462	1700034P13Rik	-0.31403359432877	0.45128234633095
					108	Interval_108	chr1	9728870	9730370	+	-18028	73331	NR_040462	1700034P13Rik	-0.318121664980552	0.340303227457241
					109	Interval_109	chr1	9730631	9732131	+	-16267	73331	NR_040462	1700034P13Rik	-0.527850230426579	0.0740583910946139
					110	Interval_110	chr1	9736550	9738050	+	-10348	73331	NR_040462	1700034P13Rik	-0.447353658246429	0.102331505123283
					111	Interval_111	chr1	9738609	9740109	+	-8289	73331	NR_040462	1700034P13Rik	-0.6252029573124	0.0239987300773354
					112	Interval_112	chr1	9744551	9746051	+	-2347	73331	NR_040462	1700034P13Rik	-0.261949858245772	0.181877796818403
					113	Interval_113	chr1	9746994	9748494	+	96	73331	NR_040462	1700034P13Rik	0.20147816509066	0.153308008794204
					114	Interval_114	chr1	9753918	9755418	+	-6286	70675	NM_173443	Vcpip1	-0.0232601261274747	0.962154986177579
					115	Interval_115	chr1	9768848	9770348	+	-21216	70675	NM_173443	Vcpip1	-0.170173038796668	0.467895645208769
					116	Interval_116	chr1	9771964	9773464	+	-24332	70675	NM_173443	Vcpip1	0.138362725093785	0.430499496572606
					117	Interval_117	chr1	9781609	9783109	+	-15771	170755	NM_133220	Sgk3	-0.154371331121431	0.581617829079097
					118	Interval_118	chr1	9797417	9798917	+	37	170755	NM_133220	Sgk3	0.0336738736353714	0.836684362785631
					119	Interval_119	chr1	9804606	9806106	+	7226	170755	NM_133220	Sgk3	-0.0269775750691133	0.900894574869253
					120	Interval_120	chr1	9809749	9811249	+	12369	170755	NM_133220	Sgk3	-0.21657239807609	0.545096296850508
					121	Interval_121	chr1	9812052	9813552	+	14672	170755	NM_133220	Sgk3	-0.0861590648697032	0.696122372224908
					122	Interval_122	chr1	9814977	9816477	+	17597	170755	NM_133220	Sgk3	0.0267894518111155	0.927824715029327
					123	Interval_123	chr1	9822574	9824074	+	-24957	170755	NM_133220	Sgk3	-0.0164486458864428	0.950042996938332
					124	Interval_124	chr1	9824928	9826428	+	-22603	170755	NM_133220	Sgk3	-0.0608021760254512	0.773154095980629
					125	Interval_125	chr1	9839888	9841388	+	-7643	170755	NM_133220	Sgk3	-0.446887460373581	0.371371697971641
					126	Interval_126	chr1	9846060	9847560	+	-1471	170755	NM_133220	Sgk3	-0.23899094173711	0.208274285090069
					127	Interval_127	chr1	9847855	9849355	+	324	170755	NM_133220	Sgk3	-0.138830210372881	0.655634688813524
					128	Interval_128	chr1	9849373	9850873	+	1842	170755	NM_133220	Sgk3	0.0363590818830048	0.902809414652739
					129	Interval_129	chr1	9856663	9858163	+	9132	170755	NM_133220	Sgk3	-0.288730987888974	0.348106998089814
					130	Interval_130	chr1	9858262	9859762	+	10731	170755	NM_133220	Sgk3	-0.185824610362641	0.281381709524669
					131	Interval_131	chr1	9868306	9869806	+	20775	170755	NM_133220	Sgk3	-0.197479418773884	0.740874213662878
					132	Interval_132	chr1	9875856	9877356	+	28325	170755	NM_133220	Sgk3	-0.165791891740149	0.241534820410468
					133	Interval_133	chr1	9878382	9879882	+	-29506	240697	NM_177722	Mcmdc2	-0.657395751619928	0.00853986250601813
					134	Interval_134	chr1	9881224	9882724	+	-26664	240697	NM_177722	Mcmdc2	-0.367952951082522	0.264155503344664
					135	Interval_135	chr1	9885050	9886550	+	-22838	240697	NM_177722	Mcmdc2	-0.383874230477998	0.463383012181571
					136	Interval_136	chr1	9891829	9893329	+	-16059	240697	NM_177722	Mcmdc2	-0.0323102444621296	0.867296906610622
					137	Interval_137	chr1	9902182	9903682	+	-5706	240697	NM_177722	Mcmdc2	-0.171789058745561	0.775272264922357
					138	Interval_138	chr1	9904611	9906111	+	-3277	240697	NM_177722	Mcmdc2	-0.262771490321518	0.619272585960855
					139	Interval_139	chr1	9906063	9907563	+	-1825	240697	NM_177722	Mcmdc2	-0.411118078589856	0.11187054872784
					140	Interval_140	chr1	9907853	9909353	+	-35	240697	NM_177722	Mcmdc2	0.0343661795306239	0.948000940383681
					141	Interval_141	chr1	9910588	9912088	+	2700	240697	NM_177722	Mcmdc2	0.0726184105421521	0.881968353677379
					142	Interval_142	chr1	9943207	9944707	+	161	73824	NR_024067	Snhg6	0.107107583407421	0.378412330215529
					143	Interval_143	chr1	9952210	9953710	+	-8842	73824	NR_024067	Snhg6	0.00122385533463045	0.99901344045371
					144	Interval_144	chr1	9966901	9968401	+	159	100039596	NM_001285425	Tcf24	0.26940098034278	0.0440067306662839
					145	Interval_145	chr1	9989051	9990551	+	19335	69312	NM_027033	Ppp1r42	-0.310674664578288	0.51365637725534
					146	Interval_146	chr1	9991042	9992542	+	17344	69312	NM_027033	Ppp1r42	-0.377952940362063	0.123899109817588
					147	Interval_147	chr1	10002414	10003914	+	5972	69312	NM_027033	Ppp1r42	-0.247469176672505	0.323535463770183
					148	Interval_148	chr1	10006531	10008031	+	1855	69312	NM_027033	Ppp1r42	-0.395423692252618	0.0483256625005695
					149	Interval_149	chr1	10008192	10009692	+	194	69312	NM_027033	Ppp1r42	0.186036345153703	0.707407417709194
					150	Interval_150	chr1	10022553	10024053	+	-14167	69312	NM_027033	Ppp1r42	-0.197265256025072	0.667222802387936
					151	Interval_151	chr1	10038041	10039541	+	573	211660	NM_026493	Cspp1	0.280801693446554	0.0137048512171488
					152	Interval_152	chr1	10049113	10050613	+	3370	211660	NM_026493	Cspp1	-0.356507216422111	0.338311898098171
					153	Interval_153	chr1	10053439	10054939	+	7696	211660	NM_026493	Cspp1	-0.0825018168184189	0.847800087526971
					154	Interval_154	chr1	10060294	10061794	+	14551	211660	NM_026493	Cspp1	-0.0576497943861298	0.931385439966004
					155	Interval_155	chr1	10061321	10062821	+	15578	211660	NM_026493	Cspp1	-0.672642054067967	0.342316199116329
					156	Interval_156	chr1	10088639	10090139	+	42896	211660	NM_026493	Cspp1	0.0227257132946773	0.950225723720271
					157	Interval_157	chr1	10113722	10115222	+	67979	211660	NM_026493	Cspp1	-0.0755580199357892	0.84088258484916
					158	Interval_158	chr1	10130532	10132032	+	84789	211660	NM_026493	Cspp1	-0.0303629025552078	0.940380093456599
					159	Interval_159	chr1	10138655	10140155	+	92912	211660	NM_026493	Cspp1	0.219665360895373	0.677636274475016
					160	Interval_160	chr1	10149762	10151262	+	82158	211673	NM_001102430	Arfgef1	-0.501557582103677	0.0921337084352269
					161	Interval_161	chr1	10164123	10165623	+	67797	211673	NM_001102430	Arfgef1	0.263034920652054	0.680228378486102
					162	Interval_162	chr1	10176966	10178466	+	54954	211673	NM_001102430	Arfgef1	-0.361584626530171	0.481643291483936
					163	Interval_163	chr1	10210580	10212080	+	21340	211673	NM_001102430	Arfgef1	-0.261768776681075	0.450789989239305
					164	Interval_164	chr1	10219449	10220949	+	12471	211673	NM_001102430	Arfgef1	-0.358144496549956	0.259756891813439
					165	Interval_165	chr1	10231661	10233161	+	259	211673	NM_001102430	Arfgef1	0.228640862989922	0.108628044593062
					166	Interval_166	chr1	10253826	10255326	+	-21906	211673	NM_001102430	Arfgef1	-0.573157175896134	0.00316660828340353
					167	Interval_167	chr1	10260132	10261632	+	-28212	211673	NM_001102430	Arfgef1	-0.908592429764162	0.000632136434876855
					168	Interval_168	chr1	10265906	10267406	+	-33986	211673	NM_001102430	Arfgef1	-0.660613753945537	0.0477207483606938
					169	Interval_169	chr1	10268018	10269518	+	-36098	211673	NM_001102430	Arfgef1	-0.726862646722116	0.00379955816369509
					170	Interval_170	chr1	10279416	10280916	+	-47496	211673	NM_001102430	Arfgef1	-0.200621847000415	0.222174067698015
					171	Interval_171	chr1	10324681	10326181	+	-92761	211673	NM_001102430	Arfgef1	-0.777017621224001	0.000254408474516683
					172	Interval_172	chr1	10879293	10880793	+	-14169	100124448	NR_030645	Mir467e	0.0664251109992259	0.9084690564987
					173	Interval_173	chr1	12863765	12865265	+	126620	240726	NM_172841	Slco5a1	0.480389391480783	0.0207471228128555
					174	Interval_174	chr1	12941617	12943117	+	48768	240726	NM_172841	Slco5a1	-0.252463654495035	0.687311928167873
					175	Interval_175	chr1	12977092	12978592	+	13293	240726	NM_172841	Slco5a1	-0.063132588762104	0.929671135802477
					176	Interval_176	chr1	12982547	12984047	+	7838	240726	NM_172841	Slco5a1	-0.0106431598801617	0.978667116282131
					177	Interval_177	chr1	12990540	12992040	+	-155	240726	NM_172841	Slco5a1	0.333733546534462	0.36107712441995
					178	Interval_178	chr1	13028645	13030145	+	-38260	240726	NM_172841	Slco5a1	-0.0295508502590488	0.956439757848
					179	Interval_179	chr1	13049516	13051016	+	-59131	240726	NM_172841	Slco5a1	0.00377144169013189	0.992891829710167
					180	Interval_180	chr1	13051218	13052718	+	-60833	240726	NM_172841	Slco5a1	0.0349243559832096	0.903611665222049
					181	Interval_181	chr1	13125821	13127321	+	592	383491	NM_001081209	Prdm14	0.123371961489164	0.526536124020103
					182	Interval_182	chr1	13134257	13135757	+	-7844	383491	NM_001081209	Prdm14	-0.0474449035898791	0.872384695903139
					183	Interval_183	chr1	13150398	13151898	+	-23985	383491	NM_001081209	Prdm14	-0.0292543003376093	0.934809943689975
					184	Interval_184	chr1	13152369	13153869	+	-25956	383491	NM_001081209	Prdm14	-0.00856128120448088	0.981424805024968
					185	Interval_185	chr1	13161412	13162912	+	-34999	383491	NM_001081209	Prdm14	-0.0974489769318022	0.6586224505439
					186	Interval_186	chr1	13163652	13165152	+	-37239	383491	NM_001081209	Prdm14	0.0102317690391926	0.981684845186077
					187	Interval_187	chr1	13175740	13177240	+	-49327	383491	NM_001081209	Prdm14	-0.451053626004168	0.130076269606562
					188	Interval_188	chr1	13187699	13189199	+	-61286	383491	NM_001081209	Prdm14	0.209778092727358	0.165196415055356
					189	Interval_189	chr1	13206151	13207651	+	-79738	383491	NM_001081209	Prdm14	0.25145349144621	0.115224828930556
					190	Interval_190	chr1	13213529	13215029	+	-87116	383491	NM_001081209	Prdm14	-0.38551577147793	0.180331947058945
					191	Interval_191	chr1	13222644	13224144	+	-96231	383491	NM_001081209	Prdm14	-0.247245986910002	0.577768142117699
					192	Interval_192	chr1	13231806	13233306	+	-105393	383491	NM_001081209	Prdm14	-0.30595548438124	0.0483131320999017
					193	Interval_193	chr1	13245219	13246719	+	-118806	383491	NM_001081209	Prdm14	-0.128583201786674	0.684598783795944
					194	Interval_194	chr1	13255375	13256875	+	116304	17978	NM_008678	Ncoa2	-0.100560652988412	0.660956774502318
					195	Interval_195	chr1	13266829	13268329	+	104850	17978	NM_008678	Ncoa2	-0.0349754012509371	0.89279623058205
					196	Interval_196	chr1	13290780	13292280	+	80899	17978	NM_008678	Ncoa2	-0.113472877367682	0.735721440673429
					197	Interval_197	chr1	13292544	13294044	+	79135	17978	NM_008678	Ncoa2	0.00956797526446305	0.971133658795259
					198	Interval_198	chr1	13294686	13296186	+	76993	17978	NM_008678	Ncoa2	-0.0462613016150929	0.926963247611933
					199	Interval_199	chr1	13296277	13297777	+	75402	17978	NM_008678	Ncoa2	-0.0694838872036849	0.850151889728069
					200	Interval_200	chr1	13300645	13302145	+	71034	17978	NM_008678	Ncoa2	-0.433031850338316	0.0755684585577505
					201	Interval_201	chr1	13304782	13306282	+	66897	17978	NM_008678	Ncoa2	-0.0322813239182659	0.931195557795869
					202	Interval_202	chr1	13310962	13312462	+	60717	17978	NM_008678	Ncoa2	0.0619134956790098	0.871280007543049
					203	Interval_203	chr1	13318953	13320453	+	52726	17978	NM_008678	Ncoa2	-0.063632502961255	0.89676063939965
					204	Interval_204	chr1	13327797	13329297	+	43882	17978	NM_008678	Ncoa2	-0.153260199924226	0.502027887724739
					205	Interval_205	chr1	13331795	13333295	+	39884	17978	NM_008678	Ncoa2	0.0905980625470046	0.682384957311133
					206	Interval_206	chr1	13335165	13336665	+	36514	17978	NM_008678	Ncoa2	0.0547356884284346	0.762103476586166
					207	Interval_207	chr1	13342352	13343852	+	29327	17978	NM_008678	Ncoa2	-0.0404860683397606	0.857857368647446
					208	Interval_208	chr1	13354797	13356297	+	16882	17978	NM_008678	Ncoa2	-0.0688785812546251	0.880222570082013
					209	Interval_209	chr1	13359911	13361411	+	11768	17978	NM_008678	Ncoa2	-0.00719044957881959	0.98441073454102
					210	Interval_210	chr1	13365478	13366978	+	6201	17978	NM_008678	Ncoa2	-0.109576112623539	0.768597692294398
					211	Interval_211	chr1	13371514	13373014	+	165	17978	NM_008678	Ncoa2	0.236367906159217	0.0736694493515276
					212	Interval_212	chr1	13372531	13374031	+	802	17978	NM_008678	Ncoa2	0.255488921494642	0.370455312700605
					213	Interval_213	chr1	13373656	13375156	+	-323	17978	NM_008678	Ncoa2	0.186868890967045	0.254859874848854
					214	Interval_214	chr1	13382560	13384060	+	-9227	17978	NM_008678	Ncoa2	0.140374206038005	0.84769551610919
					215	Interval_215	chr1	13423622	13425122	+	-50289	17978	NM_008678	Ncoa2	-0.0306389071479975	0.912271153168827
					216	Interval_216	chr1	13425467	13426967	+	-52134	17978	NM_008678	Ncoa2	0.0546119128615342	0.73780247132525
					217	Interval_217	chr1	13453605	13455105	+	-80272	17978	NM_008678	Ncoa2	-0.248143040080223	0.26137037601133
					218	Interval_218	chr1	13492108	13493608	+	97052	72265	NM_028173	Tram1	-1.85635524832194	0.0345786717623196
					219	Interval_219	chr1	13494199	13495699	+	94961	72265	NM_028173	Tram1	-0.516999719633519	0.194463606468028
					220	Interval_220	chr1	13499612	13501112	+	89548	72265	NM_028173	Tram1	-0.15841649811886	0.698613048921096
					221	Interval_221	chr1	13512776	13514276	+	76384	72265	NM_028173	Tram1	-0.0517015861263179	0.848871721060818
					222	Interval_222	chr1	13520443	13521943	+	68717	72265	NM_028173	Tram1	-0.487237792353621	0.0523892777460647
					223	Interval_223	chr1	13530761	13532261	+	58399	72265	NM_028173	Tram1	-0.313489898802027	0.129661227837539
					224	Interval_224	chr1	13558614	13560114	+	30546	72265	NM_028173	Tram1	-0.403692082107934	0.315010264499398
					225	Interval_225	chr1	13559466	13560966	+	29694	72265	NM_028173	Tram1	-0.187856904563534	0.73610915563254
					226	Interval_226	chr1	13560469	13561969	+	28691	72265	NM_028173	Tram1	-0.29930814846238	0.533316836779689
					227	Interval_227	chr1	13562598	13564098	+	26562	72265	NM_028173	Tram1	-0.170445693350498	0.627445378484254
					228	Interval_228	chr1	13584885	13586385	+	4275	72265	NM_028173	Tram1	0.155947922041124	0.476413182825157
					229	Interval_229	chr1	13588251	13589751	+	909	72265	NM_028173	Tram1	0.15446740466315	0.26471792104387
					230	Interval_230	chr1	13592428	13593928	+	-3268	72265	NM_028173	Tram1	0.0497943584562456	0.833337486093974
					231	Interval_231	chr1	13605934	13607434	+	-16774	72265	NM_028173	Tram1	-0.149640608362543	0.668723533957831
					232	Interval_232	chr1	13615309	13616809	+	-26149	72265	NM_028173	Tram1	0.202121100339037	0.606931958935577
					233	Interval_233	chr1	13622695	13624195	+	-33535	72265	NM_028173	Tram1	-0.204810074633728	0.527624884779979
					234	Interval_234	chr1	13638800	13640300	+	20959	212442	NM_145381	Lactb2	0.0946788868918327	0.734200815454698
					235	Interval_235	chr1	13646944	13648444	+	12815	212442	NM_145381	Lactb2	0.159668806935139	0.368760717307461
					236	Interval_236	chr1	13651656	13653156	+	8103	212442	NM_145381	Lactb2	-0.0889675655532277	0.656921527529428
					237	Interval_237	chr1	13658928	13660428	+	831	212442	NM_145381	Lactb2	0.284871933281884	0.00210461462842905
					238	Interval_238	chr1	13688064	13689564	+	20043	381246	NM_001011873	Xkr9	0.0652105113240154	0.945894564805265
					239	Interval_239	chr1	13705429	13706929	+	37408	381246	NM_001011873	Xkr9	-0.137705701877424	0.68085870053409
					240	Interval_240	chr1	13751631	13753131	+	34548	433273	NR_004447	Gm5523	-0.293670885023727	0.60209104987237
					241	Interval_241	chr1	13771056	13772556	+	15123	433273	NR_004447	Gm5523	-0.429318561006683	0.096620920921093
					242	Interval_242	chr1	13783705	13785205	+	2474	433273	NR_004447	Gm5523	-0.230099917867836	0.337631587119841
					243	Interval_243	chr1	13788314	13789814	+	-2135	433273	NR_004447	Gm5523	-0.101309698013889	0.605049060768056
					244	Interval_244	chr1	13839256	13840756	+	-53077	433273	NR_004447	Gm5523	0.02704132671435	0.925753705162386
					245	Interval_245	chr1	13864324	13865824	+	-78145	433273	NR_004447	Gm5523	-0.0528890584119882	0.848771265819922
					246	Interval_246	chr1	13873000	13874500	+	-86821	433273	NR_004447	Gm5523	0.128878760172915	0.466530708147343
					247	Interval_247	chr1	13882623	13884123	+	-96444	433273	NR_004447	Gm5523	0.00171673304812406	0.997219311301701
					248	Interval_248	chr1	13901285	13902785	+	-115106	433273	NR_004447	Gm5523	-0.562486118948062	0.284152132523242
					249	Interval_249	chr1	13978081	13979581	+	-191902	433273	NR_004447	Gm5523	-0.543447343938064	0.196340815370678
					250	Interval_250	chr1	13979440	13980940	+	-193261	433273	NR_004447	Gm5523	-0.430936902664443	0.0665776321970212
					251	Interval_251	chr1	14016152	14017652	+	-229973	433273	NR_004447	Gm5523	-0.152234375012553	0.736432558528518
					252	Interval_252	chr1	14103916	14105416	+	205533	14048	NM_010164	Eya1	-0.0503778781409502	0.876400832625368
					253	Interval_253	chr1	14143063	14144563	+	166386	14048	NM_010164	Eya1	-0.669125481226212	0.000108944469794776
					254	Interval_254	chr1	14197441	14198941	+	112008	14048	NM_010164	Eya1	-0.0150385377259331	0.979445982734317
					255	Interval_255	chr1	14217694	14219194	+	91755	14048	NM_010164	Eya1	-0.041543853746799	0.932536558562482
					256	Interval_256	chr1	14221738	14223238	+	87711	14048	NM_010164	Eya1	0.0736238245248542	0.869283057505915
					257	Interval_257	chr1	14224234	14225734	+	85215	14048	NM_010164	Eya1	0.177404934177143	0.576416956784567
					258	Interval_258	chr1	14287588	14289088	+	21861	14048	NM_010164	Eya1	0.212004403201639	0.562612380533823
					259	Interval_259	chr1	14292295	14293795	+	17154	14048	NM_010164	Eya1	-0.0639997050316867	0.863006195085041
					260	Interval_260	chr1	14296159	14297659	+	13290	14048	NM_010164	Eya1	-0.0730758339931602	0.778796816228131
					261	Interval_261	chr1	14298088	14299588	+	11361	14048	NM_010164	Eya1	-0.180667423777077	0.464898002334546
					262	Interval_262	chr1	14303403	14304903	+	6046	14048	NM_010164	Eya1	0.347017930083092	0.00388629304172476
					263	Interval_263	chr1	14306259	14307759	+	3190	14048	NM_010164	Eya1	0.170884568061296	0.573320822003391
					264	Interval_264	chr1	14308960	14310460	+	489	14048	NM_010164	Eya1	0.249753006948393	0.189800107892378
					265	Interval_265	chr1	14331409	14332909	+	-21960	14048	NM_010164	Eya1	-0.643526310221663	0.0351500096528456
					266	Interval_266	chr1	14483857	14485357	+	-174408	14048	NM_010164	Eya1	0.0924801628319971	0.744069832325631
					267	Interval_267	chr1	14495045	14496545	+	-185596	14048	NM_010164	Eya1	-0.200978096205339	0.673620288949946
					268	Interval_268	chr1	14505000	14506500	+	-195551	14048	NM_010164	Eya1	0.174539378519788	0.240409528508151
					269	Interval_269	chr1	14512835	14514335	+	-203386	14048	NM_010164	Eya1	0.269010009291637	0.587577734347237
					270	Interval_270	chr1	14569818	14571318	+	185398	17681	NM_010827	Msc	-0.281964916121951	0.333510501852805
					271	Interval_271	chr1	14576106	14577606	+	179110	17681	NM_010827	Msc	-0.391299601203279	0.110438064258308
					272	Interval_272	chr1	14578452	14579952	+	176764	17681	NM_010827	Msc	-0.129590590515394	0.418246247114401
					273	Interval_273	chr1	14589514	14591014	+	165702	17681	NM_010827	Msc	-0.134053266020987	0.599460129185368
					274	Interval_274	chr1	14595254	14596754	+	159962	17681	NM_010827	Msc	0.156211100992257	0.304230599053617
					275	Interval_275	chr1	14629369	14630869	+	125847	17681	NM_010827	Msc	-0.366471398866676	0.264777281802459
					276	Interval_276	chr1	14635057	14636557	+	120159	17681	NM_010827	Msc	-0.250747026280148	0.42651378939596
					277	Interval_277	chr1	14667273	14668773	+	87943	17681	NM_010827	Msc	-0.363910421434783	0.395620971205363
					278	Interval_278	chr1	14780486	14781986	+	-25270	17681	NM_010827	Msc	0.188052203426961	0.736066371166631
					279	Interval_279	chr1	14797192	14798692	+	-41976	17681	NM_010827	Msc	-0.217445148085768	0.711452391424768
					280	Interval_280	chr1	14822533	14824033	+	-67317	17681	NM_010827	Msc	-0.295319626068737	0.698995443129388
					281	Interval_281	chr1	14861546	14863046	+	56566	277328	NM_177781	Trpa1	0.128692231826287	0.810372416833963
					282	Interval_282	chr1	14917860	14919360	+	252	277328	NM_177781	Trpa1	-0.270046656724309	0.470025891054812
					283	Interval_283	chr1	14924055	14925555	+	-5943	277328	NM_177781	Trpa1	-0.490191446393394	0.05394494270817
					284	Interval_284	chr1	14994494	14995994	+	-76382	277328	NM_177781	Trpa1	-0.195192266483382	0.564653670143778
					285	Interval_285	chr1	15006925	15008425	+	-88813	277328	NM_177781	Trpa1	-0.210629022968015	0.676790257011775
					286	Interval_286	chr1	15656083	15657583	+	-148813	21749	NM_009352	Terf1	0.17744423315089	0.695840078775518
					287	Interval_287	chr1	15674210	15675710	+	-130686	21749	NM_009352	Terf1	0.189753709360545	0.721097629217097
					288	Interval_288	chr1	15705224	15706724	+	-99672	21749	NM_009352	Terf1	-0.201526213707184	0.70362924013468
					289	Interval_289	chr1	15791039	15792539	+	-13857	21749	NM_009352	Terf1	-0.151136051903071	0.663284033988531
					290	Interval_290	chr1	15804865	15806365	+	-31	21749	NM_009352	Terf1	0.275630645277973	0.0520363131300414
					291	Interval_291	chr1	15835769	15837269	+	30873	21749	NM_009352	Terf1	-0.0332748939562377	0.970080400043577
					292	Interval_292	chr1	15849854	15851354	+	42118	226866	NM_001033288	Sbspon	-0.170342069434668	0.567393869691111
					293	Interval_293	chr1	16058996	16060496	+	33579	75799	NM_001243238	4930444P10Rik	-0.0798424304465565	0.855484524515507
					294	Interval_294	chr1	16078245	16079745	+	14330	75799	NM_001243238	4930444P10Rik	-0.793185396002331	0.00665963229128595
					295	Interval_295	chr1	16092240	16093740	+	335	75799	NM_001243238	4930444P10Rik	0.168253460947075	0.458111591208673
					296	Interval_296	chr1	16096135	16097635	+	-3560	75799	NM_001243238	4930444P10Rik	-0.530566368585236	0.0890988307150502
					297	Interval_297	chr1	16104141	16105641	+	-458	19989	NM_011291	Rpl7	0.290031222906404	0.0106164162337904
					298	Interval_298	chr1	16110515	16112015	+	5383	98711	NM_133832	Rdh10	-0.12947655825964	0.53668722977713
					299	Interval_299	chr1	16112784	16114284	+	7652	98711	NM_133832	Rdh10	-0.0996775073109516	0.772301026240346
					300	Interval_300	chr1	16115571	16117071	+	10439	98711	NM_133832	Rdh10	-0.360736742860274	0.275034563038543
					301	Interval_301	chr1	16121249	16122749	+	16117	98711	NM_133832	Rdh10	-0.251492996788151	0.24990976496226
					302	Interval_302	chr1	16160824	16162324	+	55692	98711	NM_133832	Rdh10	-0.346161025361914	0.168427815180056
					303	Interval_303	chr1	16190510	16192010	+	85378	98711	NM_133832	Rdh10	-0.61532764459445	0.0951868382761492
					304	Interval_304	chr1	16206143	16207643	+	101011	98711	NM_133832	Rdh10	-0.473562382329778	0.28686689799284
					305	Interval_305	chr1	16215918	16217418	+	110786	98711	NM_133832	Rdh10	-0.0406008474744507	0.95041899604992
					306	Interval_306	chr1	16219345	16220845	+	114213	98711	NM_133832	Rdh10	-0.553399883067773	0.217742676224991
					307	Interval_307	chr1	16224653	16226153	+	119521	98711	NM_133832	Rdh10	-0.0629816230975533	0.896997754654202
					308	Interval_308	chr1	16227455	16228955	+	122323	98711	NM_133832	Rdh10	0.0329856951867081	0.912289815474095
					309	Interval_309	chr1	16340987	16342487	+	177378	29819	NM_025303	Stau2	-0.537888377577724	0.53406859449983
					310	Interval_310	chr1	16344324	16345824	+	174041	29819	NM_025303	Stau2	-0.0698734203618583	0.889881128299026
					311	Interval_311	chr1	16431374	16432874	+	86991	29819	NM_025303	Stau2	-0.352630907481977	0.266744572268749
					312	Interval_312	chr1	16432818	16434318	+	85547	29819	NM_025303	Stau2	-0.0692662824198206	0.848279386379617
					313	Interval_313	chr1	16439392	16440892	+	78973	29819	NM_025303	Stau2	-0.137198501993987	0.673258371460664
					314	Interval_314	chr1	16442905	16444405	+	75460	29819	NM_025303	Stau2	-0.284121644287211	0.527493483348168
					315	Interval_315	chr1	16501628	16503128	+	16737	29819	NM_025303	Stau2	-0.103091484465903	0.83122222325149
					316	Interval_316	chr1	16504092	16505592	+	14273	29819	NM_025303	Stau2	-0.0905415345231899	0.712637923570044
					317	Interval_317	chr1	16518559	16520059	+	-7	29819	NM_025303	Stau2	0.248355108611998	0.0570553211697778
					318	Interval_318	chr1	16558730	16560230	+	-40178	29819	NM_025303	Stau2	0.152322725425752	0.676177771693547
					319	Interval_319	chr1	16562014	16563514	+	-43462	29819	NM_025303	Stau2	-0.313952400875011	0.282686600288056
					320	Interval_320	chr1	16570078	16571578	+	48463	66799	NM_025773	Ube2w	0.144674611541966	0.434868504964618
					321	Interval_321	chr1	16577756	16579256	+	40785	66799	NM_025773	Ube2w	-0.00136105568751867	0.997930028434291
					322	Interval_322	chr1	16587662	16589162	+	30879	66799	NM_025773	Ube2w	-0.100602988373587	0.861837996038413
					323	Interval_323	chr1	16589108	16590608	+	29433	66799	NM_025773	Ube2w	0.00921162174602515	0.988179000676686
					324	Interval_324	chr1	16603002	16604502	+	15539	66799	NM_025773	Ube2w	0.0684869804054881	0.90200522770653
					325	Interval_325	chr1	16617806	16619306	+	735	66799	NM_025773	Ube2w	0.187546367460721	0.0298455314479837
					326	Interval_326	chr1	16636524	16638024	+	-17983	66799	NM_025773	Ube2w	-0.056516670523279	0.834550457901015
					327	Interval_327	chr1	16641244	16642744	+	14871	67923	NM_026456	Eloc	0.0835083029768969	0.721047661739788
					328	Interval_328	chr1	16650205	16651705	+	5910	67923	NM_026456	Eloc	-0.0839106480319383	0.787718854666435
					329	Interval_329	chr1	16655988	16657488	+	127	67923	NM_026456	Eloc	0.177613049059916	0.112714417910485
					330	Interval_330	chr1	16664528	16666028	+	87	70397	NM_026392	Tmem70	0.241820144944904	0.0865242573618858
					331	Interval_331	chr1	16670286	16671786	+	5845	70397	NM_026392	Tmem70	-0.704773226121899	0.017413663220974
					332	Interval_332	chr1	16674312	16675812	+	9871	70397	NM_026392	Tmem70	-0.304805144942974	0.364438827597599
					333	Interval_333	chr1	16687795	16689295	+	89	17087	NM_016923	Ly96	0.126750996792153	0.346012003942437
					334	Interval_334	chr1	16694533	16696033	+	6827	17087	NM_016923	Ly96	-0.351926470685419	0.29696609834031
					335	Interval_335	chr1	16695906	16697406	+	8200	17087	NM_016923	Ly96	0.0307440376570889	0.901461325376603
					336	Interval_336	chr1	16702050	16703550	+	14344	17087	NM_016923	Ly96	0.0255150955874284	0.926006538765931
					337	Interval_337	chr1	16714689	16716189	+	26983	17087	NM_016923	Ly96	0.000796069945656749	0.999340417498059
					338	Interval_338	chr1	16745882	16747382	+	58176	17087	NM_016923	Ly96	0.021835911096102	0.922693638853622
					339	Interval_339	chr1	16757873	16759373	+	70167	17087	NM_016923	Ly96	-0.415187427974761	0.14549537391554
					340	Interval_340	chr1	16783698	16785198	+	95992	17087	NM_016923	Ly96	-0.679016244683726	0.0695813570049701
					341	Interval_341	chr1	16797424	16798924	+	109718	17087	NM_016923	Ly96	-0.112782713595573	0.549539135600141
					342	Interval_342	chr1	16800125	16801625	+	112419	17087	NM_016923	Ly96	0.0157484922065186	0.966891848995302
					343	Interval_343	chr1	16808593	16810093	+	120887	17087	NM_016923	Ly96	-0.0587849535586749	0.922422646429516
					344	Interval_344	chr1	17096231	17097731	+	908	57339	NM_020604	Jph1	0.222518361827799	0.395117750084499
					345	Interval_345	chr1	17122573	17124073	+	-22050	14545	NM_010267	Gdap1	-0.208447006068813	0.48771276863854
					346	Interval_346	chr1	17144560	17146060	+	-63	14545	NM_010267	Gdap1	-0.0716863554424167	0.905767720072064
					347	Interval_347	chr1	17162800	17164300	+	18177	14545	NM_010267	Gdap1	-0.316209597543839	0.381882372064674
					348	Interval_348	chr1	17448445	17449945	+	-152706	94227	NM_053191	Pi15	-0.240942285919747	0.508186408172735
					349	Interval_349	chr1	17450252	17451752	+	-150899	94227	NM_053191	Pi15	-0.570828350624588	0.000947555974782246
					350	Interval_350	chr1	17484674	17486174	+	-116477	94227	NM_053191	Pi15	-0.399791248967653	0.224796954483015
					351	Interval_351	chr1	17488360	17489860	+	-112791	94227	NM_053191	Pi15	-0.466662941992739	0.0703108035772585
					352	Interval_352	chr1	17529703	17531203	+	-71448	94227	NM_053191	Pi15	0.0729239880070985	0.869943329878375
					353	Interval_353	chr1	17607318	17608818	+	6167	94227	NM_053191	Pi15	-0.0157448550291313	0.96243127005911
					354	Interval_354	chr1	17628702	17630202	+	27551	94227	NM_053191	Pi15	-0.138777047063771	0.694209167047915
					355	Interval_355	chr1	20611915	20613415	+	5392	241035	NM_153179	Pkhd1	-0.458565502126016	0.236751209751228
					356	Interval_356	chr1	20790791	20792291	+	-7271	257630	NM_145856	Il17f	0.755331419779904	0.0754251981329414
					357	Interval_357	chr1	20816326	20817826	+	3236	17215	NM_008563	Mcm3	-0.0617261362906122	0.862726677855822
					358	Interval_358	chr1	20819298	20820798	+	264	17215	NM_008563	Mcm3	0.237140913777539	0.0633010341336455
					359	Interval_359	chr1	20828557	20830057	+	-8995	17215	NM_008563	Mcm3	-0.758379445024888	0.00107639834726802
					360	Interval_360	chr1	20889982	20891482	+	184	74229	NM_028829	Paqr8	0.0690085542824198	0.862577143102299
					361	Interval_361	chr1	20911529	20913029	+	-5561	74229	NM_028829	Paqr8	-0.401845340213984	0.303663461400278
					362	Interval_362	chr1	20924853	20926353	+	7763	74229	NM_028829	Paqr8	-0.053811184764843	0.917483396326779
					363	Interval_363	chr1	20932803	20934303	+	15713	74229	NM_028829	Paqr8	-0.0419941578269568	0.894930175209042
					364	Interval_364	chr1	20938228	20939728	+	-12648	71877	NM_027974	Efhc1	-0.00221924183969304	0.994857625977739
					365	Interval_365	chr1	20950533	20952033	+	-343	71877	NM_027974	Efhc1	0.0833066594794647	0.657967172493924
					366	Interval_366	chr1	20981100	20982600	+	30224	71877	NM_027974	Efhc1	0.0540526750554418	0.929726340193153
					367	Interval_367	chr1	20988595	20990095	+	37719	71877	NM_027974	Efhc1	0.0111009468106234	0.985024289644252
					368	Interval_368	chr1	20994847	20996347	+	43971	71877	NM_027974	Efhc1	0.204199777296885	0.579106981871982
					369	Interval_369	chr1	20996634	20998134	+	45758	71877	NM_027974	Efhc1	0.00585381722502781	0.990509244257638
					370	Interval_370	chr1	21006114	21007614	+	55238	71877	NM_027974	Efhc1	-0.0266717079699454	0.967064927391037
					371	Interval_371	chr1	21007930	21009430	+	57054	71877	NM_027974	Efhc1	0.25056727842214	0.396575412129532
					372	Interval_372	chr1	21013538	21015038	+	62662	71877	NM_027974	Efhc1	0.0409947908847097	0.869073263564252
					373	Interval_373	chr1	21035188	21036688	+	43287	170829	NM_177409	Tram2	-0.218151454839654	0.296086940194095
					374	Interval_374	chr1	21048396	21049896	+	30079	170829	NM_177409	Tram2	-0.329806119796914	0.39823225141697
					375	Interval_375	chr1	21067802	21069302	+	10673	170829	NM_177409	Tram2	-0.102565902821335	0.688034283920515
					376	Interval_376	chr1	21069137	21070637	+	9338	170829	NM_177409	Tram2	0.0320960469034521	0.906688703055652
					377	Interval_377	chr1	21078078	21079578	+	397	170829	NM_177409	Tram2	0.227172804146014	0.0999626507022475
					378	Interval_378	chr1	21084916	21086416	+	-6441	170829	NM_177409	Tram2	0.110238684977407	0.62766733408255
					379	Interval_379	chr1	21093909	21095409	+	-15434	170829	NM_177409	Tram2	-0.182793160234493	0.361210375752354
					380	Interval_380	chr1	21100413	21101913	+	-21938	170829	NM_177409	Tram2	-0.0167254101285959	0.954823545507965
					381	Interval_381	chr1	21160924	21162424	+	-56901	75712	NM_029398	Tmem14a	-0.0583784590766783	0.866114165430942
					382	Interval_382	chr1	21165585	21167085	+	-52240	75712	NM_029398	Tmem14a	-0.0987304424761958	0.774260123527272
					383	Interval_383	chr1	21217723	21219223	+	-102	75712	NM_029398	Tmem14a	0.117195043382236	0.482771009159241
					384	Interval_384	chr1	21226970	21228470	+	9145	75712	NM_029398	Tmem14a	0.077025510650421	0.878977369802182
					385	Interval_385	chr1	21228508	21230008	+	10683	75712	NM_029398	Tmem14a	-0.0444437974265896	0.906315338131967
					386	Interval_386	chr1	21239336	21240836	+	-499	14859	NM_010356	Gsta3	0.172239437656757	0.788099151053617
					387	Interval_387	chr1	21243272	21244772	+	3437	14859	NM_010356	Gsta3	-0.20734948924069	0.630767280497266
					388	Interval_388	chr1	21270808	21272308	+	26754	241041	NR_002858	Gm4956	-0.184089677721789	0.341597754554577
					389	Interval_389	chr1	21410496	21411996	+	27690	98582	NM_001113187	Khdc1b	-0.228418892981621	0.608441078537807
					390	Interval_390	chr1	21424871	21426371	+	42065	98582	NM_001113187	Khdc1b	-0.381645130526512	0.710533661838947
					391	Interval_391	chr1	21552017	21553517	+	169211	98582	NM_001113187	Khdc1b	-0.326916518153174	0.465245033016352
					392	Interval_392	chr1	21553760	21555260	+	170954	98582	NM_001113187	Khdc1b	-0.557832415831741	0.0390880558827621
					393	Interval_393	chr1	21614657	21616157	+	231851	98582	NM_001113187	Khdc1b	-0.71703801485407	0.0434928204592692
					394	Interval_394	chr1	21829196	21830696	+	131996	226922	NM_023872	Kcnq5	-0.472737477696867	0.0494218875627672
					395	Interval_395	chr1	21960001	21961501	+	1191	226922	NM_023872	Kcnq5	-0.208773653158787	0.47072287875242
					396	Interval_396	chr1	21961068	21962568	+	124	226922	NM_023872	Kcnq5	-0.0795697886342312	0.85639596990635
					397	Interval_397	chr1	21962309	21963809	+	-409	226922	NM_023872	Kcnq5	-0.295966085002863	0.198563018553145
					398	Interval_398	chr1	22268274	22269774	+	-306374	226922	NM_023872	Kcnq5	-0.178938785022155	0.74912815853882
					399	Interval_399	chr1	23183851	23185351	+	-82348	66755	NM_025746	4933415F23Rik	-0.00800228782685209	0.990016491730148
					400	Interval_400	chr1	23187178	23188678	+	-84341	387225	NR_029533	Mir30a	0.0941069029385409	0.802578557390991
					401	Interval_401	chr1	23201782	23203282	+	-69737	387225	NR_029533	Mir30a	0.104835788387353	0.788085983242308
					402	Interval_402	chr1	23255482	23256982	+	-16037	387225	NR_029533	Mir30a	0.292576431461821	0.108252937672264
					403	Interval_403	chr1	23285977	23287477	+	-4974	723964	NR_029717	Mir30c-2	-0.104623547755841	0.834494850238526
					404	Interval_404	chr1	23323471	23324971	+	32520	723964	NR_029717	Mir30c-2	0.083786534483678	0.86735194465598
					405	Interval_405	chr1	23360754	23362254	+	21671	70155	NM_001081079	Ogfrl1	0.0459388406078571	0.945236228408151
					406	Interval_406	chr1	23368686	23370186	+	13739	70155	NM_001081079	Ogfrl1	-0.29793259180087	0.512167759601985
					407	Interval_407	chr1	23379496	23380996	+	2929	70155	NM_001081079	Ogfrl1	0.074910092768369	0.678569773003689
					408	Interval_408	chr1	23382018	23383518	+	407	70155	NM_001081079	Ogfrl1	0.126591313075749	0.409214356291366
					409	Interval_409	chr1	23398880	23400380	+	-16455	70155	NM_001081079	Ogfrl1	-0.781803581127254	4.12091109355607e-07
					410	Interval_410	chr1	23418171	23419671	+	-35746	70155	NM_001081079	Ogfrl1	-0.171476317785328	0.635192907929621
					411	Interval_411	chr1	23432381	23433881	+	-49956	70155	NM_001081079	Ogfrl1	0.0194600570999635	0.939182370911451
					412	Interval_412	chr1	23465561	23467061	+	-83136	70155	NM_001081079	Ogfrl1	-0.367098754098121	0.303432772525466
					413	Interval_413	chr1	23494309	23495809	+	-79528	105243890	NR_151529	Gm28822	-0.360451577366675	0.25710669759916
					414	Interval_414	chr1	23554886	23556386	+	-18951	105243890	NR_151529	Gm28822	-1.07080354018262	0.00337303310380278
					415	Interval_415	chr1	23761618	23763118	+	442	280645	NM_172124	B3gat2	-0.00950980380091453	0.981014436470821
					416	Interval_416	chr1	23792090	23793590	+	30914	280645	NM_172124	B3gat2	-0.491641001584301	0.102083880658363
					417	Interval_417	chr1	23826463	23827963	+	65287	280645	NM_172124	B3gat2	-0.0189216070637855	0.953311103065702
					418	Interval_418	chr1	23838161	23839661	+	70825	98366	NM_028534	Smap1	-0.36881279113021	0.470601427036126
					419	Interval_419	chr1	23840977	23842477	+	68009	98366	NM_028534	Smap1	-0.484559137072477	0.45774166174309
					420	Interval_420	chr1	23843014	23844514	+	65972	98366	NM_028534	Smap1	-0.0935588539218819	0.866703971174337
					421	Interval_421	chr1	23866556	23868056	+	42430	98366	NM_028534	Smap1	-0.107607575703793	0.700130178590638
					422	Interval_422	chr1	23894409	23895909	+	14577	98366	NM_028534	Smap1	-0.333545938446515	0.369032574778552
					423	Interval_423	chr1	23902033	23903533	+	6953	98366	NM_028534	Smap1	-0.459023434384275	0.179243066593791
					424	Interval_424	chr1	23905238	23906738	+	3748	98366	NM_028534	Smap1	0.107827685866032	0.815147794369494
					425	Interval_425	chr1	23920664	23922164	+	967	98366	NM_028534	Smap1	0.201032680096324	0.0940038907759242
					426	Interval_426	chr1	23982439	23983939	+	22451	68002	NM_026503	Sdhaf4	-0.303787326151491	0.122200264441618
					427	Interval_427	chr1	23998442	23999942	+	6448	68002	NM_026503	Sdhaf4	-0.346259371050491	0.354528097223454
					428	Interval_428	chr1	24004471	24005971	+	419	68002	NM_026503	Sdhaf4	0.179381279882708	0.109525726324716
					429	Interval_429	chr1	24033246	24034746	+	-28356	68002	NM_026503	Sdhaf4	-0.416180698021337	0.300978798438511
					430	Interval_430	chr1	24061415	24062915	+	38176	68187	NM_026604	Fam135a	-0.364666290271396	0.418451068462721
					431	Interval_431	chr1	24091928	24093428	+	7663	68187	NM_026604	Fam135a	-0.120736674516674	0.732115480378935
					432	Interval_432	chr1	24099014	24100514	+	577	68187	NM_026604	Fam135a	0.491542625425346	0.00289182415656857
					433	Interval_433	chr1	24134055	24135555	+	-34464	68187	NM_026604	Fam135a	0.135878253339808	0.799316290063671
					434	Interval_434	chr1	24170645	24172145	+	-6215	12839	NM_007740	Col9a1	0.106746528091265	0.846924087708037
					435	Interval_435	chr1	24468655	24470155	+	118032	12823	NM_007733	Col19a1	0.0768235578082258	0.8336296533282
					436	Interval_436	chr1	24470359	24471859	+	116328	12823	NM_007733	Col19a1	0.266806838463173	0.295208744133151
					437	Interval_437	chr1	24546808	24548308	+	39879	12823	NM_007733	Col19a1	-0.13476509035492	0.832387448456094
					438	Interval_438	chr1	24549682	24551182	+	37005	12823	NM_007733	Col19a1	0.0544852997288707	0.920421248820008
					439	Interval_439	chr1	24552623	24554123	+	34064	12823	NM_007733	Col19a1	0.392309418489132	0.014798718610716
					440	Interval_440	chr1	24571736	24573236	+	14951	12823	NM_007733	Col19a1	0.117987633697537	0.848475455920711
					441	Interval_441	chr1	24586061	24587561	+	626	12823	NM_007733	Col19a1	0.342462726677545	0.0836827009294085
					442	Interval_442	chr1	24612195	24613695	+	-25508	12823	NM_007733	Col19a1	-0.0116361385680652	0.986989224512399
					443	Interval_443	chr1	24632801	24634301	+	-44993	68421	NM_026719	Lmbrd1	-0.0863944776648335	0.873277427492147
					444	Interval_444	chr1	24659066	24660566	+	-18728	68421	NM_026719	Lmbrd1	-0.0346010151053796	0.957268160333592
					445	Interval_445	chr1	24677417	24678917	+	-377	68421	NM_026719	Lmbrd1	0.276318761995106	0.011905299064942
					446	Interval_446	chr1	24678616	24680116	+	448	68421	NM_026719	Lmbrd1	0.118715025262063	0.633823268426512
					447	Interval_447	chr1	24683550	24685050	+	5382	68421	NM_026719	Lmbrd1	0.509389059522341	0.0355583655864316
					448	Interval_448	chr1	24685393	24686893	+	7225	68421	NM_026719	Lmbrd1	-0.20789109707866	0.323621164726514
					449	Interval_449	chr1	24698643	24700143	+	20475	68421	NM_026719	Lmbrd1	-0.0129156468407467	0.961282042984405
					450	Interval_450	chr1	24717559	24719059	+	39391	68421	NM_026719	Lmbrd1	-0.26135456401917	0.553521295896283
					451	Interval_451	chr1	26583265	26584765	+	103445	210940	NM_001033764	4931408C20Rik	-0.140023107104253	0.851617710673326
					452	Interval_452	chr1	26686605	26688105	+	105	210940	NM_001033764	4931408C20Rik	-0.389145724763014	0.286075362223168
					453	Interval_453	chr1	28047042	28048542	+	163746	433281	NR_151583	Gm5524	0.0242054699377477	0.950449699761624
					454	Interval_454	chr1	28052983	28054483	+	169687	433281	NR_151583	Gm5524	0.168772228177381	0.405566824518294
					455	Interval_455	chr1	30778460	30779960	+	84046	213109	NM_025871	Phf3	-0.207819862064738	0.299209808433071
					456	Interval_456	chr1	30792404	30793904	+	70102	213109	NM_025871	Phf3	0.252459112017616	0.61958435530708
					457	Interval_457	chr1	30797672	30799172	+	64834	213109	NM_025871	Phf3	-0.274352969120759	0.47072287875242
					458	Interval_458	chr1	30851257	30852757	+	11249	213109	NM_025871	Phf3	-0.478089687072844	0.172330825860427
					459	Interval_459	chr1	30872334	30873834	+	-9828	213109	NM_025871	Phf3	0.287820032728448	0.00658188767561102
					460	Interval_460	chr1	30920142	30921642	+	28818	433406	NR_002688	Gm13363	-0.291771635272935	0.148119027689235
					461	Interval_461	chr1	30938189	30939689	+	10771	433406	NR_002688	Gm13363	-0.133709768899699	0.822305931720784
					462	Interval_462	chr1	30939613	30941113	+	9347	433406	NR_002688	Gm13363	0.0410325139146457	0.956815951438234
					463	Interval_463	chr1	30947871	30949371	+	1089	433406	NR_002688	Gm13363	0.141230973736274	0.338012861215654
					464	Interval_464	chr1	30949177	30950677	+	-172	19243	NM_011200	Ptp4a1	0.349340090282528	0.00888589205775073
					465	Interval_465	chr1	31027600	31029100	+	68104	102634473	NR_136907	Gm29669	-0.385830461256281	0.226120118393067
					466	Interval_466	chr1	31033111	31034611	+	62593	102634473	NR_136907	Gm29669	-0.324579922707945	0.438375962145485
					467	Interval_467	chr1	31049270	31050770	+	46434	102634473	NR_136907	Gm29669	-0.0014558340979541	0.996228566978523
					468	Interval_468	chr1	31057825	31059325	+	37879	102634473	NR_136907	Gm29669	-0.236309403032836	0.544799604932799
					469	Interval_469	chr1	31100241	31101741	+	-4537	102634473	NR_136907	Gm29669	-0.191257652317153	0.69975053748438
					470	Interval_470	chr1	31106844	31108344	+	-11140	102634473	NR_136907	Gm29669	-0.496239063891113	0.130530141059204
					471	Interval_471	chr1	31141514	31143014	+	-34171	266744	NM_153601	Lgsn	-0.354324184341552	0.291315402813087
					472	Interval_472	chr1	31153282	31154782	+	-22403	266744	NM_153601	Lgsn	0.0111323206251259	0.976601937284061
					473	Interval_473	chr1	31154855	31156355	+	-20830	266744	NM_153601	Lgsn	-0.129264941165256	0.810624553764517
					474	Interval_474	chr1	31155904	31157404	+	-19781	266744	NM_153601	Lgsn	0.248351416066152	0.621197935439448
					475	Interval_475	chr1	32249149	32250649	+	77177	170771	NM_133235	Khdrbs2	-0.199507490847587	0.728611469967621
					476	Interval_476	chr1	33452488	33453988	+	216556	19076	NM_008922	Prim2	-0.469623412352072	0.209286742881491
					477	Interval_477	chr1	33502215	33503715	+	166829	19076	NM_008922	Prim2	-0.0618214505145217	0.80907033740415
					478	Interval_478	chr1	33531105	33532605	+	137939	19076	NM_008922	Prim2	-0.687302478748527	0.00218776068693364
					479	Interval_479	chr1	33565000	33566500	+	104044	19076	NM_008922	Prim2	-0.559019514721045	0.0612966553840421
					480	Interval_480	chr1	33573557	33575057	+	95487	19076	NM_008922	Prim2	-0.198207302783228	0.688763566865332
					481	Interval_481	chr1	33577750	33579250	+	91294	19076	NM_008922	Prim2	-0.710053326827044	0.0049922356304734
					482	Interval_482	chr1	33583107	33584607	+	85937	19076	NM_008922	Prim2	-0.0169946227500719	0.945227173748054
					483	Interval_483	chr1	33591197	33592697	+	77847	19076	NM_008922	Prim2	-0.458906884924536	0.0789866915882579
					484	Interval_484	chr1	33611637	33613137	+	57407	19076	NM_008922	Prim2	-0.311418078971656	0.481947160014652
					485	Interval_485	chr1	33662497	33663997	+	6547	19076	NM_008922	Prim2	0.296618162548565	0.160608768087646
					486	Interval_486	chr1	33669000	33670500	+	44	19076	NM_008922	Prim2	0.287906438136452	0.00787241992477197
					487	Interval_487	chr1	33683822	33685322	+	14748	67503	NM_026204	1700001G17Rik	0.033390437763805	0.933362619228058
					488	Interval_488	chr1	33719176	33720676	+	30	19335	NM_008999	Rab23	0.30007397726873	0.014611975698686
					489	Interval_489	chr1	33732296	33733796	+	12627	19335	NM_008999	Rab23	-0.00809812931600731	0.987900137759588
					490	Interval_490	chr1	33734165	33735665	+	14496	19335	NM_008999	Rab23	-0.278046750663425	0.55298628220695
					491	Interval_491	chr1	33738361	33739861	+	18639	213539	NM_145392	Bag2	0.0571913355398746	0.805131067871186
					492	Interval_492	chr1	33742049	33743549	+	14951	213539	NM_145392	Bag2	-0.0645395976729703	0.881075894969964
					493	Interval_493	chr1	33756372	33757872	+	628	213539	NM_145392	Bag2	0.310834946544583	0.00335627551156027
					494	Interval_494	chr1	33764701	33766201	+	-7701	213539	NM_145392	Bag2	0.107229546861329	0.828999368082381
					495	Interval_495	chr1	33767711	33769211	+	-10711	213539	NM_145392	Bag2	-0.337690034436412	0.109478261588006
					496	Interval_496	chr1	33787272	33788772	+	26573	98403	NM_133817	Zfp451	-0.358879105124251	0.118359702688249
					497	Interval_497	chr1	33797294	33798794	+	16551	98403	NM_133817	Zfp451	-0.0551618763945549	0.880312445667902
					498	Interval_498	chr1	33813110	33814610	+	735	98403	NM_133817	Zfp451	0.194368514269296	0.13193893888179
					499	Interval_499	chr1	33826724	33828224	+	11440	433287	NM_001161816	Gm15455	-0.384717376679155	0.311326909397705
					500	Interval_500	chr1	33845786	33847286	+	-7622	433287	NM_001161816	Gm15455	0.102062096252761	0.821842557731857
					501	Interval_501	chr1	33868958	33870458	+	-30794	433287	NM_001161816	Gm15455	-0.178722969113087	0.646468418348318
					502	Interval_502	chr1	33875698	33877198	+	31173	320705	NM_177235	Bend6	0.0544727570437409	0.812293693191538
					503	Interval_503	chr1	33882470	33883970	+	24401	320705	NM_177235	Bend6	0.228769649927291	0.0326021294208731
					504	Interval_504	chr1	33892028	33893528	+	14843	320705	NM_177235	Bend6	0.144578395759113	0.57872503851929
					505	Interval_505	chr1	33899401	33900901	+	7470	320705	NM_177235	Bend6	0.253701062361712	0.105810454053714
					506	Interval_506	chr1	33902758	33904258	+	4113	320705	NM_177235	Bend6	0.228815252785759	0.0414806848412964
					507	Interval_507	chr1	33907411	33908911	+	-64	13518	NM_010081	Dst	0.22405204180879	0.0990259560030478
					508	Interval_508	chr1	33911704	33913204	+	4229	13518	NM_010081	Dst	0.274440347730842	0.468451502680303
					509	Interval_509	chr1	33915711	33917211	+	8236	13518	NM_010081	Dst	-0.431930614384943	0.166018260000264
					510	Interval_510	chr1	33963835	33965335	+	-47010	13518	NM_010081	Dst	0.0420577349578109	0.884296088573391
					511	Interval_511	chr1	33965504	33967004	+	-45341	13518	NM_010081	Dst	0.0179644689742919	0.967620759505156
					512	Interval_512	chr1	33982063	33983563	+	-28782	13518	NM_010081	Dst	-0.150022414843414	0.506110284588567
					513	Interval_513	chr1	33993391	33994891	+	-17454	13518	NM_010081	Dst	-0.156818321871622	0.728987988912012
					514	Interval_514	chr1	33995591	33997091	+	-15254	13518	NM_010081	Dst	-0.2461073714295	0.657543889316146
					515	Interval_515	chr1	34004772	34006272	+	-6073	13518	NM_010081	Dst	-0.19707747079094	0.224155332664572
					516	Interval_516	chr1	34010229	34011729	+	-616	13518	NM_010081	Dst	0.212386346712037	0.171378799387713
					517	Interval_517	chr1	34019999	34021499	+	9154	13518	NM_010081	Dst	0.246263105699537	0.638606223278823
					518	Interval_518	chr1	34021046	34022546	+	10201	13518	NM_010081	Dst	-0.160968387629098	0.699462664630506
					519	Interval_519	chr1	34028158	34029658	+	17313	13518	NM_010081	Dst	0.00137707526810505	0.997429305447439
					520	Interval_520	chr1	34043706	34045206	+	32861	13518	NM_010081	Dst	-0.391089040290031	0.537552508458374
					521	Interval_521	chr1	34060030	34061530	+	49185	13518	NM_010081	Dst	-0.258945075792954	0.311540844355757
					522	Interval_522	chr1	34108963	34110463	+	-7646	102466987	NR_105861	Mir6896	-0.533147322571418	0.182239719846234
					523	Interval_523	chr1	34111388	34112888	+	-5221	102466987	NR_105861	Mir6896	-0.217494333866525	0.5470110748402
					524	Interval_524	chr1	34138958	34140458	+	-20552	13518	NM_010081	Dst	-0.00773105131345161	0.99026564560641
					525	Interval_525	chr1	34163773	34165273	+	4263	13518	NM_010081	Dst	-0.181299073822762	0.556297909181101
					526	Interval_526	chr1	34189121	34190621	+	29611	13518	NM_010081	Dst	0.326559401579574	0.456331399451285
					527	Interval_527	chr1	34200171	34201671	+	40661	13518	NM_010081	Dst	-0.0686928694513022	0.842537365878762
					528	Interval_528	chr1	34217576	34219076	+	58066	13518	NM_010081	Dst	-0.304106112695499	0.140770012753836
					529	Interval_529	chr1	34236118	34237618	+	76608	13518	NM_010081	Dst	0.0890736808325319	0.689114496118461
					530	Interval_530	chr1	34244651	34246151	+	85141	13518	NM_010081	Dst	-0.204289281036944	0.679148480691462
					531	Interval_531	chr1	34248728	34250228	+	89218	13518	NM_010081	Dst	-0.519541249454529	0.472174128287164
					532	Interval_532	chr1	34289614	34291114	+	130104	13518	NM_010081	Dst	0.00674928464996071	0.991437018013627
					533	Interval_533	chr1	34311710	34313210	+	120739	100628580	NR_039562	Mir5103	-0.384004688931555	0.0720667966969669
					534	Interval_534	chr1	34388509	34390009	+	43940	100628580	NR_039562	Mir5103	0.0588940953760447	0.75846360046893
					535	Interval_535	chr1	34395561	34397061	+	36888	100628580	NR_039562	Mir5103	-0.641812688047863	0.0419139706429787
					536	Interval_536	chr1	34409025	34410525	+	23424	100628580	NR_039562	Mir5103	-0.0907637631510276	0.655226303594487
					537	Interval_537	chr1	34425519	34427019	+	6930	100628580	NR_039562	Mir5103	-0.203596957577165	0.706794585506636
					538	Interval_538	chr1	34426434	34427934	+	6015	100628580	NR_039562	Mir5103	-0.221834349347209	0.657703712824989
					539	Interval_539	chr1	34432184	34433684	+	265	100628580	NR_039562	Mir5103	0.0212867069442962	0.928576324524921
					540	Interval_540	chr1	34433523	34435023	+	-1074	100628580	NR_039562	Mir5103	0.131380867772982	0.300397124966987
					541	Interval_541	chr1	34438845	34440345	+	77	69668	NM_027159	Ccdc115	0.329825236987553	0.00402558095822477
					542	Interval_542	chr1	34458791	34460291	+	-205	19253	NM_011206	Ptpn18	0.252956667975153	0.0185941106256256
					543	Interval_543	chr1	34463472	34464972	+	4476	19253	NM_011206	Ptpn18	-0.0778948989910054	0.595004580808622
					544	Interval_544	chr1	34464587	34466087	+	5591	19253	NM_011206	Ptpn18	-0.132558389868244	0.632913406657793
					545	Interval_545	chr1	34467150	34468650	+	8154	19253	NM_011206	Ptpn18	-0.159873626366457	0.339815221920247
					546	Interval_546	chr1	34472180	34473680	+	13184	19253	NM_011206	Ptpn18	0.103697040474201	0.488403931542634
					547	Interval_547	chr1	34478190	34479690	+	19194	19253	NM_011206	Ptpn18	-0.370892757027082	0.013377595333682
					548	Interval_548	chr1	34479855	34481355	+	-17807	21755	NM_009355	Prss39	-0.159587204573295	0.554280557064471
					549	Interval_549	chr1	34481200	34482700	+	-16462	21755	NM_009355	Prss39	-0.117268768142572	0.574933198174182
					550	Interval_550	chr1	34484430	34485930	+	-13232	21755	NM_009355	Prss39	0.0234253470007958	0.901122122583115
					551	Interval_551	chr1	34486440	34487940	+	-11222	21755	NM_009355	Prss39	0.0834002563570503	0.829262003987265
					552	Interval_552	chr1	34505143	34506643	+	7481	21755	NM_009355	Prss39	-0.371420815499647	0.329355025706103
					553	Interval_553	chr1	34510002	34511502	+	12340	21755	NM_009355	Prss39	-0.406900857718371	0.00994331198867677
					554	Interval_554	chr1	34521433	34522933	+	-13465	12627	NM_007685	Cfc1	-0.221157963326714	0.464455218471595
					555	Interval_555	chr1	34563253	34564753	+	-3060	21756	NM_009356	Prss40	-0.169025708004747	0.453949953370776
					556	Interval_556	chr1	34578560	34580060	+	-383	211383	NM_213727	Amer3	0.54192671563951	0.00199491275804091
					557	Interval_557	chr1	34601252	34602752	+	22309	211383	NM_213727	Amer3	0.0267585778935428	0.92220225984392
					558	Interval_558	chr1	34641607	34643107	+	-6147	241051	NR_033627	AA619741	-0.273597899538168	0.328891074501915
					559	Interval_559	chr1	34737670	34739170	+	60238	226970	NM_183019	Arhgef4	0.0379609193421885	0.908216184611957
					560	Interval_560	chr1	34800989	34802489	+	-2	226970	NM_183019	Arhgef4	0.208906263034036	0.133754104930402
					561	Interval_561	chr1	34802706	34804206	+	1715	226970	NM_183019	Arhgef4	-0.0777734507541653	0.837626229150834
					562	Interval_562	chr1	34809697	34811197	+	8706	226970	NM_183019	Arhgef4	-0.0998641642329051	0.617684349043979
					563	Interval_563	chr1	34811839	34813339	+	10848	226970	NM_183019	Arhgef4	0.0486169803523073	0.895287468923945
					564	Interval_564	chr1	34820560	34822060	+	19569	226970	NM_183019	Arhgef4	-0.0790200058589696	0.71704893104051
					565	Interval_565	chr1	34822504	34824004	+	19796	214469	NM_174997	Fam168b	-0.283944607847006	0.144781049400112
					566	Interval_566	chr1	34827208	34828708	+	15092	214469	NM_174997	Fam168b	0.160437084605922	0.243682355905731
					567	Interval_567	chr1	34830049	34831549	+	12251	214469	NM_174997	Fam168b	-0.236932252339638	0.246342143416322
					568	Interval_568	chr1	34838145	34839645	+	4155	214469	NM_174997	Fam168b	0.00858538320032448	0.961800582690079
					569	Interval_569	chr1	34841040	34842540	+	1260	214469	NM_174997	Fam168b	-0.180876028992197	0.427274652696618
					570	Interval_570	chr1	34842367	34843867	+	-67	214469	NM_174997	Fam168b	0.164565074690016	0.263322357064662
					571	Interval_571	chr1	34848808	34850308	+	-401	226971	NM_145516	Plekhb2	0.153223329910556	0.193712401924956
					572	Interval_572	chr1	34850718	34852218	+	1479	226971	NM_145516	Plekhb2	-0.0710929418097303	0.528008073270953
					573	Interval_573	chr1	34857874	34859374	+	8635	226971	NM_145516	Plekhb2	-0.0390518145479508	0.839708452117526
					574	Interval_574	chr1	34866444	34867944	+	17205	226971	NM_145516	Plekhb2	0.0300742821245442	0.890327506158883
					575	Interval_575	chr1	34872462	34873962	+	23223	226971	NM_145516	Plekhb2	-0.29223833038162	0.578591310202937
					576	Interval_576	chr1	34882204	34883704	+	32965	226971	NM_145516	Plekhb2	0.345129477636267	0.54318845060165
					577	Interval_577	chr1	34896006	34897506	+	46767	226971	NM_145516	Plekhb2	-0.187562027406253	0.490641525298646
					578	Interval_578	chr1	35725794	35727294	+	-341856	50785	NM_015818	Hs6st1	-0.373514501406529	0.196927591667435
					579	Interval_579	chr1	35759012	35760512	+	-308638	50785	NM_015818	Hs6st1	0.0572943818964707	0.794799820498632
					580	Interval_580	chr1	35809736	35811236	+	-257914	50785	NM_015818	Hs6st1	-0.21196421780813	0.509198961776916
					581	Interval_581	chr1	35812682	35814182	+	-254968	50785	NM_015818	Hs6st1	0.142499480224989	0.401465681844931
					582	Interval_582	chr1	35838595	35840095	+	-229055	50785	NM_015818	Hs6st1	-0.234270197339881	0.408823883335996
					583	Interval_583	chr1	35845748	35847248	+	-221902	50785	NM_015818	Hs6st1	-0.55181118983238	0.175793517844464
					584	Interval_584	chr1	35849201	35850701	+	-218449	50785	NM_015818	Hs6st1	-0.526905634726468	0.0926688039624852
					585	Interval_585	chr1	35859833	35861333	+	-207817	50785	NM_015818	Hs6st1	0.0166506295140459	0.949898256279765
					586	Interval_586	chr1	35861536	35863036	+	-206114	50785	NM_015818	Hs6st1	-0.468088037291358	0.253907332627474
					587	Interval_587	chr1	35877172	35878672	+	-190478	50785	NM_015818	Hs6st1	-0.721001654633961	0.059003003094034
					588	Interval_588	chr1	35889722	35891222	+	-177928	50785	NM_015818	Hs6st1	-0.0506813611231891	0.831504463006405
					589	Interval_589	chr1	35901295	35902795	+	-166355	50785	NM_015818	Hs6st1	-0.374800130671183	0.0975597184510852
					590	Interval_590	chr1	35950126	35951626	+	-117524	50785	NM_015818	Hs6st1	-0.137734530125629	0.734189878730832
					591	Interval_591	chr1	35971504	35973004	+	-96146	50785	NM_015818	Hs6st1	-0.36966996308205	0.0660565522202072
					592	Interval_592	chr1	35974809	35976309	+	-92841	50785	NM_015818	Hs6st1	-0.428205463841854	0.0978652645549416
					593	Interval_593	chr1	35994342	35995842	+	-73308	50785	NM_015818	Hs6st1	-0.220882345544482	0.195715280598107
					594	Interval_594	chr1	36051992	36053492	+	-15658	50785	NM_015818	Hs6st1	0.00977382515728795	0.96655215698805
					595	Interval_595	chr1	36058068	36059568	+	-9582	50785	NM_015818	Hs6st1	-0.412761685951741	0.0573912595394679
					596	Interval_596	chr1	36064137	36065637	+	-3513	50785	NM_015818	Hs6st1	0.10172844495091	0.498129569276268
					597	Interval_597	chr1	36067024	36068524	+	-626	50785	NM_015818	Hs6st1	0.198525784109174	0.26944927017919
					598	Interval_598	chr1	36067881	36069381	+	231	50785	NM_015818	Hs6st1	0.196866133108032	0.335192718699606
					599	Interval_599	chr1	36068592	36070092	+	942	50785	NM_015818	Hs6st1	-0.0705809977370552	0.826821539566442
					600	Interval_600	chr1	36072496	36073996	+	4846	50785	NM_015818	Hs6st1	0.071815202020397	0.663305180437618
					601	Interval_601	chr1	36088759	36090259	+	21109	50785	NM_015818	Hs6st1	0.339507744050092	0.0557415902468383
					602	Interval_602	chr1	36097396	36098896	+	29746	50785	NM_015818	Hs6st1	0.109139425880419	0.754435368696914
					603	Interval_603	chr1	36106222	36107722	+	37341	102465540	NR_105862	Mir6897	-0.226104416378045	0.486065555165845
					604	Interval_604	chr1	36108166	36109666	+	35397	102465540	NR_105862	Mir6897	-0.0241270792624432	0.960688904655485
					605	Interval_605	chr1	36115894	36117394	+	27669	102465540	NR_105862	Mir6897	0.435712797580192	0.303360109675513
					606	Interval_606	chr1	36117354	36118854	+	26209	102465540	NR_105862	Mir6897	0.346610464386979	0.526816757582304
					607	Interval_607	chr1	36128948	36130448	+	14615	102465540	NR_105862	Mir6897	0.0472843207247717	0.751077761570263
					608	Interval_608	chr1	36132988	36134488	+	10575	102465540	NR_105862	Mir6897	-0.189839285501361	0.0940925148856423
					609	Interval_609	chr1	36144255	36145755	+	-692	102465540	NR_105862	Mir6897	-0.146163610431127	0.619862978976994
					610	Interval_610	chr1	36148581	36150081	+	-5018	102465540	NR_105862	Mir6897	-0.0742006790144182	0.835308779675756
					611	Interval_611	chr1	36159498	36160998	+	-15935	102465540	NR_105862	Mir6897	0.273007226875179	0.175337042910021
					612	Interval_612	chr1	36161858	36163358	+	-18295	102465540	NR_105862	Mir6897	-0.0656861990337502	0.732957698595759
					613	Interval_613	chr1	36179113	36180613	+	-35550	102465540	NR_105862	Mir6897	-0.3540140973834	0.320470212541144
					614	Interval_614	chr1	36216460	36217960	+	27092	320011	NM_198899	Uggt1	-0.00815021248500161	0.988669543936364
					615	Interval_615	chr1	36223917	36225417	+	19635	320011	NM_198899	Uggt1	0.0477131138223918	0.915818774615944
					616	Interval_616	chr1	36230159	36231659	+	13393	320011	NM_198899	Uggt1	0.0810005190795337	0.765964334278815
					617	Interval_617	chr1	36234577	36236077	+	8975	320011	NM_198899	Uggt1	-0.557785105557997	0.0215002253334111
					618	Interval_618	chr1	36235850	36237350	+	7702	320011	NM_198899	Uggt1	-0.39090219998404	0.517626194812699
					619	Interval_619	chr1	36242986	36244486	+	566	320011	NM_198899	Uggt1	0.369640351581427	0.00363512734053652
					620	Interval_620	chr1	36251980	36253480	+	-8428	320011	NM_198899	Uggt1	-0.102601377232174	0.614998143852227
					621	Interval_621	chr1	36259645	36261145	+	13030	214854	NM_153408	Neurl3	0.00897049890750801	0.982481506641801
					622	Interval_622	chr1	36261326	36262826	+	11349	214854	NM_153408	Neurl3	0.103467983578168	0.574941403306735
					623	Interval_623	chr1	36263422	36264922	+	9253	214854	NM_153408	Neurl3	0.187392709762677	0.131180029445701
					624	Interval_624	chr1	36270394	36271894	+	2281	214854	NM_153408	Neurl3	-0.0796457067626294	0.643721529664964
					625	Interval_625	chr1	36272235	36273735	+	440	214854	NM_153408	Neurl3	-0.0230296971607517	0.915643843096019
					626	Interval_626	chr1	36276468	36277968	+	-3793	214854	NM_153408	Neurl3	0.0717974693145276	0.789410223875405
					627	Interval_627	chr1	36278445	36279945	+	-5770	214854	NM_153408	Neurl3	0.134293681070261	0.458590200621469
					628	Interval_628	chr1	36296093	36297593	+	-10890	214855	NM_145996	Arid5a	0.0671896249538727	0.702446870509091
					629	Interval_629	chr1	36302731	36304231	+	-4252	214855	NM_145996	Arid5a	0.32037335419454	0.0520074843315033
					630	Interval_630	chr1	36307237	36308737	+	254	214855	NM_145996	Arid5a	0.281594925565401	0.0180953172832053
					631	Interval_631	chr1	36308872	36310372	+	1889	214855	NM_145996	Arid5a	0.0329201886080443	0.939563638867078
					632	Interval_632	chr1	36320661	36322161	+	13678	214855	NM_145996	Arid5a	0.157177774820304	0.703326376294129
					633	Interval_633	chr1	36323714	36325214	+	16731	214855	NM_145996	Arid5a	0.0352081925271833	0.920181248296173
					634	Interval_634	chr1	36325024	36326524	+	18041	214855	NM_145996	Arid5a	0.224755819102995	0.148840072312511
					635	Interval_635	chr1	36332805	36334305	+	15203	102465541	NR_105863	Mir6898	0.041596702357494	0.920495773795195
					636	Interval_636	chr1	36344234	36345734	+	3774	102465541	NR_105863	Mir6898	-0.0219552908483259	0.966792003047538
					637	Interval_637	chr1	36356320	36357820	+	-8312	102465541	NR_105863	Mir6898	-0.24415677273598	0.60728014018101
					638	Interval_638	chr1	36367847	36369347	+	584	226976	NM_172652	Kansl3	0.262455294535	0.0666867870824611
					639	Interval_639	chr1	36380624	36382124	+	9184	100534273	NM_001277076	Fer1l5	-0.126586430832398	0.682377547875387
					640	Interval_640	chr1	36411743	36413243	+	32778	214895	NM_001013374	Lman2l	0.248595315425837	0.447478210425942
					641	Interval_641	chr1	36436064	36437564	+	8457	214895	NM_001013374	Lman2l	-0.204041436765129	0.247439832954813
					642	Interval_642	chr1	36443582	36445082	+	939	214895	NM_001013374	Lman2l	0.220936848799541	0.491521655420075
					643	Interval_643	chr1	36445029	36446529	+	-508	214895	NM_001013374	Lman2l	0.222887876501907	0.0574391490462705
					644	Interval_644	chr1	36460856	36462356	+	-9991	94220	NM_033570	Cnnm4	-0.063210292796048	0.823534538977369
					645	Interval_645	chr1	36470234	36471734	+	-613	94220	NM_033570	Cnnm4	0.24511683737091	0.0222963115681409
					646	Interval_646	chr1	36491511	36493011	+	-19606	94218	NM_053186	Cnnm3	0.320135864620829	0.282242780421137
					647	Interval_647	chr1	36500453	36501953	+	-10664	94218	NM_053186	Cnnm3	0.0971410380402453	0.714745068169529
					648	Interval_648	chr1	36507373	36508873	+	-3744	94218	NM_053186	Cnnm3	0.0453339133715643	0.848463699673316
					649	Interval_649	chr1	36511209	36512709	+	92	94218	NM_053186	Cnnm3	0.293957260495034	0.0238250886451403
					650	Interval_650	chr1	36530446	36531946	+	4543	78321	NM_153502	Ankrd23	0.0319164090990606	0.926637693411252
					651	Interval_651	chr1	36533872	36535372	+	1117	78321	NM_153502	Ankrd23	0.181497432853039	0.681678382106244
					652	Interval_652	chr1	36545833	36547333	+	669	109346	NM_026241	Ankrd39	0.22306107157252	0.0960725794911852
					653	Interval_653	chr1	36556128	36557628	+	679	20353	NM_001126047	Sema4c	0.206736517398143	0.164249790023116
					654	Interval_654	chr1	36565412	36566912	+	-7781	20353	NM_001126047	Sema4c	-0.120825744195668	0.651292613079018
					655	Interval_655	chr1	36568640	36570140	+	-11009	20353	NM_001126047	Sema4c	0.137210555883179	0.543891534626205
					656	Interval_656	chr1	36570707	36572207	+	-13076	20353	NM_001126047	Sema4c	-0.0724567711593625	0.818270599410556
					657	Interval_657	chr1	36573100	36574600	+	-15469	20353	NM_001126047	Sema4c	0.0063957955167212	0.986837405205841
					658	Interval_658	chr1	36579711	36581211	+	12871	381337	NM_027957	Fam178b	-0.181352604808997	0.559601671796471
					659	Interval_659	chr1	36588947	36590447	+	3635	381337	NM_027957	Fam178b	-0.292201662644278	0.506636180477196
					660	Interval_660	chr1	36590489	36591989	+	2093	381337	NM_027957	Fam178b	-0.413558529438835	0.408509517303326
					661	Interval_661	chr1	36611794	36613294	+	-19212	381337	NM_027957	Fam178b	-0.276555110415675	0.47919013422427
					662	Interval_662	chr1	36613806	36615306	+	-21224	381337	NM_027957	Fam178b	-0.0956343203506923	0.759889283592451
					663	Interval_663	chr1	36634115	36635615	+	-41533	381337	NM_027957	Fam178b	-0.05713925601335	0.869167193498994
					664	Interval_664	chr1	36655353	36656853	+	27080	381337	NM_027957	Fam178b	-0.0270497127174533	0.961886957204364
					665	Interval_665	chr1	36683242	36684742	+	-809	381337	NM_027957	Fam178b	-0.0597399692555956	0.833068793510639
					666	Interval_666	chr1	36690675	36692175	+	-62	12859	NM_009942	Cox5b	0.350967551945743	0.00469674137881554
					667	Interval_667	chr1	36696216	36697716	+	5479	12859	NM_009942	Cox5b	-0.219501680265226	0.330702184753193
					668	Interval_668	chr1	36697842	36699342	+	7105	12859	NM_009942	Cox5b	-0.268978781622087	0.478730654359957
					669	Interval_669	chr1	36708414	36709914	+	761	226977	NM_146107	Actr1b	0.438247144701193	0.000153909877658001
					670	Interval_670	chr1	36736572	36738072	+	22784	71166	NR_040290	4933424G06Rik	-0.00356614144783308	0.992534371527028
					671	Interval_671	chr1	36743647	36745147	+	-17401	22637	NM_009539	Zap70	0.208101327658915	0.475078721490355
					672	Interval_672	chr1	36745815	36747315	+	-15233	22637	NM_009539	Zap70	0.038986183989437	0.949284992575772
					673	Interval_673	chr1	36753336	36754836	+	-7712	22637	NM_009539	Zap70	-0.169356331200661	0.440539450481315
					674	Interval_674	chr1	36784037	36785537	+	5803	22637	NM_009539	Zap70	0.156557524817866	0.393200827127366
					675	Interval_675	chr1	36788707	36790207	+	10473	22637	NM_009539	Zap70	-0.0574168799243105	0.86508637483485
					676	Interval_676	chr1	36796839	36798339	+	18605	22637	NM_009539	Zap70	-0.133040535990438	0.694964238913454
					677	Interval_677	chr1	36804636	36806136	+	26402	22637	NM_009539	Zap70	0.0515615078471411	0.917546338365348
					678	Interval_678	chr1	36813832	36815332	+	35598	22637	NM_009539	Zap70	-0.239264979794857	0.216131302056549
					679	Interval_679	chr1	36821459	36822959	+	43225	22637	NM_009539	Zap70	-0.22656943568597	0.636962839395609
					680	Interval_680	chr1	36835720	36837220	+	57486	22637	NM_009539	Zap70	-0.387660781402146	0.125749470910452
					681	Interval_681	chr1	36860387	36861887	+	78390	56030	NM_018872	Tmem131	0.13356061434781	0.417443403649225
					682	Interval_682	chr1	36868900	36870400	+	69877	56030	NM_018872	Tmem131	-0.381111191146929	0.315127690461029
					683	Interval_683	chr1	36874081	36875581	+	64696	56030	NM_018872	Tmem131	0.170051107818242	0.294027436207364
					684	Interval_684	chr1	36883507	36885007	+	55270	56030	NM_018872	Tmem131	-0.206400092176567	0.346648851244252
					685	Interval_685	chr1	36904120	36905620	+	34657	56030	NM_018872	Tmem131	-0.0218947827256694	0.949421366225791
					686	Interval_686	chr1	36913509	36915009	+	25268	56030	NM_018872	Tmem131	-0.0800807285766054	0.682272797432483
					687	Interval_687	chr1	36917178	36918678	+	21599	56030	NM_018872	Tmem131	-0.234156489136365	0.393144475533226
					688	Interval_688	chr1	36921825	36923325	+	16952	56030	NM_018872	Tmem131	0.0672188623698515	0.728113898415874
					689	Interval_689	chr1	36927215	36928715	+	11562	56030	NM_018872	Tmem131	0.137597470899302	0.635410355968734
					690	Interval_690	chr1	36938628	36940128	+	149	56030	NM_018872	Tmem131	0.364640066120529	0.00527176082462262
					691	Interval_691	chr1	36946819	36948319	+	-8042	56030	NM_018872	Tmem131	-0.0653826971687283	0.776431339310359
					692	Interval_692	chr1	36960007	36961507	+	-21230	56030	NM_018872	Tmem131	-0.19322518981232	0.66476460823697
					693	Interval_693	chr1	36961594	36963094	+	-22817	56030	NM_018872	Tmem131	-1.02809275683826	0.0370171171203632
					694	Interval_694	chr1	36964940	36966440	+	-26163	56030	NM_018872	Tmem131	-0.200914882226727	0.650479869709293
					695	Interval_695	chr1	36986282	36987782	+	-42281	70853	NM_027580	Vwa3b	-0.513784985823353	0.0330704728346932
					696	Interval_696	chr1	36987256	36988756	+	-41307	70853	NM_027580	Vwa3b	-0.324694140986157	0.715335348370449
					697	Interval_697	chr1	36999732	37001232	+	-28831	70853	NM_027580	Vwa3b	-0.0940626202780339	0.598204695116824
					698	Interval_698	chr1	37001402	37002902	+	-27161	70853	NM_027580	Vwa3b	0.00347929741760736	0.993909967420177
					699	Interval_699	chr1	37012209	37013709	+	-16354	70853	NM_027580	Vwa3b	-0.0645686387822755	0.769858250926125
					700	Interval_700	chr1	37028261	37029761	+	-302	70853	NM_027580	Vwa3b	0.0538492957748962	0.833636883771594
					701	Interval_701	chr1	37029918	37031418	+	1355	70853	NM_027580	Vwa3b	-0.367842610827299	0.397295969894484
					702	Interval_702	chr1	37215338	37216838	+	-2190	12790	NM_009918	Cnga3	0.0396157168902882	0.93955535194047
					703	Interval_703	chr1	37247446	37248946	+	28991	12790	NM_009918	Cnga3	0.140284725941802	0.658359792119034
					704	Interval_704	chr1	37249888	37251388	+	31433	12790	NM_009918	Cnga3	0.0610198063519693	0.847947672510552
					705	Interval_705	chr1	37271572	37273072	+	-27516	269180	NM_030266	Inpp4a	0.0270153850150722	0.945422715258392
					706	Interval_706	chr1	37295110	37296610	+	-3978	269180	NM_030266	Inpp4a	0.0387101298765319	0.913346316350787
					707	Interval_707	chr1	37299333	37300833	+	245	269180	NM_030266	Inpp4a	0.266013614818202	0.0489256892081811
					708	Interval_708	chr1	37307436	37308936	+	8348	269180	NM_030266	Inpp4a	-0.0877159379835834	0.64131539901576
					709	Interval_709	chr1	37314066	37315566	+	14978	269180	NM_030266	Inpp4a	0.101873081621151	0.64034010897014
					710	Interval_710	chr1	37316947	37318447	+	17859	269180	NM_030266	Inpp4a	0.166516256046289	0.363664568750365
					711	Interval_711	chr1	37322001	37323501	+	22913	269180	NM_030266	Inpp4a	-0.0533011231311806	0.870481281492669
					712	Interval_712	chr1	37331622	37333122	+	32534	269180	NM_030266	Inpp4a	0.0479007713465638	0.878815313878011
					713	Interval_713	chr1	37335372	37336872	+	-33095	269180	NM_030266	Inpp4a	-0.118742748957198	0.784294068380298
					714	Interval_714	chr1	37343639	37345139	+	-24828	269180	NM_030266	Inpp4a	0.10036456621663	0.570043169038476
					715	Interval_715	chr1	37356144	37357644	+	-12323	269180	NM_030266	Inpp4a	0.090828680205343	0.645935152200866
					716	Interval_716	chr1	37400932	37402432	+	28421	76178	NM_198006	Coa5	0.200281688260973	0.400552857465026
					717	Interval_717	chr1	37407450	37408950	+	21903	76178	NM_198006	Coa5	0.482765281820511	0.347163922302344
					718	Interval_718	chr1	37418607	37420107	+	10746	76178	NM_198006	Coa5	0.0396721668707775	0.877257929464724
					719	Interval_719	chr1	37420860	37422360	+	8493	76178	NM_198006	Coa5	-0.2211624094842	0.608598326862764
					720	Interval_720	chr1	37426731	37428231	+	2622	76178	NM_198006	Coa5	-0.572123086974507	0.00123101488698513
					721	Interval_721	chr1	37428952	37430452	+	401	76178	NM_198006	Coa5	0.339445447354649	0.00724211983719973
					722	Interval_722	chr1	37435576	37437076	+	6187	67387	NM_026123	Unc50	-0.242599850944607	0.46623846913692
					723	Interval_723	chr1	37447367	37448867	+	17978	67387	NM_026123	Unc50	-0.145642188207025	0.724967408198023
					724	Interval_724	chr1	37449744	37451244	+	20355	67387	NM_026123	Unc50	0.290170696040577	0.579973964816636
					725	Interval_725	chr1	37456987	37458487	+	27598	67387	NM_026123	Unc50	-0.192598701193342	0.656661849452001
					726	Interval_726	chr1	37465734	37467234	+	22121	77633	NR_024017	4930594C11Rik	0.104093925965319	0.725942452198247
					727	Interval_727	chr1	37471427	37472927	+	16428	77633	NR_024017	4930594C11Rik	0.239354595122305	0.154922405863911
					728	Interval_728	chr1	37473520	37475020	+	14335	77633	NR_024017	4930594C11Rik	0.115883334149903	0.294602164303439
					729	Interval_729	chr1	37477289	37478789	+	10566	77633	NR_024017	4930594C11Rik	-0.230574252165372	0.170930851418253
					730	Interval_730	chr1	37485788	37487288	+	2067	77633	NR_024017	4930594C11Rik	0.0326958967605128	0.84975255097827
					731	Interval_731	chr1	37490823	37492323	+	-2968	77633	NR_024017	4930594C11Rik	0.187844047442175	0.124817695647912
					732	Interval_732	chr1	37495510	37497010	+	-7655	77633	NR_024017	4930594C11Rik	0.0275930086184298	0.896748602382321
					733	Interval_733	chr1	37504390	37505890	+	-16535	77633	NR_024017	4930594C11Rik	0.213286284077817	0.553935290575179
					734	Interval_734	chr1	37517658	37519158	+	17996	269181	NM_173870	Mgat4a	0.0913121972234622	0.838345834628197
					735	Interval_735	chr1	37523937	37525437	+	11717	269181	NM_173870	Mgat4a	0.0687773641921082	0.862527295222804
					736	Interval_736	chr1	37525324	37526824	+	10330	269181	NM_173870	Mgat4a	0.208478878480792	0.649899587806416
					737	Interval_737	chr1	37530618	37532118	+	5036	269181	NM_173870	Mgat4a	0.0281861118657154	0.927920781322601
					738	Interval_738	chr1	37533727	37535227	+	1927	269181	NM_173870	Mgat4a	0.288422296411121	0.195106251142721
					739	Interval_739	chr1	37540229	37541729	+	37	269181	NM_173870	Mgat4a	0.356346948528355	0.00960855004215606
					740	Interval_740	chr1	37558998	37560498	+	-18732	269181	NM_173870	Mgat4a	0.0308734654904707	0.888107235549895
					741	Interval_741	chr1	37561061	37562561	+	-20795	269181	NM_173870	Mgat4a	0.192820382772193	0.231129621555904
					742	Interval_742	chr1	37585120	37586620	+	-44854	269181	NM_173870	Mgat4a	0.109437155117351	0.403396276775262
					743	Interval_743	chr1	37604994	37606494	+	-64728	269181	NM_173870	Mgat4a	-0.0995021628241292	0.784077167121445
					744	Interval_744	chr1	37621231	37622731	+	-80965	269181	NM_173870	Mgat4a	-0.0792486327973936	0.897397820307259
					745	Interval_745	chr1	37632375	37633875	+	86686	72097	NM_028096	2010300C02Rik	0.0207702740639239	0.967185990729336
					746	Interval_746	chr1	37633674	37635174	+	85387	72097	NM_028096	2010300C02Rik	-0.0580167659361486	0.862778274156326
					747	Interval_747	chr1	37638220	37639720	+	80841	72097	NM_028096	2010300C02Rik	0.274528249162319	0.238777558528592
					748	Interval_748	chr1	37677487	37678987	+	41574	72097	NM_028096	2010300C02Rik	0.0462108978336638	0.900728886647042
					749	Interval_749	chr1	37690098	37691598	+	28963	72097	NM_028096	2010300C02Rik	0.0356576472328772	0.952862260538981
					750	Interval_750	chr1	37708987	37710487	+	10074	72097	NM_028096	2010300C02Rik	-0.0608541338711079	0.941650050101115
					751	Interval_751	chr1	37718970	37720470	+	91	72097	NM_028096	2010300C02Rik	0.432713409100084	0.0250056423113881
					752	Interval_752	chr1	37720520	37722020	+	-1459	72097	NM_028096	2010300C02Rik	0.180985616971344	0.633786135547272
					753	Interval_753	chr1	37734068	37735568	+	-15007	72097	NM_028096	2010300C02Rik	-0.284821829011602	0.383243771438991
					754	Interval_754	chr1	37758306	37759806	+	-39245	72097	NM_028096	2010300C02Rik	-0.323316968182972	0.635446882092352
					755	Interval_755	chr1	37859443	37860943	+	-4820	211484	NM_207228	Tsga10	0.142066254471232	0.546533114356849
					756	Interval_756	chr1	37864163	37865663	+	169	211484	NM_207228	Tsga10	0.296722603844631	0.0324120679408181
					757	Interval_757	chr1	37871499	37872999	+	43	623661	NM_001037918	Lipt1	0.254175446276392	0.0207372883168366
					758	Interval_758	chr1	37882607	37884107	+	7054	69028	NM_026913	Mitd1	-0.812398255047611	0.0230123823679518
					759	Interval_759	chr1	37889133	37890633	+	528	69028	NM_026913	Mitd1	0.109704325051742	0.383974945391129
					760	Interval_760	chr1	37902303	37903803	+	12576	107734	NM_027098	Mrpl30	-0.14839416169243	0.545009541871834
					761	Interval_761	chr1	37903923	37905423	+	11820	332427	NM_001033427	Lyg2	-0.465921580532529	0.0539162912765672
					762	Interval_762	chr1	37982171	37983671	+	14287	98258	NM_172054	Txndc9	0.163640709825983	0.58109545629651
					763	Interval_763	chr1	37985155	37986655	+	11303	98258	NM_172054	Txndc9	0.211964377998821	0.79727402091034
					764	Interval_764	chr1	37996443	37997943	+	15	98258	NM_172054	Txndc9	0.185005507226502	0.156867755051006
					765	Interval_765	chr1	37998041	37999541	+	781	226982	NM_198303	Eif5b	0.119290105944284	0.612226911465357
					766	Interval_766	chr1	38011460	38012960	+	14200	226982	NM_198303	Eif5b	-0.0609859416752453	0.741844951595462
					767	Interval_767	chr1	38021830	38023330	+	24570	226982	NM_198303	Eif5b	-0.280803929383041	0.54694764901744
					768	Interval_768	chr1	38024330	38025830	+	27070	226982	NM_198303	Eif5b	-0.027977953390661	0.959487490230882
					769	Interval_769	chr1	38038102	38039602	+	40842	226982	NM_198303	Eif5b	0.00249542360483175	0.994432649033659
					770	Interval_770	chr1	38049022	38050522	+	51762	226982	NM_198303	Eif5b	0.0676475517396335	0.790898628470497
					771	Interval_771	chr1	38063116	38064616	+	65800	56210	NM_019570	Rev1	-0.134936871471142	0.613542006951995
					772	Interval_772	chr1	38080397	38081897	+	48519	56210	NM_019570	Rev1	-0.12633867673954	0.658107898600533
					773	Interval_773	chr1	38100339	38101839	+	28577	56210	NM_019570	Rev1	-0.0471819763775773	0.939145611077715
					774	Interval_774	chr1	38120633	38122133	+	8283	56210	NM_019570	Rev1	0.0219282994011324	0.955644583895072
					775	Interval_775	chr1	38128777	38130277	+	139	56210	NM_019570	Rev1	0.233573801106015	0.082239022438206
					776	Interval_776	chr1	38184704	38186204	+	53371	329123	NR_151587	Gm5099	0.00476766391946468	0.991503068701122
					777	Interval_777	chr1	38232376	38233876	+	101043	329123	NR_151587	Gm5099	0.145816038702291	0.800096254666715
					778	Interval_778	chr1	38236439	38237939	+	105106	329123	NR_151587	Gm5099	0.347472282641212	0.281633550655084
					779	Interval_779	chr1	38251870	38253370	+	120537	329123	NR_151587	Gm5099	-0.166560631569792	0.710214608889497
					780	Interval_780	chr1	38258958	38260458	+	127625	329123	NR_151587	Gm5099	-0.0861117583619738	0.790400389035382
					781	Interval_781	chr1	38383752	38385252	+	242742	16764	NM_010678	Aff3	0.0188503183658274	0.966175043797784
					782	Interval_782	chr1	38392205	38393705	+	234289	16764	NM_010678	Aff3	-0.533162534354817	0.0966133042233639
					783	Interval_783	chr1	38402933	38404433	+	223561	16764	NM_010678	Aff3	-0.269343613356304	0.625552956508104
					784	Interval_784	chr1	38407323	38408823	+	219171	16764	NM_010678	Aff3	-0.469890989198675	0.244260793479554
					785	Interval_785	chr1	38436872	38438372	+	189622	16764	NM_010678	Aff3	-0.0526168081633763	0.865746128223393
					786	Interval_786	chr1	38556825	38558325	+	69669	16764	NM_010678	Aff3	-0.530535865190841	0.222985400075342
					787	Interval_787	chr1	38579686	38581186	+	46808	16764	NM_010678	Aff3	-0.735447444241728	0.303869110878091
					788	Interval_788	chr1	38600872	38602372	+	25622	16764	NM_010678	Aff3	-0.595555196654191	0.0115548601914196
					789	Interval_789	chr1	38776612	38778112	+	59325	381338	NM_028403	Lonrf2	-0.123547972981056	0.685353923231876
					790	Interval_790	chr1	38782145	38783645	+	53792	381338	NM_028403	Lonrf2	-0.438052900553614	0.546188069436943
					791	Interval_791	chr1	38786537	38788037	+	49400	381338	NM_028403	Lonrf2	-0.105284723231776	0.745236988203479
					792	Interval_792	chr1	38855413	38856913	+	-19476	381338	NM_028403	Lonrf2	-0.400848662021368	0.358645315862303
					793	Interval_793	chr1	38896796	38898296	+	614	98388	NM_145142	Chst10	0.297989901541141	0.532931759142374
					794	Interval_794	chr1	38901718	38903218	+	-4308	98388	NM_145142	Chst10	0.312657733489693	0.389571114878667
					795	Interval_795	chr1	38935971	38937471	+	-2428	433292	NM_001011684	Nms	-0.0710145224529993	0.902619927092642
					796	Interval_796	chr1	38950680	38952180	+	12281	433292	NM_001011684	Nms	0.0110460380432071	0.984846060589646
					797	Interval_797	chr1	38968068	38969568	+	-18996	68833	NM_026850	Pdcl3	-0.0368973353028134	0.957259597813993
					798	Interval_798	chr1	38986975	38988475	+	-89	68833	NM_026850	Pdcl3	0.251761482021855	0.0594548848892163
					799	Interval_799	chr1	39000271	39001771	+	13207	68833	NM_026850	Pdcl3	0.0243490003828419	0.931852807169822
					800	Interval_800	chr1	39006615	39008115	+	19551	68833	NM_026850	Pdcl3	-0.208839163036025	0.500129201934441
					801	Interval_801	chr1	39009797	39011297	+	22733	68833	NM_026850	Pdcl3	-0.10082180469792	0.637874916378963
					802	Interval_802	chr1	39023200	39024700	+	36136	68833	NM_026850	Pdcl3	-0.118081727475937	0.806528012346781
					803	Interval_803	chr1	39088551	39090051	+	97691	102466631	NR_105767	Mir6349	-0.288409770778341	0.342978594962627
					804	Interval_804	chr1	39101740	39103240	+	84502	102466631	NR_105767	Mir6349	-0.723280288313604	0.0917248487734825
					805	Interval_805	chr1	39104667	39106167	+	81575	102466631	NR_105767	Mir6349	-0.195121880911269	0.567258921374505
					806	Interval_806	chr1	39114810	39116310	+	71432	102466631	NR_105767	Mir6349	-0.801010249572149	0.0767394623232842
					807	Interval_807	chr1	39143829	39145329	+	42413	102466631	NR_105767	Mir6349	-0.661163863985573	0.0530619284012939
					808	Interval_808	chr1	39150723	39152223	+	35519	102466631	NR_105767	Mir6349	-0.940064243356898	0.00164422750826095
					809	Interval_809	chr1	39157821	39159321	+	28421	102466631	NR_105767	Mir6349	-0.761375443685266	0.0396216525055656
					810	Interval_810	chr1	39190669	39192169	+	-2853	18143	NM_008719	Npas2	-0.165742113224527	0.602023580321472
					811	Interval_811	chr1	39191887	39193387	+	-1635	18143	NM_008719	Npas2	0.190784722328644	0.335175112963995
					812	Interval_812	chr1	39193218	39194718	+	-304	18143	NM_008719	Npas2	0.243541545169212	0.290014724563967
					813	Interval_813	chr1	39196006	39197506	+	2484	18143	NM_008719	Npas2	0.001253425346008	0.997645281961471
					814	Interval_814	chr1	39204293	39205793	+	10771	18143	NM_008719	Npas2	-0.181439289627067	0.443978933458098
					815	Interval_815	chr1	39205975	39207475	+	12453	18143	NM_008719	Npas2	-0.113166800645645	0.770022059476771
					816	Interval_816	chr1	39217152	39218652	+	23630	18143	NM_008719	Npas2	-0.174646998170271	0.675348847670493
					817	Interval_817	chr1	39255346	39256846	+	61824	18143	NM_008719	Npas2	0.163481659869898	0.350005091826353
					818	Interval_818	chr1	39259998	39261498	+	66476	18143	NM_008719	Npas2	-0.130876505751645	0.408056103429984
					819	Interval_819	chr1	39279891	39281391	+	86369	18143	NM_008719	Npas2	-0.15919365992335	0.709070091106167
					820	Interval_820	chr1	39281180	39282680	+	-85921	114641	NM_053257	Rpl31	-0.261891643557557	0.131814091079649
					821	Interval_821	chr1	39285798	39287298	+	-81303	114641	NM_053257	Rpl31	-0.423535603536655	0.072449217523583
					822	Interval_822	chr1	39289333	39290833	+	-77768	114641	NM_053257	Rpl31	-0.259786326480677	0.235152928779148
					823	Interval_823	chr1	39292161	39293661	+	-74940	114641	NM_053257	Rpl31	-0.655418340046191	0.0215674666805587
					824	Interval_824	chr1	39294265	39295765	+	-72836	114641	NM_053257	Rpl31	-0.00836337662785414	0.987672716263846
					825	Interval_825	chr1	39307526	39309026	+	-59575	114641	NM_053257	Rpl31	-0.0800900027373941	0.520737084184683
					826	Interval_826	chr1	39312903	39314403	+	-54198	114641	NM_053257	Rpl31	-0.135047793200479	0.375507266922249
					827	Interval_827	chr1	39320886	39322386	+	-46215	114641	NM_053257	Rpl31	-0.116545628090445	0.689922028177675
					828	Interval_828	chr1	39326466	39327966	+	-40635	114641	NM_053257	Rpl31	-0.403043331392616	0.338068256775264
					829	Interval_829	chr1	39327689	39329189	+	-39412	114641	NM_053257	Rpl31	-0.461682740282193	0.281006279178897
					830	Interval_830	chr1	39340037	39341537	+	-27064	114641	NM_053257	Rpl31	-0.0620365951924363	0.805355364357063
					831	Interval_831	chr1	39343806	39345306	+	-23295	114641	NM_053257	Rpl31	-0.250426399343445	0.441821052580117
					832	Interval_832	chr1	39348298	39349798	+	-18803	114641	NM_053257	Rpl31	-0.131618419805458	0.77310732817465
					833	Interval_833	chr1	39367158	39368658	+	57	114641	NM_053257	Rpl31	0.243027940684312	0.0557483465665012
					834	Interval_834	chr1	39374100	39375600	+	6999	114641	NM_053257	Rpl31	-0.312390965639259	0.216329136875178
					835	Interval_835	chr1	39376515	39378015	+	9414	114641	NM_053257	Rpl31	0.12831863301229	0.639945728203776
					836	Interval_836	chr1	39391378	39392878	+	24277	114641	NM_053257	Rpl31	-0.051663328387291	0.871056848798715
					837	Interval_837	chr1	39408152	39409652	+	41051	114641	NM_053257	Rpl31	-0.0956397230292526	0.640655692636133
					838	Interval_838	chr1	39427433	39428933	+	50564	54610	NM_018775	Tbc1d8	-0.486314802554797	0.117365663465142
					839	Interval_839	chr1	39434529	39436029	+	43468	54610	NM_018775	Tbc1d8	-1.00512217095785	0.11928911828601
					840	Interval_840	chr1	39462939	39464439	+	15058	54610	NM_018775	Tbc1d8	-0.209188778018589	0.57427210282406
					841	Interval_841	chr1	39467991	39469491	+	10006	54610	NM_018775	Tbc1d8	-0.2263144940265	0.350340444753189
					842	Interval_842	chr1	39477619	39479119	+	378	54610	NM_018775	Tbc1d8	0.327748296418343	0.00973266976756821
					843	Interval_843	chr1	39481324	39482824	+	-3319	54610	NM_018775	Tbc1d8	0.0439507066239576	0.873427078970353
					844	Interval_844	chr1	39486757	39488257	+	-8752	54610	NM_018775	Tbc1d8	-0.529262022774163	0.0835666698882904
					845	Interval_845	chr1	39492772	39494272	+	-14767	54610	NM_018775	Tbc1d8	-0.171147382158335	0.303921457317918
					846	Interval_846	chr1	39498897	39500397	+	-20892	54610	NM_018775	Tbc1d8	-0.0298153341527159	0.927151520270782
					847	Interval_847	chr1	39502174	39503674	+	-24169	54610	NM_018775	Tbc1d8	-0.172612509053467	0.271908786628778
					848	Interval_848	chr1	39503280	39504780	+	-25275	54610	NM_018775	Tbc1d8	-0.126330987993539	0.686779196736701
					849	Interval_849	chr1	39519861	39521361	+	-15090	52846	NM_028043	Cnot11	-0.279993417074151	0.407276402145991
					850	Interval_850	chr1	39521817	39523317	+	-13134	52846	NM_028043	Cnot11	-0.0925095561016721	0.772565687284679
					851	Interval_851	chr1	39525038	39526538	+	-9913	52846	NM_028043	Cnot11	0.0436719373429328	0.82554091806891
					852	Interval_852	chr1	39526654	39528154	+	-8297	52846	NM_028043	Cnot11	-0.0401413991294218	0.87910196865744
					853	Interval_853	chr1	39529377	39530877	+	-5574	52846	NM_028043	Cnot11	0.0352980455436817	0.872094733874371
					854	Interval_854	chr1	39534757	39536257	+	-194	52846	NM_028043	Cnot11	0.423137367442933	0.000744965727371019
					855	Interval_855	chr1	39542356	39543856	+	5734	100217461	NR_028555	Snord89	-0.281367686455149	0.383094567067681
					856	Interval_856	chr1	39547188	39548688	+	902	100217461	NR_028555	Snord89	-0.0733097335415916	0.734081954861118
					857	Interval_857	chr1	39559101	39560601	+	-11011	100217461	NR_028555	Snord89	0.130517989256032	0.5352626634804
					858	Interval_858	chr1	39560982	39562482	+	-12892	100217461	NR_028555	Snord89	0.0463183816961685	0.923209115916519
					859	Interval_859	chr1	39568132	39569632	+	8465	67702	NM_001033135	Rnf149	-0.396260385471293	0.219248183275
					860	Interval_860	chr1	39576741	39578241	+	-144	67702	NM_001033135	Rnf149	0.0853831563282457	0.437565755086226
					861	Interval_861	chr1	39582350	39583850	+	-5753	67702	NM_001033135	Rnf149	0.205091474036222	0.278802268360423
					862	Interval_862	chr1	39589318	39590818	+	-12721	67702	NM_001033135	Rnf149	-0.169957095033482	0.379432857172644
					863	Interval_863	chr1	39593532	39595032	+	-16935	67702	NM_001033135	Rnf149	-0.234919157125216	0.551659804758444
					864	Interval_864	chr1	39602239	39603739	+	-25642	67702	NM_001033135	Rnf149	-0.318060355605384	0.0306220923236219
					865	Interval_865	chr1	39607814	39609314	+	-31217	67702	NM_001033135	Rnf149	-0.537599328264923	0.073884511684508
					866	Interval_866	chr1	39613801	39615301	+	36631	263764	NM_170597	Creg2	-0.0473779324664562	0.816866031356584
					867	Interval_867	chr1	39635758	39637258	+	14674	263764	NM_170597	Creg2	-0.140101409038267	0.692252005950704
					868	Interval_868	chr1	39649677	39651177	+	755	263764	NM_170597	Creg2	0.225248795216919	0.136951352961843
					869	Interval_869	chr1	39679577	39681077	+	-29145	263764	NM_170597	Creg2	0.0893879227811197	0.872624378160678
					870	Interval_870	chr1	39685098	39686598	+	-34666	263764	NM_170597	Creg2	-0.0645950618106093	0.804640702447493
					871	Interval_871	chr1	39686457	39687957	+	33782	619289	NM_001145660	Rfx8	0.270145402985919	0.54561076885679
					872	Interval_872	chr1	39688058	39689558	+	32181	619289	NM_001145660	Rfx8	0.0305922863363146	0.953218732022466
					873	Interval_873	chr1	39707928	39709428	+	12311	619289	NM_001145660	Rfx8	0.300144472281913	0.516565197424302
					874	Interval_874	chr1	39713259	39714759	+	6980	619289	NM_001145660	Rfx8	-0.0574535156515186	0.889300003450695
					875	Interval_875	chr1	39734077	39735577	+	-13838	619289	NM_001145660	Rfx8	-0.104370467151979	0.59213653017108
					876	Interval_876	chr1	39739233	39740733	+	-18994	619289	NM_001145660	Rfx8	-0.342140455621778	0.243065413338195
					877	Interval_877	chr1	39742531	39744031	+	-22292	619289	NM_001145660	Rfx8	-0.43424439956755	0.0942805538379556
					878	Interval_878	chr1	39753781	39755281	+	-33542	619289	NM_001145660	Rfx8	-0.089558397249282	0.706044960108019
					879	Interval_879	chr1	39758304	39759804	+	-38065	619289	NM_001145660	Rfx8	-0.271062102739455	0.220259909290001
					880	Interval_880	chr1	39760784	39762284	+	-40545	619289	NM_001145660	Rfx8	0.00599453693113192	0.972894744440697
					881	Interval_881	chr1	39766946	39768446	+	37636	100042065	NM_001177348	Gm3646	-0.592304257481841	0.0144141082157674
					882	Interval_882	chr1	39777116	39778616	+	27466	100042065	NM_001177348	Gm3646	-0.206770936166358	0.688947816405012
					883	Interval_883	chr1	39784202	39785702	+	20380	100042065	NM_001177348	Gm3646	-0.068384047165587	0.753247357386486
					884	Interval_884	chr1	39834004	39835504	+	12576	73426	NR_040465	1700066B17Rik	-0.220220286025446	0.60854105702294
					885	Interval_885	chr1	39846482	39847982	+	98	73426	NR_040465	1700066B17Rik	0.065787151265647	0.731284881095825
					886	Interval_886	chr1	39850382	39851882	+	-3802	73426	NR_040465	1700066B17Rik	0.327174467641757	0.414003049053847
					887	Interval_887	chr1	39894471	39895971	+	-5692	26921	NM_008696	Map4k4	0.200326910874852	0.21815808380022
					888	Interval_888	chr1	39895689	39897189	+	-4474	26921	NM_008696	Map4k4	0.257525176070803	0.151708723608534
					889	Interval_889	chr1	39899591	39901091	+	-572	26921	NM_008696	Map4k4	0.263670744571644	0.0970231691211099
					890	Interval_890	chr1	39901170	39902670	+	1007	26921	NM_008696	Map4k4	0.166641850649912	0.20269511088582
					891	Interval_891	chr1	39903881	39905381	+	3718	26921	NM_008696	Map4k4	-0.249402120928359	0.330450810900257
					892	Interval_892	chr1	39910786	39912286	+	10623	26921	NM_008696	Map4k4	0.0955575219726218	0.718596558989036
					893	Interval_893	chr1	39912571	39914071	+	12408	26921	NM_008696	Map4k4	0.238697595277698	0.412494416927437
					894	Interval_894	chr1	39915248	39916748	+	15085	26921	NM_008696	Map4k4	-0.0199898425658678	0.954469898050587
					895	Interval_895	chr1	39917346	39918846	+	17183	26921	NM_008696	Map4k4	0.0109377194905132	0.970405268844148
					896	Interval_896	chr1	39919804	39921304	+	19641	26921	NM_008696	Map4k4	0.109119717990903	0.677870999923972
					897	Interval_897	chr1	39921940	39923440	+	21777	26921	NM_008696	Map4k4	0.0420510799920763	0.841109028073525
					898	Interval_898	chr1	39924152	39925652	+	23989	26921	NM_008696	Map4k4	-0.0779581699831262	0.710359522166924
					899	Interval_899	chr1	39925081	39926581	+	24918	26921	NM_008696	Map4k4	0.187166188763628	0.498048105329721
					900	Interval_900	chr1	39935696	39937196	+	35533	26921	NM_008696	Map4k4	0.311620530627831	0.0188743229573772
					901	Interval_901	chr1	39943517	39945017	+	43354	26921	NM_008696	Map4k4	0.183814322837481	0.261892029204261
					902	Interval_902	chr1	39954581	39956081	+	54418	26921	NM_008696	Map4k4	-0.0684396387282581	0.885154176972749
					903	Interval_903	chr1	39960291	39961791	+	60128	26921	NM_008696	Map4k4	0.0439008610190629	0.867704336126753
					904	Interval_904	chr1	39962206	39963706	+	62043	26921	NM_008696	Map4k4	0.590021603851968	0.0298241926968579
					905	Interval_905	chr1	39968053	39969553	+	67890	26921	NM_008696	Map4k4	0.210746299657892	0.149232682969668
					906	Interval_906	chr1	39970125	39971625	+	69962	26921	NM_008696	Map4k4	0.00312755945249905	0.996671533577825
					907	Interval_907	chr1	39975591	39977091	+	75428	26921	NM_008696	Map4k4	-0.0040515180144033	0.992528466474281
					908	Interval_908	chr1	39978185	39979685	+	78022	26921	NM_008696	Map4k4	-0.138816531523105	0.643268379584625
					909	Interval_909	chr1	39982173	39983673	+	82010	26921	NM_008696	Map4k4	0.0957486618452778	0.78440070319694
					910	Interval_910	chr1	39986097	39987597	+	85934	26921	NM_008696	Map4k4	-0.272032954101829	0.419416259050894
					911	Interval_911	chr1	39992529	39994029	+	-91435	16178	NM_010555	Il1r2	0.0167215940764151	0.973901835575388
					912	Interval_912	chr1	39999970	40001470	+	-83994	16178	NM_010555	Il1r2	0.0345501133187555	0.940208143487427
					913	Interval_913	chr1	40006852	40008352	+	-77112	16178	NM_010555	Il1r2	-0.142283604465326	0.721630819423398
					914	Interval_914	chr1	40021922	40023422	+	-62042	16178	NM_010555	Il1r2	-0.330652597673681	0.202316762047173
					915	Interval_915	chr1	40027707	40029207	+	-56257	16178	NM_010555	Il1r2	-0.132016198141668	0.741476406526985
					916	Interval_916	chr1	40030153	40031653	+	-53811	16178	NM_010555	Il1r2	0.145622554046526	0.60236919233055
					917	Interval_917	chr1	40037053	40038553	+	-46911	16178	NM_010555	Il1r2	-0.13437247224246	0.755960507871923
					918	Interval_918	chr1	40044784	40046284	+	-39180	16178	NM_010555	Il1r2	-0.171935198690289	0.597344736156047
					919	Interval_919	chr1	40045808	40047308	+	-38156	16178	NM_010555	Il1r2	-0.651232603076632	0.0921050833228795
					920	Interval_920	chr1	40049765	40051265	+	-34199	16178	NM_010555	Il1r2	0.0578992413173549	0.857518086804924
					921	Interval_921	chr1	40054360	40055860	+	-29604	16178	NM_010555	Il1r2	-0.210931996773159	0.625264128029243
					922	Interval_922	chr1	40058229	40059729	+	-25735	16178	NM_010555	Il1r2	-0.151898494644609	0.723797898325758
					923	Interval_923	chr1	40063904	40065404	+	-20060	16178	NM_010555	Il1r2	-0.189175283843347	0.476188519360787
					924	Interval_924	chr1	40080184	40081684	+	-3780	16178	NM_010555	Il1r2	-0.0950270841349641	0.677578088197873
					925	Interval_925	chr1	40083687	40085187	+	-277	16178	NM_010555	Il1r2	-0.0442343554869789	0.87270377095967
					926	Interval_926	chr1	40084902	40086402	+	199	100047133	NR_037980	Gm16894	0.0261277296912918	0.921049895548443
					927	Interval_927	chr1	40086547	40088047	+	1204	16178	NM_010555	Il1r2	-0.16030836907787	0.341844359140153
					928	Interval_928	chr1	40094402	40095902	+	9059	16178	NM_010555	Il1r2	-0.0463284488555683	0.930539474098062
					929	Interval_929	chr1	40114887	40116387	+	29544	16178	NM_010555	Il1r2	0.139291063592306	0.483472671649679
					930	Interval_930	chr1	40124165	40125665	+	38822	16178	NM_010555	Il1r2	-0.481069976483589	0.133374204312306
					931	Interval_931	chr1	40166319	40167819	+	-58011	16177	NM_008362	Il1r1	-1.04536031832241	0.0236590536072011
					932	Interval_932	chr1	40187124	40188624	+	-37206	16177	NM_008362	Il1r1	-0.0907718802772082	0.857857368647446
					933	Interval_933	chr1	40210054	40211554	+	-14276	16177	NM_008362	Il1r1	0.330871109842106	0.709156943607567
					934	Interval_934	chr1	40224182	40225682	+	-148	16177	NM_008362	Il1r1	0.0588512324647375	0.796179992047308
					935	Interval_935	chr1	40229507	40231007	+	5177	16177	NM_008362	Il1r1	-0.0562179649692645	0.797795527464908
					936	Interval_936	chr1	40239406	40240906	+	15076	16177	NM_008362	Il1r1	0.171677545422392	0.287152511330711
					937	Interval_937	chr1	40252062	40253562	+	-13774	16177	NM_008362	Il1r1	-0.268962462356683	0.260882355828573
					938	Interval_938	chr1	40265251	40266751	+	-585	16177	NM_008362	Il1r1	-0.114808658640969	0.601378015562566
					939	Interval_939	chr1	40270140	40271640	+	4304	16177	NM_008362	Il1r1	-0.232240995019747	0.567272116969214
					940	Interval_940	chr1	40286449	40287949	+	20613	16177	NM_008362	Il1r1	-0.549749835410231	0.0401092588865398
					941	Interval_941	chr1	40293663	40295163	+	27827	16177	NM_008362	Il1r1	0.140648249277166	0.423038439445693
					942	Interval_942	chr1	40321183	40322683	+	-2656	107527	NM_133193	Il1rl2	0.1459321262725	0.433183046650759
					943	Interval_943	chr1	40323838	40325338	+	-1	107527	NM_133193	Il1rl2	-0.302597080723565	0.18376791134555
					944	Interval_944	chr1	40338631	40340131	+	14792	107527	NM_133193	Il1rl2	0.0106509271485888	0.986774110174666
					945	Interval_945	chr1	40345939	40347439	+	22100	107527	NM_133193	Il1rl2	-0.247548800755523	0.42464798912994
					946	Interval_946	chr1	40354588	40356088	+	30749	107527	NM_133193	Il1rl2	0.100366663691578	0.532225084019035
					947	Interval_947	chr1	40357982	40359482	+	34143	107527	NM_133193	Il1rl2	0.402546484341909	0.0424471285495282
					948	Interval_948	chr1	40377938	40379438	+	-50882	17082	NM_010743	Il1rl1	0.0467810468907649	0.888600023221872
					949	Interval_949	chr1	40379815	40381315	+	-49005	17082	NM_010743	Il1rl1	0.000401073708761736	0.999108906770395
					950	Interval_950	chr1	40392054	40393554	+	-36766	17082	NM_010743	Il1rl1	0.199597291965958	0.0860658584698514
					951	Interval_951	chr1	40403890	40405390	+	-24930	17082	NM_010743	Il1rl1	0.232693208156488	0.0917248487734825
					952	Interval_952	chr1	40409732	40411232	+	-19088	17082	NM_010743	Il1rl1	-0.207591624056306	0.175375891223643
					953	Interval_953	chr1	40411438	40412938	+	-17382	17082	NM_010743	Il1rl1	0.0725921562871979	0.823775866428112
					954	Interval_954	chr1	40412702	40414202	+	-16118	17082	NM_010743	Il1rl1	-0.108769214262754	0.7003573165946
					955	Interval_955	chr1	40414762	40416262	+	-14058	17082	NM_010743	Il1rl1	-0.121039908133815	0.706888620353278
					956	Interval_956	chr1	40418997	40420497	+	-9823	17082	NM_010743	Il1rl1	0.226933892971893	0.746216547193637
					957	Interval_957	chr1	40443793	40445293	+	4914	17082	NM_010743	Il1rl1	0.0353350418163887	0.899934796416297
					958	Interval_958	chr1	40464599	40466099	+	-203	16182	NM_008365	Il18r1	-0.340860046906517	0.273507160837052
					959	Interval_959	chr1	40472792	40474292	+	7536	16182	NM_008365	Il18r1	0.0778849238860974	0.819477139651278
					960	Interval_960	chr1	40475104	40476604	+	9848	16182	NM_008365	Il18r1	0.13440958619841	0.456437651751899
					961	Interval_961	chr1	40478897	40480397	+	13641	16182	NM_008365	Il18r1	-0.266160171330488	0.144723052286464
					962	Interval_962	chr1	40499594	40501094	+	-15018	16174	NM_010553	Il18rap	-0.550152402376302	0.153114468525716
					963	Interval_963	chr1	40500946	40502446	+	-13666	16174	NM_010553	Il18rap	-0.352018081353698	0.0134578087673524
					964	Interval_964	chr1	40503608	40505108	+	-11004	16174	NM_010553	Il18rap	-0.368410670124564	0.154993599958526
					965	Interval_965	chr1	40514698	40516198	+	86	16174	NM_010553	Il18rap	-0.310419069194376	0.0458164730610803
					966	Interval_966	chr1	40521737	40523237	+	7125	16174	NM_010553	Il18rap	0.114250937661907	0.866114165430942
					967	Interval_967	chr1	40523552	40525052	+	8940	16174	NM_010553	Il18rap	-0.251735365728834	0.499715063786447
					968	Interval_968	chr1	40531988	40533488	+	17376	16174	NM_010553	Il18rap	-0.000779120590995191	0.999648627561838
					969	Interval_969	chr1	40539875	40541375	+	25263	16174	NM_010553	Il18rap	0.100482808137756	0.798414515704243
					970	Interval_970	chr1	40543463	40544963	+	28851	16174	NM_010553	Il18rap	-0.0387718658145339	0.915178446495486
					971	Interval_971	chr1	40549509	40551009	+	-29968	110895	NM_177084	Slc9a4	-0.0446505170759934	0.954564537824535
					972	Interval_972	chr1	40579032	40580532	+	-445	110895	NM_177084	Slc9a4	-0.144782796051717	0.674207081541987
					973	Interval_973	chr1	40599375	40600875	+	19898	110895	NM_177084	Slc9a4	-0.128936270083676	0.473254318569918
					974	Interval_974	chr1	40657122	40658622	+	-23840	226999	NM_001033289	Slc9a2	-0.361817200553466	0.162194518844601
					975	Interval_975	chr1	40680372	40681872	+	-590	226999	NM_001033289	Slc9a2	0.205037007027998	0.309131128100457
					976	Interval_976	chr1	40687531	40689031	+	6569	226999	NM_001033289	Slc9a2	-0.327818204110922	0.078907953677555
					977	Interval_977	chr1	40734305	40735805	+	53343	226999	NM_001033289	Slc9a2	-0.763473485854635	0.101396311700629
					978	Interval_978	chr1	40745329	40746829	+	44578	211798	NM_172499	Mfsd9	-0.664125976438344	0.0105275589298967
					979	Interval_979	chr1	40767771	40769271	+	22136	211798	NM_172499	Mfsd9	-0.197047251600115	0.540777375331731
					980	Interval_980	chr1	40789543	40791043	+	364	211798	NM_172499	Mfsd9	0.24239529762565	0.0224135816000167
					981	Interval_981	chr1	40796522	40798022	+	-6615	211798	NM_172499	Mfsd9	0.165144397129298	0.648216955749022
					982	Interval_982	chr1	40801882	40803382	+	-2969	381339	NM_001081198	Tmem182	-0.253810631073249	0.411026658838505
					983	Interval_983	chr1	40840397	40841897	+	35546	381339	NM_001081198	Tmem182	-0.129462060427403	0.625111734015577
					984	Interval_984	chr1	40844087	40845587	+	39236	381339	NM_001081198	Tmem182	-0.0829441127359033	0.785194293533731
					985	Interval_985	chr1	40846816	40848316	+	41965	381339	NM_001081198	Tmem182	0.0440348152317156	0.862063256919363
					986	Interval_986	chr1	42686264	42687764	+	7811	66297	NM_183252	Pantr1	-0.110278633550269	0.83815467508776
					987	Interval_987	chr1	42692895	42694395	+	1180	66297	NM_183252	Pantr1	0.119205375500391	0.789145798152598
					988	Interval_988	chr1	42695277	42696777	+	259	18993	NM_008900	Pou3f3	0.257688719946134	0.368632343477211
					989	Interval_989	chr1	42697276	42698776	+	2258	18993	NM_008900	Pou3f3	0.0785500061776835	0.873429838939398
					990	Interval_990	chr1	42713060	42714560	+	-356	66620	NR_110495	Pantr2	0.163615747979763	0.550054807562718
					991	Interval_991	chr1	42762695	42764195	+	12733	104940697	NR_130904	Dalir	0.237271740438732	0.563071494295533
					992	Interval_992	chr1	42768271	42769771	+	18309	104940697	NR_130904	Dalir	0.269030097098565	0.311166872045766
					993	Interval_993	chr1	42769703	42771203	+	19741	104940697	NR_130904	Dalir	-0.0515058751341505	0.926148342006703
					994	Interval_994	chr1	42850432	42851932	+	-51	69527	NM_023514	Mrps9	0.261763326697483	0.0152947640626913
					995	Interval_995	chr1	42865194	42866694	+	14711	69527	NM_023514	Mrps9	-0.206083777494336	0.58485699885125
					996	Interval_996	chr1	42914419	42915919	+	-37703	93690	NM_053107	Gpr45	0.258746819013574	0.372446172542354
					997	Interval_997	chr1	43044518	43046018	+	47218	73122	NM_001013025	Tgfbrap1	0.19662698224308	0.667512726103364
					998	Interval_998	chr1	43065058	43066558	+	26678	73122	NM_001013025	Tgfbrap1	-0.146541845564913	0.725247422894765
					999	Interval_999	chr1	43070104	43071604	+	21632	73122	NM_001013025	Tgfbrap1	-0.075676682264478	0.791039880903873
					1000	Interval_1000	chr1	43091210	43092710	+	526	73122	NM_001013025	Tgfbrap1	0.265350139492819	0.0314295184495858
					1001	Interval_1001	chr1	43097523	43099023	+	355	73122	NM_001013025	Tgfbrap1	0.350900767266384	0.00514076561832483
					1002	Interval_1002	chr1	43109556	43111056	+	11596	98404	NM_133818	AI597479	-0.134452619350921	0.486137512807523
					1003	Interval_1003	chr1	43112085	43113585	+	14125	98404	NM_133818	AI597479	-0.0526858047652169	0.921545222002182
					1004	Interval_1004	chr1	43138782	43140282	+	24429	14200	NM_010212	Fhl2	-0.329183397925038	0.0465820803346232
					1005	Interval_1005	chr1	43223448	43224948	+	-27437	14200	NM_010212	Fhl2	-0.692411404540289	0.116836589588055
					1006	Interval_1006	chr1	43224786	43226286	+	-28775	14200	NM_010212	Fhl2	-1.55739969745749	0.000144529683876718
					1007	Interval_1007	chr1	43233795	43235295	+	-37784	14200	NM_010212	Fhl2	-2.7805499329279	3.00118265689777e-23
					1008	Interval_1008	chr1	43253317	43254817	+	-57306	14200	NM_010212	Fhl2	-1.06447822393067	0.00296367954558222
					1009	Interval_1009	chr1	43263671	43265171	+	-67660	14200	NM_010212	Fhl2	-0.360796690534402	0.029414769152397
					1010	Interval_1010	chr1	43298676	43300176	+	-102665	14200	NM_010212	Fhl2	-1.37863152165762	2.24353190392329e-09
					1011	Interval_1011	chr1	43301771	43303271	+	-105760	14200	NM_010212	Fhl2	-1.39996606452278	1.47816258496251e-14
					1012	Interval_1012	chr1	43336650	43338150	+	-108351	17974	NM_010879	Nck2	-1.05874138012444	0.000508634171564944
					1013	Interval_1013	chr1	43360804	43362304	+	-84197	17974	NM_010879	Nck2	-0.0265033944914144	0.930995027770645
					1014	Interval_1014	chr1	43374190	43375690	+	-70811	17974	NM_010879	Nck2	-0.899229789218331	0.0149561209886877
					1015	Interval_1015	chr1	43429135	43430635	+	-15866	17974	NM_010879	Nck2	-0.816019922037216	0.018738059364245
					1016	Interval_1016	chr1	43445807	43447307	+	806	17974	NM_010879	Nck2	-0.22320766024937	0.078907953677555
					1017	Interval_1017	chr1	43456221	43457721	+	11220	17974	NM_010879	Nck2	-0.600690972082856	0.000372952211291142
					1018	Interval_1018	chr1	43462030	43463530	+	17029	17974	NM_010879	Nck2	-1.76701106130091	2.75652159931251e-51
					1019	Interval_1019	chr1	43464979	43466479	+	19978	17974	NM_010879	Nck2	-0.646986646092815	1.14400833842728e-07
					1020	Interval_1020	chr1	43471091	43472591	+	26090	17974	NM_010879	Nck2	-0.61315056283014	0.00561639707756866
					1021	Interval_1021	chr1	43473602	43475102	+	28601	17974	NM_010879	Nck2	-0.669073723564437	1.1302056995953e-11
					1022	Interval_1022	chr1	43477120	43478620	+	32119	17974	NM_010879	Nck2	-1.07696674891986	0.000604034649321108
					1023	Interval_1023	chr1	43499370	43500870	+	54369	17974	NM_010879	Nck2	-1.46647650374716	2.20823715085167e-21
					1024	Interval_1024	chr1	43506422	43507922	+	61421	17974	NM_010879	Nck2	-0.84422014592385	2.1323809617902e-08
					1025	Interval_1025	chr1	43520148	43521648	+	75147	17974	NM_010879	Nck2	-0.397880399570855	0.000246488248938069
					1026	Interval_1026	chr1	43534778	43536278	+	89777	17974	NM_010879	Nck2	-0.191622494316666	0.344252574001961
					1027	Interval_1027	chr1	43541627	43543127	+	96626	17974	NM_010879	Nck2	-0.860074095720202	0.0151163123692011
					1028	Interval_1028	chr1	43560753	43562253	+	115752	17974	NM_010879	Nck2	-0.78507903766869	4.38295093143544e-05
					1029	Interval_1029	chr1	43588185	43589685	+	-141667	78896	NM_024283	Ecrg4	-0.628035075203832	0.0166955224114918
					1030	Interval_1030	chr1	43700074	43701574	+	-29778	78896	NM_024283	Ecrg4	-0.948657103294445	0.0162666451856059
					1031	Interval_1031	chr1	43737494	43738994	+	7642	78896	NM_024283	Ecrg4	-0.18070300198962	0.599536217684384
					1032	Interval_1032	chr1	43747399	43748899	+	17547	78896	NM_024283	Ecrg4	-0.432754542546478	0.149163111170682
					1033	Interval_1033	chr1	43755206	43756706	+	25354	78896	NM_024283	Ecrg4	-0.241865000105967	0.575912670158981
					1034	Interval_1034	chr1	43759167	43760667	+	29315	78896	NM_024283	Ecrg4	-0.140611133062918	0.661480016932895
					1035	Interval_1035	chr1	43765598	43767098	+	35746	78896	NM_024283	Ecrg4	-0.218653780238927	0.356171418870708
					1036	Interval_1036	chr1	43803533	43805033	+	22301	67883	NM_026430	Uxs1	-0.725129484640545	0.00303476654455163
					1037	Interval_1037	chr1	43810445	43811945	+	15389	67883	NM_026430	Uxs1	-0.217141438420094	0.239225318351649
					1038	Interval_1038	chr1	43813114	43814614	+	12720	67883	NM_026430	Uxs1	-0.0729825221927981	0.858592038932201
					1039	Interval_1039	chr1	43818273	43819773	+	7561	67883	NM_026430	Uxs1	0.0316286485215496	0.955619154085645
					1040	Interval_1040	chr1	43820795	43822295	+	5039	67883	NM_026430	Uxs1	0.0332761515179924	0.964434593157336
					1041	Interval_1041	chr1	43826734	43828234	+	355	67883	NM_026430	Uxs1	0.353708606254326	0.000513164831794223
					1042	Interval_1042	chr1	43842845	43844345	+	-15756	67883	NM_026430	Uxs1	-0.124669817174778	0.657018454981631
					1043	Interval_1043	chr1	43867765	43869265	+	-40676	67883	NM_026430	Uxs1	-0.874921131280144	0.00588392087127155
					1044	Interval_1044	chr1	43894862	43896362	+	-38382	22019	NM_009418	Tpp2	-0.425931780283454	0.0975767811728658
					1045	Interval_1045	chr1	43898098	43899598	+	-35146	22019	NM_009418	Tpp2	0.0074695399539119	0.983586900376395
					1046	Interval_1046	chr1	43902053	43903553	+	-31191	22019	NM_009418	Tpp2	-0.0395118360392638	0.882063644623398
					1047	Interval_1047	chr1	43911560	43913060	+	-21684	22019	NM_009418	Tpp2	-0.184260623389954	0.25776972342104
					1048	Interval_1048	chr1	43914002	43915502	+	-19242	22019	NM_009418	Tpp2	-0.059405799320923	0.762237417243018
					1049	Interval_1049	chr1	43916206	43917706	+	-17038	22019	NM_009418	Tpp2	0.0486290841061087	0.855720952230691
					1050	Interval_1050	chr1	43933317	43934817	+	73	22019	NM_009418	Tpp2	0.318862227590531	0.00173039291713797
					1051	Interval_1051	chr1	43938695	43940195	+	5451	22019	NM_009418	Tpp2	0.0043442992221097	0.992125630078696
					1052	Interval_1052	chr1	43953068	43954568	+	19824	22019	NM_009418	Tpp2	0.160252478387892	0.675455974126117
					1053	Interval_1053	chr1	43965968	43967468	+	32724	22019	NM_009418	Tpp2	0.00101047808069156	0.998794463424108
					1054	Interval_1054	chr1	43968460	43969960	+	35216	22019	NM_009418	Tpp2	-0.0767111473267669	0.802478920972834
					1055	Interval_1055	chr1	43992790	43994290	+	26466	433294	NM_001013799	Mettl21c	-0.38542226959353	0.351014874591916
					1056	Interval_1056	chr1	44010921	44012421	+	8335	433294	NM_001013799	Mettl21c	-0.3478724148415	0.265521166625392
					1057	Interval_1057	chr1	44016455	44017955	+	2801	433294	NM_001013799	Mettl21c	0.276607095801791	0.545229076483333
					1058	Interval_1058	chr1	44019639	44021139	+	-383	433294	NM_001013799	Mettl21c	0.728605712915095	0.0682804523094812
					1059	Interval_1059	chr1	44040969	44042469	+	-21713	433294	NM_001013799	Mettl21c	0.0011597804383571	0.996451256812172
					1060	Interval_1060	chr1	44060506	44062006	+	41185	75623	NM_029368	Tex30	-0.622876381888109	0.117324250512344
					1061	Interval_1061	chr1	44063860	44065360	+	37831	75623	NM_029368	Tex30	-0.216108278899041	0.417454303664928
					1062	Interval_1062	chr1	44069515	44071015	+	32176	75623	NM_029368	Tex30	-0.579869834712505	0.00389529274253656
					1063	Interval_1063	chr1	44101212	44102712	+	479	75623	NM_029368	Tex30	0.277165165861811	0.0619835531373165
					1064	Interval_1064	chr1	44118147	44119647	+	-60	246229	NM_144558	Bivm	0.20114903583958	0.0610260829608208
					1065	Interval_1065	chr1	44124775	44126275	+	5557	246229	NM_144558	Bivm	-0.182125135505355	0.631889039959033
					1066	Interval_1066	chr1	44147056	44148556	+	62	22592	NM_011729	Ercc5	0.278032161460169	0.0443002388294002
					1067	Interval_1067	chr1	44154509	44156009	+	7515	22592	NM_011729	Ercc5	0.0314978698050987	0.942299890468906
					1068	Interval_1068	chr1	44157428	44158928	+	10434	22592	NM_011729	Ercc5	-0.1534356922805	0.761502047355852
					1069	Interval_1069	chr1	44161508	44163008	+	14514	22592	NM_011729	Ercc5	-0.222740867563806	0.260535993684281
					1070	Interval_1070	chr1	44179872	44181372	+	32878	22592	NM_011729	Ercc5	-0.453338921947902	0.494223585383866
					1071	Interval_1071	chr1	44197758	44199258	+	20423	403183	NM_207281	Mettl21e	-0.0765059753618344	0.844632910160992
					1072	Interval_1072	chr1	45765286	45766786	+	-29130	73674	NM_028599	Wdr75	-0.384792879936415	0.256211535109471
					1073	Interval_1073	chr1	45794675	45796175	+	259	73674	NM_028599	Wdr75	0.244225343408399	0.0323477701764637
					1074	Interval_1074	chr1	45807543	45809043	+	13127	73674	NM_028599	Wdr75	-0.148173296031057	0.890585279909742
					1075	Interval_1075	chr1	45815922	45817422	+	21506	73674	NM_028599	Wdr75	-0.0749533072027601	0.804307305534564
					1076	Interval_1076	chr1	45825211	45826711	+	30795	73674	NM_028599	Wdr75	-0.172032809279268	0.24071187319233
					1077	Interval_1077	chr1	45831525	45833025	+	37109	73674	NM_028599	Wdr75	-0.0967760270906075	0.913080500580969
					1078	Interval_1078	chr1	45837152	45838652	+	42736	73674	NM_028599	Wdr75	0.10513254574917	0.634662340374829
					1079	Interval_1079	chr1	45842138	45843638	+	47722	73674	NM_028599	Wdr75	-0.371680526879524	0.296466422875348
					1080	Interval_1080	chr1	45852266	45853766	+	57850	73674	NM_028599	Wdr75	0.0294751015078481	0.938069158941061
					1081	Interval_1081	chr1	45857157	45858657	+	62741	73674	NM_028599	Wdr75	-0.199339726836981	0.395025169202941
					1082	Interval_1082	chr1	45859414	45860914	+	64998	73674	NM_028599	Wdr75	-0.266831292991531	0.12043525170458
					1083	Interval_1083	chr1	45864955	45866455	+	59889	53945	NM_016917	Slc40a1	-0.190587367254789	0.175981049665315
					1084	Interval_1084	chr1	45867806	45869306	+	57038	53945	NM_016917	Slc40a1	-0.0040440640062244	0.987091190995161
					1085	Interval_1085	chr1	45872793	45874293	+	52051	53945	NM_016917	Slc40a1	-0.414521382140537	0.15890094437107
					1086	Interval_1086	chr1	45880242	45881742	+	44602	53945	NM_016917	Slc40a1	0.0849568047610135	0.632913406657793
					1087	Interval_1087	chr1	45891050	45892550	+	33794	53945	NM_016917	Slc40a1	-0.0545430746878209	0.919452363938602
					1088	Interval_1088	chr1	45893450	45894950	+	31394	53945	NM_016917	Slc40a1	-0.0725423836598318	0.942948316428372
					1089	Interval_1089	chr1	45900979	45902479	+	23865	53945	NM_016917	Slc40a1	-0.00621674486342741	0.988789890618022
					1090	Interval_1090	chr1	45906910	45908410	+	17934	53945	NM_016917	Slc40a1	0.0963711765626631	0.760775564607088
					1091	Interval_1091	chr1	45924671	45926171	+	173	53945	NM_016917	Slc40a1	0.221839670333942	0.19303943487213
					1092	Interval_1092	chr1	45930314	45931814	+	-5470	53945	NM_016917	Slc40a1	-0.432600875803353	0.121721813996767
					1093	Interval_1093	chr1	45947278	45948778	+	-22434	53945	NM_016917	Slc40a1	-0.60251937357712	0.00263064598993762
					1094	Interval_1094	chr1	46021455	46022955	+	8232	212225	NM_172504	Stk-ps2	-0.235166069276374	0.447049931332019
					1095	Interval_1095	chr1	46821293	46822793	+	31575	227059	NM_172653	Slc39a10	-0.246638420866552	0.281203294096561
					1096	Interval_1096	chr1	46831214	46832714	+	21654	227059	NM_172653	Slc39a10	-0.172411275259758	0.523299129659097
					1097	Interval_1097	chr1	46849080	46850580	+	3788	227059	NM_172653	Slc39a10	-0.212339214669119	0.243596898200417
					1098	Interval_1098	chr1	46852193	46853693	+	675	227059	NM_172653	Slc39a10	0.235738637733251	0.118004504661853
					1099	Interval_1099	chr1	46859207	46860707	+	-6339	227059	NM_172653	Slc39a10	-0.201755625493971	0.282889716967265
					1100	Interval_1100	chr1	46863247	46864747	+	-10379	227059	NM_172653	Slc39a10	-0.0827284994829847	0.747890568775401
					1101	Interval_1101	chr1	46872852	46874352	+	-19984	227059	NM_172653	Slc39a10	0.116643595501203	0.551471539283133
					1102	Interval_1102	chr1	46886218	46887718	+	-33350	227059	NM_172653	Slc39a10	-0.396404526052129	0.0988530032586005
					1103	Interval_1103	chr1	46889671	46891171	+	35355	227059	NM_172653	Slc39a10	0.162505009408329	0.759900839915031
					1104	Interval_1104	chr1	46891477	46892977	+	33549	227059	NM_172653	Slc39a10	-0.341717828302651	0.186940170472324
					1105	Interval_1105	chr1	46893956	46895456	+	31070	227059	NM_172653	Slc39a10	-0.285133104742563	0.108595567553112
					1106	Interval_1106	chr1	46900623	46902123	+	24403	227059	NM_172653	Slc39a10	-0.331204986763877	0.347003747906222
					1107	Interval_1107	chr1	46904905	46906405	+	20121	227059	NM_172653	Slc39a10	-0.111438185163393	0.52477517136699
					1108	Interval_1108	chr1	46907636	46909136	+	17390	227059	NM_172653	Slc39a10	-0.654620872144912	0.00229353649316692
					1109	Interval_1109	chr1	46913427	46914927	+	11599	227059	NM_172653	Slc39a10	-0.206196547625221	0.494058145438274
					1110	Interval_1110	chr1	46920854	46922354	+	4172	227059	NM_172653	Slc39a10	-0.174645871941798	0.35781446454273
					1111	Interval_1111	chr1	46926692	46928192	+	-1666	227059	NM_172653	Slc39a10	-0.307164242456656	0.116294680189623
					1112	Interval_1112	chr1	46937163	46938663	+	-12137	227059	NM_172653	Slc39a10	-0.284374420185106	0.482970638692938
					1113	Interval_1113	chr1	46938381	46939881	+	-13355	227059	NM_172653	Slc39a10	-0.26657790209421	0.556863346595795
					1114	Interval_1114	chr1	46963217	46964717	+	-38191	227059	NM_172653	Slc39a10	-0.124204820571233	0.785948774351096
					1115	Interval_1115	chr1	46969697	46971197	+	-44671	227059	NM_172653	Slc39a10	-0.121435448720516	0.665049579787597
					1116	Interval_1116	chr1	49130024	49131524	+	-113842	442837	NM_001002792	C230029F24Rik	0.512576520231697	0.648205229002713
					1117	Interval_1117	chr1	50926421	50927921	+	-352	56363	NM_019790	Tmeff2	-0.176127984880643	0.592419770686697
					1118	Interval_1118	chr1	50961704	50963204	+	34931	56363	NM_019790	Tmeff2	-0.554079575441105	0.0342896998281099
					1119	Interval_1119	chr1	51333029	51334529	+	0	442821	NR_045151	9330175M20Rik	-0.234941423199917	0.2986387569041
					1120	Interval_1120	chr1	51448432	51449932	+	29217	109019	NM_028696	Nabp1	-0.33625039548947	0.285213350564524
					1121	Interval_1121	chr1	51450060	51451560	+	27589	109019	NM_028696	Nabp1	-0.334146485783587	0.254405005865106
					1122	Interval_1122	chr1	51458452	51459952	+	19197	109019	NM_028696	Nabp1	0.207365248791285	0.442325803224055
					1123	Interval_1123	chr1	51461866	51463366	+	15783	109019	NM_028696	Nabp1	0.904574675725591	0.00305717599871837
					1124	Interval_1124	chr1	51466125	51467625	+	11524	109019	NM_028696	Nabp1	-0.0879704277132797	0.730539989472788
					1125	Interval_1125	chr1	51475976	51477476	+	1673	109019	NM_028696	Nabp1	-0.105513723926007	0.661420069234508
					1126	Interval_1126	chr1	51477482	51478982	+	167	109019	NM_028696	Nabp1	0.208916841178629	0.197156576835099
					1127	Interval_1127	chr1	51479693	51481193	+	-2044	109019	NM_028696	Nabp1	-0.121968373820469	0.514957662519828
					1128	Interval_1128	chr1	51493111	51494611	+	-15462	109019	NM_028696	Nabp1	0.0593661304341348	0.815538723863431
					1129	Interval_1129	chr1	51497251	51498751	+	-19602	109019	NM_028696	Nabp1	0.269998626852752	0.263577676248499
					1130	Interval_1130	chr1	51499216	51500716	+	-21567	109019	NM_028696	Nabp1	-0.0850499616756582	0.79457856642397
					1131	Interval_1131	chr1	51500366	51501866	+	-22717	109019	NM_028696	Nabp1	-0.157464724310568	0.678467750351149
					1132	Interval_1132	chr1	51504963	51506463	+	-27314	109019	NM_028696	Nabp1	-0.155965429146824	0.678193074889569
					1133	Interval_1133	chr1	51508244	51509744	+	-30595	109019	NM_028696	Nabp1	0.115387928061964	0.503884908974906
					1134	Interval_1134	chr1	51513452	51514952	+	-35803	109019	NM_028696	Nabp1	-0.227697569823094	0.206218983765045
					1135	Interval_1135	chr1	51518841	51520341	+	-41192	109019	NM_028696	Nabp1	-0.477746579493239	0.000553451936464553
					1136	Interval_1136	chr1	51524673	51526173	+	-47024	109019	NM_028696	Nabp1	-0.192223520594346	0.262212539498612
					1137	Interval_1137	chr1	51528977	51530477	+	-51328	109019	NM_028696	Nabp1	-0.0948698899742362	0.608512410348254
					1138	Interval_1138	chr1	51537071	51538571	+	58897	100045066	NR_151621	Gm17767	-0.228721929502265	0.607287618604004
					1139	Interval_1139	chr1	51538809	51540309	+	57159	100045066	NR_151621	Gm17767	-0.0510135692484161	0.824385068556834
					1140	Interval_1140	chr1	51553014	51554514	+	42954	100045066	NR_151621	Gm17767	-0.110823452678788	0.860399693838651
					1141	Interval_1141	chr1	51555686	51557186	+	40282	100045066	NR_151621	Gm17767	-0.324690466744365	0.261056303662157
					1142	Interval_1142	chr1	51576976	51578476	+	18992	100045066	NR_151621	Gm17767	-0.161678159520967	0.552734445186501
					1143	Interval_1143	chr1	51579279	51580779	+	16689	100045066	NR_151621	Gm17767	-0.0733609489189188	0.77374961211668
					1144	Interval_1144	chr1	51584282	51585782	+	11686	100045066	NR_151621	Gm17767	-0.137977759555884	0.470601427036126
					1145	Interval_1145	chr1	51593373	51594873	+	2595	100045066	NR_151621	Gm17767	0.0299395743163142	0.905716219240202
					1146	Interval_1146	chr1	51596195	51597695	+	-227	100045066	NR_151621	Gm17767	-0.09308114015209	0.644599632594737
					1147	Interval_1147	chr1	51599711	51601211	+	-3743	100045066	NR_151621	Gm17767	-0.175982525220683	0.538679780748037
					1148	Interval_1148	chr1	51614470	51615970	+	-18502	100045066	NR_151621	Gm17767	-0.146779111296581	0.576121201992905
					1149	Interval_1149	chr1	51623790	51625290	+	-27822	100045066	NR_151621	Gm17767	-0.00486991175673684	0.994443867283969
					1150	Interval_1150	chr1	51625438	51626938	+	-29470	100045066	NR_151621	Gm17767	-0.445378198052849	0.147453339483318
					1151	Interval_1151	chr1	51643208	51644708	+	-47240	100045066	NR_151621	Gm17767	-0.119411097846395	0.671150429336411
					1152	Interval_1152	chr1	51656361	51657861	+	-60393	100045066	NR_151621	Gm17767	-0.28167382541932	0.517376407768122
					1153	Interval_1153	chr1	51666633	51668133	+	-70665	100045066	NR_151621	Gm17767	-0.480352565266067	0.0719991472717822
					1154	Interval_1154	chr1	51668458	51669958	+	-72490	100045066	NR_151621	Gm17767	-0.235111072464807	0.307882467054073
					1155	Interval_1155	chr1	51670438	51671938	+	-74470	100045066	NR_151621	Gm17767	0.106305720816525	0.842894872003894
					1156	Interval_1156	chr1	51698640	51700140	+	-102672	100045066	NR_151621	Gm17767	-0.435476470906052	0.145945760998396
					1157	Interval_1157	chr1	51726693	51728193	+	-130725	100045066	NR_151621	Gm17767	-0.261273938119838	0.60657589388274
					1158	Interval_1158	chr1	51733765	51735265	+	-137797	100045066	NR_151621	Gm17767	0.237076726103552	0.0847348942929498
					1159	Interval_1159	chr1	51746772	51748272	+	-150804	100045066	NR_151621	Gm17767	0.361526050171383	0.0121015948700833
					1160	Interval_1160	chr1	51760691	51762191	+	154537	17912	NM_010863	Myo1b	-0.0253199485959071	0.957259597813993
					1161	Interval_1161	chr1	51766696	51768196	+	148532	17912	NM_010863	Myo1b	-0.0402416476880014	0.881527525688964
					1162	Interval_1162	chr1	51785155	51786655	+	130073	17912	NM_010863	Myo1b	0.178387897500295	0.621707517831246
					1163	Interval_1163	chr1	51788535	51790035	+	126693	17912	NM_010863	Myo1b	0.0136046667187196	0.954316823383468
					1164	Interval_1164	chr1	51804499	51805999	+	110729	17912	NM_010863	Myo1b	0.0268433902876129	0.935373220178575
					1165	Interval_1165	chr1	51807597	51809097	+	107631	17912	NM_010863	Myo1b	-0.155079521146089	0.649598761935207
					1166	Interval_1166	chr1	51814821	51816321	+	100407	17912	NM_010863	Myo1b	-0.0548013755162619	0.935704921181542
					1167	Interval_1167	chr1	51819731	51821231	+	95497	17912	NM_010863	Myo1b	-0.0872025134329537	0.852029225318599
					1168	Interval_1168	chr1	51836891	51838391	+	78337	17912	NM_010863	Myo1b	-0.0537305696848304	0.887786072218954
					1169	Interval_1169	chr1	51841130	51842630	+	74098	17912	NM_010863	Myo1b	-0.471716672595677	0.0425966191112876
					1170	Interval_1170	chr1	51842676	51844176	+	72552	17912	NM_010863	Myo1b	-0.369309826232323	0.356857394394023
					1171	Interval_1171	chr1	51848669	51850169	+	66559	17912	NM_010863	Myo1b	-0.286567027388239	0.504396160545496
					1172	Interval_1172	chr1	51875001	51876501	+	40227	17912	NM_010863	Myo1b	-0.510194337877203	0.133731191084677
					1173	Interval_1173	chr1	51906700	51908200	+	8528	17912	NM_010863	Myo1b	0.0102965090596711	0.968025536747318
					1174	Interval_1174	chr1	51914754	51916254	+	474	17912	NM_010863	Myo1b	0.279091550465825	0.125487681968396
					1175	Interval_1175	chr1	51916934	51918434	+	-1706	17912	NM_010863	Myo1b	-0.0256112330144075	0.946489071545694
					1176	Interval_1176	chr1	51929738	51931238	+	-14510	17912	NM_010863	Myo1b	0.14298246569999	0.273948434030025
					1177	Interval_1177	chr1	51933754	51935254	+	-18526	17912	NM_010863	Myo1b	0.139176297842277	0.406207030520925
					1178	Interval_1178	chr1	51944010	51945510	+	-28782	17912	NM_010863	Myo1b	-0.144485670705044	0.654576528312013
					1179	Interval_1179	chr1	51963870	51965370	+	-22528	20849	NM_011487	Stat4	-0.413117512741386	0.224528034246766
					1180	Interval_1180	chr1	51969342	51970842	+	-17056	20849	NM_011487	Stat4	0.0504136148931293	0.940325886075178
					1181	Interval_1181	chr1	51997716	51999216	+	-9774	20849	NM_011487	Stat4	-0.228565877873952	0.440061045015014
					1182	Interval_1182	chr1	52003150	52004650	+	-4340	20849	NM_011487	Stat4	-0.135812369907976	0.587412082424643
					1183	Interval_1183	chr1	52007538	52009038	+	48	20849	NM_011487	Stat4	-0.203490815672646	0.287480486361399
					1184	Interval_1184	chr1	52011068	52012568	+	3578	20849	NM_011487	Stat4	-0.355921350182544	0.00409019944574051
					1185	Interval_1185	chr1	52013733	52015233	+	6243	20849	NM_011487	Stat4	-0.557087099302651	0.212894033260759
					1186	Interval_1186	chr1	52021252	52022752	+	13762	20849	NM_011487	Stat4	-0.0980157611701751	0.670552475420768
					1187	Interval_1187	chr1	52054921	52056421	+	47431	20849	NM_011487	Stat4	-0.669951309709245	0.0817401429057836
					1188	Interval_1188	chr1	52057325	52058825	+	49835	20849	NM_011487	Stat4	-0.319356022609239	0.419114650203244
					1189	Interval_1189	chr1	52085346	52086846	+	-33342	20846	NM_009283	Stat1	-0.303175455750224	0.45656089295769
					1190	Interval_1190	chr1	52097954	52099454	+	-20734	20846	NM_009283	Stat1	-0.0501808192569417	0.882656489469903
					1191	Interval_1191	chr1	52099663	52101163	+	-19025	20846	NM_009283	Stat1	-0.174448707323163	0.697616498550414
					1192	Interval_1192	chr1	52111481	52112981	+	-7207	20846	NM_009283	Stat1	-0.215033920024288	0.258984896758355
					1193	Interval_1193	chr1	52112878	52114378	+	-5810	20846	NM_009283	Stat1	0.190533789286166	0.0457455199602277
					1194	Interval_1194	chr1	52118777	52120277	+	89	20846	NM_009283	Stat1	0.0632695652758519	0.689134922445894
					1195	Interval_1195	chr1	52123896	52125396	+	5024	20846	NM_009283	Stat1	-0.980034846627063	0.000734730566372485
					1196	Interval_1196	chr1	52126073	52127573	+	7201	20846	NM_009283	Stat1	-1.78512681782282	1.69094629355593e-08
					1197	Interval_1197	chr1	52128961	52130461	+	10089	20846	NM_009283	Stat1	-1.06940222534215	4.04619882404426e-05
					1198	Interval_1198	chr1	52140798	52142298	+	21926	20846	NM_009283	Stat1	-0.18218014005889	0.420979690105128
					1199	Interval_1199	chr1	52145559	52147059	+	26687	20846	NM_009283	Stat1	0.244865843543687	0.382911503893074
					1200	Interval_1200	chr1	52157553	52159053	+	38681	20846	NM_009283	Stat1	-0.0217443068199033	0.929759451898909
					1201	Interval_1201	chr1	52165757	52167257	+	46885	20846	NM_009283	Stat1	-0.024319206025648	0.936469369719062
					1202	Interval_1202	chr1	52169541	52171041	+	50669	20846	NM_009283	Stat1	-0.78107652086839	1.79010871438481e-10
					1203	Interval_1203	chr1	52173484	52174984	+	54612	20846	NM_009283	Stat1	-0.255958471517665	0.448779527044603
					1204	Interval_1204	chr1	52176294	52177794	+	56188	14660	NM_001081081	Gls	-0.382506950283232	0.125934492872783
					1205	Interval_1205	chr1	52189978	52191478	+	42504	14660	NM_001081081	Gls	0.253363087470845	0.606375274786369
					1206	Interval_1206	chr1	52191011	52192511	+	41471	14660	NM_001081081	Gls	-0.116696793708635	0.795704388739141
					1207	Interval_1207	chr1	52196321	52197821	+	36161	14660	NM_001081081	Gls	-0.34235055326775	0.423626943198426
					1208	Interval_1208	chr1	52204777	52206277	+	27705	14660	NM_001081081	Gls	-0.086216495605335	0.903959588137143
					1209	Interval_1209	chr1	52208562	52210062	+	23920	14660	NM_001081081	Gls	-0.17217699966202	0.705322306289928
					1210	Interval_1210	chr1	52210471	52211971	+	22011	14660	NM_001081081	Gls	0.0337695268160885	0.9614769471907
					1211	Interval_1211	chr1	52220399	52221899	+	12083	14660	NM_001081081	Gls	0.0758110786223022	0.887965478276344
					1212	Interval_1212	chr1	52225292	52226792	+	7190	14660	NM_001081081	Gls	0.0563340150107538	0.811043667521972
					1213	Interval_1213	chr1	52230964	52232464	+	1518	14660	NM_001081081	Gls	0.227252188712773	0.107952332803997
					1214	Interval_1214	chr1	52232274	52233774	+	208	14660	NM_001081081	Gls	0.294641294536597	0.0606120773185182
					1215	Interval_1215	chr1	52266845	52268345	+	-34363	14660	NM_001081081	Gls	-0.188376530345445	0.594324064938437
					1216	Interval_1216	chr1	52273368	52274868	+	-40886	14660	NM_001081081	Gls	-0.53193565235018	0.0484877362623649
					1217	Interval_1217	chr1	52293764	52295264	+	-61282	14660	NM_001081081	Gls	-0.578256256730851	0.0350578614823303
					1218	Interval_1218	chr1	52297612	52299112	+	-65130	14660	NM_001081081	Gls	-0.269079995235503	0.312065436559741
					1219	Interval_1219	chr1	52300503	52302003	+	-68021	14660	NM_001081081	Gls	-0.410193225516785	0.160563113421167
					1220	Interval_1220	chr1	52302023	52303523	+	-69541	14660	NM_001081081	Gls	0.0643209178641913	0.846360196239166
					1221	Interval_1221	chr1	52306107	52307607	+	-73625	14660	NM_001081081	Gls	-0.32388247098617	0.316802909420731
					1222	Interval_1222	chr1	52330652	52332152	+	-98170	14660	NM_001081081	Gls	0.0810301477953439	0.728164309715279
					1223	Interval_1223	chr1	52341273	52342773	+	-108791	14660	NM_001081081	Gls	-0.413014288953169	0.100997243653904
					1224	Interval_1224	chr1	52365424	52366924	+	-132942	14660	NM_001081081	Gls	-0.00462280006387027	0.986691331213791
					1225	Interval_1225	chr1	52388162	52389662	+	111536	17936	NM_008667	Nab1	-0.204478953193787	0.709835003349156
					1226	Interval_1226	chr1	52389493	52390993	+	110205	17936	NM_008667	Nab1	-0.113722621932418	0.841711339692362
					1227	Interval_1227	chr1	52396712	52398212	+	102986	17936	NM_008667	Nab1	-0.330767950020742	0.533883259610409
					1228	Interval_1228	chr1	52453520	52455020	+	46178	17936	NM_008667	Nab1	-0.2916282275985	0.33799420080269
					1229	Interval_1229	chr1	52470078	52471578	+	29620	17936	NM_008667	Nab1	-0.098885686530089	0.707614086401315
					1230	Interval_1230	chr1	52494205	52495705	+	5493	17936	NM_008667	Nab1	-0.256852277444588	0.320603369327067
					1231	Interval_1231	chr1	52498511	52500011	+	1187	17936	NM_008667	Nab1	0.214299641812621	0.206350918160047
					1232	Interval_1232	chr1	52500408	52501908	+	-710	17936	NM_008667	Nab1	0.0759352798189308	0.693686132004615
					1233	Interval_1233	chr1	52510937	52512437	+	-11239	17936	NM_008667	Nab1	-0.18831936031392	0.621046671852016
					1234	Interval_1234	chr1	52513740	52515240	+	-14042	17936	NM_008667	Nab1	-0.037304345286157	0.917281660133398
					1235	Interval_1235	chr1	52577676	52579176	+	1866	102634661	NR_151614	Gm28178	-0.00639619852963744	0.982420777245387
					1236	Interval_1236	chr1	52579406	52580906	+	136	102634661	NR_151614	Gm28178	0.0154902924828719	0.976953529818936
					1237	Interval_1237	chr1	52594640	52596140	+	-15098	102634661	NR_151614	Gm28178	-0.177850121097659	0.641288660882463
					1238	Interval_1238	chr1	52600544	52602044	+	-21002	102634661	NR_151614	Gm28178	-0.54102939948824	0.0395877287035043
					1239	Interval_1239	chr1	52629915	52631415	+	-40	227094	NM_172654	Nemp2	0.281131572194921	0.00958050340540306
					1240	Interval_1240	chr1	52647043	52648543	+	17088	227094	NM_172654	Nemp2	0.0175409156598011	0.935704921181542
					1241	Interval_1241	chr1	52652427	52653927	+	22472	227094	NM_172654	Nemp2	0.139716217097912	0.446574322245156
					1242	Interval_1242	chr1	52654325	52655825	+	24370	227094	NM_172654	Nemp2	-0.221725547493784	0.215384526962416
					1243	Interval_1243	chr1	52675371	52676871	+	45416	227094	NM_172654	Nemp2	-0.138293721964739	0.581772219663457
					1244	Interval_1244	chr1	52680768	52682268	+	45800	98682	NM_133829	Mfsd6	-0.000345204063014222	0.999803964023449
					1245	Interval_1245	chr1	52702291	52703791	+	24277	98682	NM_133829	Mfsd6	0.261382444149404	0.0259792649381724
					1246	Interval_1246	chr1	52707936	52709436	+	18632	98682	NM_133829	Mfsd6	0.0792568468125854	0.868633119283648
					1247	Interval_1247	chr1	52709061	52710561	+	17507	98682	NM_133829	Mfsd6	-0.214055565885028	0.478587005470258
					1248	Interval_1248	chr1	52712235	52713735	+	14333	98682	NM_133829	Mfsd6	-0.190414570666108	0.691865722332501
					1249	Interval_1249	chr1	52714608	52716108	+	11960	98682	NM_133829	Mfsd6	-0.144871110440211	0.728029904962514
					1250	Interval_1250	chr1	52721779	52723279	+	4789	98682	NM_133829	Mfsd6	0.140832461418646	0.321027359369873
					1251	Interval_1251	chr1	52726044	52727544	+	524	98682	NM_133829	Mfsd6	0.205805345639064	0.155778393175529
					1252	Interval_1252	chr1	52728233	52729733	+	-1625	98682	NM_133829	Mfsd6	-0.0688286322294454	0.858510776397571
					1253	Interval_1253	chr1	52733464	52734964	+	-6856	98682	NM_133829	Mfsd6	0.129664088083817	0.422213550323711
					1254	Interval_1254	chr1	52747347	52748847	+	-20739	98682	NM_133829	Mfsd6	0.0337577550917775	0.900759137389056
					1255	Interval_1255	chr1	52752703	52754203	+	-26095	98682	NM_133829	Mfsd6	-0.399019070721839	0.0188533475092715
					1256	Interval_1256	chr1	52764048	52765548	+	-37440	98682	NM_133829	Mfsd6	0.00469915166478211	0.983292295340913
					1257	Interval_1257	chr1	52792838	52794338	+	24100	16329	NM_008384	Inpp1	-0.202682172874392	0.465680874027872
					1258	Interval_1258	chr1	52800133	52801633	+	16805	16329	NM_008384	Inpp1	0.0464351689864262	0.742748480515988
					1259	Interval_1259	chr1	52816233	52817733	+	705	16329	NM_008384	Inpp1	0.202379137499875	0.152572469014572
					1260	Interval_1260	chr1	52826398	52827898	+	-9460	16329	NM_008384	Inpp1	-0.131544641455406	0.796521941975693
					1261	Interval_1261	chr1	52844134	52845634	+	-154	227095	NM_146108	Hibch	0.226183622172977	0.0186730581703781
					1262	Interval_1262	chr1	52846703	52848203	+	2415	227095	NM_146108	Hibch	-0.114988854417879	0.702192488359403
					1263	Interval_1263	chr1	52852979	52854479	+	8691	227095	NM_146108	Hibch	0.0406361963587271	0.916183034445787
					1264	Interval_1264	chr1	52855285	52856785	+	10997	227095	NM_146108	Hibch	0.15142247755039	0.644035315265031
					1265	Interval_1265	chr1	52857374	52858874	+	13086	227095	NM_146108	Hibch	-0.314704905610106	0.27628363170367
					1266	Interval_1266	chr1	52909050	52910550	+	38180	67080	NM_144953	1700019D03Rik	-0.0567384807284972	0.853783151886871
					1267	Interval_1267	chr1	52951118	52952618	+	972	67080	NM_144953	1700019D03Rik	0.129827306996598	0.425068504239142
					1268	Interval_1268	chr1	52954344	52955844	+	-1480	67080	NM_144953	1700019D03Rik	0.00886924218604576	0.986031584755029
					1269	Interval_1269	chr1	52959353	52960853	+	3128	67080	NM_144953	1700019D03Rik	-0.195234606403191	0.517684738961931
					1270	Interval_1270	chr1	52962464	52963964	+	17	67080	NM_144953	1700019D03Rik	0.000982699991390575	0.998604439247811
					1271	Interval_1271	chr1	53052338	53053838	+	-8552	17700	NM_010834	Mstn	-0.348140652864203	0.423737629723471
					1272	Interval_1272	chr1	53203857	53205357	+	-16990	69397	NM_027070	1700019A02Rik	-0.179172674396455	0.666753226109338
					1273	Interval_1273	chr1	53264139	53265639	+	32139	227099	NM_153556	Pms1	0.0785413182368778	0.75846360046893
					1274	Interval_1274	chr1	53295902	53297402	+	376	227099	NM_153556	Pms1	0.265575508459867	0.0469827861685963
					1275	Interval_1275	chr1	53312558	53314058	+	-316	72085	NM_028091	Osgepl1	0.148472586140183	0.258245830855145
					1276	Interval_1276	chr1	53351329	53352829	+	673	70396	NM_133728	Asnsd1	0.2840677422583	0.0107059004233012
					1277	Interval_1277	chr1	53705843	53707343	+	191	627872	NM_001252070	Dnah7a	-0.128678821404679	0.737293663544973
					1278	Interval_1278	chr1	53714839	53716339	+	-8805	627872	NM_001252070	Dnah7a	-0.132523761897482	0.686507973505197
					1279	Interval_1279	chr1	53741430	53742930	+	-35396	627872	NM_001252070	Dnah7a	-0.140126316813392	0.538648293162791
					1280	Interval_1280	chr1	53754247	53755747	+	30218	98267	NM_133810	Stk17b	0.494877707517872	0.301817022649588
					1281	Interval_1281	chr1	53756867	53758367	+	27598	98267	NM_133810	Stk17b	-0.0175947739333412	0.972174567887771
					1282	Interval_1282	chr1	53761027	53762527	+	23438	98267	NM_133810	Stk17b	0.331958381513949	0.177203385107192
					1283	Interval_1283	chr1	53764147	53765647	+	20318	98267	NM_133810	Stk17b	0.31610218465186	0.254859874848854
					1284	Interval_1284	chr1	53773220	53774720	+	11245	98267	NM_133810	Stk17b	-0.0701411155910799	0.672337866612139
					1285	Interval_1285	chr1	53783267	53784767	+	1198	98267	NM_133810	Stk17b	0.231369383459765	0.119120716443559
					1286	Interval_1286	chr1	53790606	53792106	+	-6141	98267	NM_133810	Stk17b	-0.214180296543335	0.376669014716585
					1287	Interval_1287	chr1	53815391	53816891	+	-30926	98267	NM_133810	Stk17b	-0.296009134793614	0.187632816124362
					1288	Interval_1288	chr1	53817204	53818704	+	-31470	102465783	NR_106149	Mir7681	-0.0340888875729643	0.902283071601614
					1289	Interval_1289	chr1	53818968	53820468	+	-29706	102465783	NR_106149	Mir7681	-0.670670155992775	0.00858672396373882
					1290	Interval_1290	chr1	53823479	53824979	+	-25195	102465783	NR_106149	Mir7681	0.0170131309857296	0.933371430182483
					1291	Interval_1291	chr1	53829503	53831003	+	-19171	102465783	NR_106149	Mir7681	0.104960591451458	0.843078648728068
					1292	Interval_1292	chr1	53832284	53833784	+	-16390	102465783	NR_106149	Mir7681	-0.358215512152146	0.4529225626229
					1293	Interval_1293	chr1	53837517	53839017	+	-11157	102465783	NR_106149	Mir7681	-0.12613622512087	0.477900768501796
					1294	Interval_1294	chr1	53844245	53845745	+	-4429	102465783	NR_106149	Mir7681	-0.280848443687948	0.182530837233594
					1295	Interval_1295	chr1	53845152	53846652	+	-3522	102465783	NR_106149	Mir7681	0.342230680852049	0.218087502149268
					1296	Interval_1296	chr1	53847582	53849082	+	-1092	102465783	NR_106149	Mir7681	-0.60032762404916	0.000461129195731953
					1297	Interval_1297	chr1	53850341	53851841	+	1667	102465783	NR_106149	Mir7681	0.130736764689585	0.440137975651278
					1298	Interval_1298	chr1	53855317	53856817	+	6643	102465783	NR_106149	Mir7681	0.160836694165859	0.383268342322772
					1299	Interval_1299	chr1	53858386	53859886	+	9712	102465783	NR_106149	Mir7681	0.0286383685793368	0.941730762620756
					1300	Interval_1300	chr1	53869880	53871380	+	21206	102465783	NR_106149	Mir7681	-0.110882094312795	0.820046852993229
					1301	Interval_1301	chr1	53872908	53874408	+	24234	102465783	NR_106149	Mir7681	-0.433857934838466	0.189845454684092
					1302	Interval_1302	chr1	53875224	53876724	+	26550	102465783	NR_106149	Mir7681	-0.343437420235659	0.0734126259698277
					1303	Interval_1303	chr1	53880918	53882418	+	32244	102465783	NR_106149	Mir7681	-0.570649073647345	0.0926087483531274
					1304	Interval_1304	chr1	53881995	53883495	+	33321	102465783	NR_106149	Mir7681	-0.118600360087274	0.618760533154053
					1305	Interval_1305	chr1	53889217	53890717	+	40543	102465783	NR_106149	Mir7681	-0.387641344047394	0.0616242685459423
					1306	Interval_1306	chr1	53908388	53909888	+	59714	102465783	NR_106149	Mir7681	0.186188666225417	0.465854460449753
					1307	Interval_1307	chr1	53923790	53925290	+	75116	102465783	NR_106149	Mir7681	-0.306069323587409	0.38637771490532
					1308	Interval_1308	chr1	53926807	53928307	+	78133	102465783	NR_106149	Mir7681	0.230918573409742	0.493709123570873
					1309	Interval_1309	chr1	53930622	53932122	+	81948	102465783	NR_106149	Mir7681	-0.139072662137733	0.60209104987237
					1310	Interval_1310	chr1	53939174	53940674	+	90500	102465783	NR_106149	Mir7681	0.193056934906299	0.282972355458553
					1311	Interval_1311	chr1	53944962	53946462	+	96288	102465783	NR_106149	Mir7681	-0.112775601896335	0.606882925952792
					1312	Interval_1312	chr1	53951822	53953322	+	103148	102465783	NR_106149	Mir7681	-0.562469150051542	0.0458458046851346
					1313	Interval_1313	chr1	53974163	53975663	+	125489	102465783	NR_106149	Mir7681	-0.188736473700996	0.359014417271659
					1314	Interval_1314	chr1	53977208	53978708	+	128534	102465783	NR_106149	Mir7681	-0.562394258987253	0.0900504928898243
					1315	Interval_1315	chr1	53979329	53980829	+	130655	102465783	NR_106149	Mir7681	-0.488551174729575	0.046798403576224
					1316	Interval_1316	chr1	53992973	53994473	+	144299	102465783	NR_106149	Mir7681	-0.333347948717955	0.358665697314056
					1317	Interval_1317	chr1	54005062	54006562	+	156388	102465783	NR_106149	Mir7681	-0.191648387435152	0.328188678822923
					1318	Interval_1318	chr1	54016958	54018458	+	168284	102465783	NR_106149	Mir7681	-0.357266153782464	0.250658677784745
					1319	Interval_1319	chr1	54032042	54033542	+	162242	329152	NM_172655	Hecw2	-0.601706101791078	0.0135552456452952
					1320	Interval_1320	chr1	54038224	54039724	+	156060	329152	NM_172655	Hecw2	-0.205889705233834	0.626813803213728
					1321	Interval_1321	chr1	54059816	54061316	+	134468	329152	NM_172655	Hecw2	-0.96854393058275	0.0171713815095766
					1322	Interval_1322	chr1	54067352	54068852	+	126932	329152	NM_172655	Hecw2	-1.01784104790137	0.0746409955280959
					1323	Interval_1323	chr1	54128302	54129802	+	65982	329152	NM_172655	Hecw2	-0.683481182531995	0.00843387838633338
					1324	Interval_1324	chr1	54193612	54195112	+	672	329152	NM_172655	Hecw2	-0.236302246925371	0.343205922008547
					1325	Interval_1325	chr1	54249712	54251212	+	-221	78016	NM_030025	Ccdc150	0.0512143874831102	0.802002357174079
					1326	Interval_1326	chr1	54380401	54381901	+	57875	98488	NM_001033194	Gtf3c3	-0.223542387021799	0.558024458878317
					1327	Interval_1327	chr1	54385144	54386644	+	53132	98488	NM_001033194	Gtf3c3	-0.650816196131904	0.092312138683275
					1328	Interval_1328	chr1	54404261	54405761	+	34015	98488	NM_001033194	Gtf3c3	-0.055057564100936	0.923061160767113
					1329	Interval_1329	chr1	54437902	54439402	+	374	98488	NM_001033194	Gtf3c3	0.1323484216691	0.495624809062794
					1330	Interval_1330	chr1	54442996	54444496	+	-4720	98488	NM_001033194	Gtf3c3	-0.239896696179037	0.37677100301469
					1331	Interval_1331	chr1	54447885	54449385	+	-9609	98488	NM_001033194	Gtf3c3	-0.386920866205774	0.0570915872652793
					1332	Interval_1332	chr1	54466860	54468360	+	-28584	98488	NM_001033194	Gtf3c3	-0.329242850637295	0.551373061320709
					1333	Interval_1333	chr1	54473821	54475321	+	-35545	98488	NM_001033194	Gtf3c3	-0.113129555074939	0.82710905910863
					1334	Interval_1334	chr1	54491552	54493052	+	-53276	98488	NM_001033194	Gtf3c3	0.133830566788433	0.703596802266478
					1335	Interval_1335	chr1	54499815	54501315	+	57119	241062	NM_175508	Pgap1	-0.371887508157538	0.238155430713841
					1336	Interval_1336	chr1	54513059	54514559	+	43875	241062	NM_175508	Pgap1	-0.257203580194745	0.604020770287127
					1337	Interval_1337	chr1	54523002	54524502	+	33932	241062	NM_175508	Pgap1	0.0108994119523003	0.973863240199371
					1338	Interval_1338	chr1	54547943	54549443	+	8991	241062	NM_175508	Pgap1	-0.854262184303677	0.0279453013628891
					1339	Interval_1339	chr1	54556609	54558109	+	325	241062	NM_175508	Pgap1	0.0975796499093254	0.574485086876777
					1340	Interval_1340	chr1	54562903	54564403	+	-5969	241062	NM_175508	Pgap1	-0.0439461500878475	0.822017432721208
					1341	Interval_1341	chr1	54568367	54569867	+	-11433	241062	NM_175508	Pgap1	-0.186194209377531	0.30692748936375
					1342	Interval_1342	chr1	54584973	54586473	+	-28039	241062	NM_175508	Pgap1	-0.29542572080205	0.0137709828440142
					1343	Interval_1343	chr1	54600034	54601534	+	-43100	241062	NM_175508	Pgap1	-0.671653715863082	0.00422335795868395
					1344	Interval_1344	chr1	54603274	54604774	+	-46340	241062	NM_175508	Pgap1	-0.342237266353268	0.279087387709382
					1345	Interval_1345	chr1	54636345	54637845	+	-79411	241062	NM_175508	Pgap1	-0.108689713923089	0.860605504882023
					1346	Interval_1346	chr1	54646649	54648149	+	-89715	241062	NM_175508	Pgap1	-0.0622984651813481	0.759639877854638
					1347	Interval_1347	chr1	54665174	54666674	+	-108240	241062	NM_175508	Pgap1	0.0994823236657538	0.712339561114701
					1348	Interval_1348	chr1	54689861	54691361	+	-132927	241062	NM_175508	Pgap1	-0.227384851468412	0.482532981238394
					1349	Interval_1349	chr1	54705806	54707306	+	-148872	241062	NM_175508	Pgap1	-0.171407961477246	0.750996782405941
					1350	Interval_1350	chr1	54709871	54711371	+	-152937	241062	NM_175508	Pgap1	-0.275798975091036	0.337097068207813
					1351	Interval_1351	chr1	54712512	54714012	+	-155578	241062	NM_175508	Pgap1	0.108312409367574	0.841271918393073
					1352	Interval_1352	chr1	54747009	54748509	+	178628	329154	NM_001081433	Ankrd44	0.0318904273995827	0.879255958994812
					1353	Interval_1353	chr1	54749090	54750590	+	176547	329154	NM_001081433	Ankrd44	-0.277343248474633	0.438760111098438
					1354	Interval_1354	chr1	54753583	54755083	+	172054	329154	NM_001081433	Ankrd44	0.570986674554726	0.0978014728428005
					1355	Interval_1355	chr1	54755006	54756506	+	170631	329154	NM_001081433	Ankrd44	-0.0495071934798965	0.935078170473437
					1356	Interval_1356	chr1	54765417	54766917	+	160220	329154	NM_001081433	Ankrd44	0.128911031507792	0.628787485030608
					1357	Interval_1357	chr1	54773566	54775066	+	152071	329154	NM_001081433	Ankrd44	-0.262746752973745	0.472964817713321
					1358	Interval_1358	chr1	54794463	54795963	+	131174	329154	NM_001081433	Ankrd44	0.090985878081622	0.80877762162426
					1359	Interval_1359	chr1	54797777	54799277	+	127860	329154	NM_001081433	Ankrd44	0.0917503780287588	0.638012931857516
					1360	Interval_1360	chr1	54806954	54808454	+	118683	329154	NM_001081433	Ankrd44	-0.143216586042929	0.80971326048536
					1361	Interval_1361	chr1	54809428	54810928	+	116209	329154	NM_001081433	Ankrd44	0.0101436497361089	0.978819828825219
					1362	Interval_1362	chr1	54815938	54817438	+	109699	329154	NM_001081433	Ankrd44	0.367801885167301	0.29490143262183
					1363	Interval_1363	chr1	54825413	54826913	+	100224	329154	NM_001081433	Ankrd44	0.0103392503230351	0.986069969799486
					1364	Interval_1364	chr1	54828508	54830008	+	97129	329154	NM_001081433	Ankrd44	0.0411016398217337	0.922081886552292
					1365	Interval_1365	chr1	54831907	54833407	+	93730	329154	NM_001081433	Ankrd44	-0.0993114078828186	0.727845895260697
					1366	Interval_1366	chr1	54836577	54838077	+	89060	329154	NM_001081433	Ankrd44	0.251360968723175	0.0397044543499879
					1367	Interval_1367	chr1	54841015	54842515	+	84622	329154	NM_001081433	Ankrd44	0.217693765883193	0.223399529660637
					1368	Interval_1368	chr1	54843613	54845113	+	82024	329154	NM_001081433	Ankrd44	0.196734685282328	0.706537057622495
					1369	Interval_1369	chr1	54845864	54847364	+	79773	329154	NM_001081433	Ankrd44	-0.0446081226193672	0.876400832625368
					1370	Interval_1370	chr1	54859703	54861203	+	65934	329154	NM_001081433	Ankrd44	0.114419290872481	0.819887455496265
					1371	Interval_1371	chr1	54861821	54863321	+	63816	329154	NM_001081433	Ankrd44	-0.131099019620534	0.846175398333144
					1372	Interval_1372	chr1	54870123	54871623	+	55514	329154	NM_001081433	Ankrd44	-0.0482254710249359	0.869562488325557
					1373	Interval_1373	chr1	54876976	54878476	+	48661	329154	NM_001081433	Ankrd44	0.17616697626912	0.580025116454957
					1374	Interval_1374	chr1	54882135	54883635	+	43502	329154	NM_001081433	Ankrd44	-0.227366068165703	0.576416956784567
					1375	Interval_1375	chr1	54887690	54889190	+	37947	329154	NM_001081433	Ankrd44	-0.024471886452658	0.904247540757757
					1376	Interval_1376	chr1	54896884	54898384	+	28753	329154	NM_001081433	Ankrd44	0.188068907181495	0.194948643688423
					1377	Interval_1377	chr1	54903443	54904943	+	22194	329154	NM_001081433	Ankrd44	0.121941376730323	0.814406462063658
					1378	Interval_1378	chr1	54909906	54911406	+	15731	329154	NM_001081433	Ankrd44	0.0168732565355581	0.948188696245407
					1379	Interval_1379	chr1	54912910	54914410	+	12727	329154	NM_001081433	Ankrd44	0.0792203580572511	0.680138958250266
					1380	Interval_1380	chr1	54919272	54920772	+	6365	329154	NM_001081433	Ankrd44	0.233641164699656	0.123773448641648
					1381	Interval_1381	chr1	54922190	54923690	+	3447	329154	NM_001081433	Ankrd44	0.104904834854077	0.458206229795853
					1382	Interval_1382	chr1	54925135	54926635	+	502	329154	NM_001081433	Ankrd44	0.181749439003177	0.258927995977717
					1383	Interval_1383	chr1	54932661	54934161	+	-7024	329154	NM_001081433	Ankrd44	0.0642423338494794	0.799509870603912
					1384	Interval_1384	chr1	54934123	54935623	+	-8486	329154	NM_001081433	Ankrd44	0.154698457735035	0.45157563509459
					1385	Interval_1385	chr1	54943804	54945304	+	-18167	329154	NM_001081433	Ankrd44	-0.307913705471791	0.326500864676323
					1386	Interval_1386	chr1	54978628	54980128	+	48100	81898	NM_031179	Sf3b1	-0.158573500032853	0.480222215795899
					1387	Interval_1387	chr1	54981718	54983218	+	45010	81898	NM_031179	Sf3b1	-0.448524075383671	0.10339622887812
					1388	Interval_1388	chr1	54982577	54984077	+	44151	81898	NM_031179	Sf3b1	0.000182511701579615	0.999913112669419
					1389	Interval_1389	chr1	54991003	54992503	+	35725	81898	NM_031179	Sf3b1	-0.000930651508857515	0.999200141978036
					1390	Interval_1390	chr1	55007305	55008805	+	19423	81898	NM_031179	Sf3b1	0.0457190048454179	0.921750800164383
					1391	Interval_1391	chr1	55011647	55013147	+	15081	81898	NM_031179	Sf3b1	0.00426212172594334	0.991354011298279
					1392	Interval_1392	chr1	55022795	55024295	+	3933	81898	NM_031179	Sf3b1	-0.0174457658326981	0.965022574851556
					1393	Interval_1393	chr1	55025947	55027447	+	781	81898	NM_031179	Sf3b1	0.155879105668901	0.123077792922562
					1394	Interval_1394	chr1	55028003	55029503	+	-1275	81898	NM_031179	Sf3b1	-0.06836997919493	0.642108469521459
					1395	Interval_1395	chr1	55043710	55045210	+	-8310	67876	NM_026424	Coq10b	-0.163719912373846	0.52674851842913
					1396	Interval_1396	chr1	55048247	55049747	+	-3773	67876	NM_026424	Coq10b	0.296665251720067	0.252107402527089
					1397	Interval_1397	chr1	55051965	55053465	+	-55	67876	NM_026424	Coq10b	0.443290130145481	0.00112161240239411
					1398	Interval_1398	chr1	55057573	55059073	+	5553	67876	NM_026424	Coq10b	0.0266746536721253	0.949500716647571
					1399	Interval_1399	chr1	55062613	55064113	+	10593	67876	NM_026424	Coq10b	-0.565392100273462	0.21738739769377
					1400	Interval_1400	chr1	55063408	55064908	+	11388	67876	NM_026424	Coq10b	-0.270511817864254	0.620770100374222
					1401	Interval_1401	chr1	55074902	55076402	+	12280	15510	NM_010477	Hspd1	-0.273766347027015	0.203587897730403
					1402	Interval_1402	chr1	55086810	55088310	+	372	15510	NM_010477	Hspd1	0.259409533307494	0.0329445931688536
					1403	Interval_1403	chr1	55100510	55102010	+	-13017	15510	NM_010477	Hspd1	-0.583673098905061	0.117657108547687
					1404	Interval_1404	chr1	55130417	55131917	+	-78	19070	NM_025283	Mob4	0.28197141866988	0.0174823001699602
					1405	Interval_1405	chr1	55140375	55141875	+	9880	19070	NM_025283	Mob4	-0.124463184524161	0.648621823353511
					1406	Interval_1406	chr1	55160740	55162240	+	30245	19070	NM_025283	Mob4	0.0782099898483822	0.776792180477869
					1407	Interval_1407	chr1	55163226	55164726	+	32731	19070	NM_025283	Mob4	0.198265324656801	0.504633120853029
					1408	Interval_1408	chr1	55184847	55186347	+	41185	74013	NM_028713	Rftn2	-0.150830433602511	0.771490898054369
					1409	Interval_1409	chr1	55192162	55193662	+	33870	74013	NM_028713	Rftn2	-0.0944281432425053	0.770037135118969
					1410	Interval_1410	chr1	55201314	55202814	+	24718	74013	NM_028713	Rftn2	0.251313353199368	0.670213439643622
					1411	Interval_1411	chr1	55209213	55210713	+	16819	74013	NM_028713	Rftn2	0.155666106532983	0.381528239988562
					1412	Interval_1412	chr1	55214826	55216326	+	11206	74013	NM_028713	Rftn2	0.0355556201743542	0.8706552649888
					1413	Interval_1413	chr1	55226204	55227704	+	-172	74013	NM_028713	Rftn2	0.0848367685905779	0.680141377857683
					1414	Interval_1414	chr1	55237182	55238682	+	755	212679	NM_175439	Mars2	0.302515554167641	0.00499166169560088
					1415	Interval_1415	chr1	55245583	55247083	+	9156	212679	NM_175439	Mars2	-0.0377239123595723	0.958536201777462
					1416	Interval_1416	chr1	55334855	55336355	+	27123	75388	NM_029267	Boll	-0.160805193712373	0.678324395482342
					1417	Interval_1417	chr1	55362588	55364088	+	415	75388	NM_029267	Boll	0.355225807918078	0.204376109642306
					1418	Interval_1418	chr1	55382384	55383884	+	-19381	75388	NM_029267	Boll	0.00980179258999819	0.980430773968066
					1419	Interval_1419	chr1	55404741	55406241	+	-455	227120	NM_001114663	Plcl1	0.268669265067942	0.0441869203382804
					1420	Interval_1420	chr1	55412795	55414295	+	7599	227120	NM_001114663	Plcl1	0.293686100371726	0.523702833478556
					1421	Interval_1421	chr1	55418202	55419702	+	13006	227120	NM_001114663	Plcl1	-0.082302347274877	0.710868776741069
					1422	Interval_1422	chr1	55435989	55437489	+	30793	227120	NM_001114663	Plcl1	-0.128295032213875	0.751290725504482
					1423	Interval_1423	chr1	55487977	55489477	+	82781	227120	NM_001114663	Plcl1	0.123587420388012	0.580309900276329
					1424	Interval_1424	chr1	55505840	55507340	+	100644	227120	NM_001114663	Plcl1	0.203148652064302	0.194979730592144
					1425	Interval_1425	chr1	55511949	55513449	+	106753	227120	NM_001114663	Plcl1	-0.0925966693131972	0.693338318729154
					1426	Interval_1426	chr1	55524461	55525961	+	119265	227120	NM_001114663	Plcl1	-0.151130629466168	0.368253198313875
					1427	Interval_1427	chr1	55528193	55529693	+	122997	227120	NM_001114663	Plcl1	0.0400115635747553	0.85350981099668
					1428	Interval_1428	chr1	55552240	55553740	+	147044	227120	NM_001114663	Plcl1	-0.149819140256929	0.625449506098901
					1429	Interval_1429	chr1	55665569	55667069	+	260373	227120	NM_001114663	Plcl1	-0.23808679353829	0.387579959352569
					1430	Interval_1430	chr1	55733998	55735498	+	-196493	329159	NR_045837	9130227L01Rik	-0.0195414556750815	0.976593984602408
					1431	Interval_1431	chr1	55735577	55737077	+	-194914	329159	NR_045837	9130227L01Rik	0.0152051360629946	0.96513058893859
					1432	Interval_1432	chr1	55766029	55767529	+	-164462	329159	NR_045837	9130227L01Rik	-0.166524143789132	0.442092726423111
					1433	Interval_1433	chr1	55788041	55789541	+	-142450	329159	NR_045837	9130227L01Rik	5.61748033163096e-05	0.999999425402184
					1434	Interval_1434	chr1	55791874	55793374	+	-138617	329159	NR_045837	9130227L01Rik	-0.37326045029144	0.181764456775883
					1435	Interval_1435	chr1	55803452	55804952	+	-127039	329159	NR_045837	9130227L01Rik	-0.328919027014773	0.0834672442889917
					1436	Interval_1436	chr1	55806151	55807651	+	-124340	329159	NR_045837	9130227L01Rik	-0.317757992319688	0.0224873661222066
					1437	Interval_1437	chr1	55808005	55809505	+	-122486	329159	NR_045837	9130227L01Rik	-0.124970704631958	0.472273870347783
					1438	Interval_1438	chr1	55820337	55821837	+	-110154	329159	NR_045837	9130227L01Rik	-0.336897892925522	0.307438763090259
					1439	Interval_1439	chr1	55821834	55823334	+	-108657	329159	NR_045837	9130227L01Rik	-0.202817950607204	0.358118658217461
					1440	Interval_1440	chr1	55836899	55838399	+	-93592	329159	NR_045837	9130227L01Rik	-0.328250719721758	0.0396880949373047
					1441	Interval_1441	chr1	55873571	55875071	+	-56920	329159	NR_045837	9130227L01Rik	-0.108034757988392	0.612472095166851
					1442	Interval_1442	chr1	55885585	55887085	+	-44906	329159	NR_045837	9130227L01Rik	-0.0257918063578249	0.956132263843883
					1443	Interval_1443	chr1	55889948	55891448	+	-40543	329159	NR_045837	9130227L01Rik	-0.0080238994597814	0.988312243231123
					1444	Interval_1444	chr1	55899043	55900543	+	-31448	329159	NR_045837	9130227L01Rik	-0.171437624639929	0.797747097625595
					1445	Interval_1445	chr1	55903023	55904523	+	-27468	329159	NR_045837	9130227L01Rik	-0.259469471235945	0.0989083185132301
					1446	Interval_1446	chr1	55948738	55950238	+	18247	329159	NR_045837	9130227L01Rik	0.0865334271015544	0.8990157906947
					1447	Interval_1447	chr1	55957101	55958601	+	26610	329159	NR_045837	9130227L01Rik	0.0670696068458487	0.905790712860524
					1448	Interval_1448	chr1	55959559	55961059	+	29068	329159	NR_045837	9130227L01Rik	-0.133889000358145	0.76810960640052
					1449	Interval_1449	chr1	55982706	55984206	+	-35522	69356	NR_126075	1700003I22Rik	-0.039307564177864	0.93840829683951
					1450	Interval_1450	chr1	56088570	56090070	+	70342	69356	NR_126075	1700003I22Rik	0.58738542792995	0.169658557665342
					1451	Interval_1451	chr1	56191345	56192845	+	173117	69356	NR_126075	1700003I22Rik	-0.0946989576503558	0.87054933779793
					1452	Interval_1452	chr1	56624639	56626139	+	12062	71066	NM_027661	Hsfy2	-0.441180531156717	0.532005134349397
					1453	Interval_1453	chr1	56684190	56685690	+	-47489	71066	NM_027661	Hsfy2	-0.135900810021652	0.660231571011511
					1454	Interval_1454	chr1	56712720	56714220	+	-76019	71066	NM_027661	Hsfy2	-0.107224066015072	0.624941801828995
					1455	Interval_1455	chr1	56741141	56742641	+	-104440	71066	NM_027661	Hsfy2	-0.2058412695019	0.609031589681052
					1456	Interval_1456	chr1	56788663	56790163	+	-151962	71066	NM_027661	Hsfy2	-0.436337351574531	0.192715659933775
					1457	Interval_1457	chr1	56794219	56795719	+	-157518	71066	NM_027661	Hsfy2	-0.472986287655624	0.112764823563374
					1458	Interval_1458	chr1	56807901	56809401	+	162683	212712	NM_139146	Satb2	-0.296631961554198	0.773414356209606
					1459	Interval_1459	chr1	56833486	56834986	+	137098	212712	NM_139146	Satb2	-0.343279191351363	0.284281203838343
					1460	Interval_1460	chr1	56896887	56898387	+	73697	212712	NM_139146	Satb2	-0.649326002351658	0.0460974514034754
					1461	Interval_1461	chr1	56915498	56916998	+	55086	212712	NM_139146	Satb2	-0.579925919571844	0.0799773317004473
					1462	Interval_1462	chr1	56924265	56925765	+	46319	212712	NM_139146	Satb2	-0.439995809114482	0.176524480778407
					1463	Interval_1463	chr1	56942774	56944274	+	27810	212712	NM_139146	Satb2	-0.46714057378998	0.214810733272767
					1464	Interval_1464	chr1	56962372	56963872	+	8212	212712	NM_139146	Satb2	-1.09181457355302	0.021447507507777
					1465	Interval_1465	chr1	56970029	56971529	+	555	212712	NM_139146	Satb2	0.249262957770431	0.210291879398218
					1466	Interval_1466	chr1	56972023	56973523	+	1304	329160	NR_024325	9130024F11Rik	0.251384337681065	0.0728647645965525
					1467	Interval_1467	chr1	56976481	56977981	+	1419	212712	NM_139146	Satb2	0.392611803328399	0.00409019944574051
					1468	Interval_1468	chr1	56979784	56981284	+	-286	212712	NM_139146	Satb2	0.147602694923021	0.413627746700329
					1469	Interval_1469	chr1	57204826	57206326	+	9420	407809	NR_037990	BC055402	-0.359323416551472	0.295595295348674
					1470	Interval_1470	chr1	57369548	57371048	+	7246	75323	NR_037999	4930558J18Rik	-0.245279877489031	0.494072837595478
					1471	Interval_1471	chr1	57376814	57378314	+	-20	75323	NR_037999	4930558J18Rik	0.310550141534485	0.00613758143528533
					1472	Interval_1472	chr1	57391822	57393322	+	-13694	68115	NM_001081181	Maip1	-0.55185707288019	0.0869328066965454
					1473	Interval_1473	chr1	57393228	57394728	+	-12288	68115	NM_001081181	Maip1	0.147392242777053	0.481640279697202
					1474	Interval_1474	chr1	57405593	57407093	+	77	68115	NM_001081181	Maip1	0.246178210831246	0.0292756843082581
					1475	Interval_1475	chr1	57428733	57430233	+	-22809	68736	NM_001037742	Tyw5	-0.0914509064942092	0.644945609397961
					1476	Interval_1476	chr1	57471336	57472836	+	-65412	68736	NM_001037742	Tyw5	-0.777019308430902	0.00550361515500627
					1477	Interval_1477	chr1	57774118	57775618	+	7	67198	NM_144882	Spats2l	-0.545118922573977	0.215866975877724
					1478	Interval_1478	chr1	57836114	57837614	+	-8707	67198	NM_144882	Spats2l	-0.369216840764513	0.0660737710298283
					1479	Interval_1479	chr1	57848947	57850447	+	4126	67198	NM_144882	Spats2l	-1.12918698638289	0.00474025469264537
					1480	Interval_1480	chr1	57851834	57853334	+	7013	67198	NM_144882	Spats2l	-0.576738272336327	0.291014054879944
					1481	Interval_1481	chr1	57906095	57907595	+	61274	67198	NM_144882	Spats2l	-0.592963845688113	0.15937473531505
					1482	Interval_1482	chr1	57953768	57955268	+	15006	51960	NM_030211	Kctd18	-0.423856064727837	0.319540821988576
					1483	Interval_1483	chr1	57968829	57970329	+	-55	51960	NM_030211	Kctd18	0.179442341970901	0.130926353936192
					1484	Interval_1484	chr1	57976573	57978073	+	-7239	51960	NM_030211	Kctd18	-0.0450664356142121	0.907665368962863
					1485	Interval_1485	chr1	57982908	57984408	+	-1682	68549	NM_199007	Sgo2a	-0.355939221302311	0.268439202875673
					1486	Interval_1486	chr1	57994931	57996431	+	-293	68549	NM_199007	Sgo2a	0.289402664240006	0.0149752085765318
					1487	Interval_1487	chr1	58028976	58030476	+	-243	11761	NM_009676	Aox1	0.0309495318745693	0.87130419828777
					1488	Interval_1488	chr1	58030271	58031771	+	1052	11761	NM_009676	Aox1	-0.038011982394309	0.892339872832697
					1489	Interval_1489	chr1	58156015	58157515	+	43629	71724	NM_023617	Aox3	-0.132793959510815	0.747380288387439
					1490	Interval_1490	chr1	58209579	58211079	+	-68	71872	NM_023631	Aox4	-0.227657911854798	0.435792919199758
					1491	Interval_1491	chr1	58214592	58216092	+	4945	71872	NM_023631	Aox4	-0.646139633218169	0.0447461092609791
					1492	Interval_1492	chr1	58243682	58245182	+	-33894	213043	NM_001008419	Aox2	-0.272199126595083	0.432923795973872
					1493	Interval_1493	chr1	58270368	58271868	+	-7208	213043	NM_001008419	Aox2	0.0574671823107423	0.913959165401836
					1494	Interval_1494	chr1	58287700	58289200	+	10124	213043	NM_001008419	Aox2	-0.279092723870212	0.591515159711646
					1495	Interval_1495	chr1	58289232	58290732	+	11656	213043	NM_001008419	Aox2	0.202384445097441	0.166890897446043
					1496	Interval_1496	chr1	58295473	58296973	+	17897	213043	NM_001008419	Aox2	0.111965362804787	0.575852564658705
					1497	Interval_1497	chr1	58303185	58304685	+	25609	213043	NM_001008419	Aox2	0.377648486948399	0.0149019703729594
					1498	Interval_1498	chr1	58310442	58311942	+	32866	213043	NM_001008419	Aox2	-0.510357547071386	0.112152397018399
					1499	Interval_1499	chr1	58314850	58316350	+	37274	213043	NM_001008419	Aox2	0.0623124909489149	0.875742509331453
					1500	Interval_1500	chr1	58342814	58344314	+	-49334	66882	NM_025824	Bzw1	-0.0648707528024218	0.783307417484084
					1501	Interval_1501	chr1	58347899	58349399	+	-44249	66882	NM_025824	Bzw1	-0.0107476081340931	0.9669940556831
					1502	Interval_1502	chr1	58352580	58354080	+	-39568	66882	NM_025824	Bzw1	0.0187697000406081	0.976074015308593
					1503	Interval_1503	chr1	58358340	58359840	+	-33808	66882	NM_025824	Bzw1	0.272450739628921	0.0370970237827969
					1504	Interval_1504	chr1	58392005	58393505	+	-143	66882	NM_025824	Bzw1	0.254771188131605	0.0572437439490987
					1505	Interval_1505	chr1	58400735	58402235	+	8587	66882	NM_025824	Bzw1	0.234050617432988	0.580857210079695
					1506	Interval_1506	chr1	58408053	58409553	+	15285	12747	NM_009905	Clk1	-0.313892740848639	0.0144839131668401
					1507	Interval_1507	chr1	58415131	58416631	+	8207	12747	NM_009905	Clk1	-0.0631799415474014	0.81389992503959
					1508	Interval_1508	chr1	58422579	58424079	+	759	12747	NM_009905	Clk1	0.405894312461272	0.000232709000297773
					1509	Interval_1509	chr1	58444533	58446033	+	132	65102	NM_022988	Nif3l1	0.145757880890389	0.355789241375206
					1510	Interval_1510	chr1	58450026	58451526	+	-5290	70225	NM_027351	Ppil3	-0.205494093265151	0.213624785000473
					1511	Interval_1511	chr1	58459696	58461196	+	-14960	70225	NM_027351	Ppil3	0.14645197685841	0.79235625468454
					1512	Interval_1512	chr1	58497829	58499329	+	2847	18393	NM_008765	Orc2	0.428320578194136	0.477191352473957
					1513	Interval_1513	chr1	58503730	58505230	+	629	18393	NM_008765	Orc2	0.338645910578596	0.0034034951887218
					1514	Interval_1514	chr1	58561633	58563133	+	23771	213056	NM_172513	Fam126b	-0.162444433225911	0.656661849452001
					1515	Interval_1515	chr1	58575323	58576823	+	10081	213056	NM_172513	Fam126b	-0.546985886127001	0.215445134689333
					1516	Interval_1516	chr1	58578318	58579818	+	7086	213056	NM_172513	Fam126b	0.0838147620652095	0.888056386805721
					1517	Interval_1517	chr1	58585330	58586830	+	74	213056	NM_172513	Fam126b	0.286687515170306	0.0360669204531061
					1518	Interval_1518	chr1	58603112	58604612	+	17465	66495	NM_025597	Ndufb3	0.217881200042274	0.355778507260529
					1519	Interval_1519	chr1	58604494	58605994	+	18847	66495	NM_025597	Ndufb3	-0.443510331511013	0.17440260372842
					1520	Interval_1520	chr1	58617295	58618795	+	31648	66495	NM_025597	Ndufb3	0.119119202690386	0.440493738930217
					1521	Interval_1521	chr1	58627942	58629442	+	-23949	100504501	NR_045007	Gm20257	-0.0275960260368528	0.941650050101115
					1522	Interval_1522	chr1	58651911	58653411	+	20	100504501	NR_045007	Gm20257	0.0855322171832892	0.596028430320883
					1523	Interval_1523	chr1	58662576	58664076	+	10685	100504501	NR_045007	Gm20257	0.020658184525344	0.948000940383681
					1524	Interval_1524	chr1	58668958	58670458	+	17067	100504501	NR_045007	Gm20257	-0.151869674904779	0.458070462646473
					1525	Interval_1525	chr1	58677196	58678696	+	14499	108812	NM_175370	Flacc1	0.108440764314395	0.523662426069585
					1526	Interval_1526	chr1	58693015	58694515	+	-1320	108812	NM_175370	Flacc1	-0.0265686508465842	0.934286185323389
					1527	Interval_1527	chr1	58695166	58696666	+	73	108812	NM_175370	Flacc1	0.15472472708225	0.648458200119324
					1528	Interval_1528	chr1	58696855	58698355	+	-1616	108812	NM_175370	Flacc1	-0.0621538468431918	0.821056320266552
					1529	Interval_1529	chr1	58700089	58701589	+	-4850	108812	NM_175370	Flacc1	0.0539239382247347	0.881055650468498
					1530	Interval_1530	chr1	58710772	58712272	+	31	12633	NM_009805	Cflar	0.1850749893354	0.0919433305761631
					1531	Interval_1531	chr1	58712871	58714371	+	335	12633	NM_009805	Cflar	0.103176413777776	0.490021887288917
					1532	Interval_1532	chr1	58715491	58716991	+	2955	12633	NM_009805	Cflar	-0.345240706191222	0.0154159239387724
					1533	Interval_1533	chr1	58720403	58721903	+	7867	12633	NM_009805	Cflar	-0.29662201957839	0.00818114788790082
					1534	Interval_1534	chr1	58723101	58724601	+	-6701	12633	NM_009805	Cflar	-0.243164376199278	0.289336212326983
					1535	Interval_1535	chr1	58726190	58727690	+	-3612	12633	NM_009805	Cflar	0.0359083504445365	0.816292187584817
					1536	Interval_1536	chr1	58733639	58735139	+	3837	12633	NM_009805	Cflar	-0.2167328772598	0.380996249091526
					1537	Interval_1537	chr1	58742099	58743599	+	12297	12633	NM_009805	Cflar	0.180959451094468	0.168958636621108
					1538	Interval_1538	chr1	58751120	58752620	+	21318	12633	NM_009805	Cflar	-0.149443015951182	0.796174914904606
					1539	Interval_1539	chr1	58753531	58755031	+	23729	12633	NM_009805	Cflar	0.00490756992333651	0.992041099228423
					1540	Interval_1540	chr1	58754844	58756344	+	25042	12633	NM_009805	Cflar	-0.092542790782005	0.83891760274491
					1541	Interval_1541	chr1	58760771	58762271	+	30969	12633	NM_009805	Cflar	-0.0301287314643281	0.86351076674038
					1542	Interval_1542	chr1	58769303	58770803	+	-25321	12370	NM_009812	Casp8	-0.162452061199077	0.464455218471595
					1543	Interval_1543	chr1	58772980	58774480	+	-21644	12370	NM_009812	Casp8	-0.228757208471964	0.0606865258267417
					1544	Interval_1544	chr1	58794424	58795924	+	-200	12370	NM_009812	Casp8	0.151466096013708	0.209742617774592
					1545	Interval_1545	chr1	58796477	58797977	+	1853	12370	NM_009812	Casp8	-0.0262858124970652	0.912735562217914
					1546	Interval_1546	chr1	58801913	58803413	+	161	12370	NM_009812	Casp8	0.0793683410677952	0.542492557096515
					1547	Interval_1547	chr1	58810347	58811847	+	8595	12370	NM_009812	Casp8	-0.534931219408424	0.314988666619797
					1548	Interval_1548	chr1	58818357	58819857	+	16605	12370	NM_009812	Casp8	-0.568306830913954	0.0818546841277901
					1549	Interval_1549	chr1	58819511	58821011	+	17759	12370	NM_009812	Casp8	-0.488706264856833	0.335920372207336
					1550	Interval_1550	chr1	58822536	58824036	+	20784	12370	NM_009812	Casp8	-0.324147561940405	0.220279493380937
					1551	Interval_1551	chr1	58845441	58846941	+	43689	12370	NM_009812	Casp8	-0.0831757558003609	0.891976904182923
					1552	Interval_1552	chr1	58855918	58857418	+	54166	12370	NM_009812	Casp8	0.193925078408282	0.197332014162824
					1553	Interval_1553	chr1	58859681	58861181	+	57929	12370	NM_009812	Casp8	0.138834376539965	0.443160964304075
					1554	Interval_1554	chr1	58871986	58873486	+	70234	12370	NM_009812	Casp8	-0.430272517132095	0.217715083154764
					1555	Interval_1555	chr1	58896885	58898385	+	75847	70827	NM_172406	Trak2	-0.121414619241465	0.47072287875242
					1556	Interval_1556	chr1	58952675	58954175	+	20057	70827	NM_172406	Trak2	0.0855062321367579	0.59842773636203
					1557	Interval_1557	chr1	58955357	58956857	+	17375	70827	NM_172406	Trak2	-0.0306103255281278	0.925719930031002
					1558	Interval_1558	chr1	58957496	58958996	+	15236	70827	NM_172406	Trak2	0.0650294781022179	0.821263801962044
					1559	Interval_1559	chr1	58964399	58965899	+	8333	70827	NM_172406	Trak2	-0.499253090637636	0.112552563409322
					1560	Interval_1560	chr1	58972581	58974081	+	151	70827	NM_172406	Trak2	0.355051719909873	0.00316660828340353
					1561	Interval_1561	chr1	58992899	58994399	+	20127	227154	NM_172656	Stradb	-0.416236442484754	0.375596149338914
					1562	Interval_1562	chr1	58994607	58996107	+	21835	227154	NM_172656	Stradb	-0.0859776053238991	0.837116945828546
					1563	Interval_1563	chr1	59008425	59009925	+	35653	227154	NM_172656	Stradb	-0.117507307380444	0.798164779461974
					1564	Interval_1564	chr1	59047450	59048950	+	46693	73463	NM_026600	C2cd6	-0.662579157296022	0.324056441442345
					1565	Interval_1565	chr1	59119017	59120517	+	39	381259	NM_001033449	Tmem237	0.322819880921025	0.011704196006631
					1566	Interval_1566	chr1	59141917	59143417	+	18969	227157	NM_145143	Mpp4	0.16208780276354	0.589167508379595
					1567	Interval_1567	chr1	59143723	59145223	+	17163	227157	NM_145143	Mpp4	-0.0313897311558513	0.946075364776314
					1568	Interval_1568	chr1	59162388	59163888	+	251	227157	NM_145143	Mpp4	0.051418643140138	0.836630800834886
					1569	Interval_1569	chr1	59175751	59177251	+	-13112	227157	NM_145143	Mpp4	-0.172448686236844	0.606931958935577
					1570	Interval_1570	chr1	59181608	59183108	+	-18969	227157	NM_145143	Mpp4	-0.661984719347014	0.0615812456586625
					1571	Interval_1571	chr1	59192183	59193683	+	-29544	227157	NM_145143	Mpp4	-0.295677249244547	0.39795667783107
					1572	Interval_1572	chr1	59203724	59205224	+	32619	74018	NM_028717	Als2	-0.75446254516892	0.0477481310777393
					1573	Interval_1573	chr1	59213581	59215081	+	22762	74018	NM_028717	Als2	0.255022437870513	0.712281735984058
					1574	Interval_1574	chr1	59228617	59230117	+	7726	74018	NM_028717	Als2	-0.162715315052467	0.7652258161193
					1575	Interval_1575	chr1	59236680	59238180	+	-199	74018	NM_028717	Als2	0.251395813734233	0.00594995513913278
					1576	Interval_1576	chr1	59246906	59248406	+	-9250	271697	NM_001033373	Cdk15	-0.143145466458672	0.579104602847584
					1577	Interval_1577	chr1	59255730	59257230	+	-426	271697	NM_001033373	Cdk15	0.0741101258321057	0.758279227162134
					1578	Interval_1578	chr1	59268342	59269842	+	12186	271697	NM_001033373	Cdk15	-0.23103065963707	0.550065585755127
					1579	Interval_1579	chr1	59270946	59272446	+	14790	271697	NM_001033373	Cdk15	0.020388490148861	0.939162015000293
					1580	Interval_1580	chr1	59283905	59285405	+	27749	271697	NM_001033373	Cdk15	0.0708067294878032	0.853636336612612
					1581	Interval_1581	chr1	59285452	59286952	+	29296	271697	NM_001033373	Cdk15	-0.152388092637998	0.68340722245535
					1582	Interval_1582	chr1	59288050	59289550	+	31894	271697	NM_001033373	Cdk15	-0.810133300994442	0.0180962389866466
					1583	Interval_1583	chr1	59290863	59292363	+	34707	271697	NM_001033373	Cdk15	-0.275055795031692	0.371158348673529
					1584	Interval_1584	chr1	59314339	59315839	+	58183	271697	NM_001033373	Cdk15	-0.112659182552601	0.6259822242867
					1585	Interval_1585	chr1	59315906	59317406	+	59750	271697	NM_001033373	Cdk15	0.17878187130444	0.0935999207245971
					1586	Interval_1586	chr1	59340021	59341521	+	83865	271697	NM_001033373	Cdk15	0.250404071290654	0.502698689159071
					1587	Interval_1587	chr1	59372147	59373647	+	-109250	14369	NM_008057	Fzd7	0.0791520620492744	0.888056386805721
					1588	Interval_1588	chr1	59398875	59400375	+	-82522	14369	NM_008057	Fzd7	0.77057427595173	1.42587404158551e-05
					1589	Interval_1589	chr1	59400792	59402292	+	-80605	14369	NM_008057	Fzd7	0.991649868378772	2.87072735982251e-06
					1590	Interval_1590	chr1	59410138	59411638	+	-71259	14369	NM_008057	Fzd7	0.0554741696974255	0.931621757396709
					1591	Interval_1591	chr1	59420202	59421702	+	-61195	14369	NM_008057	Fzd7	-0.471694792655637	0.390458494542365
					1592	Interval_1592	chr1	59426070	59427570	+	-55327	14369	NM_008057	Fzd7	0.0572978020968842	0.905852714116403
					1593	Interval_1593	chr1	59443559	59445059	+	-37838	14369	NM_008057	Fzd7	0.264416414060196	0.282309008045864
					1594	Interval_1594	chr1	59445164	59446664	+	-36233	14369	NM_008057	Fzd7	-0.104282567325547	0.823054565879422
					1595	Interval_1595	chr1	59451092	59452592	+	-30305	14369	NM_008057	Fzd7	-0.0756804498422889	0.9494769522494
					1596	Interval_1596	chr1	59458213	59459713	+	-23184	14369	NM_008057	Fzd7	0.398620966285587	0.00328997532720794
					1597	Interval_1597	chr1	59464192	59465692	+	-17205	14369	NM_008057	Fzd7	0.152910799381484	0.466335643906029
					1598	Interval_1598	chr1	59468728	59470228	+	-12669	14369	NM_008057	Fzd7	-0.0948078019692291	0.839857363327021
					1599	Interval_1599	chr1	59474600	59476100	+	-6797	14369	NM_008057	Fzd7	-0.377496615299518	0.0595198008335773
					1600	Interval_1600	chr1	59481557	59483057	+	160	14369	NM_008057	Fzd7	0.349597798976819	0.0075124303970511
					1601	Interval_1601	chr1	59486854	59488354	+	5457	14369	NM_008057	Fzd7	0.00260876418804768	0.995390495411045
					1602	Interval_1602	chr1	59495521	59497021	+	14124	14369	NM_008057	Fzd7	-0.273584722794566	0.266450655204808
					1603	Interval_1603	chr1	59498512	59500012	+	-17002	381260	NM_001013771	Gm973	-0.100302693420107	0.881318245304653
					1604	Interval_1604	chr1	59571506	59573006	+	47962	381260	NM_001013771	Gm973	-0.0649848884993648	0.949627388896612
					1605	Interval_1605	chr1	59583686	59585186	+	60142	381260	NM_001013771	Gm973	-0.125220259881081	0.539642466219955
					1606	Interval_1606	chr1	59592497	59593997	+	68953	381260	NM_001013771	Gm973	-0.108558024997818	0.606160103052449
					1607	Interval_1607	chr1	59607875	59609375	+	62209	22218	NM_009460	Sumo1	-0.46539282609441	0.0523651545367935
					1608	Interval_1608	chr1	59613041	59614541	+	57043	22218	NM_009460	Sumo1	0.0807101578825225	0.833056499371986
					1609	Interval_1609	chr1	59622547	59624047	+	47537	22218	NM_009460	Sumo1	0.175133547150599	0.432327942122731
					1610	Interval_1610	chr1	59633098	59634598	+	36986	22218	NM_009460	Sumo1	0.0413947570156901	0.901515098873707
					1611	Interval_1611	chr1	59646204	59647704	+	23880	22218	NM_009460	Sumo1	-0.444269319121462	0.0301605289526917
					1612	Interval_1612	chr1	59652457	59653957	+	17627	22218	NM_009460	Sumo1	-0.240687066369337	0.567944705828601
					1613	Interval_1613	chr1	59655895	59657395	+	14189	22218	NM_009460	Sumo1	-0.101204423878227	0.815538723863431
					1614	Interval_1614	chr1	59657587	59659087	+	12497	22218	NM_009460	Sumo1	-0.468416811914622	0.0365167195264203
					1615	Interval_1615	chr1	59669571	59671071	+	513	22218	NM_009460	Sumo1	0.348633204738225	0.00356416754246407
					1616	Interval_1616	chr1	59684378	59685878	+	122	55989	NM_018868	Nop58	0.320507996213343	0.00976002006361549
					1617	Interval_1617	chr1	59700955	59702455	+	-3103	100217421	NR_028521	Snord11	0.0097799846787085	0.984123260422995
					1618	Interval_1618	chr1	59703166	59704666	+	-892	100217421	NR_028521	Snord11	0.00496298253702916	0.987981708014307
					1619	Interval_1619	chr1	59718694	59720194	+	14636	100217421	NR_028521	Snord11	-0.105357555188703	0.57818581100251
					1620	Interval_1620	chr1	59748626	59750126	+	-14903	12168	NM_007561	Bmpr2	-0.0944819032689585	0.840732648575695
					1621	Interval_1621	chr1	59754520	59756020	+	-9009	12168	NM_007561	Bmpr2	-0.212215082069314	0.517635301071232
					1622	Interval_1622	chr1	59763296	59764796	+	-233	12168	NM_007561	Bmpr2	0.226002599993705	0.0525983753709695
					1623	Interval_1623	chr1	59811836	59813336	+	48307	12168	NM_007561	Bmpr2	0.0414966661873081	0.935582823304073
					1624	Interval_1624	chr1	59817040	59818540	+	53511	12168	NM_007561	Bmpr2	-0.417709608644973	0.344616043348647
					1625	Interval_1625	chr1	59829389	59830889	+	65860	12168	NM_007561	Bmpr2	-0.146101051614679	0.655943651129053
					1626	Interval_1626	chr1	59862033	59863533	+	-50223	72750	NM_001037725	Fam117b	-0.241953443523271	0.59407069450871
					1627	Interval_1627	chr1	59882733	59884233	+	-29523	72750	NM_001037725	Fam117b	-0.065034896463701	0.816687477456474
					1628	Interval_1628	chr1	59894746	59896246	+	-17510	72750	NM_001037725	Fam117b	0.0818094484000818	0.732460928368111
					1629	Interval_1629	chr1	59903231	59904731	+	-9025	72750	NM_001037725	Fam117b	-0.209215219867198	0.618844155596657
					1630	Interval_1630	chr1	59906400	59907900	+	-5856	72750	NM_001037725	Fam117b	0.0954911286280557	0.725434188392038
					1631	Interval_1631	chr1	59912033	59913533	+	-223	72750	NM_001037725	Fam117b	0.295039791827173	0.0494782695059959
					1632	Interval_1632	chr1	59913036	59914536	+	780	72750	NM_001037725	Fam117b	0.218146333451026	0.166374168787703
					1633	Interval_1633	chr1	59914936	59916436	+	2680	72750	NM_001037725	Fam117b	0.0779535566319445	0.805518470371872
					1634	Interval_1634	chr1	59922332	59923832	+	10076	72750	NM_001037725	Fam117b	-0.0190894876530897	0.966564135926416
					1635	Interval_1635	chr1	59949632	59951132	+	37376	72750	NM_001037725	Fam117b	-0.152650078062182	0.870647270391672
					1636	Interval_1636	chr1	59950308	59951808	+	38052	72750	NM_001037725	Fam117b	-0.190810411957291	0.763404622841774
					1637	Interval_1637	chr1	59951893	59953393	+	39637	72750	NM_001037725	Fam117b	-0.163804118957014	0.604360995606993
					1638	Interval_1638	chr1	59962722	59964222	+	50466	72750	NM_001037725	Fam117b	-0.187606894222778	0.651309911541009
					1639	Interval_1639	chr1	59965669	59967169	+	53413	72750	NM_001037725	Fam117b	-0.15724835716769	0.508829033638894
					1640	Interval_1640	chr1	59996703	59998203	+	45669	70375	NM_027407	Ica1l	-0.181203395190555	0.618118481755947
					1641	Interval_1641	chr1	59999656	60001156	+	42716	70375	NM_027407	Ica1l	0.0613223715770327	0.837922434356966
					1642	Interval_1642	chr1	60015426	60016926	+	26946	70375	NM_027407	Ica1l	-0.26952910131199	0.0563545902710146
					1643	Interval_1643	chr1	60041897	60043397	+	475	70375	NM_027407	Ica1l	0.331967968906291	0.0786768227319215
					1644	Interval_1644	chr1	60069835	60071335	+	27322	57750	NM_021312	Wdr12	0.398381819581563	0.0150499498414183
					1645	Interval_1645	chr1	60097063	60098563	+	94	57750	NM_021312	Wdr12	0.290965335875272	0.00219042468295367
					1646	Interval_1646	chr1	60103768	60105268	+	-3565	241066	NM_139150	Carf	-0.294279893062368	0.406165090968071
					1647	Interval_1647	chr1	60157664	60159164	+	-22185	269198	NM_173444	Nbeal1	-0.239720797009431	0.0835346420686285
					1648	Interval_1648	chr1	60165788	60167288	+	-14061	269198	NM_173444	Nbeal1	-0.0424674674972097	0.95901263917634
					1649	Interval_1649	chr1	60172403	60173903	+	-7446	269198	NM_173444	Nbeal1	-0.0985526078643226	0.740960879143513
					1650	Interval_1650	chr1	60173592	60175092	+	-6257	269198	NM_173444	Nbeal1	-0.03735805937477	0.957575207941781
					1651	Interval_1651	chr1	60179244	60180744	+	-605	269198	NM_173444	Nbeal1	0.283054475794101	0.0178015672420077
					1652	Interval_1652	chr1	60187634	60189134	+	7785	269198	NM_173444	Nbeal1	-0.159770298427728	0.597251767685147
					1653	Interval_1653	chr1	60195963	60197463	+	16114	269198	NM_173444	Nbeal1	0.161461653081816	0.759889283592451
					1654	Interval_1654	chr1	60219575	60221075	+	39726	269198	NM_173444	Nbeal1	-0.0529181515356019	0.909348771650353
					1655	Interval_1655	chr1	60226805	60228305	+	46956	269198	NM_173444	Nbeal1	-0.311987224030805	0.606231454046729
					1656	Interval_1656	chr1	60232378	60233878	+	52529	269198	NM_173444	Nbeal1	-0.235657556013462	0.58805659083877
					1657	Interval_1657	chr1	60239513	60241013	+	59664	269198	NM_173444	Nbeal1	-0.251004825451841	0.499520693833302
					1658	Interval_1658	chr1	60271669	60273169	+	-70881	77951	NM_030013	Cyp20a1	0.00996275004096036	0.984884964744321
					1659	Interval_1659	chr1	60342365	60343865	+	-185	77951	NM_030013	Cyp20a1	0.250615611488349	0.0581461090622952
					1660	Interval_1660	chr1	60375760	60377260	+	-33109	329165	NM_198127	Abi2	-0.418269326517623	0.12738754535227
					1661	Interval_1661	chr1	60401034	60402534	+	-7835	329165	NM_198127	Abi2	-0.339572636204168	0.359902860194361
					1662	Interval_1662	chr1	60408849	60410349	+	-20	329165	NM_198127	Abi2	0.239589961394984	0.0473485571596146
					1663	Interval_1663	chr1	60421686	60423186	+	12817	329165	NM_198127	Abi2	-0.491166526772761	0.106399663262822
					1664	Interval_1664	chr1	60423276	60424776	+	14407	329165	NM_198127	Abi2	-0.0716400709254343	0.85020492243964
					1665	Interval_1665	chr1	60424935	60426435	+	16066	329165	NM_198127	Abi2	-0.236802742480832	0.420944074599342
					1666	Interval_1666	chr1	60425779	60427279	+	16910	329165	NM_198127	Abi2	-0.0761948525726134	0.917361594240935
					1667	Interval_1667	chr1	60427852	60429352	+	18983	329165	NM_198127	Abi2	-0.035665159446412	0.912930836796431
					1668	Interval_1668	chr1	60446698	60448198	+	37829	329165	NM_198127	Abi2	-0.17277279283169	0.508410153538719
					1669	Interval_1669	chr1	60451106	60452606	+	42237	329165	NM_198127	Abi2	0.0593769960505171	0.932621321543189
					1670	Interval_1670	chr1	60459962	60461462	+	51093	329165	NM_198127	Abi2	0.297442084469878	0.161826828179877
					1671	Interval_1671	chr1	60477481	60478981	+	68612	329165	NM_198127	Abi2	-0.120371681395613	0.820732247936985
					1672	Interval_1672	chr1	60485208	60486708	+	76339	329165	NM_198127	Abi2	-0.0423211140643525	0.93450068624145
					1673	Interval_1673	chr1	60502615	60504115	+	63400	77300	NM_001045513	Raph1	-0.355068211201635	0.190648972342671
					1674	Interval_1674	chr1	60518823	60520323	+	47192	77300	NM_001045513	Raph1	0.0936086295028164	0.850335440170617
					1675	Interval_1675	chr1	60529510	60531010	+	36505	77300	NM_001045513	Raph1	-0.21746676842259	0.483673172243717
					1676	Interval_1676	chr1	60532740	60534240	+	33275	77300	NM_001045513	Raph1	-0.320383377696459	0.351466721470454
					1677	Interval_1677	chr1	60534079	60535579	+	31936	77300	NM_001045513	Raph1	-0.117880459608364	0.763940827758733
					1678	Interval_1678	chr1	60536090	60537590	+	29925	77300	NM_001045513	Raph1	-0.206143848816066	0.489825538940655
					1679	Interval_1679	chr1	60538844	60540344	+	27171	77300	NM_001045513	Raph1	-0.178819489372099	0.495910579434354
					1680	Interval_1680	chr1	60549941	60551441	+	16074	77300	NM_001045513	Raph1	-0.329488271533378	0.336810056841641
					1681	Interval_1681	chr1	60556183	60557683	+	9832	77300	NM_001045513	Raph1	-0.64725119418297	0.198527048261393
					1682	Interval_1682	chr1	60565490	60566990	+	525	77300	NM_001045513	Raph1	0.219933481167102	0.0839368904703971
					1683	Interval_1683	chr1	60579117	60580617	+	-13102	77300	NM_001045513	Raph1	0.0963919659962805	0.525024675342655
					1684	Interval_1684	chr1	60598250	60599750	+	-32235	77300	NM_001045513	Raph1	-0.0163358300289371	0.955062727787755
					1685	Interval_1685	chr1	60612900	60614400	+	-46885	77300	NM_001045513	Raph1	-0.10208602364687	0.810106448477811
					1686	Interval_1686	chr1	60614919	60616419	+	-48904	77300	NM_001045513	Raph1	-0.134483495936007	0.662363729244865
					1687	Interval_1687	chr1	60616214	60617714	+	-50199	77300	NM_001045513	Raph1	-0.242603936225721	0.54888217976105
					1688	Interval_1688	chr1	60621363	60622863	+	-55348	77300	NM_001045513	Raph1	-0.0656868238498121	0.764616929718475
					1689	Interval_1689	chr1	60626736	60628236	+	-60721	77300	NM_001045513	Raph1	0.177833290237759	0.223920225236043
					1690	Interval_1690	chr1	60636041	60637541	+	-70026	77300	NM_001045513	Raph1	0.0125734079569994	0.980430773968066
					1691	Interval_1691	chr1	60640578	60642078	+	-74563	77300	NM_001045513	Raph1	-0.425161710707696	0.348116852659928
					1692	Interval_1692	chr1	60651721	60653221	+	-85706	77300	NM_001045513	Raph1	-0.394027421073891	0.0369384278908644
					1693	Interval_1693	chr1	60656405	60657905	+	-89233	12487	NM_007642	Cd28	-0.0687473377751266	0.831568648829142
					1694	Interval_1694	chr1	60657566	60659066	+	-88072	12487	NM_007642	Cd28	0.0637549820192616	0.848632586253957
					1695	Interval_1695	chr1	60661708	60663208	+	-83930	12487	NM_007642	Cd28	0.135298131041059	0.719253004345927
					1696	Interval_1696	chr1	60668369	60669869	+	-77269	12487	NM_007642	Cd28	-0.0352730223729421	0.925271291419209
					1697	Interval_1697	chr1	60695658	60697158	+	-49980	12487	NM_007642	Cd28	-0.127033377065583	0.649899587806416
					1698	Interval_1698	chr1	60717593	60719093	+	-28045	12487	NM_007642	Cd28	-0.133852795597273	0.618150401862849
					1699	Interval_1699	chr1	60743338	60744838	+	-2300	12487	NM_007642	Cd28	-0.00778681172846865	0.981538625079358
					1700	Interval_1700	chr1	60745396	60746896	+	-242	12487	NM_007642	Cd28	0.130619756536585	0.355918093956629
					1701	Interval_1701	chr1	60756284	60757784	+	10646	12487	NM_007642	Cd28	-0.204460119206723	0.595546300581843
					1702	Interval_1702	chr1	60758720	60760220	+	13082	12487	NM_007642	Cd28	-0.193407526991667	0.467157547934192
					1703	Interval_1703	chr1	60769411	60770911	+	23773	12487	NM_007642	Cd28	-0.26775260993152	0.499527654599499
					1704	Interval_1704	chr1	60772596	60774096	+	26958	12487	NM_007642	Cd28	-0.0756603121534093	0.870395596945059
					1705	Interval_1705	chr1	60799034	60800534	+	53396	12487	NM_007642	Cd28	0.152088665376117	0.684598373361704
					1706	Interval_1706	chr1	60803096	60804596	+	57458	12487	NM_007642	Cd28	-0.0213479928266395	0.947624340322893
					1707	Interval_1707	chr1	60811039	60812539	+	65401	12487	NM_007642	Cd28	-0.156504444626498	0.701386386314354
					1708	Interval_1708	chr1	60823426	60824926	+	77788	12487	NM_007642	Cd28	-0.117358240531451	0.753665193653289
					1709	Interval_1709	chr1	60825033	60826533	+	79395	12487	NM_007642	Cd28	0.325853019153888	0.405496902149415
					1710	Interval_1710	chr1	60832668	60834168	+	-75607	12477	NM_009843	Ctla4	0.049329245210036	0.968128651362946
					1711	Interval_1711	chr1	60851448	60852948	+	-56827	12477	NM_009843	Ctla4	-0.0897425163248143	0.623373322797898
					1712	Interval_1712	chr1	60853428	60854928	+	-54847	12477	NM_009843	Ctla4	-0.0999514870066612	0.89124223542955
					1713	Interval_1713	chr1	60856837	60858337	+	-51438	12477	NM_009843	Ctla4	-0.0585577198609254	0.90417535513004
					1714	Interval_1714	chr1	60859517	60861017	+	-48758	12477	NM_009843	Ctla4	0.0675286926120091	0.810713448013615
					1715	Interval_1715	chr1	60862354	60863854	+	-45921	12477	NM_009843	Ctla4	0.190879012416661	0.413617240269959
					1716	Interval_1716	chr1	60864313	60865813	+	-43962	12477	NM_009843	Ctla4	-0.147716687986093	0.578913400634783
					1717	Interval_1717	chr1	60867606	60869106	+	-40669	12477	NM_009843	Ctla4	-0.204142431115939	0.585063805105244
					1718	Interval_1718	chr1	60898401	60899901	+	-9874	12477	NM_009843	Ctla4	-0.0122412062994019	0.976657018862436
					1719	Interval_1719	chr1	60912304	60913804	+	4029	12477	NM_009843	Ctla4	0.00166815227696396	0.997367678154267
					1720	Interval_1720	chr1	60915320	60916820	+	7045	12477	NM_009843	Ctla4	0.250241216185909	0.109355334792896
					1721	Interval_1721	chr1	60929902	60931402	+	21627	12477	NM_009843	Ctla4	-0.141323192255443	0.73736872518482
					1722	Interval_1722	chr1	60936558	60938058	+	28283	12477	NM_009843	Ctla4	-0.00690048035520171	0.980699040139579
					1723	Interval_1723	chr1	60939995	60941495	+	31720	12477	NM_009843	Ctla4	-0.0787475450592049	0.632479909350463
					1724	Interval_1724	chr1	60953844	60955344	+	-23320	54167	NM_017480	Icos	-0.0842543183384993	0.825272528059875
					1725	Interval_1725	chr1	60959901	60961401	+	-17263	54167	NM_017480	Icos	0.248530475289361	0.0400963732039972
					1726	Interval_1726	chr1	60973948	60975448	+	-3216	54167	NM_017480	Icos	-0.157967849510718	0.441731386913294
					1727	Interval_1727	chr1	61134760	61136260	+	157596	54167	NM_017480	Icos	-0.242162999179966	0.730717319991841
					1728	Interval_1728	chr1	61180328	61181828	+	-197354	77341	NR_040483	9530026F06Rik	-0.125924784878036	0.614213312299507
					1729	Interval_1729	chr1	61350130	61351630	+	-27552	77341	NR_040483	9530026F06Rik	-0.170628758239869	0.714861109800713
					1730	Interval_1730	chr1	61373004	61374504	+	-4678	77341	NR_040483	9530026F06Rik	0.0124423265138646	0.982302168031453
					1731	Interval_1731	chr1	61376223	61377723	+	-1459	77341	NR_040483	9530026F06Rik	-0.116709852969896	0.711975459562918
					1732	Interval_1732	chr1	61402129	61403629	+	24447	77341	NR_040483	9530026F06Rik	0.0365252227521738	0.927072227349878
					1733	Interval_1733	chr1	61638183	61639683	+	109	72823	NM_001081050	Pard3b	-0.22938078783293	0.516501744878347
					1734	Interval_1734	chr1	61689912	61691412	+	51838	72823	NM_001081050	Pard3b	-0.829899725654589	0.00338050663934186
					1735	Interval_1735	chr1	61708998	61710498	+	70924	72823	NM_001081050	Pard3b	-1.06832698039257	0.00264777602826596
					1736	Interval_1736	chr1	61770825	61772325	+	132751	72823	NM_001081050	Pard3b	-0.309038157497282	0.172824212725392
					1737	Interval_1737	chr1	61926978	61928478	+	208381	105243940	NR_151537	Pard3bos2	-0.695561707120487	0.0697745530855338
					1738	Interval_1738	chr1	62050630	62052130	+	84729	105243940	NR_151537	Pard3bos2	-0.703603813621753	0.0779383372209885
					1739	Interval_1739	chr1	62148075	62149575	+	-12716	105243940	NR_151537	Pard3bos2	-0.447909571706189	0.121683845512901
					1740	Interval_1740	chr1	62149748	62151248	+	-14389	105243940	NR_151537	Pard3bos2	-0.42709731701417	0.203056698912352
					1741	Interval_1741	chr1	62174430	62175930	+	-39071	105243940	NR_151537	Pard3bos2	-0.716800811654653	7.98969440902178e-05
					1742	Interval_1742	chr1	62191336	62192836	+	-55977	105243940	NR_151537	Pard3bos2	-0.453540619997358	0.122306462982451
					1743	Interval_1743	chr1	62200323	62201823	+	-64964	105243940	NR_151537	Pard3bos2	-1.15133724459238	5.35444152368004e-05
					1744	Interval_1744	chr1	62228095	62229595	+	-92736	105243940	NR_151537	Pard3bos2	-0.594463448397979	0.00025151543536206
					1745	Interval_1745	chr1	62241479	62242979	+	-106120	105243940	NR_151537	Pard3bos2	-0.568484643244289	0.0241744632051072
					1746	Interval_1746	chr1	62243815	62245315	+	-108456	105243940	NR_151537	Pard3bos2	-0.134672197740125	0.813283022682414
					1747	Interval_1747	chr1	62282500	62284000	+	-147141	105243940	NR_151537	Pard3bos2	-0.612835743885796	0.00271599853009521
					1748	Interval_1748	chr1	62306398	62307898	+	-171039	105243940	NR_151537	Pard3bos2	-0.846529981341854	0.00413308311700043
					1749	Interval_1749	chr1	62371958	62373458	+	-236599	105243940	NR_151537	Pard3bos2	-1.05034328409859	0.00264339356852219
					1750	Interval_1750	chr1	62391897	62393397	+	-256538	105243940	NR_151537	Pard3bos2	-0.892954727012536	0.000534013643938627
					1751	Interval_1751	chr1	62482310	62483810	+	-220257	18187	NM_010939	Nrp2	-0.178090516125981	0.532005134349397
					1752	Interval_1752	chr1	62520614	62522114	+	-181953	18187	NM_010939	Nrp2	0.0110144442482813	0.986942411206335
					1753	Interval_1753	chr1	62547996	62549496	+	-154571	18187	NM_010939	Nrp2	-0.46943980077869	0.409565352989136
					1754	Interval_1754	chr1	62550505	62552005	+	-152062	18187	NM_010939	Nrp2	-0.150863040664856	0.837263303816747
					1755	Interval_1755	chr1	62551545	62553045	+	-151022	18187	NM_010939	Nrp2	-0.686002872469419	0.28338870799411
					1756	Interval_1756	chr1	62591082	62592582	+	-111485	18187	NM_010939	Nrp2	-0.072944548753029	0.897541099657723
					1757	Interval_1757	chr1	62593916	62595416	+	-108651	18187	NM_010939	Nrp2	-0.836034505193075	0.00623771013878465
					1758	Interval_1758	chr1	62603829	62605329	+	-98738	18187	NM_010939	Nrp2	-0.754127748847241	0.195984401537745
					1759	Interval_1759	chr1	62620763	62622263	+	-81804	18187	NM_010939	Nrp2	-0.570783195821418	0.0679499204694536
					1760	Interval_1760	chr1	62664229	62665729	+	-38338	18187	NM_010939	Nrp2	-0.0370245264052086	0.951129372084006
					1761	Interval_1761	chr1	62678323	62679823	+	-24244	18187	NM_010939	Nrp2	0.00362392237614056	0.987563972469429
					1762	Interval_1762	chr1	62688483	62689983	+	-14084	18187	NM_010939	Nrp2	-0.255788657878667	0.540772646361307
					1763	Interval_1763	chr1	62690313	62691813	+	-12254	18187	NM_010939	Nrp2	0.204442265551352	0.435170187865587
					1764	Interval_1764	chr1	62696022	62697522	+	-6545	18187	NM_010939	Nrp2	0.0570575290556972	0.795611985119086
					1765	Interval_1765	chr1	62700319	62701819	+	-2248	18187	NM_010939	Nrp2	0.150131144020138	0.358727986256153
					1766	Interval_1766	chr1	62703804	62705304	+	1237	18187	NM_010939	Nrp2	0.165317121031827	0.284400312466338
					1767	Interval_1767	chr1	62714160	62715660	+	11593	18187	NM_010939	Nrp2	-0.252244350747515	0.180163375503491
					1768	Interval_1768	chr1	62719342	62720842	+	16775	18187	NM_010939	Nrp2	-0.0340840834501106	0.855784802693349
					1769	Interval_1769	chr1	62720899	62722399	+	18332	18187	NM_010939	Nrp2	-0.0261380171904621	0.895148117670327
					1770	Interval_1770	chr1	62723903	62725403	+	21336	18187	NM_010939	Nrp2	0.112413862288189	0.422443226480191
					1771	Interval_1771	chr1	62735722	62737222	+	33155	18187	NM_010939	Nrp2	0.054827683821783	0.884562223771011
					1772	Interval_1772	chr1	62750172	62751672	+	43810	74992	NR_040601	4930487H11Rik	0.0590315295069563	0.708151867551823
					1773	Interval_1773	chr1	62759138	62760638	+	34844	74992	NR_040601	4930487H11Rik	-0.0431394608214175	0.871531279858508
					1774	Interval_1774	chr1	62763087	62764587	+	30895	74992	NR_040601	4930487H11Rik	0.169561625166485	0.598563992028733
					1775	Interval_1775	chr1	62765766	62767266	+	28216	74992	NR_040601	4930487H11Rik	-0.0648236922803796	0.801823197095345
					1776	Interval_1776	chr1	62769769	62771269	+	24213	74992	NR_040601	4930487H11Rik	-0.051039541751021	0.745642498421066
					1777	Interval_1777	chr1	62773261	62774761	+	20721	74992	NR_040601	4930487H11Rik	-0.154270853365915	0.498230488267742
					1778	Interval_1778	chr1	62778789	62780289	+	15193	74992	NR_040601	4930487H11Rik	0.0371104225762744	0.930355406113268
					1779	Interval_1779	chr1	62782683	62784183	+	11299	74992	NR_040601	4930487H11Rik	0.244687066864438	0.393929272794327
					1780	Interval_1780	chr1	62785407	62786907	+	8575	74992	NR_040601	4930487H11Rik	0.027443262632421	0.926161050077351
					1781	Interval_1781	chr1	62794398	62795898	+	-416	74992	NR_040601	4930487H11Rik	0.109712042031932	0.665561662242884
					1782	Interval_1782	chr1	62799732	62801232	+	-5750	74992	NR_040601	4930487H11Rik	0.0302646469832684	0.938663793536372
					1783	Interval_1783	chr1	62808166	62809666	+	-14184	74992	NR_040601	4930487H11Rik	0.062219077859511	0.822204576455733
					1784	Interval_1784	chr1	62809989	62811489	+	-16007	74992	NR_040601	4930487H11Rik	0.415328041502513	0.352624901223545
					1785	Interval_1785	chr1	62820069	62821569	+	-26087	74992	NR_040601	4930487H11Rik	-0.182381628317913	0.329255882083377
					1786	Interval_1786	chr1	62821937	62823437	+	-27955	74992	NR_040601	4930487H11Rik	-0.148669367829658	0.663665044019353
					1787	Interval_1787	chr1	62928720	62930220	+	-134738	74992	NR_040601	4930487H11Rik	-0.085009937448575	0.847010842347122
					1788	Interval_1788	chr1	62983733	62985233	+	129784	227195	NM_001081436	Ino80d	-0.0666491188817411	0.896311831301554
					1789	Interval_1789	chr1	62985697	62987197	+	127820	227195	NM_001081436	Ino80d	-0.299311008717271	0.395588173342295
					1790	Interval_1790	chr1	63087804	63089304	+	25713	227195	NM_001081436	Ino80d	-0.221567321288939	0.47627589184141
					1791	Interval_1791	chr1	63090031	63091531	+	23486	227195	NM_001081436	Ino80d	-0.304491367599044	0.574990955404429
					1792	Interval_1792	chr1	63107040	63108540	+	6477	227195	NM_001081436	Ino80d	-0.0153280242987816	0.972359838253807
					1793	Interval_1793	chr1	63111935	63113435	+	1582	227195	NM_001081436	Ino80d	0.144905331312166	0.537089458876598
					1794	Interval_1794	chr1	63114326	63115826	+	336	100380944	NR_045914	Ino80dos	0.042230097491074	0.804849287013942
					1795	Interval_1795	chr1	63119050	63120550	+	5060	100380944	NR_045914	Ino80dos	-0.0231816053293628	0.921994067021056
					1796	Interval_1796	chr1	63129413	63130913	+	15423	100380944	NR_045914	Ino80dos	-0.0509796713493984	0.77859383790442
					1797	Interval_1797	chr1	63137377	63138877	+	23387	100380944	NR_045914	Ino80dos	-0.39660019096842	0.149971343315183
					1798	Interval_1798	chr1	63149393	63150893	+	26679	227197	NM_145518	Ndufs1	-0.167562799682167	0.787363365734357
					1799	Interval_1799	chr1	63176236	63177736	+	155	55949	NM_018796	Eef1b2	0.240407379661206	0.0189410807927079
					1800	Interval_1800	chr1	63180147	63181647	+	1874	100217464	NR_028558	Snora41	0.0371305630475596	0.873800808582678
					1801	Interval_1801	chr1	63181820	63183320	+	3547	100217464	NR_028558	Snora41	0.14238444668306	0.570575605369921
					1802	Interval_1802	chr1	63221175	63222675	+	-7644	241070	NM_146250	Gpr1	0.851999893481542	0.17952684829366
					1803	Interval_1803	chr1	63657340	63658840	+	28837	241073	NM_001081658	Dytn	-0.102926659692094	0.734585900524024
					1804	Interval_1804	chr1	63658646	63660146	+	27531	241073	NM_001081658	Dytn	-0.255701658748876	0.370997707631516
					1805	Interval_1805	chr1	63667740	63669240	+	18437	241073	NM_001081658	Dytn	0.378606027041768	0.15786591731201
					1806	Interval_1806	chr1	63729667	63731167	+	-99	76668	NM_029696	Mdh1b	0.346508095172055	0.0054055614294052
					1807	Interval_1807	chr1	63762428	63763928	+	6089	74426	NM_001256158	4933402D24Rik	-0.265481615024277	0.273862955716213
					1808	Interval_1808	chr1	63946001	63947501	+	-17976	433315	NM_001013800	Gm13749	-0.581238158147511	0.0988187796903261
					1809	Interval_1809	chr1	63952568	63954068	+	-11409	433315	NM_001013800	Gm13749	-0.275982716329562	0.575110586024851
					1810	Interval_1810	chr1	63979797	63981297	+	15820	433315	NM_001013800	Gm13749	-0.418486282177703	0.264412254473751
					1811	Interval_1811	chr1	63994508	63996008	+	30531	433315	NM_001013800	Gm13749	-0.12850472426909	0.765754512464745
					1812	Interval_1812	chr1	63999908	64001408	+	35931	433315	NM_001013800	Gm13749	-0.460968841815873	0.086702043701007
					1813	Interval_1813	chr1	64002534	64004034	+	38557	433315	NM_001013800	Gm13749	-0.56439503928845	0.076480013340807
					1814	Interval_1814	chr1	64007538	64009038	+	34213	102466760	NR_105864	Mir6899	-0.379471894978821	0.294128005926745
					1815	Interval_1815	chr1	64018313	64019813	+	23438	102466760	NR_105864	Mir6899	-0.262836704413094	0.414473590255946
					1816	Interval_1816	chr1	64035358	64036858	+	6393	102466760	NR_105864	Mir6899	-0.336612338995628	0.0720305249805348
					1817	Interval_1817	chr1	64051980	64053480	+	-10229	102466760	NR_105864	Mir6899	-0.0720273371478813	0.772913581889069
					1818	Interval_1818	chr1	64077797	64079297	+	-36046	102466760	NR_105864	Mir6899	0.149088781249355	0.312875588817482
					1819	Interval_1819	chr1	64079405	64080905	+	-37654	102466760	NR_105864	Mir6899	-0.263686440854354	0.181008675398401
					1820	Interval_1820	chr1	64080694	64082194	+	-38943	102466760	NR_105864	Mir6899	-0.174231691049765	0.689227840991201
					1821	Interval_1821	chr1	64087626	64089126	+	33013	93691	NM_033563	Klf7	-0.000536987211206164	0.999639891541001
					1822	Interval_1822	chr1	64096302	64097802	+	24337	93691	NM_033563	Klf7	0.242626376655323	0.436730142550149
					1823	Interval_1823	chr1	64100735	64102235	+	19904	93691	NM_033563	Klf7	-0.173484399369046	0.644409886186114
					1824	Interval_1824	chr1	64104055	64105555	+	16584	93691	NM_033563	Klf7	-0.374608618219651	0.240311226187197
					1825	Interval_1825	chr1	64118306	64119806	+	2333	93691	NM_033563	Klf7	0.0149056481543652	0.971774394331272
					1826	Interval_1826	chr1	64120366	64121866	+	273	93691	NM_033563	Klf7	0.194950972041092	0.125127079604338
					1827	Interval_1827	chr1	64127532	64129032	+	-6893	93691	NM_033563	Klf7	-0.0480123061846144	0.950067038191783
					1828	Interval_1828	chr1	64133714	64135214	+	-13075	93691	NM_033563	Klf7	-0.178818784078866	0.428507332294254
					1829	Interval_1829	chr1	64138681	64140181	+	-18042	93691	NM_033563	Klf7	-0.888609571306903	0.118975631238096
					1830	Interval_1830	chr1	64139338	64140838	+	-18699	93691	NM_033563	Klf7	0.716615602760166	0.437637436747755
					1831	Interval_1831	chr1	64148818	64150318	+	-28179	93691	NM_033563	Klf7	-0.927534749008536	0.0659996547252018
					1832	Interval_1832	chr1	64188739	64190239	+	-68100	93691	NM_033563	Klf7	-0.0584663710417229	0.726471825527594
					1833	Interval_1833	chr1	64190622	64192122	+	-69983	93691	NM_033563	Klf7	-0.107227659009557	0.507337184774298
					1834	Interval_1834	chr1	64192337	64193837	+	-71698	93691	NM_033563	Klf7	-0.16372448700478	0.321452379559194
					1835	Interval_1835	chr1	64197541	64199041	+	-76902	93691	NM_033563	Klf7	-0.175350438639272	0.234164386092965
					1836	Interval_1836	chr1	64214230	64215730	+	-93591	93691	NM_033563	Klf7	-0.555121999340292	0.0562367307832791
					1837	Interval_1837	chr1	64222039	64223539	+	-101400	93691	NM_033563	Klf7	0.0528999991982183	0.759889283592451
					1838	Interval_1838	chr1	64225194	64226694	+	-104555	93691	NM_033563	Klf7	-0.161645703163028	0.564293836177563
					1839	Interval_1839	chr1	64242398	64243898	+	-121759	93691	NM_033563	Klf7	-0.431487918489574	0.403571177530533
					1840	Interval_1840	chr1	64245564	64247064	+	-124925	93691	NM_033563	Klf7	-0.420203807119526	0.0745345928833082
					1841	Interval_1841	chr1	64248850	64250350	+	-128211	93691	NM_033563	Klf7	-0.481641288146979	0.0243755050481922
					1842	Interval_1842	chr1	64251696	64253196	+	-131057	93691	NM_033563	Klf7	-0.120729077287685	0.692154799591598
					1843	Interval_1843	chr1	64286252	64287752	+	-165613	93691	NM_033563	Klf7	-0.102437642560707	0.88377237285047
					1844	Interval_1844	chr1	64294360	64295860	+	-173721	93691	NM_033563	Klf7	0.0126155157977892	0.960268111925423
					1845	Interval_1845	chr1	64301173	64302673	+	-180534	93691	NM_033563	Klf7	0.0212080532730898	0.890305244046599
					1846	Interval_1846	chr1	64304649	64306149	+	-184010	93691	NM_033563	Klf7	0.186255009301276	0.208809640068275
					1847	Interval_1847	chr1	64307657	64309157	+	-187018	93691	NM_033563	Klf7	-0.0531595994424207	0.78277421593145
					1848	Interval_1848	chr1	64317573	64319073	+	-196934	93691	NM_033563	Klf7	-0.244986242694943	0.6514925626492
					1849	Interval_1849	chr1	64337793	64339293	+	-194261	12912	NM_009952	Creb1	-0.00191697133152259	0.993877227616082
					1850	Interval_1850	chr1	64342490	64343990	+	-189564	12912	NM_009952	Creb1	-0.172400147301814	0.452947478118671
					1851	Interval_1851	chr1	64359733	64361233	+	-172321	12912	NM_009952	Creb1	-0.516340708792559	0.160581962627708
					1852	Interval_1852	chr1	64361845	64363345	+	-170209	12912	NM_009952	Creb1	-0.383684005640918	0.429841222311459
					1853	Interval_1853	chr1	64366275	64367775	+	-165779	12912	NM_009952	Creb1	-0.316627719954368	0.270718440675208
					1854	Interval_1854	chr1	64373590	64375090	+	-158464	12912	NM_009952	Creb1	0.141536946975903	0.265745839091654
					1855	Interval_1855	chr1	64375558	64377058	+	-156496	12912	NM_009952	Creb1	-0.0591738967065698	0.761835228635301
					1856	Interval_1856	chr1	64389525	64391025	+	-142529	12912	NM_009952	Creb1	-0.30096309958482	0.242236468823985
					1857	Interval_1857	chr1	64392027	64393527	+	-140027	12912	NM_009952	Creb1	-0.702016846625174	0.0648238005141598
					1858	Interval_1858	chr1	64406821	64408321	+	-125233	12912	NM_009952	Creb1	-0.231819906293227	0.481765417933224
					1859	Interval_1859	chr1	64445140	64446640	+	-86914	12912	NM_009952	Creb1	-0.353314101907586	0.0847761537605634
					1860	Interval_1860	chr1	64446932	64448432	+	-85122	12912	NM_009952	Creb1	-0.0053427369007236	0.984929991424904
					1861	Interval_1861	chr1	64460736	64462236	+	-71318	12912	NM_009952	Creb1	-0.668108517120146	0.271908786628778
					1862	Interval_1862	chr1	64480927	64482427	+	-51127	12912	NM_009952	Creb1	0.0711697147818734	0.701086835424265
					1863	Interval_1863	chr1	64487531	64489031	+	-44523	12912	NM_009952	Creb1	-0.204951682539136	0.685861072850264
					1864	Interval_1864	chr1	64526700	64528200	+	-5354	12912	NM_009952	Creb1	-0.392688091049731	0.11923128922885
					1865	Interval_1865	chr1	64529973	64531473	+	-2081	12912	NM_009952	Creb1	-0.0201806709458706	0.962300393532359
					1866	Interval_1866	chr1	64531377	64532877	+	-677	12912	NM_009952	Creb1	0.269211256292648	0.0318209410160514
					1867	Interval_1867	chr1	64532907	64534407	+	853	12912	NM_009952	Creb1	0.0389575756791522	0.861635963412512
					1868	Interval_1868	chr1	64538310	64539810	+	6256	12912	NM_009952	Creb1	0.253171921356014	0.430285968341746
					1869	Interval_1869	chr1	64541731	64543231	+	9677	12912	NM_009952	Creb1	0.123483658452765	0.835029052745971
					1870	Interval_1870	chr1	64542876	64544376	+	10822	12912	NM_009952	Creb1	-0.0680939804279096	0.860985438223703
					1871	Interval_1871	chr1	64545546	64547046	+	13492	12912	NM_009952	Creb1	-0.297994038328497	0.233173327982284
					1872	Interval_1872	chr1	64551091	64552591	+	19037	12912	NM_009952	Creb1	0.212298910686105	0.366171603263507
					1873	Interval_1873	chr1	64572307	64573807	+	40253	12912	NM_009952	Creb1	-0.534393943283661	0.0180383161425066
					1874	Interval_1874	chr1	64580004	64581504	+	37010	67099	NM_025964	Mettl21a	-0.284671260381568	0.50543694448954
					1875	Interval_1875	chr1	64594762	64596262	+	22252	67099	NM_025964	Mettl21a	-0.110304424810673	0.834471803599753
					1876	Interval_1876	chr1	64596930	64598430	+	20084	67099	NM_025964	Mettl21a	-0.353504394302779	0.273851596740053
					1877	Interval_1877	chr1	64599898	64601398	+	17116	67099	NM_025964	Mettl21a	-0.0101369190874313	0.984361243433914
					1878	Interval_1878	chr1	64600853	64602353	+	16161	67099	NM_025964	Mettl21a	0.0120102600673206	0.982435610305318
					1879	Interval_1879	chr1	64602741	64604241	+	14273	67099	NM_025964	Mettl21a	-0.139940235350488	0.487774328574561
					1880	Interval_1880	chr1	64616249	64617749	+	765	67099	NM_025964	Mettl21a	0.209455349412325	0.111770271601251
					1881	Interval_1881	chr1	64620495	64621995	+	-3481	67099	NM_025964	Mettl21a	-0.00695503600700836	0.983727933833908
					1882	Interval_1882	chr1	64629625	64631125	+	-12611	67099	NM_025964	Mettl21a	-0.244613946251822	0.297404663355463
					1883	Interval_1883	chr1	64632380	64633880	+	-15366	67099	NM_025964	Mettl21a	0.324117683645003	0.474236670501643
					1884	Interval_1884	chr1	64655494	64656994	+	34415	69941	NR_038009	2810408I11Rik	-0.765391101573212	0.00359384754205745
					1885	Interval_1885	chr1	64665856	64667356	+	24053	69941	NR_038009	2810408I11Rik	-0.141756473371996	0.676122789961245
					1886	Interval_1886	chr1	64674670	64676170	+	15239	69941	NR_038009	2810408I11Rik	-0.250090398547169	0.535042909868779
					1887	Interval_1887	chr1	64689917	64691417	+	-8	69941	NR_038009	2810408I11Rik	0.401557702797292	0.000489501062162154
					1888	Interval_1888	chr1	64704732	64706232	+	14137	227210	NM_001097644	Ccnyl1	-0.0172615932147684	0.954597119234083
					1889	Interval_1889	chr1	64709146	64710646	+	18551	227210	NM_001097644	Ccnyl1	0.0669288603322576	0.822305931720784
					1890	Interval_1890	chr1	64716545	64718045	+	20455	14367	NM_022721	Fzd5	0.0289440066267688	0.915076223973194
					1891	Interval_1891	chr1	64725969	64727469	+	11031	14367	NM_022721	Fzd5	0.0985653543041418	0.738040259961543
					1892	Interval_1892	chr1	64736449	64737949	+	551	14367	NM_022721	Fzd5	0.284635680705599	0.0137635522392347
					1893	Interval_1893	chr1	64745721	64747221	+	-8721	14367	NM_022721	Fzd5	-0.320913684424091	0.464844048567219
					1894	Interval_1894	chr1	64752411	64753911	+	-15411	14367	NM_022721	Fzd5	0.0533317202722263	0.866228688970009
					1895	Interval_1895	chr1	64755745	64757245	+	-18745	14367	NM_022721	Fzd5	-0.215594241569173	0.654168026187632
					1896	Interval_1896	chr1	64774199	64775699	+	-37199	14367	NM_022721	Fzd5	0.61379514851083	0.0701184457978701
					1897	Interval_1897	chr1	64777355	64778855	+	-40355	14367	NM_022721	Fzd5	0.448144243164	0.0685470262819256
					1898	Interval_1898	chr1	64781769	64783269	+	-44769	14367	NM_022721	Fzd5	0.190901587795709	0.411735964290508
					1899	Interval_1899	chr1	64790640	64792140	+	-53640	14367	NM_022721	Fzd5	0.0798379650796976	0.76923684986277
					1900	Interval_1900	chr1	64796623	64798123	+	-59623	14367	NM_022721	Fzd5	0.125644515308821	0.424513755137791
					1901	Interval_1901	chr1	64814056	64815556	+	-77056	14367	NM_022721	Fzd5	0.243521614338029	0.317838455240779
					1902	Interval_1902	chr1	64822824	64824324	+	-85824	14367	NM_022721	Fzd5	0.128145426933552	0.66882735521266
					1903	Interval_1903	chr1	64825806	64827306	+	-88806	14367	NM_022721	Fzd5	0.0048935967406317	0.988229453510632
					1904	Interval_1904	chr1	64827269	64828769	+	-90269	14367	NM_022721	Fzd5	-0.145525387782855	0.723084864034818
					1905	Interval_1905	chr1	64835191	64836691	+	-98191	14367	NM_022721	Fzd5	0.0331821195849438	0.946574358790918
					1906	Interval_1906	chr1	64841832	64843332	+	-104832	14367	NM_022721	Fzd5	0.00989776801350511	0.978332930631636
					1907	Interval_1907	chr1	64851462	64852962	+	104612	241075	NM_175509	Plekhm3	-0.191961090554053	0.586747956408944
					1908	Interval_1908	chr1	64853080	64854580	+	102994	241075	NM_175509	Plekhm3	-0.0864980579143314	0.857410017296152
					1909	Interval_1909	chr1	64867023	64868523	+	89051	241075	NM_175509	Plekhm3	-0.17669293758553	0.397786251093804
					1910	Interval_1910	chr1	64875473	64876973	+	80601	241075	NM_175509	Plekhm3	-0.0531677547739922	0.746373184502279
					1911	Interval_1911	chr1	64897370	64898870	+	58704	241075	NM_175509	Plekhm3	-0.247500719552318	0.288343408543138
					1912	Interval_1912	chr1	64907592	64909092	+	48482	241075	NM_175509	Plekhm3	-0.150418453851327	0.459745640085637
					1913	Interval_1913	chr1	64912308	64913808	+	43766	241075	NM_175509	Plekhm3	-0.342719447355233	0.306143067478418
					1914	Interval_1914	chr1	64918394	64919894	+	37680	241075	NM_175509	Plekhm3	-0.22304568415595	0.103474499136599
					1915	Interval_1915	chr1	64925066	64926566	+	31008	241075	NM_175509	Plekhm3	-0.0309940862490307	0.849671068111711
					1916	Interval_1916	chr1	64927082	64928582	+	28992	241075	NM_175509	Plekhm3	-0.0423435922734294	0.793881603843238
					1917	Interval_1917	chr1	64932189	64933689	+	23885	241075	NM_175509	Plekhm3	0.125009977077685	0.444817290402585
					1918	Interval_1918	chr1	64941632	64943132	+	14442	241075	NM_175509	Plekhm3	-0.438932627332561	0.316690954248512
					1919	Interval_1919	chr1	64943939	64945439	+	12135	241075	NM_175509	Plekhm3	-0.214373426413634	0.240002009396929
					1920	Interval_1920	chr1	64946490	64947990	+	9584	241075	NM_175509	Plekhm3	-0.476238562896556	0.353492736643675
					1921	Interval_1921	chr1	64948639	64950139	+	7435	241075	NM_175509	Plekhm3	0.0545473112181279	0.883203584575969
					1922	Interval_1922	chr1	64955431	64956931	+	643	241075	NM_175509	Plekhm3	0.0957545157469047	0.528471006087074
					1923	Interval_1923	chr1	64970034	64971534	+	-13960	241075	NM_175509	Plekhm3	-0.346598404292837	0.0140167372634394
					1924	Interval_1924	chr1	64977309	64978809	+	-21235	241075	NM_175509	Plekhm3	0.039294944571318	0.886264413950716
					1925	Interval_1925	chr1	64985239	64986739	+	-29165	241075	NM_175509	Plekhm3	-0.149165119152556	0.502328332350372
					1926	Interval_1926	chr1	65009341	65010841	+	22668	70861	NM_027582	Akr1cl	0.110928216286003	0.529825069369637
					1927	Interval_1927	chr1	65045320	65046820	+	5093	12968	NM_007777	Cryge	-0.184363972783236	0.514434381948931
					1928	Interval_1928	chr1	65059499	65060999	+	3191	12967	NM_007776	Crygd	-0.420010515890044	0.181312539112742
					1929	Interval_1929	chr1	65061296	65062796	+	1394	12967	NM_007776	Crygd	-0.144009626332828	0.781491378214217
					1930	Interval_1930	chr1	65067680	65069180	+	-4990	12967	NM_007776	Crygd	0.211449170599295	0.813035863861319
					1931	Interval_1931	chr1	65074578	65076078	+	-1796	12966	NM_007775	Crygc	0.141601630951328	0.814738919907401
					1932	Interval_1932	chr1	65083782	65085282	+	-2242	12965	NM_144761	Crygb	-0.40178516875474	0.149413574600113
					1933	Interval_1933	chr1	65089288	65090788	+	-7748	12965	NM_144761	Crygb	-0.0359039038884224	0.872447531841963
					1934	Interval_1934	chr1	65106808	65108308	+	-4195	12964	NM_007774	Cryga	-0.226057026763718	0.241037135200911
					1935	Interval_1935	chr1	65112027	65113527	+	-9414	12964	NM_007774	Cryga	-0.0630687152927686	0.619215852475063
					1936	Interval_1936	chr1	65154742	65156242	+	23650	15926	NM_010497	Idh1	0.0866267052758181	0.761879210643352
					1937	Interval_1937	chr1	65177607	65179107	+	785	15926	NM_010497	Idh1	0.101308497226225	0.347939294862845
					1938	Interval_1938	chr1	65185593	65187093	+	136	15926	NM_010497	Idh1	0.149786567027632	0.28191167605423
					1939	Interval_1939	chr1	65188201	65189701	+	2266	18711	NM_011086	Pikfyve	-0.221673490208426	0.276419734310289
					1940	Interval_1940	chr1	65197830	65199330	+	11895	18711	NM_011086	Pikfyve	-0.558087684847358	0.182673025116259
					1941	Interval_1941	chr1	65206232	65207732	+	20297	18711	NM_011086	Pikfyve	-0.426351025240738	0.0586146976983975
					1942	Interval_1942	chr1	65212220	65213720	+	26285	18711	NM_011086	Pikfyve	-0.163515577620537	0.654052501870262
					1943	Interval_1943	chr1	65226762	65228262	+	40827	18711	NM_011086	Pikfyve	0.0410158540508683	0.87424863506482
					1944	Interval_1944	chr1	65229470	65230970	+	43535	18711	NM_011086	Pikfyve	-0.240727310157873	0.285666940551835
					1945	Interval_1945	chr1	65234931	65236431	+	48996	18711	NM_011086	Pikfyve	-0.205286471688864	0.522846592058337
					1946	Interval_1946	chr1	65236662	65238162	+	50727	18711	NM_011086	Pikfyve	-0.391655199431691	0.230800046429351
					1947	Interval_1947	chr1	65244859	65246359	+	58924	18711	NM_011086	Pikfyve	0.0749662058649198	0.79727402091034
					1948	Interval_1948	chr1	65265250	65266750	+	-45257	213527	NM_139270	Pth2r	-0.281502596309163	0.174835330339286
					1949	Interval_1949	chr1	65273734	65275234	+	-36773	213527	NM_139270	Pth2r	-0.355319186809858	0.336532113641577
					1950	Interval_1950	chr1	65281264	65282764	+	-29243	213527	NM_139270	Pth2r	0.0155551535513831	0.959745220791126
					1951	Interval_1951	chr1	65311170	65312670	+	663	213527	NM_139270	Pth2r	-0.347676151065626	0.193868933238503
					1952	Interval_1952	chr1	66110006	66111506	+	-64573	17756	NM_008632	Map2	-0.617239801831603	0.242389215327136
					1953	Interval_1953	chr1	66174330	66175830	+	-249	17756	NM_008632	Map2	0.145943026955281	0.792185909512921
					1954	Interval_1954	chr1	66227382	66228882	+	52803	17756	NM_008632	Map2	-0.454972167852262	0.413387766678073
					1955	Interval_1955	chr1	66228988	66230488	+	54409	17756	NM_008632	Map2	-0.592491162027491	0.0593292133297424
					1956	Interval_1956	chr1	66231154	66232654	+	56575	17756	NM_008632	Map2	-0.505814806872396	0.0753561633906489
					1957	Interval_1957	chr1	66265838	66267338	+	-55136	17756	NM_008632	Map2	0.126871312377927	0.8126599481552
					1958	Interval_1958	chr1	66278899	66280399	+	-42075	17756	NM_008632	Map2	-0.557363030832096	0.00352409693970615
					1959	Interval_1959	chr1	66319739	66321239	+	-1235	17756	NM_008632	Map2	-0.633986566114486	0.162936402268499
					1960	Interval_1960	chr1	66649032	66650532	+	-51049	66646	NM_025683	Rpe	0.0384864529936532	0.864554387580489
					1961	Interval_1961	chr1	66654744	66656244	+	-45337	66646	NM_025683	Rpe	-0.252101508028719	0.467757051450599
					1962	Interval_1962	chr1	66668113	66669613	+	-31968	66646	NM_025683	Rpe	-0.0267868433847999	0.981690397695498
					1963	Interval_1963	chr1	66700281	66701781	+	200	66646	NM_025683	Rpe	0.210317839486135	0.0437156740064413
					1964	Interval_1964	chr1	66711916	66713416	+	11835	66646	NM_025683	Rpe	-0.15271360370305	0.424654962300624
					1965	Interval_1965	chr1	66729628	66731128	+	29547	66646	NM_025683	Rpe	-0.371378060160354	0.304773368244769
					1966	Interval_1966	chr1	66751958	66753458	+	51877	66646	NM_025683	Rpe	-0.206420837663606	0.618668803572703
					1967	Interval_1967	chr1	66758448	66759948	+	49596	68691	NM_177645	Kansl1l	-0.340063418602559	0.425824363115223
					1968	Interval_1968	chr1	66778262	66779762	+	29782	68691	NM_177645	Kansl1l	-0.209471170362617	0.677291164681657
					1969	Interval_1969	chr1	66814513	66816013	+	2332	68691	NM_177645	Kansl1l	0.327383336888056	0.00165502087358495
					1970	Interval_1970	chr1	66816926	66818426	+	-81	68691	NM_177645	Kansl1l	0.283569065864594	0.034854306903587
					1971	Interval_1971	chr1	66837747	66839247	+	-20902	68691	NM_177645	Kansl1l	-0.163368145572043	0.433046134266989
					1972	Interval_1972	chr1	66841149	66842649	+	21410	11363	NM_007381	Acadl	-0.260342016150304	0.611435038531441
					1973	Interval_1973	chr1	66846756	66848256	+	15803	11363	NM_007381	Acadl	-0.463537587591687	0.102949294260955
					1974	Interval_1974	chr1	66862173	66863673	+	386	11363	NM_007381	Acadl	0.167671002326436	0.153315485148183
					1975	Interval_1975	chr1	66880919	66882419	+	-18360	11363	NM_007381	Acadl	-1.01033977284675	0.113108835927326
					1976	Interval_1976	chr1	66895050	66896550	+	-32491	11363	NM_007381	Acadl	-0.401918359766616	0.0394124347999856
					1977	Interval_1977	chr1	66896385	66897885	+	-33826	11363	NM_007381	Acadl	-0.58305292827611	0.196073253707418
					1978	Interval_1978	chr1	66930835	66932335	+	3781	17901	NM_021285	Myl1	-0.282978999952386	0.419160533940171
					1979	Interval_1979	chr1	66986895	66988395	+	-42589	17901	NM_021285	Myl1	-0.266372579497322	0.189042745551159
					1980	Interval_1980	chr1	66991922	66993422	+	46162	14768	NM_021295	Lancl1	-0.452877579214364	0.0541069884420143
					1981	Interval_1981	chr1	67000514	67002014	+	37570	14768	NM_021295	Lancl1	-0.550431251495525	0.0427786313409096
					1982	Interval_1982	chr1	67013442	67014942	+	24642	14768	NM_021295	Lancl1	-0.182539916607648	0.563188055030906
					1983	Interval_1983	chr1	67016327	67017827	+	21757	14768	NM_021295	Lancl1	-0.0834980681502514	0.805518470371872
					1984	Interval_1984	chr1	67032324	67033824	+	5760	14768	NM_021295	Lancl1	0.200948028363426	0.559536000006388
					1985	Interval_1985	chr1	67037721	67039221	+	363	14768	NM_021295	Lancl1	0.219091589611687	0.057820237024498
					1986	Interval_1986	chr1	67043165	67044665	+	-5043	14768	NM_021295	Lancl1	-0.0694007570075686	0.843811659210363
					1987	Interval_1987	chr1	67048110	67049610	+	-9988	14768	NM_021295	Lancl1	-0.123562775537358	0.581311560407578
					1988	Interval_1988	chr1	67060657	67062157	+	-22535	14768	NM_021295	Lancl1	-0.151232097219346	0.580923450367063
					1989	Interval_1989	chr1	67381591	67383091	+	259314	227231	NM_001080809	Cps1	-0.501468381971639	0.140749788544272
					1990	Interval_1990	chr1	67397147	67398647	+	274870	227231	NM_001080809	Cps1	-0.841588121065923	0.00830714583884843
					1991	Interval_1991	chr1	68765359	68766859	+	341950	13869	NM_010154	Erbb4	-0.125655875493469	0.831743069119317
					1992	Interval_1992	chr1	69241002	69242502	+	-133693	13869	NM_010154	Erbb4	-0.301164050760029	0.230288796293831
					1993	Interval_1993	chr1	69330896	69332396	+	-223587	13869	NM_010154	Erbb4	-0.435999127756726	0.131321715354929
					1994	Interval_1994	chr1	69381619	69383119	+	-274310	13869	NM_010154	Erbb4	-0.436303093759595	0.650785573844672
					1995	Interval_1995	chr1	69498176	69499676	+	187034	22779	NM_011770	Ikzf2	-0.947634781709503	0.00581932028741361
					1996	Interval_1996	chr1	69654305	69655805	+	30905	22779	NM_011770	Ikzf2	-0.941129563634425	0.0105795428850924
					1997	Interval_1997	chr1	69686525	69688025	+	-1315	22779	NM_011770	Ikzf2	0.14743804087807	0.257525635300676
					1998	Interval_1998	chr1	69688191	69689691	+	-2981	22779	NM_011770	Ikzf2	0.0339292011236997	0.916817601306646
					1999	Interval_1999	chr1	69758778	69760278	+	-67442	66722	NM_025728	Spag16	-0.765776326743139	0.0222198458566943
[truncated: 105,196 more rows]
