# Supplementary material for: Interferons reshape the 3D conformation and accessibility of macrophage chromatin
Source: iScience. 2022 Feb 1;25(3):103840. doi: 10.1016/j.isci.2022.103840 (PMC8857492; doi:10.1016/j.isci.2022.103840)
Supplement: Table S6. Integrated Analysis of IFN-I-induced changes in chromatin accessibility (ATAC-seq) and mRNA expression (RNA-seq) in wt and IRF9-deficient macrophages, related to figures 6B, D. Values were used to generate the volcano plot [file mmc7.xlsx]

## Sheet: RNAseq WT IFN-I vs WT ut
	log2FoldChange	padj	gene_id	entrezgene	group
1	9.330928191	0	Cmpk2	22169	rnaseq_up_atacseq_up_irf9_dependent
2	8.616123951	0	Gbp2	14469	rnaseq_up_atacseq_up
3	7.573795019	0	Gm12250	631323	rnaseq_up_atacseq_up_irf9_dependent
4	7.303215467	0	Ifi47	15953	rnaseq_up_atacseq_up_irf9_dependent
5	5.874485549	0	Cd274	60533	rnaseq_up_atacseq_up_irf9_dependent
6	5.861530636	0	Irgm1	15944	rnaseq_up_atacseq_up_irf9_dependent
7	4.669798949	0	Irf1	16362	rnaseq_up_atacseq_up
8	6.045667688	1.45e-292	Igtp	16145	rnaseq_up_atacseq_up_irf9_dependent
9	3.785602935	1.73e-260	Tor3a	30935	rnaseq_up_atacseq_up_irf9_dependent
10	3.57944642	1.67e-237	Zyx	22793	rnaseq_up_atacseq_up_irf9_dependent
11	5.65278007	3.01e-236	Irgm2	54396	rnaseq_up_atacseq_up_irf9_dependent
12	3.983419448	2.26e-230	Trim21	20821	rnaseq_up
13	8.150915572	2.78e-227	Fam26f	215900	rnaseq_up_atacseq_up_irf9_dependent
14	6.631539232	4.04e-222	Batf2	74481	rnaseq_up_atacseq_up_irf9_dependent
15	4.337278509	6.89e-222	Daxx	13163	rnaseq_up
16	4.196175569	9.87e-221	Tap1	21354	rnaseq_up
17	3.351009806	3.96e-218	Pnp	18950	rnaseq_up
18	9.673338505	3.17e-217	Socs1	12703	rnaseq_up_atacseq_up_irf9_dependent
19	3.606145817	2.23e-202	Arhgef3	71704	rnaseq_up_atacseq_up_irf9_dependent
20	4.833457152	3.05e-197	Tmem2	83921	rnaseq_up_atacseq_up
21	2.674670454	4.29e-188	Aff1	17355	rnaseq_up_atacseq_up_irf9_dependent
22	3.645837113	8.2e-186	Themis2	230787	rnaseq_up_atacseq_up
23	5.314341927	1.29e-182	Nod1	107607	rnaseq_up_atacseq_up_irf9_dependent
24	2.700054017	5.61e-181	Slfn2	20556	rnaseq_up
25	3.695121455	2.25e-173	Stat2	20847	rnaseq_up
26	11.89709021	2.96e-173	Cxcl10	15945	rnaseq_up_atacseq_up_irf9_dependent
27	11.06207177	7.35e-173	Gbp5	229898	rnaseq_up_atacseq_up_irf9_dependent
28	8.612572956	8.79e-167	Ifit3	15959	rnaseq_up_atacseq_up_irf9_dependent
29	1.805234766	4.06e-166	Ppp1r15b	108954	rnaseq_up_atacseq_up_irf9_dependent
30	3.626201593	1.32e-165	Trex1	22040	rnaseq_up
31	5.465922245	6.38e-163	Arid5a	214855	rnaseq_up_atacseq_up_irf9_dependent
32	-4.220025529	2.76e-155	Fgd3	30938	other
33	3.812011668	5.24e-151	Tpst1	22021	rnaseq_up_atacseq_up
34	6.98200294	1.01e-147	Usp18	24110	rnaseq_up_atacseq_up_irf9_dependent
35	3.504275148	1.93e-142	Papd7	210106	rnaseq_up_atacseq_up_irf9_dependent
36	3.307076075	4.86e-142	Znfx1	98999	rnaseq_up_atacseq_up_irf9_dependent
37	2.613244094	5.44e-140	Tmem173	72512	rnaseq_up_atacseq_up
38	5.937974662	8.44e-138	Cd40	21939	rnaseq_up
39	4.010923561	4.04e-137	Il15	16168	rnaseq_up_atacseq_up_irf9_dependent
40	11.70910164	1.45e-136	Gm14446	667373	rnaseq_up_atacseq_up_irf9_dependent
41	3.802069695	4.28e-135	Apobec3	80287	rnaseq_up_atacseq_up_irf9_dependent
42	6.529735996	2.16e-134	Isg15	100038882	rnaseq_up_atacseq_up
43	3.544345321	4.59e-134	Parp10	671535	rnaseq_up
44	7.534247355	1.71e-133	Mmp13	17386	rnaseq_up_atacseq_up_irf9_dependent
45	5.994242565	2.24e-133	Zbp1	58203	rnaseq_up_atacseq_up_irf9_dependent
46	3.412369701	2.37e-133	Stx11	74732	rnaseq_up_atacseq_up
47	3.657031181	3.99e-132	Rgl1	19731	rnaseq_up
48	2.293721882	5.12e-128	Zc3hav1	78781	rnaseq_up_atacseq_up_irf9_dependent
49	-3.224147852	1.04e-127	Dusp7	235584	other
50	3.335869331	2.71e-127	Wfdc17	100034251	rnaseq_up
51	4.190958272	3.63e-126	Il1rn	16181	rnaseq_up_atacseq_up
52	2.822049157	8.49e-126	Adar	56417	rnaseq_up_atacseq_up_irf9_dependent
53	3.170430552	3.99e-124	Mafk	17135	rnaseq_up
54	3.556664329	1.21e-123	Pim1	18712	rnaseq_up_atacseq_up
55	6.764532404	2.41e-123	Ccl4	20303	rnaseq_up_atacseq_up
56	4.470428866	5.9e-122	Mtfr2	71804	rnaseq_up
57	4.139124037	1.5e-121	Pml	18854	rnaseq_up_atacseq_up_irf9_dependent
58	2.744166494	1.74e-121	Mar.05	69104	rnaseq_up_atacseq_up_irf9_dependent
59	4.617550575	1.7e-119	Fcgr4	246256	rnaseq_up_atacseq_up_irf9_dependent
60	2.590067189	4.79e-117	Fbxo4	106052	rnaseq_up_atacseq_up_irf9_dependent
61	3.797464743	1.11e-116	Zcchc2	227449	rnaseq_up_atacseq_up_irf9_dependent
62	1.819945077	1.1e-115	Irf9	16391	rnaseq_up
63	4.552540078	1.6e-111	Csf1	12977	rnaseq_up_atacseq_up_irf9_dependent
64	3.092463762	4.98e-111	Ube2l6	56791	rnaseq_up_atacseq_up
65	2.461122998	3.63e-110	Plekhf2	71801	rnaseq_up_atacseq_up_irf9_dependent
66	2.010290249	3.82e-110	P4ha1	18451	rnaseq_up_atacseq_up_irf9_dependent
67	4.541399054	2.09e-109	Tfec	21426	rnaseq_up_atacseq_up
68	4.411392323	2.61e-109	Dhx58	80861	rnaseq_up_atacseq_up_irf9_dependent
69	2.9939005	1.01e-108	Ifi35	70110	rnaseq_up
70	2.605080118	3.19e-106	Mgat1	17308	rnaseq_up_atacseq_up_irf9_dependent
71	7.453351621	6.84e-104	Gbp3	55932	rnaseq_up_atacseq_up_irf9_dependent
72	3.594445316	1.75e-102	Ccrl2	54199	rnaseq_up_atacseq_up
73	1.923771301	1.75e-102	Abl2	11352	rnaseq_up
74	5.802695344	4.14e-102	Irf7	54123	rnaseq_up_atacseq_up_irf9_dependent
75	6.238213468	4.31e-102	Socs3	12702	rnaseq_up_atacseq_up
76	3.06366656	9.31e-102	Parp12	243771	rnaseq_up_atacseq_up_irf9_dependent
77	2.180206006	1.08e-101	Susd6	217684	rnaseq_up_atacseq_up_irf9_dependent
78	-2.42874036	1.24e-101	Elmsan1	238317	other
79	3.209277288	1.22e-99	Rin2	74030	rnaseq_up_atacseq_up_irf9_dependent
80	1.693771484	3.37e-98	Trim25	217069	rnaseq_up_atacseq_up_irf9_dependent
81	3.343356087	1.2e-96	Ralgds	19730	rnaseq_up
82	2.720518754	1.6e-96	Trafd1	231712	rnaseq_up_atacseq_up_irf9_dependent
83	3.641310935	1.39e-95	5031414D18Rik	271221	rnaseq_up_atacseq_up_irf9_dependent
84	1.862597477	1.19e-92	Psmb8	16913	rnaseq_up_atacseq_up_irf9_dependent
85	-2.528415165	3.81e-92	Zfp36l2	12193	other
86	1.358241712	7.77e-91	H3f3b	15081	rnaseq_up
87	2.161931213	3.05e-90	Il4ra	16190	rnaseq_up_atacseq_up
88	3.992847396	1.93e-89	Armcx6	278097	rnaseq_up
89	10.56748054	4.8e-89	Rsad2	58185	rnaseq_up_atacseq_up_irf9_dependent
90	3.798558034	1.79e-88	Mov10	17454	rnaseq_up_atacseq_up_irf9_dependent
91	4.234939754	2.19e-88	Xaf1	327959	rnaseq_up
92	-3.989203918	3.5e-88	Pdgfb	18591	other
93	2.618286724	1.56e-87	Psmb9	16912	rnaseq_up
94	3.4791282	2.63e-87	Mb21d1	214763	rnaseq_up_atacseq_up_irf9_dependent
95	-4.100768866	7.41e-87	Cd300lb	217304	other
96	4.039539793	1.82e-86	Csrnp1	215418	rnaseq_up_atacseq_up
97	3.248381009	4.05e-85	Ikzf1	22778	rnaseq_up_atacseq_up_irf9_dependent
98	2.256677935	6.31e-85	Otud1	71198	rnaseq_up_atacseq_up
99	3.748201461	1.27e-84	Slc28a2	269346	rnaseq_up_atacseq_up
100	7.950840246	2.78e-84	Ch25h	12642	rnaseq_up_atacseq_up_irf9_dependent
101	4.18921513	5.01e-84	Dck	13178	rnaseq_up_atacseq_up_irf9_dependent
102	2.381498705	2.2e-83	B4galt3	57370	rnaseq_up
103	2.992477339	3.02e-83	Fcgr1	14129	rnaseq_up_atacseq_up_irf9_dependent
104	4.619554665	5.45e-83	Mid1	17318	rnaseq_up_atacseq_up
105	-4.321829051	5.47e-83	Nuak1	77976	other
106	4.150867531	1.3e-81	AA467197	433470	rnaseq_up
107	2.036638116	2.44e-81	Casp2	12366	rnaseq_up_atacseq_up_irf9_dependent
108	2.316439121	5.43e-80	Ogfr	72075	rnaseq_up
109	2.739193855	1.12e-79	Spry2	24064	rnaseq_up
110	1.994888852	5.49e-79	Max	17187	rnaseq_up_atacseq_up_irf9_dependent
111	5.021580857	1.81e-78	Il15ra	16169	rnaseq_up_atacseq_up_irf9_dependent
112	-3.283520054	4.67e-78	Lyl1	17095	other
113	7.701984504	1.18e-77	Tnfsf10	22035	rnaseq_up_atacseq_up_irf9_dependent
114	4.788626182	2.15e-77	Ddx58	230073	rnaseq_up_atacseq_up_irf9_dependent
115	5.930636458	4.48e-77	Phf11b	236451	rnaseq_up_atacseq_up_irf9_dependent
116	2.218478062	6.25e-77	Tor1aip1	208263	rnaseq_up_atacseq_up_irf9_dependent
117	4.8324224	1.63e-76	Nt5c3	107569	rnaseq_up_atacseq_up_irf9_dependent
118	2.315409372	2.02e-75	B3gnt2	53625	rnaseq_up_atacseq_up_irf9_dependent
119	2.148200833	8.35e-75	Clic4	29876	rnaseq_up_atacseq_up
120	-2.221376677	8.81e-75	Trim8	93679	other
121	3.3661274	1.53e-74	1600014C10Rik	72244	rnaseq_up_atacseq_up
122	5.705710466	0.365957442	Tmprss2	50528	other
123	2.118104343	4.63e-74	Rnf114	81018	rnaseq_up_atacseq_up_irf9_dependent
124	4.036307708	8.25e-74	Dtx3l	209200	rnaseq_up_atacseq_up_irf9_dependent
125	9.069016792	1.75e-72	Ccl2	20296	rnaseq_up_atacseq_up
126	2.245883282	1.35e-70	Lgals9	16859	rnaseq_up_atacseq_up_irf9_dependent
127	8.54847143	2.92e-70	Pou3f1	18991	rnaseq_up_atacseq_up_irf9_dependent
128	3.113944227	2.92e-70	Stat1	20846	rnaseq_up_atacseq_up_irf9_dependent
129	-2.87830685	5.73e-69	Cnr2	12802	other
130	-2.196980975	9.99e-69	Mafb	16658	other
131	3.623495717	9.51e-70	Dusp16	70686	rnaseq_up
132	3.759035866	3.01e-68	Ccr1	12768	rnaseq_up_atacseq_up
133	1.419122145	5.81e-68	Cmtm6	67213	rnaseq_up_atacseq_up
134	1.595883749	6.62e-68	Il10ra	16154	rnaseq_up_atacseq_up_irf9_dependent
135	2.136521164	1.23e-67	Myd88	17874	rnaseq_up
136	1.436084522	3.41e-67	Irf8	15900	rnaseq_up_atacseq_up
137	-3.58559635	7.19e-67	Zfp395	380912	other
138	2.046974576	6.5e-67	Prpf4	70052	rnaseq_up
139	3.03166074	1.35e-66	Sp140	434484	rnaseq_up_atacseq_up
140	-2.738792984	4.87e-66	Kif21b	16565	other
141	6.722785769	1.94e-66	Irg1	16365	rnaseq_up_atacseq_up
142	2.761281096	7.27e-66	Naa25	231713	rnaseq_up_atacseq_up
143	7.273754879	1.86e-65	Oasl1	231655	rnaseq_up_atacseq_up_irf9_dependent
144	2.25446387	1e-64	Ms4a6d	68774	rnaseq_up_atacseq_up_irf9_dependent
145	4.60774627	2.53e-63	Setdb2	239122	rnaseq_up_atacseq_up_irf9_dependent
146	2.954506433	3.21e-63	5730508B09Rik	70617	rnaseq_up_atacseq_up_irf9_dependent
147	2.2258397	7.01e-63	Trim14	74735	rnaseq_up
148	1.648536912	1.52e-62	Snap29	67474	rnaseq_up
149	-3.247064425	6.64e-62	1700017B05Rik	74211	other
150	2.826494422	3.09e-62	Oas1a	246730	rnaseq_up_atacseq_up_irf9_dependent
151	2.959339195	8.61e-62	Ppa1	67895	rnaseq_up
152	2.61360648	1.72e-61	Prkx	19108	rnaseq_up_atacseq_up
153	2.348772966	2.32e-61	Zbtb5	230119	rnaseq_up_atacseq_up_irf9_dependent
154	1.764606284	2.8e-61	Pgs1	74451	rnaseq_up_atacseq_up
155	-2.050737663	3.18e-61	Mafg	17134	other
156	-1.858982686	1.35e-60	Tor4a	227612	other
157	2.971606312	2.88e-61	Wdhd1	218973	rnaseq_up
158	9.710017341	1.55e-60	Cxcl9	17329	rnaseq_up
159	4.034688426	3.26e-60	Parp9	80285	rnaseq_up_atacseq_up_irf9_dependent
160	9.564342381	1.29e-59	Ifit2	15958	rnaseq_up_atacseq_up_irf9_dependent
161	7.531721069	1.56e-59	I830077J02Rik	433638	rnaseq_up_atacseq_up_irf9_dependent
162	2.183452503	2.5e-59	Psmb10	19171	rnaseq_up
163	-2.565729558	1.43e-58	Sesn1	140742	other
164	2.341018725	4.16e-59	Jun	16476	rnaseq_up_atacseq_up
165	6.588792209	2.39e-58	Cish	12700	rnaseq_up_atacseq_up
166	2.338655775	2.5e-58	Prpf38a	230596	rnaseq_up_atacseq_up_irf9_dependent
167	3.290063701	4.94e-58	Nfil3	18030	rnaseq_up_atacseq_up
168	3.407745175	6.11e-58	Ripk2	192656	rnaseq_up_atacseq_up_irf9_dependent
169	3.126917998	1.34e-57	Lcp2	16822	rnaseq_up
170	1.808801296	1.45e-57	Stat3	20848	rnaseq_up_atacseq_up
171	3.717580414	1.9e-57	Helz2	229003	rnaseq_up_atacseq_up_irf9_dependent
172	-3.275854222	4.58e-57	Plekhg3	263406	other
173	12.68838036	2.2e-57	Iigp1	60440	rnaseq_up_atacseq_up_irf9_dependent
174	1.025352221	3.44e-57	Arl6ip1	54208	rnaseq_up_atacseq_up
175	-2.250195411	1.39e-56	Itpripl1	73338	other
176	1.617270663	5.62e-57	Gm21188	100861753	rnaseq_up_atacseq_up_irf9_dependent
177	1.545884368	1.09e-56	Nup93	71805	rnaseq_up_atacseq_up_irf9_dependent
178	-2.642246098	4.75e-56	Tsc22d3	14605	other
179	2.122652276	3.75e-56	Irf2	16363	rnaseq_up_atacseq_up
180	8.071554113	4.14e-56	Mx2	17858	rnaseq_up_atacseq_up_irf9_dependent
181	9.843094597	6.14e-56	Mx1	17857	rnaseq_up_atacseq_up_irf9_dependent
182	1.604359823	8.6e-56	Ripk1	19766	rnaseq_up
183	2.25021984	9.17e-56	Usb1	101985	rnaseq_up
184	1.552446126	9.3e-56	Rars	104458	rnaseq_up
185	0.992797671	7.25e-55	Coa5	76178	other
186	-2.015049396	8.2e-55	Gse1	382034	other
187	2.53268425	1.26e-55	Gch1	14528	rnaseq_up_atacseq_up_irf9_dependent
188	2.934244443	1.58e-55	Rmdn3	67809	rnaseq_up_atacseq_up
189	2.248906725	1.94e-55	Sav1	64010	rnaseq_up
190	2.739322314	3.73e-55	Card6	239319	rnaseq_up
191	5.440306002	2.12e-54	Hcar2	80885	rnaseq_up
192	3.500451108	2.16e-54	Tma16	66282	rnaseq_up_atacseq_up
193	1.850697044	2.52e-54	Coq2	71883	rnaseq_up_atacseq_up_irf9_dependent
194	1.390640356	4.2e-54	Arf4	11843	rnaseq_up
195	5.872128873	1.19e-53	Mnda	381308	rnaseq_up_atacseq_up_irf9_dependent
196	1.734304244	1.2e-53	Isoc1	66307	rnaseq_up_atacseq_up_irf9_dependent
197	5.838038879	2.41e-53	Phf11a	219131	rnaseq_up_atacseq_up_irf9_dependent
198	9.911933328	2.94e-53	Ifit1	15957	rnaseq_up_atacseq_up_irf9_dependent
199	-2.89726736	1.42e-51	B3gnt8	232984	other
200	1.53465633	3.29e-53	Stoml1	69106	rnaseq_up_atacseq_up_irf9_dependent
201	4.866213607	7.26e-53	Cnn3	71994	rnaseq_up_atacseq_up
202	4.439254411	8.58e-53	Rtp4	67775	rnaseq_up_atacseq_up_irf9_dependent
203	2.507478725	1.71e-52	Frmd4a	209630	rnaseq_up_atacseq_up_irf9_dependent
204	2.617618079	2.23e-52	Slc25a22	68267	rnaseq_up
205	1.904809887	2.36e-52	Pop4	66161	rnaseq_up_atacseq_up_irf9_dependent
206	2.161887062	3.83e-52	Gnb4	14696	rnaseq_up_atacseq_up_irf9_dependent
207	1.460348964	8.04e-52	Tceanc2	66526	rnaseq_up
208	1.745166608	8.44e-52	Sap30	60406	rnaseq_up
209	1.671178597	2.29e-51	Rnf19b	75234	rnaseq_up_atacseq_up
210	2.427899626	3.65e-51	Cited2	17684	rnaseq_up_atacseq_up_irf9_dependent
211	5.571895003	3.71e-51	Isg20	57444	rnaseq_up_atacseq_up_irf9_dependent
212	2.004078118	4.46e-51	Usp12	22217	rnaseq_up_atacseq_up_irf9_dependent
213	9.314876384	5.6e-51	Gm4951	240327	rnaseq_up_atacseq_up_irf9_dependent
214	-2.151712394	5.83e-49	Ampd3	11717	other
215	-3.08816196	7.35e-49	S1pr1	13609	other
216	1.990300385	9.12e-51	Cnp	12799	rnaseq_up_atacseq_up_irf9_dependent
217	9.669404007	1.62e-50	Cd69	12515	rnaseq_up_atacseq_up_irf9_dependent
218	4.05327756	2.33e-50	Tmem67	329795	rnaseq_up_atacseq_up_irf9_dependent
219	3.828040316	3.22e-50	H2-T24	15042	rnaseq_up_atacseq_up_irf9_dependent
220	1.800352045	1.63e-49	H2-T23	15040	rnaseq_up_atacseq_up_irf9_dependent
221	-2.128171307	9.3e-48	Mylip	218203	other
222	3.603396998	1.92e-49	AI607873	226691	rnaseq_up_atacseq_up_irf9_dependent
223	3.348395472	2.52e-49	Samhd1	56045	rnaseq_up_atacseq_up_irf9_dependent
224	2.531486559	3.21e-49	Noc4l	100608	rnaseq_up_atacseq_up
225	-3.74241202	1.29e-47	Cxcr4	12767	other
226	-2.567592912	1.42e-47	Engase	217364	other
227	3.774002497	4e-49	Rhoh	74734	rnaseq_up_atacseq_up_irf9_dependent
228	1.267565225	4.95e-49	Ist1	71955	rnaseq_up_atacseq_up
229	1.913961665	7.88e-49	Socs7	192157	rnaseq_up
230	4.833243873	1.38e-48	Tagap	72536	rnaseq_up_atacseq_up_irf9_dependent
231	2.155213814	1.56e-48	Fzd5	14367	rnaseq_up
232	4.523688375	2.41e-48	Gm5431	432555	rnaseq_up_atacseq_up_irf9_dependent
233	2.395295724	6e-48	Rnf135	71956	rnaseq_up_atacseq_up_irf9_dependent
234	-2.52548436	7.51e-47	Erf	13875	other
235	5.499193479	6.62e-48	Fgl2	14190	rnaseq_up_atacseq_up_irf9_dependent
236	1.979851218	7.1e-48	Ccdc86	108673	rnaseq_up_atacseq_up_irf9_dependent
237	1.712853561	1.01e-47	Pik3cd	18707	rnaseq_up_atacseq_up
238	9.873829236	1.21e-47	Tgtp2	100039796	rnaseq_up_atacseq_up_irf9_dependent
239	1.595603487	1.26e-47	Ythdf1	228994	rnaseq_up_atacseq_up_irf9_dependent
240	2.597827784	1.43e-47	Mxd1	17119	rnaseq_up_atacseq_up
241	-3.050438424	9.94e-45	Osgin1	71839	other
242	2.389654081	2.83e-47	Tor1aip2	240832	rnaseq_up_atacseq_up_irf9_dependent
243	-1.281753919	1.75e-44	Brd3	67382	other
244	2.830751883	4e-47	Sp110	109032	rnaseq_up_atacseq_up_irf9_dependent
245	-2.396324951	3.2e-44	Pwwp2b	101631	other
246	1.655064036	4e-47	Tnfrsf1a	21937	rnaseq_up
247	-1.203381944	6.39e-44	Rreb1	68750	other
248	1.392725127	5.43e-47	Larp1	73158	rnaseq_up
249	3.135342305	6.17e-47	Fchsd2	207278	rnaseq_up
250	4.750772348	6.65e-47	Enpp4	224794	rnaseq_up_atacseq_up_irf9_dependent
251	3.102019971	9.01e-47	Oas3	246727	rnaseq_up_atacseq_up_irf9_dependent
252	-3.053777908	1.57e-43	Nol4l	329540	other
253	1.830586767	1.4e-46	Rnf31	268749	rnaseq_up
254	1.600478738	1.98e-46	Dedd	21945	rnaseq_up
255	1.730857585	5.36e-46	Arel1	68497	rnaseq_up_atacseq_up_irf9_dependent
256	-3.019365442	9.68e-43	Tfeb	21425	other
257	1.708850829	7.76e-46	Lpxn	107321	rnaseq_up_atacseq_up_irf9_dependent
258	3.282865521	1e-45	Prr5l	72446	rnaseq_up_atacseq_up_irf9_dependent
259	2.495805602	1.35e-45	Aste1	66595	rnaseq_up
260	-1.876857119	4.71e-42	Susd3	66329	other
261	-1.932537664	8.58e-42	Flcn	216805	other
262	-2.707721661	1.02e-41	Fam78a	241303	other
263	5.391993404	2.43e-45	Adora3	11542	rnaseq_up_atacseq_up
264	1.011439846	2.68e-45	Mbd2	17191	rnaseq_up_atacseq_up_irf9_dependent
265	-2.459144637	2e-41	Jade2	76901	other
266	-3.077816857	2.15e-41	C5ar2	319430	other
267	2.118194409	1.12e-44	Whamm	434204	rnaseq_up_atacseq_up
268	4.928861326	2.98e-44	Phf11d	219132	rnaseq_up_atacseq_up_irf9_dependent
269	-2.666976726	5.21e-41	Per1	18626	other
270	1.216146531	4.61e-44	Bloc1s6	18457	rnaseq_up_atacseq_up_irf9_dependent
271	3.067322935	7.65e-44	Bach1	12013	rnaseq_up_atacseq_up
272	2.564066411	7.72e-44	Pcgf5	76073	rnaseq_up_atacseq_up_irf9_dependent
273	-3.71329516	1.42e-40	Ypel2	77864	other
274	2.355120215	8.87e-44	Hspa2	15512	rnaseq_up
275	5.831405407	1.13e-43	Lck	16818	rnaseq_up
276	2.653850154	1.2e-43	Golga3	269682	rnaseq_up_atacseq_up_irf9_dependent
277	2.837015177	1.6e-43	Tiam1	21844	rnaseq_up_atacseq_up_irf9_dependent
278	-1.617378799	3.05e-40	Ifngr2	15980	other
279	2.674982687	2.27e-43	Uba7	74153	rnaseq_up_atacseq_up
280	-3.39296106	9.54e-40	Mnt	17428	other
281	-1.188180936	9.72e-40	Brd1	223770	other
282	1.446216144	6.97e-43	Cd47	16423	rnaseq_up_atacseq_up_irf9_dependent
283	3.922921581	0.177700442	Sycp2	320558	other
284	1.916230204	1.15e-42	Rhbdf2	217344	rnaseq_up
285	1.65589027	2.13e-42	Wars	22375	rnaseq_up_atacseq_up
286	-1.81904515	4.38e-39	Map3k14	53859	other
287	-1.726744424	2.95e-38	Prr12	233210	other
288	1.797719232	2.26e-42	Ehd4	98878	rnaseq_up_atacseq_up
289	2.004147938	1.08e-41	Fbxw17	109082	rnaseq_up_atacseq_up_irf9_dependent
290	1.848399793	1.09e-41	D1Ertd622e	52392	rnaseq_up_atacseq_up_irf9_dependent
291	1.534525546	2.54e-41	Stat5b	20851	rnaseq_up_atacseq_up
292	-3.153755842	8.63e-38	Bhlhe41	79362	other
293	4.508965434	2.57e-41	Parp14	547253	rnaseq_up_atacseq_up_irf9_dependent
294	2.278604648	3.32e-41	Gadd45g	23882	rnaseq_up
295	-2.16307879	3.24e-37	Soga1	320706	other
296	-2.767636248	4.79e-37	Klhl21	242785	other
297	-1.293171198	4.89e-37	Ranbp10	74334	other
298	1.141959172	7.61e-41	Tbc1d14	100855	rnaseq_up
299	-1.49106777	1.29e-36	Slc36a1	215335	other
300	1.234031515	1.14e-40	Cox15	226139	rnaseq_up_atacseq_up_irf9_dependent
301	1.762598148	1.25e-40	Sdc4	20971	rnaseq_up
302	7.744937168	1.58e-40	Amotl2	56332	rnaseq_up_atacseq_up_irf9_dependent
303	-1.898424604	3.09e-36	Narf	67608	other
304	3.580761678	1.62e-40	Oas1g	23960	rnaseq_up_atacseq_up_irf9_dependent
305	3.390027	1.86e-40	Nlrc5	434341	rnaseq_up_atacseq_up
306	-2.070453046	7.38e-36	Irf2bp2	270110	other
307	1.680106413	2.03e-40	Rnf34	80751	rnaseq_up_atacseq_up_irf9_dependent
308	1.147081461	8.89e-40	Plekha2	83436	rnaseq_up_atacseq_up
309	9.447182168	1.29e-39	Ifi205	226695	rnaseq_up_atacseq_up_irf9_dependent
310	2.026889874	1.36e-39	Gpsm2	76123	rnaseq_up_atacseq_up_irf9_dependent
311	0.984821229	1.32e-35	Snw1	66354	other
312	1.645352088	1.4e-39	Sbno2	216161	rnaseq_up_atacseq_up
313	3.08732936	1.87e-39	Nmi	64685	rnaseq_up
314	-1.613558473	1.96e-35	Snx18	170625	other
315	3.729047897	0.067544281	Cyp26c1	546726	other
316	4.040210856	5.55e-39	Oasl2	23962	rnaseq_up_atacseq_up_irf9_dependent
317	3.621562018	1.22e-38	Ccl3	20302	rnaseq_up
318	0.931644428	6.61e-35	Mpp1	17524	other
319	1.735395605	1.38e-38	Oxct1	67041	rnaseq_up_atacseq_up
320	1.494734357	2.98e-38	Fez2	225020	rnaseq_up_atacseq_up_irf9_dependent
321	5.075802765	3.62e-38	Ifih1	71586	rnaseq_up_atacseq_up_irf9_dependent
322	2.467003614	4.09e-38	Aldh1b1	72535	rnaseq_up
323	4.09751405	6.39e-38	Casp4	12363	rnaseq_up_atacseq_up_irf9_dependent
324	-2.010963341	2.82e-34	Fli1	14247	other
325	-2.422899878	3.64e-34	Sh2d3c	27387	other
326	1.574409628	8.29e-38	Rab29	226422	rnaseq_up_atacseq_up_irf9_dependent
327	5.183125782	1.75e-37	Pnp2	667034	rnaseq_up_atacseq_up
328	-2.022431457	1.16e-33	Dusp4	319520	other
329	3.635506264	0.105286653	Ephx4	384214	other
330	2.812201782	2.22e-37	P2ry14	140795	rnaseq_up_atacseq_up_irf9_dependent
331	2.64607335	2.71e-37	Cdkn1a	12575	rnaseq_up
332	-2.243482748	6.55e-33	Zfp36l1	12192	other
333	4.610666442	3.87e-37	P2ry13	74191	rnaseq_up
334	-1.537133401	1.06e-32	Mtmr10	233315	other
335	2.666386656	5.12e-37	Ugcg	22234	rnaseq_up_atacseq_up_irf9_dependent
336	-2.060696505	2.43e-32	Arl4c	320982	other
337	-1.458477761	4.97e-32	Mbp	17196	other
338	-1.960712792	7.5e-32	Kdm5b	75605	other
339	8.827565827	1.15e-36	Lhx2	16870	rnaseq_up_atacseq_up_irf9_dependent
340	2.19908232	2.01e-36	Clec2d	93694	rnaseq_up_atacseq_up_irf9_dependent
341	-1.479452514	8.11e-32	Csnk1e	27373	other
342	2.02577972	2.22e-36	Rbm43	71684	rnaseq_up_atacseq_up_irf9_dependent
343	4.817322922	2.69e-36	Slfn8	276950	rnaseq_up_atacseq_up_irf9_dependent
344	3.008054312	3.9e-36	Lrch1	380916	rnaseq_up_atacseq_up_irf9_dependent
345	-3.258304332	2.1e-31	Ccsap	73420	other
346	-2.357919831	2.48e-31	Arhgef10l	72754	other
347	-2.215704099	3.87e-31	Sesn2	230784	other
348	8.946459017	3.96e-36	I830012O16Rik	667370	rnaseq_up_atacseq_up_irf9_dependent
349	1.808895532	8.31e-36	Tmem229b	268567	rnaseq_up_atacseq_up_irf9_dependent
350	-1.543749704	5.48e-31	Foxo3	56484	other
351	-1.629607238	6.65e-31	Synj2	20975	other
352	1.214372774	9.23e-36	Psme2	19188	rnaseq_up
353	0.989241452	9.03e-31	Sptlc2	20773	other
354	3.558468294	0.066165797	Il12b	16160	other
355	2.95245841	1.03e-35	Plekhf1	72287	rnaseq_up
356	2.045264703	1.03e-35	Lyn	17096	rnaseq_up
357	3.01703861	1.33e-35	Timeless	21853	rnaseq_up_atacseq_up_irf9_dependent
358	1.494419222	1.58e-35	Tbc1d13	70296	rnaseq_up_atacseq_up_irf9_dependent
359	1.362006415	2.14e-35	Tap2	21355	rnaseq_up_atacseq_up_irf9_dependent
360	3.851659821	3.1e-35	Oas1b	23961	rnaseq_up_atacseq_up_irf9_dependent
361	0.751900076	1.62e-29	Sft2d2	108735	other
362	3.026790349	5.43e-35	Sp100	20684	rnaseq_up_atacseq_up_irf9_dependent
363	1.716708493	9.56e-35	Tdrd7	100121	rnaseq_up_atacseq_up_irf9_dependent
364	-1.857276881	4.24e-29	Dtx4	207521	other
365	3.485392095	0.177400221	Lrg1	76905	other
366	1.438757341	1.02e-34	Smcr8	237782	rnaseq_up_atacseq_up_irf9_dependent
367	1.55531071	1.13e-34	Pxk	218699	rnaseq_up_atacseq_up
368	0.700147953	5.97e-29	Txn1	22166	other
369	-2.500882139	6.7e-29	Enc1	13803	other
370	-1.591953736	9.77e-29	Fam214b	230088	other
371	7.704138342	1.83e-34	Gbp7	229900	rnaseq_up_atacseq_up_irf9_dependent
372	3.453993838	0.074878554	Gm5544	433632	other
373	6.939730429	1.98e-34	Ms4a4c	64380	rnaseq_up_atacseq_up_irf9_dependent
374	4.994396567	2.14e-34	Slfn5	327978	rnaseq_up
375	-1.576806102	1.63e-28	AI467606	101602	other
376	-1.385325567	1.79e-28	Tsc22d4	78829	other
377	-1.820969282	1.89e-28	Zswim4	212168	other
378	3.204348898	2.44e-34	Mlkl	74568	rnaseq_up_atacseq_up_irf9_dependent
379	5.507149793	4.08e-34	Il18rap	16174	rnaseq_up_atacseq_up_irf9_dependent
380	2.555386541	4.68e-34	Fcgr2b	14130	rnaseq_up
381	-1.611886536	3.46e-28	Slc20a1	20515	other
382	2.542369708	6.49e-34	Ccnj	240665	rnaseq_up_atacseq_up_irf9_dependent
383	1.748539803	1.86e-33	Car13	71934	rnaseq_up
384	2.035182212	2.49e-33	Tifa	211550	rnaseq_up_atacseq_up_irf9_dependent
385	3.787770537	2.85e-33	Mitd1	69028	rnaseq_up_atacseq_up_irf9_dependent
386	1.531785221	6.59e-33	Traf5	22033	rnaseq_up_atacseq_up
387	1.388091957	1.51e-32	Ppme1	72590	rnaseq_up
388	-1.469983097	9.65e-28	Klf10	21847	other
389	-1.689919621	1.14e-27	Snx33	235406	other
390	1.415255476	2.74e-32	Stx12	100226	rnaseq_up_atacseq_up
391	1.512856597	7.57e-32	Csrp1	13007	rnaseq_up_atacseq_up_irf9_dependent
392	-2.155128552	1.47e-27	Tuba4a	22145	other
393	5.589606346	7.67e-32	Tarm1	245126	rnaseq_up
394	-1.963058182	1.73e-27	Sec14l1	74136	other
395	2.193032999	1.23e-31	Pvrl4	71740	rnaseq_up
396	1.744757849	1.31e-31	Inpp5b	16330	rnaseq_up_atacseq_up
397	-1.957930966	3.53e-27	Rab40c	224624	other
398	-1.487566807	3.99e-27	Zfp275	27081	other
399	-1.415287161	3.99e-27	Fam53b	77938	other
400	1.351188371	1.4e-31	Stard3	59045	rnaseq_up
401	1.488530427	1.93e-31	Sod2	20656	rnaseq_up
402	0.701472494	7.49e-27	Rnf4	19822	other
403	-1.388477563	8.13e-27	Akna	100182	other
404	-1.413218091	2.06e-26	Mtss1	211401	other
405	-2.138223121	2.1e-26	Rcsd1	226594	other
406	3.98582756	2.67e-31	Slfn3	20557	rnaseq_up_atacseq_up_irf9_dependent
407	6.93748585	3.21e-31	Kmo	98256	rnaseq_up_atacseq_up
408	-0.963688029	2.68e-26	Kcnk6	52150	other
409	-1.317953515	2.82e-26	St3gal1	20442	other
410	2.049786255	3.95e-31	Mthfr	17769	rnaseq_up_atacseq_up_irf9_dependent
411	3.25878789	0.114435551	Klc3	232943	other
412	-1.929736436	3.93e-26	Arid3a	13496	other
413	2.062527206	4.34e-31	Aida	108909	rnaseq_up
414	1.293923582	8.6e-31	Tapbp	21356	rnaseq_up
415	2.279688067	1.59e-30	Tmem171	380863	rnaseq_up_atacseq_up
416	-1.802909343	8.03e-26	Cln8	26889	other
417	-3.442830487	1.06e-25	Herpud1	64209	other
418	2.262938628	2.38e-30	Pdk3	236900	rnaseq_up_atacseq_up
419	-1.923140594	1.18e-25	Lpar5	381810	other
420	-1.310836264	1.22e-25	Ing1	26356	other
421	-2.719615913	1.29e-25	Bsn	12217	other
422	-2.080709068	1.62e-25	Bcl2l11	12125	other
423	-2.30358681	1.8e-25	Gadd45a	13197	other
424	1.484222384	2.59e-30	Nol10	217431	rnaseq_up
425	3.212359561	0.166871332	Ppil6	73075	other
426	-1.955503189	2.29e-25	Ier2	15936	other
427	0.854141653	2.62e-25	Prnp	19122	other
428	2.656143201	2.63e-30	Gcnt2	14538	rnaseq_up
429	-2.804877497	2.9e-25	Tsku	244152	other
430	-2.64432664	3.19e-25	Gpr183	321019	other
431	-1.576065012	3.23e-25	Agfg2	231801	other
432	-1.893262274	3.23e-25	Mapk7	23939	other
433	1.460890479	3.99e-30	Coro2a	107684	rnaseq_up_atacseq_up
434	-1.094628384	4.02e-25	Rap2b	74012	other
435	-1.268439665	4.78e-25	Ap5b1	381201	other
436	-1.835201708	5.09e-25	Slc35e4	103710	other
437	1.632680662	4.05e-30	Mob3c	100465	rnaseq_up_atacseq_up
438	-1.381066962	7.4e-25	Traf3	22031	other
439	0.869386283	8.19e-25	Map2k1	26395	other
440	0.795805373	1.03e-24	Nrp2	18187	other
441	-3.114747783	1.04e-24	Ets1	23871	other
442	-2.180210925	1.45e-24	Rarg	19411	other
443	1.836040359	4.16e-30	Rapgef2	76089	rnaseq_up_atacseq_up
444	-2.02032655	1.73e-24	Klhl6	239743	other
445	-1.658804562	2.12e-24	Ldlrap1	100017	other
446	-4.736265283	2.15e-24	Adrb2	11555	other
447	-3.416168882	3.51e-24	Abhd15	67477	other
448	-1.626683012	5.15e-24	Sh3tc1	231147	other
449	-2.187591391	5.41e-24	Ptafr	19204	other
450	-1.736423055	5.52e-24	Syne3	212073	other
451	-1.545941589	6.93e-24	Wdr81	192652	other
452	-2.88086529	7.83e-24	Rhob	11852	other
453	1.817293346	5.04e-30	Mppe1	225651	rnaseq_up_atacseq_up_irf9_dependent
454	-1.996159398	1.01e-23	Ier5l	72500	other
455	3.158553896	0.149734284	Clec12b	71183	other
456	3.136392216	0.115172688	Cpa3	12873	other
457	-2.642391658	1.25e-23	Bcor	71458	other
458	-1.569381066	1.29e-23	Map3k9	338372	other
459	-1.709362971	1.37e-23	Paqr7	71904	other
460	0.921365701	1.45e-23	Rasa4	54153	other
461	1.470170291	5.54e-30	Cmtr1	74157	rnaseq_up_atacseq_up_irf9_dependent
462	1.911804485	6.55e-30	Rab3ip	216363	rnaseq_up
463	1.935718487	8.04e-30	Slamf7	75345	rnaseq_up_atacseq_up
464	1.255105721	1.3e-29	S1pr2	14739	rnaseq_up
465	-1.260606827	2.04e-23	Tmppe	100504715	other
466	3.121760425	0.177047738	Tgfb2	21808	other
467	-2.288607094	2.76e-23	C77080	97130	other
468	-1.500126742	2.78e-23	Mast3	546071	other
469	3.687345227	2.33e-29	Trim34a	94094	rnaseq_up_atacseq_up_irf9_dependent
470	0.958676658	3.3e-23	Psme1	19186	other
471	1.619637154	3.16e-29	Top3a	21975	rnaseq_up_atacseq_up
472	3.105924201	0.061260857	Rhbdl3	246104	other
473	-0.963231587	4.74e-23	Hexim1	192231	other
474	-1.54310916	5.71e-23	Mob3a	208228	other
475	-1.564552775	7.03e-23	Trim65	338364	other
476	-1.820554215	7.58e-23	Trib1	211770	other
477	1.320878902	3.46e-29	Slc12a7	20499	rnaseq_up_atacseq_up
478	-3.207197564	1.23e-22	D8Ertd82e	244418	other
479	3.100278898	0.08183531	Mapk13	26415	other
480	-1.144236607	1.29e-22	Tob2	57259	other
481	1.498630901	4.35e-29	Trip10	106628	rnaseq_up
482	-1.590892007	1.42e-22	Dnmbp	71972	other
483	-0.951414318	1.47e-22	Fhod1	234686	other
484	3.837735266	4.57e-29	Fam72a	108900	rnaseq_up_atacseq_up
485	-2.478064102	1.78e-22	Bmf	171543	other
486	-5.480104661	2.41e-22	Angptl4	57875	other
487	3.071447673	0.121770803	1700102P08Rik	112418	other
488	0.581896825	2.94e-22	Rrbp1	81910	other
489	1.544732287	4.72e-29	Rab9	56382	rnaseq_up_atacseq_up_irf9_dependent
490	2.090987825	4.83e-29	Map3k8	26410	rnaseq_up_atacseq_up
491	-2.380007745	3.26e-22	Jade1	269424	other
492	1.315696114	1.08e-28	Lgals3bp	19039	rnaseq_up_atacseq_up_irf9_dependent
493	-1.955642115	4.54e-22	Ptpre	19267	other
494	5.96784711	1.42e-28	Mndal	100040462	rnaseq_up_atacseq_up_irf9_dependent
495	2.725201899	1.47e-28	Mrc1	17533	rnaseq_up
496	1.4765428	1.5e-28	Map2k4	26398	rnaseq_up_atacseq_up_irf9_dependent
497	3.05595489	1.77e-28	Slc45a3	212980	rnaseq_up_atacseq_up
498	-1.529151907	9.23e-22	Dnmt3a	13435	other
499	-2.133347175	9.64e-22	Tob1	22057	other
500	6.707011852	2.28e-28	Ifi44	99899	rnaseq_up_atacseq_up_irf9_dependent
501	-1.652248039	1.28e-21	Arhgap19	71085	other
502	-1.168346468	1.37e-21	Micall1	27008	other
503	-1.187711164	1.44e-21	Fhl3	14201	other
504	0.810650743	1.5e-21	Hk2	15277	other
505	1.461280184	2.49e-28	Dnaja2	56445	rnaseq_up_atacseq_up_irf9_dependent
506	-1.601968319	1.69e-21	Slc38a2	67760	other
507	1.929167398	2.65e-28	Icam1	15894	rnaseq_up
508	2.224176433	3.53e-28	Ccr5	12774	rnaseq_up_atacseq_up_irf9_dependent
509	1.201832655	3.57e-28	Utp3	65961	rnaseq_up_atacseq_up_irf9_dependent
510	1.560696089	4.67e-28	Ifitm3	66141	rnaseq_up_atacseq_up
511	3.162633629	5.27e-28	Gda	14544	rnaseq_up_atacseq_up_irf9_dependent
512	0.920608878	2.36e-21	Mcur1	76137	other
513	10.72551795	8.55e-28	Gbp4	17472	rnaseq_up_atacseq_up_irf9_dependent
514	-1.751444707	3.76e-21	Mef2d	17261	other
515	-1.045309741	3.78e-21	Phf12	268448	other
516	-1.968422743	4.45e-21	Nfatc2	18019	other
517	-1.075058503	4.75e-21	Map2k3	26397	other
518	2.649098438	8.8e-28	Tlk2	24086	rnaseq_up_atacseq_up_irf9_dependent
519	-1.346291326	6.95e-21	Mkl2	239719	other
520	0.697250572	8.48e-21	Atp5f1	11950	other
521	-0.922541803	1.1e-20	Arrb1	109689	other
522	-3.19855698	1.16e-20	Nr1d1	217166	other
523	1.164819101	1.01e-27	Chmp4b	75608	rnaseq_up_atacseq_up_irf9_dependent
524	1.380768928	1.09e-27	Zfp513	101023	rnaseq_up
525	1.817081184	1.21e-27	Etv6	14011	rnaseq_up_atacseq_up_irf9_dependent
526	3.65624725	1.25e-27	Fndc3a	319448	rnaseq_up_atacseq_up_irf9_dependent
527	-1.188360088	1.73e-20	E2f3	13557	other
528	-1.209943114	1.76e-20	Foxk1	17425	other
529	-1.341508084	1.77e-20	C5ar1	12273	other
530	1.96591758	1.33e-27	Trim56	384309	rnaseq_up
531	-0.841951088	2.13e-20	Arhgef2	16800	other
532	3.312602939	1.67e-27	Brdt	114642	rnaseq_up
533	0.789844592	2.34e-20	Stau1	20853	other
534	-2.017083666	2.39e-20	Vgll4	232334	other
535	-3.842164711	2.47e-20	Sox4	20677	other
536	-1.092313466	2.92e-20	Xylt2	217119	other
537	-0.856190554	3.41e-20	Asxl1	228790	other
538	1.184709781	2.27e-27	Tec	21682	rnaseq_up_atacseq_up
539	2.030216327	2.41e-27	Cutc	66388	rnaseq_up
540	1.814250798	2.42e-27	Ddx19b	234733	rnaseq_up_atacseq_up_irf9_dependent
541	0.953455586	5.15e-20	Rab21	216344	other
542	-2.391959562	5.39e-20	Lhfpl2	218454	other
543	0.923757254	5.43e-20	Ddx24	27225	other
544	1.766441471	4.5e-27	Jak3	16453	rnaseq_up
545	2.05339661	5.24e-27	N4bp1	80750	rnaseq_up_atacseq_up_irf9_dependent
546	0.885918178	6.4e-20	Ncoa5	228869	other
547	2.976818516	5.65e-27	Etnk1	75320	rnaseq_up_atacseq_up_irf9_dependent
548	-1.542461197	7.25e-20	Zfp703	353310	other
549	2.935991928	0.079827636	Ogdhl	239017	other
550	-1.309583399	1.04e-19	1810011H11Rik	69069	other
551	3.249928413	6.72e-27	Ccdc25	67179	rnaseq_up_atacseq_up_irf9_dependent
552	-2.188386007	1.22e-19	Micall2	231830	other
553	1.910457709	2.11e-26	Casp8	12370	rnaseq_up_atacseq_up_irf9_dependent
554	-1.122884284	1.37e-19	Slc15a4	100561	other
555	-2.674910347	1.59e-19	Dusp1	19252	other
556	-3.084271412	1.6e-19	Il16	16170	other
557	-1.333178469	1.67e-19	Speg	11790	other
558	1.241020585	2.56e-26	Dbnl	13169	rnaseq_up
559	1.046468275	2.95e-26	Tox4	268741	rnaseq_up
560	-1.3178447	2.44e-19	Med22	20933	other
561	-1.242685247	2.52e-19	Bahd1	228536	other
562	-2.25201842	2.8e-19	Arrdc2	70807	other
563	2.922138684	0.22981991	Dcn	13179	other
564	-1.66137301	3.14e-19	Ell	13716	other
565	-1.124085712	3.26e-19	Ptpn7	320139	other
566	-1.269001171	3.27e-19	Arhgap39	223666	other
567	0.916851791	3.32e-19	Bid	12122	other
568	7.340140469	3.34e-26	Pydc3	100033459	rnaseq_up_atacseq_up_irf9_dependent
569	-0.959961452	3.37e-19	Ing4	28019	other
570	-2.964489746	3.41e-19	Frat1	14296	other
571	2.904247464	0.165449704	Strip2	320609	other
572	2.89532387	0.177227511	Spata9	75571	other
573	-1.157154769	5.13e-19	Zbtb4	75580	other
574	-1.644177246	5.17e-19	Jag1	16449	other
575	-1.122988259	5.57e-19	Atf7ip	54343	other
576	0.661108064	6.16e-19	Ap3b1	11774	other
577	2.683935936	5.14e-26	Crem	12916	rnaseq_up_atacseq_up
578	3.027356813	5.38e-26	Peli1	67245	rnaseq_up_atacseq_up_irf9_dependent
579	12.93181252	5.56e-26	Ccl12	20293	rnaseq_up_atacseq_up_irf9_dependent
580	7.535141744	6.88e-26	Pyhin1	236312	rnaseq_up_atacseq_up_irf9_dependent
581	-1.839263592	1.6e-18	Natd1	24083	other
582	-3.776063723	1.71e-18	N4bp3	212706	other
583	2.072925866	7.76e-26	Ms4a6c	73656	rnaseq_up_atacseq_up_irf9_dependent
584	1.505554437	9.99e-26	Slc30a1	22782	rnaseq_up
585	-1.535063066	2.02e-18	6430548M08Rik	234797	other
586	-2.655258775	2.25e-18	E2f2	242705	other
587	-1.101159454	2.3e-18	Sh3gl1	20405	other
588	-2.125577714	2.57e-18	Kctd7	212919	other
589	2.232462948	1.06e-25	Etl4	208618	rnaseq_up
590	0.936684701	3.21e-18	Stambpl1	76630	other
591	-1.705221056	3.68e-18	Hs1bp3	58240	other
592	-1.068224194	3.79e-18	Zfyve1	217695	other
593	-1.092168453	3.95e-18	Nfe2l2	18024	other
594	0.79769254	4.77e-18	Ric8	101489	other
595	-1.316607551	5.15e-18	Tsc22d1	21807	other
596	-1.102535852	5.35e-18	Pygo2	68911	other
597	-3.612754091	5.5e-18	Dnajc28	246738	other
598	0.807779556	5.65e-18	Srgn	19073	other
599	-1.174183647	6.45e-18	Patz1	56218	other
600	0.591688769	6.94e-18	Atp1b3	11933	other
601	-1.753873018	1.08e-17	Tuba1a	22142	other
602	-0.852945468	1.18e-17	Ehbp1l1	114601	other
603	0.712729691	1.28e-17	Nono	53610	other
604	0.909352041	1.34e-17	Kbtbd2	210973	other
605	-1.336790003	1.75e-17	Spsb2	14794	other
606	2.849618256	1.1e-25	Kdr	16542	rnaseq_up_atacseq_up_irf9_dependent
607	2.126311001	1.12e-25	Bmp2k	140780	rnaseq_up
608	1.252640795	1.93e-25	Wdfy2	268752	rnaseq_up
609	2.803421827	1.94e-25	Epsti1	108670	rnaseq_up_atacseq_up_irf9_dependent
610	-1.235757251	2.85e-17	Hdac5	15184	other
611	4.042886017	2.86e-25	Sphk1	20698	rnaseq_up
612	0.818963181	2.89e-17	Vta1	66201	other
613	-1.19490105	2.89e-17	Atmin	234776	other
614	11.09979711	3.39e-25	Ccl7	20306	rnaseq_up_atacseq_up
615	1.299991002	3.44e-25	Slc12a9	83704	rnaseq_up_atacseq_up_irf9_dependent
616	-2.319031344	4.17e-17	Mex3d	237400	other
617	-1.62776163	4.18e-17	Zbtb34	241311	other
618	7.484061284	5.2e-25	Gm4841	225594	rnaseq_up_atacseq_up_irf9_dependent
619	12.715291	7.64e-25	Serpina3g	20715	rnaseq_up_atacseq_up_irf9_dependent
620	-1.901485145	5.02e-17	Ubald1	207740	other
621	0.812758273	5.35e-17	Ccdc6	76551	other
622	-1.388411158	5.97e-17	Scd2	20250	other
623	-2.43257987	5.97e-17	Thbd	21824	other
624	0.989050243	7.01e-17	Hn1	15374	other
625	-1.356268932	7.94e-17	Tnfrsf1b	21938	other
626	-1.019538085	8.08e-17	Clip2	269713	other
627	1.538164274	8.24e-25	Slc25a25	227731	rnaseq_up
628	-0.949276512	8.57e-17	Tet3	194388	other
629	0.979056102	8.88e-17	Pcsk7	18554	other
630	-0.8548932	8.93e-17	Rcan3	53902	other
631	-1.04664172	8.93e-17	Uspl1	231915	other
632	-2.538162386	9.27e-17	Fam83f	213956	other
633	-1.007131794	9.72e-17	Arhgef7	54126	other
634	-1.299663293	1.22e-16	Tnip1	57783	other
635	-4.647599177	1.25e-16	Myc	17869	other
636	-2.026646312	1.27e-16	Eepd1	67484	other
637	-2.626890636	1.34e-16	Ptgir	19222	other
638	-1.227962621	1.36e-16	Zbtb14	22666	other
639	-2.789700222	1.67e-16	Chst3	53374	other
640	0.916381266	2.09e-16	Rps6kc1	320119	other
641	0.858733165	2.1e-16	Psma3	19167	other
642	1.013171482	1.09e-24	Keap1	50868	rnaseq_up_atacseq_up
643	-2.357791437	2.4e-16	Adam19	11492	other
644	-1.065820745	2.41e-16	Iffo1	320678	other
645	0.852565191	3.08e-16	Map3k3	26406	other
646	-1.804741115	3.12e-16	Epn2	13855	other
647	-1.446721735	3.21e-16	Suv420h2	232811	other
648	0.923418671	3.71e-16	Trappc11	320714	other
649	0.996608438	3.86e-16	Ppp2r2a	71978	other
650	0.964748721	4.13e-16	Pik3ap1	83490	other
651	-1.383814097	4.14e-16	Amz1	231842	other
652	-1.116905689	4.21e-16	Kdm2b	30841	other
653	0.785838225	4.78e-16	Mcmbp	210711	other
654	-2.662321831	5.03e-16	Arrdc3	105171	other
655	1.21734594	1.22e-24	Mertk	17289	rnaseq_up_atacseq_up_irf9_dependent
656	1.682866236	1.56e-24	Tapbpl	213233	rnaseq_up
657	0.772078258	5.77e-16	Prpf31	68988	other
658	0.962625212	6.11e-16	Pttg1	30939	other
659	-1.038143749	6.16e-16	Phf23	78246	other
660	1.705894126	1.71e-24	Gna15	14676	rnaseq_up
661	-1.445686511	6.7e-16	Slx1b	75764	other
662	1.768491839	3.28e-24	Zranb3	226409	rnaseq_up_atacseq_up_irf9_dependent
663	1.124737695	8.21e-24	Brd2	14312	rnaseq_up
664	2.737815937	0.28646758	Sod3	20657	other
665	4.071555826	1.06e-23	Trim30a	20128	rnaseq_up_atacseq_up_irf9_dependent
666	6.53589282	1.23e-23	Gbp6	100702	rnaseq_up_atacseq_up_irf9_dependent
667	8.778117891	1.5e-23	Slfn1	20555	rnaseq_up_atacseq_up_irf9_dependent
668	-1.197273288	9.32e-16	Stk10	20868	other
669	-1.059437546	9.37e-16	Pip4k2b	108083	other
670	0.88652835	9.64e-16	Pik3cb	74769	other
671	-1.524213534	1.08e-15	Rassf3	192678	other
672	-1.141745457	1.13e-15	Dusp3	72349	other
673	2.701422383	0.09643234	Wfdc18	14038	other
674	-2.198433207	1.19e-15	Sh2b2	23921	other
675	1.096189032	1.56e-23	Cycs	13063	rnaseq_up_atacseq_up_irf9_dependent
676	6.205113124	1.65e-23	Slfn9	237886	rnaseq_up_atacseq_up_irf9_dependent
677	0.629564979	1.72e-15	2610507B11Rik	72503	other
678	1.448281985	1.76e-23	Milr1	380732	rnaseq_up
679	-0.863782728	1.74e-15	Cd300a	217303	other
680	-1.104149927	1.85e-15	Fmnl1	57778	other
681	-1.175069511	1.91e-15	Nfic	18029	other
682	0.718843187	1.91e-15	Mapk1ip1l	218975	other
683	-1.990463332	2e-15	Slc26a11	268512	other
684	-1.238936314	2.11e-15	Pparg	19016	other
685	0.651074317	2.13e-15	Crkl	12929	other
686	-1.213869816	2.18e-15	5430435G22Rik	226421	other
687	0.677639696	2.21e-15	Cd53	12508	other
688	-1.22430564	2.38e-15	Mfhas1	52065	other
689	-1.221264681	2.45e-15	Hmga2	15364	other
690	3.013574667	1.79e-23	Fas	14102	rnaseq_up
691	-1.551595652	2.86e-15	Arl11	219144	other
692	4.72838542	2.24e-23	Herc6	67138	rnaseq_up_atacseq_up_irf9_dependent
693	6.930848884	2.36e-23	Ifi203	15950	rnaseq_up_atacseq_up_irf9_dependent
694	-0.931714613	3.29e-15	Pogz	229584	other
695	-1.364720683	3.57e-15	Gba2	230101	other
696	1.454620109	2.95e-23	Bcl9	77578	rnaseq_up_atacseq_up_irf9_dependent
697	-1.77697157	3.82e-15	Rasgef1a	70727	other
698	1.155374218	3.46e-23	Slc31a1	20529	rnaseq_up_atacseq_up
699	-0.784110235	4.31e-15	Zbtb7a	16969	other
700	-1.445246135	4.64e-15	Chst12	59031	other
701	1.989313409	4.01e-23	Dram1	71712	rnaseq_up_atacseq_up
702	-2.563914002	5.24e-15	Plk3	12795	other
703	-1.316821274	5.3e-15	Cd3eap	70333	other
704	-0.962488268	5.55e-15	Exoc8	102058	other
705	-2.230433244	5.92e-15	Cpeb2	231207	other
706	1.580857776	1.14e-22	Fcgr3	14131	rnaseq_up
707	2.600754356	1.24e-22	Ggct	110175	rnaseq_up
708	4.571095172	1.37e-22	Trim30d	209387	rnaseq_up_atacseq_up_irf9_dependent
709	-1.770610037	6.9e-15	Eno2	13807	other
710	-2.355907736	8.19e-15	Jdp2	81703	other
711	0.743273485	8.77e-15	Asb8	78541	other
712	-0.930620428	8.87e-15	Lima1	65970	other
713	-2.664513166	9.04e-15	Ahdc1	230793	other
714	2.19718973	1.65e-22	Cflar	12633	rnaseq_up_atacseq_up
715	4.119853734	1.68e-22	Arhgef37	328967	rnaseq_up
716	-1.417641737	9.62e-15	Plekho1	67220	other
717	2.63548706	0.362077756	H2-Q8	15019	other
718	2.633274929	0.132788762	Tnfsf4	22164	other
719	-2.718164019	1.09e-14	Cebpa	12606	other
720	1.277227142	1.82e-22	Slc31a2	20530	rnaseq_up_atacseq_up
721	-0.968973524	1.19e-14	Rnf41	67588	other
722	-1.1741658	1.42e-14	Zfyve28	231125	other
723	-1.149184464	1.55e-14	Armc7	276905	other
724	-0.860798666	1.57e-14	Zfp740	68744	other
725	2.025918829	2.63e-22	Arid5b	71371	rnaseq_up_atacseq_up
726	-2.267329394	1.69e-14	Plekhh3	217198	other
727	1.606315706	3e-22	Traf3ip2	103213	rnaseq_up
728	4.350673637	3.04e-22	Fcrlb	435653	rnaseq_up_atacseq_up
729	1.158026842	3.29e-22	Hspa5	14828	rnaseq_up
730	1.470501342	3.33e-22	Sepw1	20364	rnaseq_up_atacseq_up_irf9_dependent
731	0.947025004	2.08e-14	Plcl2	224860	other
732	-1.350170737	2.1e-14	Klhl25	207952	other
733	1.724988157	4.66e-22	Rnf139	75841	rnaseq_up
734	1.411286407	6.2e-22	Rin3	217835	rnaseq_up_atacseq_up
735	-0.992650899	2.4e-14	Cdan1	68968	other
736	-1.518557712	2.42e-14	Lrrc8a	241296	other
737	11.93069916	7.07e-22	Serpina3f	238393	rnaseq_up_atacseq_up_irf9_dependent
738	2.597894834	0.127280559	Pbld2	67307	other
739	-1.291618257	2.67e-14	Tctn3	67590	other
740	-1.154209342	2.68e-14	Madd	228355	other
741	-1.222302664	2.99e-14	Lrrc25	211228	other
742	-1.375125232	3e-14	2510009E07Rik	72190	other
743	2.18725305	8.95e-22	Gatm	67092	rnaseq_up_atacseq_up
744	1.832155116	1.25e-21	Naaa	67111	rnaseq_up
745	3.824744361	1.61e-21	Cfb	14962	rnaseq_up_atacseq_up_irf9_dependent
746	0.72398563	3.83e-14	Khdrbs1	20218	other
747	-2.07881038	3.83e-14	Tmem104	320534	other
748	-1.394146391	4.36e-14	Xpc	22591	other
749	1.960309326	1.9e-21	Ppp1r3d	228966	rnaseq_up
750	-0.682918495	5.01e-14	Cdk9	107951	other
751	2.436368456	2.24e-21	Nod2	257632	rnaseq_up_atacseq_up
752	0.901553012	5.58e-14	Hdac1	433759	other
753	-0.967573924	5.83e-14	Mmd	67468	other
754	1.578786875	2.26e-21	Rnf217	268291	rnaseq_up_atacseq_up_irf9_dependent
755	-1.396893681	5.99e-14	B4galt7	218271	other
756	0.795205847	6.15e-14	Tes	21753	other
757	-1.095561542	6.23e-14	Mkl1	223701	other
758	2.576445517	0.172785708	Obox3	246791	other
759	-1.917059339	6.82e-14	Mid1ip1	68041	other
760	-3.463513603	7.31e-14	Slco4a1	108115	other
761	-0.830379204	7.46e-14	Srxn1	76650	other
762	-1.509188211	7.53e-14	Hlx	15284	other
763	1.225490493	2.27e-21	Trim26	22670	rnaseq_up_atacseq_up_irf9_dependent
764	-1.823062652	8.44e-14	Cdc42ep3	260409	other
765	1.348103906	2.33e-21	Sptbn1	20742	rnaseq_up_atacseq_up_irf9_dependent
766	1.197805236	2.62e-21	Ndrg1	17988	rnaseq_up
767	-1.176974041	1.03e-13	Map3k11	26403	other
768	0.649969591	1.05e-13	Txlna	109658	other
769	-0.819028857	1.05e-13	Alkbh5	268420	other
770	-2.180256889	1.11e-13	Hyal2	15587	other
771	-0.801466741	1.16e-13	Tsc1	64930	other
772	3.69241364	3.64e-21	Gja1	14609	rnaseq_up_atacseq_up
773	-2.900626302	1.2e-13	Depdc7	211896	other
774	-2.686504482	1.29e-13	Rgs3	50780	other
775	-1.696532798	1.33e-13	Dagla	269060	other
776	4.118477499	3.92e-21	Tppp3	67971	rnaseq_up_atacseq_up
777	0.998316995	1.45e-13	Ric1	226089	other
778	-0.819439987	1.46e-13	Incenp	16319	other
779	1.766785224	6.77e-21	Asb13	142688	rnaseq_up_atacseq_up_irf9_dependent
780	-1.3526777	1.49e-13	Usp35	244144	other
781	-1.383544605	1.49e-13	Zfp467	68910	other
782	1.594266721	1.34e-20	Cd83	12522	rnaseq_up
783	3.028260662	1.36e-20	Nfxl1	100978	rnaseq_up_atacseq_up_irf9_dependent
784	-0.822850375	1.63e-13	Ggta1	14594	other
785	-0.791143962	1.65e-13	Trim41	211007	other
786	4.181905024	1.44e-20	Ppm1k	243382	rnaseq_up_atacseq_up_irf9_dependent
787	3.395133638	1.62e-20	P2ry12	70839	rnaseq_up
788	0.979854853	1.89e-13	Flot1	14251	other
789	-1.021430613	1.97e-13	Fbxo21	231670	other
790	1.263604958	2.03e-20	Fam53c	66306	rnaseq_up
791	-1.250290132	2.04e-13	Zfp652	268469	other
792	3.620125593	2.34e-20	Kif5c	16574	rnaseq_up
793	2.298169052	2.45e-20	Snx2	67804	rnaseq_up_atacseq_up_irf9_dependent
794	2.672820243	3.09e-20	Dr1	13486	rnaseq_up_atacseq_up_irf9_dependent
795	-1.26556898	2.65e-13	Cdyl	12593	other
796	2.270649339	4.14e-20	Spsb1	74646	rnaseq_up_atacseq_up_irf9_dependent
797	0.721502909	2.75e-13	Ahcyl2	74340	other
798	-1.378931064	2.95e-13	Cdc25b	12531	other
799	1.450357009	4.35e-20	Bst2	69550	rnaseq_up_atacseq_up_irf9_dependent
800	1.276436854	4.35e-20	Farsa	66590	rnaseq_up
801	1.256612238	4.85e-20	1110038F14Rik	117171	rnaseq_up_atacseq_up
802	-0.920515685	3.02e-13	Pck2	74551	other
803	-1.248877449	3.02e-13	Trim47	217333	other
804	-1.121549194	3.05e-13	Mgat4b	103534	other
805	2.500072275	0.067695711	Ccdc146	75172	other
806	0.623816512	3.44e-13	Med23	70208	other
807	2.115207468	5.05e-20	Uaca	72565	rnaseq_up_atacseq_up_irf9_dependent
808	12.52134471	5.4e-20	Lipg	16891	rnaseq_up_atacseq_up_irf9_dependent
809	2.484744039	0.365238361	Aqp1	11826	other
810	2.583448926	5.81e-20	Rbl1	19650	rnaseq_up_atacseq_up
811	-1.087233145	4.04e-13	Pias3	229615	other
812	1.411773818	5.98e-20	Sertad3	170742	rnaseq_up
813	-1.139153823	4.6e-13	Cdkn2aipnl	52626	other
814	1.29080179	7.17e-20	Etv3	27049	rnaseq_up_atacseq_up
815	0.801444855	5.01e-13	Rsl24d1	225215	other
816	2.448151679	0.118905834	Piwil4	330890	other
817	-1.048916087	5.48e-13	Zfp282	101095	other
818	2.447304462	0.363702641	Dpysl3	22240	other
819	-0.962178109	6.04e-13	Plekhm3	241075	other
820	-1.056884347	6.06e-13	Sphk2	56632	other
821	1.181268391	7.22e-20	Auh	11992	rnaseq_up_atacseq_up
822	0.999492393	6.51e-13	Ankfy1	11736	other
823	3.932823141	7.34e-20	Hs3st3b1	54710	rnaseq_up_atacseq_up
824	-1.373827993	6.79e-13	Cry2	12953	other
825	-1.161371739	6.86e-13	N4bp2l1	100637	other
826	1.33405686	8.91e-20	Tspo	12257	rnaseq_up_atacseq_up_irf9_dependent
827	1.694301198	9.89e-20	Cd180	17079	rnaseq_up_atacseq_up_irf9_dependent
828	0.910605281	7.81e-13	D17Wsu92e	224647	other
829	4.239664494	1.07e-19	Hap1	15114	rnaseq_up
830	1.234107143	1.28e-19	Frmd4b	232288	rnaseq_up_atacseq_up
831	0.561331862	8.52e-13	Psmd7	17463	other
832	-1.193287659	9.56e-13	Rab11fip1	75767	other
833	-1.315119433	1e-12	Sbk1	104175	other
834	-1.735008541	1.04e-12	Bend4	666938	other
835	-0.856470007	1.13e-12	Lrch4	231798	other
836	-1.431274086	1.18e-12	Orai2	269717	other
837	0.933278967	1.25e-12	Abhd16a	193742	other
838	-1.506209143	1.31e-12	Rbm38	56190	other
839	0.851664912	1.45e-12	Nln	75805	other
840	-1.064412898	1.48e-12	Tax1bp3	76281	other
841	-1.008785584	1.63e-12	Abl1	11350	other
842	-1.66468362	1.76e-12	Ccdc142	243510	other
843	-0.998007148	1.8e-12	Chst14	72136	other
844	0.823638554	1.82e-12	Psma5	26442	other
845	-1.167766741	1.86e-12	Snx30	209131	other
846	-0.890696985	1.98e-12	Dok3	27261	other
847	0.798024334	2.12e-12	Pold3	67967	other
848	2.408487632	0.099924287	Frmd7	385354	other
849	2.408114521	0.099626681	Flt4	14257	other
850	-1.171141023	2.6e-12	Lrrc8d	231549	other
851	0.564282301	2.71e-12	Psma4	26441	other
852	-1.156766599	3.36e-12	Tbc1d10a	103724	other
853	-0.961161461	3.5e-12	Ier5	15939	other
854	-0.83103642	3.56e-12	Mavs	228607	other
855	5.058364008	1.75e-19	Gm12185	620913	rnaseq_up_atacseq_up_irf9_dependent
856	-2.138436903	3.74e-12	Bhlhe40	20893	other
857	-0.974118961	3.93e-12	Pde4dip	83679	other
858	0.909330942	4.04e-12	Eif4e3	66892	other
859	-0.915340638	4.15e-12	Zfp110	65020	other
860	0.902574793	4.35e-12	Ints12	71793	other
861	-0.784075639	4.54e-12	Ubtf	21429	other
862	-1.088317616	4.7e-12	Gigyf1	57330	other
863	-1.051789816	4.77e-12	Dot1l	208266	other
864	2.403840588	0.071299518	Zfp575	101544	other
865	0.739585129	5.33e-12	Foxred1	235169	other
866	-0.776435324	5.59e-12	Ifngr1	15979	other
867	-0.707874706	5.65e-12	Dcaf5	320808	other
868	0.578117562	5.97e-12	Fbxw11	103583	other
869	-1.116730023	6.11e-12	Itpkc	233011	other
870	-1.138180896	6.12e-12	Bcorl1	320376	other
871	1.200992368	2.35e-19	Plod3	26433	rnaseq_up
872	-1.208707858	6.85e-12	Calhm2	72691	other
873	-1.68730211	6.93e-12	Egr2	13654	other
874	-0.914682192	6.98e-12	Cyth4	72318	other
875	-1.231736007	7.2e-12	Brat1	231841	other
876	-1.55603532	7.24e-12	Tmem150b	330460	other
877	-2.520162606	7.46e-12	Lpar6	67168	other
878	-0.484637705	7.48e-12	Slc38a1	105727	other
879	-1.398713246	7.91e-12	Ercc6	319955	other
880	-0.67703288	8.08e-12	Kmt2b	75410	other
881	-1.357885432	8.15e-12	Hps6	20170	other
882	-0.948087035	8.31e-12	Nfatc1	18018	other
883	4.04882621	2.47e-19	Eif2ak2	19106	rnaseq_up_atacseq_up_irf9_dependent
884	-1.007695222	9.54e-12	Zcchc14	142682	other
885	2.391024397	0.23490035	Dok5	76829	other
886	0.591786248	1.01e-11	Ywhaz	22631	other
887	2.390832067	0.084966616	Fap	14089	other
888	-1.972610587	1.03e-11	Cdk20	105278	other
889	0.514970909	1.15e-11	Nub1	53312	other
890	0.754000935	1.15e-11	Csf2rb2	12984	other
891	0.726033083	1.24e-11	Anxa7	11750	other
892	0.824644964	1.25e-11	Rnpep	215615	other
893	0.888055667	1.28e-11	AB124611	382062	other
894	-1.159006646	1.29e-11	2310047M10Rik	71923	other
895	2.261266148	2.8e-19	H2-T10	15024	rnaseq_up
896	-1.433987348	1.32e-11	Tmcc2	68875	other
897	2.115985683	2.97e-19	Dhrs9	241452	rnaseq_up_atacseq_up
898	0.420364333	1.5e-11	Skap2	54353	other
899	0.582290106	1.5e-11	Hspa14	50497	other
900	1.150337826	3.32e-19	Ints9	210925	rnaseq_up_atacseq_up
901	-1.029058232	1.67e-11	Arhgap35	232906	other
902	1.861246909	3.42e-19	Cd164	53599	rnaseq_up_atacseq_up_irf9_dependent
903	-1.043866662	1.74e-11	Gnpda1	26384	other
904	-0.937018563	1.85e-11	Nop16	28126	other
905	-1.068499694	1.9e-11	Tubb4b	227613	other
906	-0.747817575	1.92e-11	Msl1	74026	other
907	-1.556257567	1.94e-11	Znrf3	407821	other
908	1.453580625	3.98e-19	B4galt5	56336	rnaseq_up
909	-3.052692186	1.98e-11	Rab3a	19339	other
910	-1.356021273	2.01e-11	Mast1	56527	other
911	0.808892409	2.11e-11	Clcc1	229725	other
912	-0.673154431	2.34e-11	Dyrk1a	13548	other
913	1.025202873	4.44e-19	Tmem106a	217203	rnaseq_up
914	-1.30957254	2.45e-11	Klf11	194655	other
915	1.481467537	4.68e-19	Bzw2	66912	rnaseq_up
916	-2.072646835	2.64e-11	Stk17b	98267	other
917	-1.658357179	2.75e-11	Vegfa	22339	other
918	2.320850693	5.17e-19	Ms4a6b	69774	rnaseq_up_atacseq_up_irf9_dependent
919	-1.226414625	3.01e-11	Fam110a	73847	other
920	1.6916489	5.46e-19	Msrb2	76467	rnaseq_up
921	2.534894918	5.73e-19	Parp11	101187	rnaseq_up_atacseq_up_irf9_dependent
922	0.536604955	3.39e-11	Nceh1	320024	other
923	-0.906537196	3.48e-11	Il6ra	16194	other
924	-0.620984878	3.48e-11	Ubn1	170644	other
925	-1.281847703	3.49e-11	Vps18	228545	other
926	-0.972229969	3.61e-11	Eif4ebp2	13688	other
927	0.625497478	3.64e-11	Cd302	66205	other
928	-0.976699177	3.99e-11	Cerk	223753	other
929	2.37216961	0.277768707	Loxl1	16949	other
930	-0.710961991	4.05e-11	Nfya	18044	other
931	-0.851578552	4.2e-11	Tgif1	21815	other
932	1.789608696	7.56e-19	Mt2	17750	rnaseq_up
933	4.150957793	9.78e-19	Il10	16153	rnaseq_up_atacseq_up_irf9_dependent
934	-0.696349868	4.72e-11	Pbx2	18515	other
935	0.950781183	4.79e-11	Dcun1d5	76863	other
936	-0.707501478	5.02e-11	Tnrc6c	217351	other
937	-1.357662215	5.06e-11	Rest	19712	other
938	-0.788880943	5.22e-11	Eif2ak3	13666	other
939	1.086886083	1.02e-18	Heatr5b	320473	rnaseq_up
940	-1.514538759	5.32e-11	Klf16	118445	other
941	-0.761022722	5.35e-11	Hbp1	73389	other
942	1.246596493	1.04e-18	Agfg1	15463	rnaseq_up_atacseq_up
943	-1.74917633	5.71e-11	Lonrf1	244421	other
944	-0.794809382	5.79e-11	Glul	14645	other
945	0.871564449	5.96e-11	Nfkb1	18033	other
946	-1.539753374	6.31e-11	Parp16	214424	other
947	-0.826768449	6.38e-11	Mbd6	110962	other
948	-1.152178688	6.79e-11	Phf13	230936	other
949	-0.975935543	6.99e-11	Casp9	12371	other
950	-0.890135588	7.05e-11	Swap70	20947	other
951	-0.892738545	7.3e-11	Irak3	73914	other
952	-0.879663429	7.67e-11	Gucd1	68778	other
953	-1.008104698	8.08e-11	Mepce	231803	other
954	-1.573421002	9.2e-11	Anks6	75691	other
955	0.757582548	9.63e-11	Hibadh	58875	other
956	-1.158627154	9.84e-11	Fam20c	80752	other
957	-0.740193749	1.01e-10	Tfe3	209446	other
958	-0.782863217	1.06e-10	Inppl1	16332	other
959	0.68760324	1.07e-10	Tstd2	272027	other
960	-1.471222507	1.07e-10	F8a	14070	other
961	-1.463294207	1.08e-10	Sec22c	215474	other
962	-2.426043999	1.1e-10	Per2	18627	other
963	-1.149969653	1.13e-10	Dvl2	13543	other
964	-1.593547441	1.21e-10	Hgh1	59053	other
965	0.542675387	1.23e-10	Sec24b	99683	other
966	-1.234860156	1.23e-10	Irgq	210146	other
967	0.891501222	1.27e-10	Eef1e1	66143	other
968	-1.194114612	1.3e-10	Zfand2a	100494	other
969	-1.361613773	1.31e-10	Acot2	171210	other
970	0.973737539	1.33e-10	Dync1i2	13427	other
971	-0.657679697	1.4e-10	Il10rb	16155	other
972	-1.209201244	1.42e-10	Zfp316	54201	other
973	-1.321132494	1.48e-10	Kctd11	216858	other
974	11.48887844	1.16e-18	Gbp11	634650	rnaseq_up_atacseq_up_irf9_dependent
975	-0.868277221	1.51e-10	Coro1a	12721	other
976	0.723568913	1.52e-10	Wdr77	70465	other
977	-1.194918779	1.58e-10	Dolpp1	57170	other
978	-2.203179312	1.63e-10	Irs2	384783	other
979	2.34836103	0.358154575	Gm4788	214403	other
980	-0.898305724	1.66e-10	Sash3	74131	other
981	0.563236224	1.66e-10	Dync1h1	13424	other
982	-0.59394008	1.69e-10	Osbp	76303	other
983	0.71260477	1.8e-10	Taok3	330177	other
984	-0.902996137	1.9e-10	Acap3	140500	other
985	-1.468930863	1.94e-10	Sephs2	20768	other
986	-2.465456841	1.95e-10	Frat2	212398	other
987	-0.764428414	2.02e-10	Gramd1a	52857	other
988	2.34366052	0.225440829	Sox13	20668	other
989	-0.866722052	2.22e-10	Tmcc1	330401	other
990	2.920235831	1.24e-18	Nampt	59027	rnaseq_up_atacseq_up_irf9_dependent
991	-0.857100642	2.29e-10	Sipa1	20469	other
992	0.977258573	2.36e-10	Gpbp1l1	77110	other
993	-0.734882747	2.36e-10	Slc43a2	215113	other
994	2.153589052	1.78e-18	Ahr	11622	rnaseq_up_atacseq_up
995	-1.105666299	2.4e-10	Nbeal2	235627	other
996	-0.699501554	2.47e-10	Prrc1	73137	other
997	-0.873172976	2.51e-10	Setd8	67956	other
998	-0.759447803	2.58e-10	Bri3bp	76809	other
999	-1.003683935	2.6e-10	Tbc1d17	233204	other
1000	2.959218814	1.89e-18	Aim2	383619	rnaseq_up_atacseq_up_irf9_dependent
1001	-0.67164054	2.65e-10	Kansl1	76719	other
1002	-0.7494208	2.77e-10	Git2	26431	other
1003	-1.004485967	2.88e-10	Jmjd6	107817	other
1004	0.658864197	2.9e-10	Stard5	170460	other
1005	-0.636882031	2.97e-10	Dgcr8	94223	other
1006	-0.798070414	3.34e-10	Klhdc3	71765	other
1007	-0.685382881	3.34e-10	Rassf2	215653	other
1008	0.816300053	3.4e-10	Unk	217331	other
1009	0.864640358	3.43e-10	Ctla2b	13025	other
1010	-1.426358983	3.67e-10	Errfi1	74155	other
1011	1.05190386	1.97e-18	Csf2rb	12983	rnaseq_up_atacseq_up_irf9_dependent
1012	-1.217810241	3.69e-10	Metrnl	210029	other
1013	-1.06908122	3.84e-10	Nr1h3	22259	other
1014	-1.44609698	3.99e-10	Ttyh2	117160	other
1015	-0.77056237	4.07e-10	Ptpn23	104831	other
1016	-1.896469258	4.22e-10	Smad3	17127	other
1017	1.220726872	2.46e-18	Phlpp1	98432	rnaseq_up_atacseq_up_irf9_dependent
1018	2.33186762	0.284487522	Gpr113	381628	other
1019	0.711898454	4.55e-10	Mvp	78388	other
1020	0.835406475	4.55e-10	Endod1	71946	other
1021	2.330896289	0.126609047	Il1a	16175	other
1022	-1.408884045	4.63e-10	Ddit3	13198	other
1023	-1.098072794	4.71e-10	Akt1s1	67605	other
1024	2.326487528	0.235109432	Tbx5	21388	other
1025	-1.130713679	5.09e-10	Wrb	71446	other
1026	-0.926509485	5.16e-10	Fam105a	223433	other
1027	-0.894059437	5.17e-10	H6pd	100198	other
1028	-0.819749642	5.41e-10	Nab2	17937	other
1029	-0.645987017	6.35e-10	Zfp217	228913	other
1030	0.774152269	6.36e-10	Slc35f5	74150	other
1031	0.623662965	6.54e-10	Hs2st1	23908	other
1032	0.710171913	6.65e-10	Dcp1a	75901	other
1033	-0.770324855	6.88e-10	Wasf2	242687	other
1034	-0.595711394	6.99e-10	Rgs19	56470	other
1035	-1.959255173	6.99e-10	Arhgef4	226970	other
1036	-1.050306294	7.22e-10	Ddx28	71986	other
1037	1.545448597	2.95e-18	Clcn5	12728	rnaseq_up
1038	2.318179202	0.283347489	Masp1	17174	other
1039	-1.333176225	8.03e-10	Gpr157	269604	other
1040	5.842357214	3.54e-18	Abtb2	99382	rnaseq_up_atacseq_up
1041	-2.073733052	8.24e-10	Vash1	238328	other
1042	-0.875992864	8.67e-10	Oraov1	72284	other
1043	-1.13175463	8.85e-10	Umps	22247	other
1044	-0.465489067	9.08e-10	Prrc2b	227723	other
1045	-1.263290083	9.32e-10	Cdkn1b	12576	other
1046	-0.999860264	9.93e-10	Zfp142	77264	other
1047	-0.835393739	1.01e-09	Ing5	66262	other
1048	-1.205125862	1.01e-09	2310022A10Rik	66367	other
1049	-2.985076908	1.03e-09	Cbx8	30951	other
1050	0.706348903	1.03e-09	Ap1b1	11764	other
1051	-0.825129622	1.04e-09	Mtmr12	268783	other
1052	-0.818688465	1.04e-09	Polr3e	26939	other
1053	0.50991346	1.06e-09	Ociad1	68095	other
1054	0.53509504	1.06e-09	Clint1	216705	other
1055	1.663231806	4.2e-18	Whsc1l1	234135	rnaseq_up_atacseq_up_irf9_dependent
1056	0.897988112	1.15e-09	Nras	18176	other
1057	-0.571535173	1.15e-09	Ip6k1	27399	other
1058	-1.404667768	1.18e-09	Cdk17	237459	other
1059	-1.083292772	1.19e-09	Nt5dc3	103466	other
1060	4.151892343	4.41e-18	Zufsp	72580	rnaseq_up_atacseq_up_irf9_dependent
1061	-1.137203613	1.27e-09	Zbtb42	382639	other
1062	0.653869918	1.39e-09	Ccz1	231874	other
1063	-0.698713976	1.41e-09	Fbrs	14123	other
1064	0.869006426	1.42e-09	Ints5	109077	other
1065	-0.549594975	1.45e-09	Tnfaip1	21927	other
1066	0.642195364	1.47e-09	Trim11	94091	other
1067	2.313823391	0.268323845	Tbx10	109575	other
1068	-1.437325286	1.56e-09	Peo1	226153	other
1069	-3.103767596	1.57e-09	Cbx2	12416	other
1070	-0.793378231	1.61e-09	Maml1	103806	other
1071	2.301103581	0.145980815	Pcdhga9	93717	other
1072	-1.029751889	1.73e-09	Kifc3	16582	other
1073	-0.604323102	1.74e-09	Snrk	20623	other
1074	2.301069531	0.329269143	Sema3e	20349	other
1075	-1.023099038	1.96e-09	Sh2b3	16923	other
1076	-1.424369486	2.06e-09	Aatk	11302	other
1077	1.13213263	6.61e-18	Pgap2	233575	rnaseq_up
1078	-1.336853237	2.31e-09	Serac1	321007	other
1079	-1.651426556	2.33e-09	Lrfn4	225875	other
1080	0.847093808	2.4e-09	Pik3r6	104709	other
1081	-0.972310673	2.44e-09	Ttl	69737	other
1082	-1.607041129	2.46e-09	Tesk2	230661	other
1083	-0.928116622	2.52e-09	Tbc1d2b	67016	other
1084	-1.590405426	2.55e-09	Fbxo31	76454	other
1085	2.924635238	7.31e-18	Spred1	114715	rnaseq_up_atacseq_up_irf9_dependent
1086	-0.782494024	2.7e-09	Foxred2	239554	other
1087	-1.539949444	2.71e-09	Mknk2	17347	other
1088	0.580672079	2.78e-09	Plagl2	54711	other
1089	0.792986392	2.84e-09	Heatr1	217995	other
1090	-0.626751929	2.85e-09	Psmd5	66998	other
1091	0.845839133	2.86e-09	Tmed1	17083	other
1092	-0.693308948	2.96e-09	Wdr5	140858	other
1093	-0.835075734	3.01e-09	Fem1a	14154	other
1094	0.744524077	3.08e-09	Naa20	67877	other
1095	0.844708126	3.14e-09	Ddx31	227674	other
1096	0.587643683	3.17e-09	Mmadhc	109129	other
1097	0.952768256	3.19e-09	Rasgef1b	320292	other
1098	-1.016587158	3.23e-09	Rfxap	170767	other
1099	-1.604460733	3.27e-09	Tmco6	71983	other
1100	-1.057628019	3.36e-09	Ago4	76850	other
1101	0.987577792	3.36e-09	Rpain	69723	other
1102	0.433527853	3.43e-09	Msn	17698	other
1103	0.523282531	3.68e-09	Pafah1b2	18475	other
1104	-1.010136742	3.9e-09	Plekhm2	69582	other
1105	-1.68300382	3.93e-09	Lpin1	14245	other
1106	0.907223538	3.96e-09	Denr	68184	other
1107	-0.829620353	4.1e-09	Tmem206	66950	other
1108	-1.276358123	4.19e-09	Mrm1	217038	other
1109	0.776865235	4.2e-09	Gtf2f1	98053	other
1110	0.892320596	4.27e-09	Ube2e1	22194	other
1111	0.645846414	4.32e-09	Arnt	11863	other
1112	-1.453322512	4.46e-09	Ptger2	19217	other
1113	-1.410238587	4.86e-09	Nup62	18226	other
1114	-1.604418528	4.99e-09	Tmem86a	67893	other
1115	-0.928651722	5.03e-09	Wdr91	101240	other
1116	-1.168418966	5.09e-09	Chka	12660	other
1117	-0.924871951	5.38e-09	Foxj2	60611	other
1118	-0.643734346	5.61e-09	Pacs2	217893	other
1119	-1.234181157	5.78e-09	Vash2	226841	other
1120	-0.570736751	5.9e-09	Sfr1	67788	other
1121	0.565932499	5.96e-09	Rnf144b	218215	other
1122	2.766915634	8.48e-18	D16Ertd472e	67102	rnaseq_up
1123	-1.094258467	6.12e-09	Dhrs3	20148	other
1124	-1.169395542	6.23e-09	Kcnn4	16534	other
1125	-1.291762461	6.42e-09	Btbd6	399566	other
1126	-0.718511129	6.42e-09	Surf6	20935	other
1127	2.863923591	8.72e-18	Hivep2	15273	rnaseq_up_atacseq_up_irf9_dependent
1128	-0.615132803	6.66e-09	Rassf5	54354	other
1129	0.476779508	6.7e-09	C3ar1	12267	other
1130	0.789587947	6.7e-09	Ngdn	68966	other
1131	0.875654919	6.76e-09	Med13l	76199	other
1132	0.777428496	6.81e-09	B2m	12010	other
1133	-0.529713822	6.84e-09	Fam76a	230789	other
1134	-0.658208693	7e-09	Hmha1	70719	other
1135	-0.725893495	7.02e-09	Spg20	229285	other
1136	-2.329224742	7.1e-09	Dbp	13170	other
1137	0.699474294	7.15e-09	Pfkp	56421	other
1138	0.647705623	7.18e-09	Atp11a	50770	other
1139	-1.052502433	7.62e-09	Zbtb2	381990	other
1140	-1.212485159	7.64e-09	Pdlim2	213019	other
1141	2.291028577	0.379210993	Six1	20471	other
1142	-0.505524238	8.28e-09	Ubqln2	54609	other
1143	-0.787648299	8.32e-09	Fads1	76267	other
1144	0.771429784	8.4e-09	Timm10b	14356	other
1145	-0.699658083	8.72e-09	D10Wsu102e	28109	other
1146	-0.506506718	9.06e-09	Prkcd	18753	other
1147	-0.911101117	9.71e-09	Rit1	19769	other
1148	0.923065336	9.73e-09	Lipe	16890	other
1149	0.707764179	9.86e-09	Phyh	16922	other
1150	-0.486183214	1.01e-08	Apobec1	11810	other
1151	-0.763031738	1.01e-08	Zbtb17	22642	other
1152	2.28877454	0.376348785	Ly6c1	17067	other
1153	0.884430959	1.03e-08	Man1a	17155	other
1154	-0.70142304	1.07e-08	4632428N05Rik	74048	other
1155	0.754046256	1.12e-08	Chmp5	76959	other
1156	0.857876881	1.13e-08	Gpr108	78308	other
1157	0.479915983	1.15e-08	Tmem59	56374	other
1158	1.477152884	1.03e-17	Sgcb	24051	rnaseq_up
1159	0.923729679	1.21e-08	Dgka	13139	other
1160	2.046223921	1.32e-17	Eps8	13860	rnaseq_up_atacseq_up
1161	-0.792353055	1.25e-08	Triap1	69076	other
1162	3.05958967	1.66e-17	Trim12a	76681	rnaseq_up
1163	3.222642876	1.96e-17	Tiparp	99929	rnaseq_up_atacseq_up
1164	-0.842346512	1.28e-08	Pias4	59004	other
1165	0.848543953	1.29e-08	Stat5a	20850	other
1166	6.062549172	1.99e-17	Trim30b	244183	rnaseq_up_atacseq_up_irf9_dependent
1167	-0.763957242	1.33e-08	Atxn2	20239	other
1168	3.840736195	2.22e-17	Slfn4	20558	rnaseq_up_atacseq_up_irf9_dependent
1169	0.597188372	1.41e-08	Tceb3	27224	other
1170	-1.277392205	1.42e-08	Ticam2	225471	other
1171	-0.862273328	1.43e-08	Slc35c1	228368	other
1172	-0.579407989	1.49e-08	Casc3	192160	other
1173	-0.942199897	1.52e-08	H1f0	14958	other
1174	1.327859549	2.33e-17	Ptpn1	19246	rnaseq_up_atacseq_up
1175	2.838139453	2.41e-17	Slamf8	74748	rnaseq_up_atacseq_up
1176	-1.163021783	1.62e-08	Phldb3	232970	other
1177	2.268601927	0.160344194	Stox2	71069	other
1178	-1.057948419	1.68e-08	Irf2bp1	272359	other
1179	-0.58987053	1.72e-08	Ppp1r18	76448	other
1180	0.696563997	1.74e-08	Polr3c	74414	other
1181	0.738246208	1.81e-08	Atf3	11910	other
1182	-0.920415947	1.82e-08	2410002F23Rik	668661	other
1183	-1.018570699	1.83e-08	2310003H01Rik	71885	other
1184	0.919644138	1.83e-08	Lrp4	228357	other
1185	-0.737615848	1.83e-08	Mrpl43	94067	other
1186	0.704844312	1.88e-08	Tmbim6	110213	other
1187	-1.371441236	1.95e-08	Phldb1	102693	other
1188	0.808736887	1.95e-08	Txnip	56338	other
1189	-0.880380539	2e-08	Tbccd1	70573	other
1190	0.883473486	2.03e-08	Polb	18970	other
1191	-0.883356396	2.14e-08	Kif3c	16570	other
1192	0.44507441	2.21e-08	Csrp2bp	228714	other
1193	-0.901336713	2.26e-08	Hsdl1	72552	other
1194	-0.946773848	2.34e-08	Zadh2	225791	other
1195	-1.173054155	2.41e-08	C2cd2l	71764	other
1196	2.263934703	0.181204474	Trabd2b	666048	other
1197	1.25525001	2.47e-17	Cldnd1	224250	rnaseq_up
1198	-2.391608724	2.51e-08	Gpr68	238377	other
1199	-0.917598698	2.57e-08	Inafm2	100043272	other
1200	-1.312583042	2.57e-08	Fam214a	235493	other
1201	0.542444035	2.57e-08	Sf3a3	75062	other
1202	2.697582463	2.56e-17	Taf4b	72504	rnaseq_up_atacseq_up_irf9_dependent
1203	-1.135959576	2.59e-08	Cebpg	12611	other
1204	0.862926466	2.6e-08	Triobp	110253	other
1205	2.967988009	2.86e-17	Mar.01	72925	rnaseq_up_atacseq_up
1206	0.784359763	2.78e-08	Fbxw7	50754	other
1207	-1.747769497	2.85e-08	Lonrf3	74365	other
1208	1.850468029	2.96e-17	Dusp28	67446	rnaseq_up_atacseq_up
1209	-1.435387604	2.99e-08	Zfp764	233893	other
1210	0.762833194	3.25e-08	Atp13a1	170759	other
1211	0.355703193	3.29e-08	Hp1bp3	15441	other
1212	1.207715455	3.93e-17	Hist3h2a	319162	rnaseq_up
1213	1.031639369	4.55e-17	Plekho2	102595	rnaseq_up
1214	-0.555434322	3.51e-08	Sh3bp5	24056	other
1215	-0.811644295	3.61e-08	Twf2	23999	other
1216	-0.919305051	3.7e-08	Rad9a	19367	other
1217	-1.105789278	3.71e-08	Samd8	67630	other
1218	-1.069013212	3.95e-08	Mad2l1bp	66591	other
1219	-0.87542906	3.99e-08	Ado	211488	other
1220	1.390771241	4.9e-17	Lrch3	70144	rnaseq_up_atacseq_up_irf9_dependent
1221	0.511760884	4.29e-08	Rbm17	76938	other
1222	-0.934972877	4.43e-08	Def6	23853	other
1223	1.091476452	6.78e-17	Mrpl30	107734	rnaseq_up
1224	0.73904341	4.48e-08	Nup98	269966	other
1225	-1.071160277	4.59e-08	Dnajb2	56812	other
1226	-0.903408823	4.76e-08	Agap3	213990	other
1227	-0.413107567	4.76e-08	Dcaf12	68970	other
1228	-1.664526077	4.79e-08	Klhl24	75785	other
1229	0.977889837	5.12e-08	Pex26	74043	other
1230	-1.256749628	5.27e-08	Sla	20491	other
1231	1.399432754	8.44e-17	Casp7	12369	rnaseq_up
1232	0.600639135	5.39e-08	Otud5	54644	other
1233	-1.079202404	5.45e-08	Tprn	97031	other
1234	-1.216457594	5.52e-08	Mical1	171580	other
1235	2.235740499	0.18532614	Mettl21e	403183	other
1236	-0.657653845	5.71e-08	Ubfd1	28018	other
1237	-0.717904974	5.85e-08	Tnrc18	231861	other
1238	-0.67397595	5.87e-08	Gga2	74105	other
1239	1.297220541	9.33e-17	Crlf3	54394	rnaseq_up
1240	0.713861794	5.9e-08	Ppp1r10	52040	other
1241	0.752354505	6.19e-08	Tmem128	66309	other
1242	1.023138407	9.84e-17	Kars	85305	rnaseq_up
1243	-1.968537219	6.58e-08	Mblac1	330216	other
1244	-0.802705476	6.73e-08	2310033P09Rik	67862	other
1245	-1.27605957	6.77e-08	Ankrd33b	67434	other
1246	0.884582357	6.8e-08	Nsmce1	67711	other
1247	-1.54486746	6.89e-08	Arhgap22	239027	other
1248	-2.629830645	7.07e-08	Neurl1b	240055	other
1249	-0.870211375	7.19e-08	Ulk1	22241	other
1250	2.229820469	0.389255615	Apol7c	108956	other
1251	0.997139998	7.35e-08	Scamp1	107767	other
1252	-0.98074732	7.47e-08	Ndst1	15531	other
1253	-1.2938237	7.78e-08	Traf3ip3	215243	other
1254	0.380535064	8.08e-08	Arhgap17	70497	other
1255	-1.211232443	8.64e-08	Dyrk1b	13549	other
1256	-0.908796252	8.66e-08	Map3k12	26404	other
1257	2.229325941	0.416911879	Pcdhb16	93887	other
1258	-2.427437549	8.91e-08	9930012K11Rik	268759	other
1259	-0.869383503	8.99e-08	Tef	21685	other
1260	-1.241057405	9.06e-08	Fkbpl	56299	other
1261	0.623112458	9.67e-08	Atg16l1	77040	other
1262	-0.909387614	9.69e-08	Klhl42	232539	other
1263	-1.561944036	1e-07	Hist2h2be	319190	other
1264	0.701084099	1.02e-07	Irf5	27056	other
1265	-1.216251873	1.05e-07	Ctu1	233189	other
1266	-0.863858293	1.07e-07	Ccdc115	69668	other
1267	-1.234656405	1.08e-07	Ubl4	27643	other
1268	-1.023105115	1.08e-07	Socs5	56468	other
1269	0.673085488	1.09e-07	Hmox2	15369	other
1270	0.561024491	1.09e-07	Plekha3	83435	other
1271	-1.418237408	1.1e-07	Nat8l	269642	other
1272	0.58835748	1.13e-07	Mtmr14	97287	other
1273	0.497107139	1.13e-07	Stxbp1	20910	other
1274	0.921841903	1.14e-07	Wdsub1	72137	other
1275	-0.365112957	1.16e-07	Chd4	107932	other
1276	-0.620477328	1.2e-07	Lphn2	99633	other
1277	-1.513344738	1.22e-07	Fbxo32	67731	other
1278	0.802920843	1.26e-07	Vrk1	22367	other
1279	-1.000569314	1.29e-07	Sqstm1	18412	other
1280	0.63020939	1.29e-07	Plgrkt	67759	other
1281	-1.255910304	1.3e-07	Zfp524	66056	other
1282	-0.385465516	1.3e-07	Fam168b	214469	other
1283	0.587728954	1.31e-07	Ppp6r1	243819	other
1284	-0.814163789	1.31e-07	Slc25a30	67554	other
1285	-0.732806713	1.32e-07	Trim27	19720	other
1286	-0.834009939	1.36e-07	Usp28	235323	other
1287	-0.735483988	1.37e-07	Sh3bp1	20401	other
1288	0.76562099	1.4e-07	Fh1	14194	other
1289	-1.412484918	1.43e-07	Lyrm9	66274	other
1290	0.606296058	1.49e-07	Rcn2	26611	other
1291	-0.670613426	1.51e-07	Anks3	72615	other
1292	0.886981695	1.53e-07	Ldlr	16835	other
1293	-1.696534778	1.53e-07	Fahd1	68636	other
1294	-1.980994486	1.55e-07	Zfp7	223669	other
1295	0.999937407	1.69e-07	Tmem194	210035	other
1296	-0.796271834	1.74e-07	Stk40	74178	other
1297	0.508583176	1.77e-07	Rwdd1	66521	other
1298	-1.02200046	1.82e-07	Zfp526	210172	other
1299	0.840565354	1.86e-07	Mt1	17748	other
1300	-1.007848039	1.87e-07	Hs6st1	50785	other
1301	0.620125093	1.92e-07	Gsdmd	69146	other
1302	-3.679260475	1.95e-07	Galnt9	231605	other
1303	-0.416694248	1.97e-07	Stk4	58231	other
1304	0.59680125	2.01e-07	Zcrb1	67197	other
1305	-0.861633507	2.02e-07	Slc35e3	215436	other
1306	0.887071085	2.02e-07	Arrdc4	66412	other
1307	-0.883613668	2.03e-07	Tmem65	74868	other
1308	0.561825676	2.1e-07	Gnl3l	237107	other
1309	-1.047485482	2.14e-07	P2ry6	233571	other
1310	-0.550888766	2.19e-07	Polr1a	20019	other
1311	0.546615894	2.22e-07	Fbxl14	101358	other
1312	0.543762256	2.28e-07	Tubgcp3	259279	other
1313	0.837382762	2.3e-07	Mpi	110119	other
1314	0.534835636	2.34e-07	H2afy	26914	other
1315	-0.729339535	2.36e-07	Cnnm3	94218	other
1316	-0.953387491	2.39e-07	Gprc5c	70355	other
1317	-0.976765916	2.4e-07	Zfand2b	68818	other
1318	-0.707479222	2.43e-07	Zc3h12d	237256	other
1319	-1.142964464	2.45e-07	Skp2	27401	other
1320	-1.695599527	2.46e-07	Tspyl3	241732	other
1321	0.997868893	2.48e-07	Ikbke	56489	other
1322	-1.209016504	2.52e-07	Rassf8	71323	other
1323	-0.537568064	2.63e-07	Brpf1	78783	other
1324	-0.991519732	2.72e-07	Sntb2	20650	other
1325	-0.795751572	2.72e-07	Ctns	83429	other
1326	0.692711318	2.74e-07	Gpr146	80290	other
1327	0.513164426	2.77e-07	Atp6v1d	73834	other
1328	-1.181221151	2.99e-07	Plxna1	18844	other
1329	-1.181430436	3.08e-07	Rcor3	214742	other
1330	-0.563631495	3.12e-07	Zdhhc9	208884	other
1331	-0.780959946	3.13e-07	Thtpa	105663	other
1332	0.659915701	3.17e-07	Stim2	116873	other
1333	1.687591396	1e-16	Pmvk	68603	rnaseq_up
1334	1.514823152	1.13e-16	Synj1	104015	rnaseq_up_atacseq_up_irf9_dependent
1335	0.9100803	3.28e-07	Rnf214	235315	other
1336	-1.22054506	3.33e-07	Abi3	66610	other
1337	-0.727484774	3.35e-07	Btg1	12226	other
1338	-0.876291268	3.36e-07	Prune	229589	other
1339	2.294608073	1.51e-16	Rnasel	24014	rnaseq_up
1340	0.674938489	3.36e-07	Vps37b	330192	other
1341	4.86992072	2.24e-16	Hbegf	15200	rnaseq_up_atacseq_up
1342	-0.751160357	3.45e-07	Akirin2	433693	other
1343	0.441914355	3.47e-07	Tacc1	320165	other
1344	-1.731038372	3.54e-07	Tmem194b	227094	other
1345	-0.912367617	3.57e-07	Zfp385a	29813	other
1346	2.559177553	2.67e-16	Creb5	231991	rnaseq_up_atacseq_up
1347	0.784488578	3.61e-07	Xdh	22436	other
1348	-1.497470107	3.65e-07	Dusp9	75590	other
1349	-0.679057313	3.7e-07	Cdk2	12566	other
1350	2.20929847	0.286636491	B230216G23Rik	319552	other
1351	2.206490618	0.4392558	Trpc4	22066	other
1352	-0.869933319	3.75e-07	Map7d1	245877	other
1353	0.792632284	3.85e-07	Sik3	70661	other
1354	0.91069988	3.86e-07	Slc2a6	227659	other
1355	0.70349112	3.86e-07	Athl1	212974	other
1356	2.201685449	0.228898738	Scml4	268297	other
1357	-1.21012983	3.88e-07	Kdm3a	104263	other
1358	-1.073409976	3.92e-07	Stard4	170459	other
1359	-0.995284771	3.98e-07	Bmyc	107771	other
1360	-0.915706488	4.01e-07	Slc45a4	106068	other
1361	-0.714891642	4.13e-07	5730409E04Rik	230757	other
1362	0.57961141	4.21e-07	Stard3nl	76205	other
1363	0.521680186	4.29e-07	Zc3h4	330474	other
1364	0.606350526	4.4e-07	Gcc1	74375	other
1365	-0.949228634	4.47e-07	Gna12	14673	other
1366	1.069563863	4.81e-16	Ttc9c	70387	rnaseq_up
1367	-0.664667565	4.68e-07	Rmnd5b	66089	other
1368	-1.185221026	4.69e-07	Cdt1	67177	other
1369	-0.817679863	4.75e-07	E2f6	50496	other
1370	-0.783701812	4.81e-07	Rnf169	108937	other
1371	-0.757880807	4.84e-07	Uhrf2	109113	other
1372	0.77494765	4.85e-07	Plscr1	22038	other
1373	-0.703819332	4.92e-07	Fam117b	72750	other
1374	-0.893262286	5.01e-07	Fasn	14104	other
1375	10.28360225	5.13e-16	Sectm1a	209588	rnaseq_up_atacseq_up_irf9_dependent
1376	0.78519951	5.06e-07	Plk2	20620	other
1377	-0.644350472	5.1e-07	Bicd2	76895	other
1378	0.788798811	5.26e-07	Spryd7	66674	other
1379	-1.694134407	5.58e-07	Bcl7a	77045	other
1380	0.795956469	5.79e-07	Stk19	54402	other
1381	-1.697439578	6.17e-07	Btg2	12227	other
1382	-1.215513544	6.26e-07	Pdxk	216134	other
1383	-0.644276852	6.37e-07	Ipo13	230673	other
1384	-0.971701697	6.46e-07	Kctd21	622320	other
1385	-0.494964767	6.49e-07	Arf2	11841	other
1386	1.48942432	5.24e-16	Ripk3	56532	rnaseq_up
1387	0.488889717	6.67e-07	Pmpcb	73078	other
1388	2.191492025	0.129957354	Cdkl5	382253	other
1389	-0.822722581	6.79e-07	Fam134c	67998	other
1390	1.526751604	5.64e-16	Arl4a	11861	rnaseq_up_atacseq_up_irf9_dependent
1391	2.186594471	0.334948864	Reep2	225362	other
1392	0.977404139	6.85e-07	Slc15a3	65221	other
1393	-1.024066297	6.87e-07	Zkscan14	67235	other
1394	0.745164579	6.98e-07	Fzd7	14369	other
1395	0.582008712	7.02e-07	Zmym3	56364	other
1396	1.081372999	6.65e-16	Gyg	27357	rnaseq_up
1397	0.694586639	7.22e-07	Aar2	68295	other
1398	-0.626496341	7.23e-07	Slc35f6	74919	other
1399	0.706505454	7.27e-07	Hfe	15216	other
1400	-1.596093962	7.37e-07	Peli3	240518	other
1401	-0.686715375	7.51e-07	Foxo4	54601	other
1402	-0.747216123	7.58e-07	Rps6ka1	20111	other
1403	-0.967142631	8.04e-07	Orai1	109305	other
1404	-1.405064597	8.21e-07	Pcgf2	22658	other
1405	-0.970308287	8.23e-07	Trmt61a	328162	other
1406	0.373629513	8.25e-07	Ube2d2a	56550	other
1407	-0.512207753	8.36e-07	Nacc2	67991	other
1408	-0.861807716	8.41e-07	Zfp84	74352	other
1409	0.722609046	8.57e-07	Ccdc71l	72123	other
1410	-2.371522203	8.59e-07	Cdk5r1	12569	other
1411	0.656915819	8.66e-07	Crebl2	232430	other
1412	1.055417705	6.65e-16	Ly86	17084	rnaseq_up_atacseq_up_irf9_dependent
1413	0.848310706	8.97e-07	Adap2	216991	other
1414	0.425589025	9.33e-07	Cr1l	12946	other
1415	2.17882144	0.183826784	Itpka	228550	other
1416	2.173421693	0.188396918	Crtam	54698	other
1417	0.864955291	9.76e-07	Zkscan6	52712	other
1418	0.466896728	9.89e-07	Cwc15	66070	other
1419	-0.453738272	9.99e-07	Ap3d1	11776	other
1420	-0.952483709	9.99e-07	Lmbr1l	74775	other
1421	-1.067510556	1.01e-06	Zfp579	68490	other
1422	-2.005471571	1.01e-06	Kcnj2	16518	other
1423	0.884020972	1.03e-06	Parp3	235587	other
1424	-0.982152151	1.03e-06	Tbc1d25	209815	other
1425	0.476861897	1.04e-06	Dock8	76088	other
1426	-0.777276114	1.05e-06	Rnf166	68718	other
1427	-1.145083205	1.06e-06	Lsm11	72290	other
1428	0.531116582	1.07e-06	Tmem131	56030	other
1429	1.13973291	6.72e-16	Usp42	76800	rnaseq_up_atacseq_up
1430	-1.945520603	1.09e-06	Slc25a33	70556	other
1431	0.872360335	1.12e-06	Rgs14	51791	other
1432	0.890817038	1.12e-06	Pdgfc	54635	other
1433	0.86834636	1.14e-06	Ap1g1	11765	other
1434	-0.737156976	1.14e-06	Tex10	269536	other
1435	0.908861141	1.21e-06	Riok3	66878	other
1436	0.445754004	1.22e-06	Psma2	19166	other
1437	-3.812338184	1.23e-06	Spry3	236576	other
1438	-0.576420697	1.24e-06	Cmtm3	68119	other
1439	0.757728848	1.26e-06	Rere	68703	other
1440	-0.5868968	1.31e-06	Numb	18222	other
1441	0.90855127	1.31e-06	Insl6	27356	other
1442	0.980349358	1.34e-06	Cttnbp2nl	80281	other
1443	-4.665897673	1.43e-06	Gdf15	23886	other
1444	-1.311674661	1.5e-06	Mettl13	71449	other
1445	0.404869787	1.52e-06	Akap13	75547	other
1446	0.507636329	1.56e-06	Med17	234959	other
1447	-0.696486443	1.58e-06	Med20	56771	other
1448	-0.789760175	1.58e-06	Slc16a6	104681	other
1449	-0.408203233	1.58e-06	Myh9	17886	other
1450	0.982968505	1.6e-06	Fem1c	240263	other
1451	-0.912900074	1.6e-06	Serpinb8	20725	other
1452	-1.778230332	1.63e-06	Nhlrc1	105193	other
1453	-0.529655832	1.64e-06	Kdm2a	225876	other
1454	0.80284776	1.64e-06	Eng	13805	other
1455	-0.988777558	1.65e-06	Zfyve21	68520	other
1456	-0.815223478	1.69e-06	Dgkz	104418	other
1457	-1.141975976	1.72e-06	Swsap1	66962	other
1458	0.753754955	1.75e-06	Slc33a1	11416	other
1459	0.840986924	1.83e-06	Aldh1l1	107747	other
1460	-0.817114762	1.83e-06	Egln2	112406	other
1461	0.622750037	1.83e-06	Scamp2	24044	other
1462	0.535385514	1.84e-06	Mtmr3	74302	other
1463	-0.65011606	1.84e-06	Zfp362	230761	other
1464	-0.635265912	1.87e-06	Wipi2	74781	other
1465	-1.369137864	1.89e-06	Gab3	210710	other
1466	-1.137526865	1.91e-06	Zfp61	22719	other
1467	-0.844873545	1.94e-06	Zfp516	329003	other
1468	-0.67319073	1.97e-06	Smad2	17126	other
1469	-0.893349694	1.98e-06	Tcta	102791	other
1470	0.645660941	1.99e-06	Ube2d3	66105	other
1471	-0.63827647	2e-06	Sppl3	74585	other
1472	-0.490648325	2.05e-06	Hnrnpl	15388	other
1473	0.702230783	2.05e-06	Pgm2	72157	other
1474	0.44977939	2.06e-06	Fbxo18	50755	other
1475	-0.457749523	2.07e-06	Ttpal	76080	other
1476	0.726509401	2.13e-06	Vrk2	69922	other
1477	-1.242645042	2.16e-06	Spata2l	78779	other
1478	-0.716902958	2.17e-06	Sin3a	20466	other
1479	0.437510689	2.17e-06	Fcer1g	14127	other
1480	0.928165519	2.2e-06	Hmbox1	219150	other
1481	-1.807317545	2.21e-06	Fut7	14347	other
1482	-1.062445037	2.25e-06	Iqsec1	232227	other
1483	-0.710840907	2.27e-06	Tpm1	22003	other
1484	-0.94046105	2.3e-06	Baiap2	108100	other
1485	-0.671040984	2.31e-06	Maz	17188	other
1486	-0.566272135	2.35e-06	Camta2	216874	other
1487	-0.549537757	2.49e-06	Cramp1l	57354	other
1488	-0.591637008	2.5e-06	Ppp1r9b	217124	other
1489	-0.708363752	2.52e-06	Pisd	320951	other
1490	0.831419873	2.61e-06	Tmpo	21917	other
1491	-1.974508928	2.66e-06	Smad6	17130	other
1492	-0.656755861	2.67e-06	Tspan14	52588	other
1493	2.166093985	0.11015958	Gm9733	751864	other
1494	0.548639419	2.72e-06	Elmo2	140579	other
1495	-0.958554936	2.72e-06	Adra1a	11549	other
1496	-0.661860501	2.79e-06	Pxn	19303	other
1497	1.004064263	6.76e-16	Mcm6	17219	rnaseq_up
1498	0.83734388	2.8e-06	Ubtd1	226122	other
1499	-0.402492402	2.83e-06	Cep250	16328	other
1500	-0.695975315	2.84e-06	Rnf185	193670	other
1501	-1.292204579	2.84e-06	Tuba1c	22146	other
1502	1.83206338	7.31e-16	Oas1c	114643	rnaseq_up
1503	0.354598591	2.9e-06	Dnajb6	23950	other
1504	0.332243949	2.95e-06	Arpc2	76709	other
1505	0.335653956	2.96e-06	Pirb	18733	other
1506	2.033277325	7.76e-16	Ccnyl1	227210	rnaseq_up
1507	0.884540119	3.06e-06	Il21r	60504	other
1508	2.158946461	0.394484243	Tjp1	21872	other
1509	-1.640346076	3.08e-06	Rhod	11854	other
1510	-0.657899506	3.09e-06	Bag3	29810	other
1511	0.903098577	3.09e-06	Srgap2	14270	other
1512	2.158296927	0.342445221	BC049762	193286	other
1513	-0.509227154	3.34e-06	Adcy7	11513	other
1514	-0.982778167	3.36e-06	Thap11	59016	other
1515	-0.744258116	3.37e-06	Pknox1	18771	other
1516	0.72811848	3.55e-06	Rgmb	68799	other
1517	-1.385468847	3.55e-06	Hic2	58180	other
1518	1.665242793	8.19e-16	Fam217b	71532	rnaseq_up
1519	-0.562176973	3.59e-06	Nelfb	58202	other
1520	-0.714205331	3.6e-06	Josd1	74158	other
1521	-0.773770693	3.61e-06	Hmgcl	15356	other
1522	-0.698432583	3.63e-06	Rai1	19377	other
1523	3.969932017	8.4e-16	Tlr3	142980	rnaseq_up_atacseq_up
1524	-0.997684753	3.71e-06	Adamts10	224697	other
1525	0.619822878	3.75e-06	Urgcp	72046	other
1526	1.234261414	8.64e-16	Smg7	226517	rnaseq_up_atacseq_up
1527	0.788697247	3.9e-06	Rhoj	80837	other
1528	-0.625699079	3.94e-06	1700021K19Rik	100502698	other
1529	-0.731750436	3.95e-06	Ssh1	231637	other
1530	-1.015457065	3.95e-06	Ppm1d	53892	other
1531	0.930146149	3.96e-06	Camkk2	207565	other
1532	0.465159644	3.97e-06	Spop	20747	other
1533	0.980081563	3.98e-06	Ptpro	19277	other
1534	2.234841099	8.66e-16	Ccbl2	229905	rnaseq_up_atacseq_up
1535	-0.451359025	4.05e-06	Ankrd52	237615	other
1536	-0.98132176	4.05e-06	Pdp1	381511	other
1537	-0.843998	4.05e-06	Tatdn2	381801	other
1538	-1.66465465	4.15e-06	Sh2d1b1	26904	other
1539	2.856290848	8.93e-16	Dcp2	70640	rnaseq_up_atacseq_up_irf9_dependent
1540	0.978700924	4.29e-06	Gmppb	331026	other
1541	-1.306904509	4.29e-06	Cdr2	12585	other
1542	-0.673603849	4.44e-06	Wdr20	69641	other
1543	-0.543266942	4.45e-06	Ralb	64143	other
1544	-0.571386211	4.51e-06	Hgs	15239	other
1545	0.795722034	4.56e-06	Mdfic	16543	other
1546	-0.611550121	4.66e-06	Kat7	217127	other
1547	-1.976179822	4.67e-06	Rhof	23912	other
1548	0.528972843	4.69e-06	Itsn1	16443	other
1549	-1.17844597	4.69e-06	Zfp747	269997	other
1550	-1.87520549	4.69e-06	Utp14b	195434	other
1551	-1.035714816	4.8e-06	Ccdc85b	240514	other
1552	0.421181613	4.82e-06	Sec23ip	207352	other
1553	0.840438843	4.96e-06	Cab39l	69008	other
1554	-0.501935756	4.97e-06	Setdb1	84505	other
1555	0.511632475	5.09e-06	Arf6	11845	other
1556	-1.259005624	5.1e-06	Zfp775	243372	other
1557	-0.984369781	5.16e-06	Lsm10	116748	other
1558	-2.749611121	5.18e-06	Ankrd37	654824	other
1559	-1.266290621	5.23e-06	Tmem189	407243	other
1560	0.540895664	5.24e-06	Rcbtb1	71330	other
1561	1.746409234	9.83e-16	Adam9	11502	rnaseq_up
1562	1.245367472	1.11e-15	Abcg1	11307	rnaseq_up_atacseq_up_irf9_dependent
1563	-2.482378916	5.38e-06	Vamp1	22317	other
1564	0.624369976	5.4e-06	Flot2	14252	other
1565	0.910158199	5.55e-06	Crim1	50766	other
1566	-1.289268221	5.56e-06	Cdk18	18557	other
1567	0.589152165	5.71e-06	Sgpp1	81535	other
1568	0.925409239	5.8e-06	Evi2a	14017	other
1569	-1.514110235	5.93e-06	Sema4b	20352	other
1570	1.393323353	1.17e-15	Sirt3	64384	rnaseq_up
1571	-0.769781737	6.01e-06	Galnt4	14426	other
1572	0.566373208	6.02e-06	Morf4l2	56397	other
1573	-0.823526016	6.04e-06	Fem1b	14155	other
1574	-0.598534535	6.11e-06	Itga5	16402	other
1575	-0.667276938	6.43e-06	Zfp12	231866	other
1576	-0.852894549	6.48e-06	Phf1	21652	other
1577	-0.628395246	6.55e-06	Tbc1d24	224617	other
1578	2.128897788	0.110092054	Gm614	245536	other
1579	2.127407646	0.192733253	Chrm4	12672	other
1580	0.528762862	6.77e-06	Clec12a	232413	other
1581	-0.471183818	6.83e-06	Plec	18810	other
1582	-1.553828187	6.87e-06	Dennd2c	329727	other
1583	0.643184486	6.91e-06	Rnaseh2b	67153	other
1584	-0.80501066	6.95e-06	Atg101	68118	other
1585	-0.477964162	7.12e-06	Inpp5d	16331	other
1586	0.397327861	7.12e-06	Tpm3	59069	other
1587	-0.630133583	7.19e-06	Ifnar1	15975	other
1588	1.080096615	1.39e-15	Rap1gds1	229877	rnaseq_up_atacseq_up
1589	1.024207581	1.49e-15	Ccdc23	69216	rnaseq_up
1590	0.456739308	7.56e-06	Vmp1	75909	other
1591	-0.602699396	7.57e-06	Zbtb7b	22724	other
1592	2.119638052	0.113985023	Arhgap8	73167	other
1593	-0.867196545	7.9e-06	Gatc	384281	other
1594	-0.509803253	7.9e-06	Trmt2a	15547	other
1595	-1.16025361	7.92e-06	Dedd2	67379	other
1596	-0.61429743	7.94e-06	Tjp2	21873	other
1597	-0.590849431	7.94e-06	Trub2	227682	other
1598	1.546606433	1.68e-15	Tmem243	652925	rnaseq_up_atacseq_up_irf9_dependent
1599	-1.106772393	8.22e-06	Coa7	69893	other
1600	3.002408997	1.73e-15	Hopx	74318	rnaseq_up
1601	-0.575306704	8.45e-06	Tmem57	66146	other
1602	-4.01198646	8.46e-06	Ciart	229599	other
1603	0.81378726	8.52e-06	Itpr1	16438	other
1604	0.707295451	8.57e-06	Osbpl1a	64291	other
1605	-0.659398384	8.63e-06	Ywhah	22629	other
1606	0.475914214	8.63e-06	Diap1	13367	other
1607	-0.601322594	8.65e-06	Lsm14b	241846	other
1608	-0.296899182	8.67e-06	Kpnb1	16211	other
1609	-0.870982345	8.67e-06	Zfp839	72805	other
1610	-0.762904653	8.7e-06	Srf	20807	other
1611	-1.454433381	8.7e-06	Zscan2	22691	other
1612	-0.532743377	8.71e-06	Ago2	239528	other
1613	-0.431663166	9.11e-06	Usp3	235441	other
1614	0.920927061	9.23e-06	Pphln1	223828	other
1615	1.492745905	1.92e-15	Slc16a1	20501	rnaseq_up
1616	0.641841875	9.61e-06	Nsun4	72181	other
1617	0.651726838	9.93e-06	Trio	223435	other
1618	-1.895709863	1.01e-05	Rhov	228543	other
1619	0.830793959	1.01e-05	Pola2	18969	other
1620	-0.810594487	1.02e-05	Cnnm2	94219	other
1621	-0.91274411	1.02e-05	Zfp553	233887	other
1622	0.572271379	1.03e-05	Tmem55b	219024	other
1623	-0.608336437	1.03e-05	Zfp46	22704	other
1624	-1.642188824	1.04e-05	Ppargc1b	170826	other
1625	0.509518154	1.04e-05	Uvrag	78610	other
1626	1.181440185	2.38e-15	Stx7	53331	rnaseq_up
1627	0.518655655	1.08e-05	Mrps18c	68735	other
1628	2.110041864	0.149358403	Noxred1	71275	other
1629	-1.413199641	1.09e-05	Avpi1	69534	other
1630	-1.485601054	1.1e-05	Oxld1	66431	other
1631	0.613056094	1.1e-05	Tbc1d22b	381085	other
1632	-1.389335122	1.11e-05	Tubb2a	22151	other
1633	-0.723224604	1.12e-05	Irf2bpl	238330	other
1634	-1.337206471	1.12e-05	C130050O18Rik	319772	other
1635	-0.627507541	1.15e-05	Tpcn2	233979	other
1636	-0.575076783	1.16e-05	Zfp646	233905	other
1637	1.120218469	2.84e-15	Cds1	74596	rnaseq_up_atacseq_up
1638	-1.166096802	1.18e-05	Jmjd4	194952	other
1639	-0.946306975	1.2e-05	Tmem186	66690	other
1640	-1.157654161	1.21e-05	Rsad1	237926	other
1641	-1.604693745	1.22e-05	Eya1	14048	other
1642	-1.202711082	1.22e-05	Ap5s1	69596	other
1643	2.095493618	0.129232155	Psg28	114871	other
1644	0.476069672	1.25e-05	Cln5	211286	other
1645	-0.376007379	1.25e-05	Kdm4a	230674	other
1646	0.534975351	1.26e-05	Elf2	69257	other
1647	10.01640537	2.92e-15	Klrk1	27007	rnaseq_up_atacseq_up_irf9_dependent
1648	-0.59324063	1.27e-05	Atp5sl	66349	other
1649	2.089968685	0.174537547	Nmrk2	69564	other
1650	0.908776464	1.31e-05	Pla2g16	225845	other
1651	-1.045877024	1.31e-05	Mxd4	17122	other
1652	0.633729968	1.35e-05	1810037I17Rik	67704	other
1653	2.087174529	0.220153063	Zfp365	216049	other
1654	0.438852903	1.38e-05	Sec23b	27054	other
1655	-0.610261769	1.39e-05	Camsap1	227634	other
1656	-1.274833096	1.41e-05	Dusp18	75219	other
1657	0.897002966	1.41e-05	Sdcbp	53378	other
1658	0.494366619	1.44e-05	Sdhaf2	66072	other
1659	-0.785824364	1.44e-05	Ticam1	106759	other
1660	-0.783400106	1.47e-05	Prorsd1	67939	other
1661	2.079746881	0.173028646	Trp53i11	277414	other
1662	4.46498317	3e-15	Ifi204	15951	rnaseq_up_atacseq_up_irf9_dependent
1663	-0.761896357	1.51e-05	Apba3	57267	other
1664	-1.343752566	1.55e-05	Zfp874b	408067	other
1665	-0.683310252	1.55e-05	Polr1b	20017	other
1666	-0.760419318	1.57e-05	Gpr162	14788	other
1667	1.04506201	3.79e-15	Nif3l1	65102	rnaseq_up
1668	0.543747617	1.58e-05	Ubr4	69116	other
1669	-0.515763751	1.59e-05	Cmtm4	97487	other
1670	10.15822116	4e-15	Tgtp1	21822	rnaseq_up_atacseq_up_irf9_dependent
1671	10.30718382	4.99e-15	Olfr56	18356	rnaseq_up_atacseq_up_irf9_dependent
1672	0.591594978	1.63e-05	Mtap	66902	other
1673	-0.345452955	1.64e-05	Rraga	68441	other
1674	2.065184259	0.353758265	Txk	22165	other
1675	-0.74752832	1.68e-05	Msh6	17688	other
1676	-1.062268697	1.69e-05	Acad12	338350	other
1677	-0.762060341	1.71e-05	Mtrr	210009	other
1678	0.699070548	1.71e-05	Atg4d	235040	other
1679	-1.435659645	1.77e-05	Ccdc166	223648	other
1680	-0.860241087	1.77e-05	Trappc5	66682	other
1681	0.412188815	1.78e-05	Ghitm	66092	other
1682	0.640893435	1.79e-05	Sdc3	20970	other
1683	-1.180008304	1.79e-05	Csrnp2	207785	other
1684	-0.911771099	1.85e-05	Per3	18628	other
1685	-0.571326553	1.86e-05	Nfam1	74039	other
1686	1.497051211	5.19e-15	Nipa2	93790	rnaseq_up_atacseq_up
1687	-1.63204781	1.87e-05	Tbc1d30	74694	other
1688	0.470220306	1.88e-05	Sat1	20229	other
1689	-1.468684736	1.91e-05	Ppp1r13l	333654	other
1690	1.141149839	5.19e-15	Ankle2	71782	rnaseq_up_atacseq_up
1691	0.703404663	1.92e-05	D5Ertd579e	320661	other
1692	-1.474863332	1.93e-05	Rita1	100764	other
1693	-0.626934204	1.94e-05	Dusp22	105352	other
1694	0.359904137	1.95e-05	Micu2	68514	other
1695	0.294432459	1.96e-05	Atp9b	50771	other
1696	-0.680786721	1.97e-05	Gpr137b	83924	other
1697	-0.883680601	1.98e-05	Fosl2	14284	other
1698	-2.753011325	2.02e-05	Bbs12	241950	other
1699	0.422544087	2.03e-05	Sumo2	170930	other
1700	-0.79739407	2.04e-05	Cnppd1	69171	other
1701	-0.359200062	2.05e-05	Slc35b4	58246	other
1702	-0.549574962	2.09e-05	Rabif	98710	other
1703	-0.357899027	2.1e-05	Wipf1	215280	other
1704	2.057163595	0.25670267	4932438H23Rik	74387	other
1705	-0.618711901	2.2e-05	Zkscan17	268417	other
1706	-0.578828602	2.2e-05	Dscr3	13185	other
1707	0.721567255	2.22e-05	Atp6v0a1	11975	other
1708	-1.150493899	2.23e-05	9130019O22Rik	78921	other
1709	-1.359469915	2.25e-05	Pced1b	239647	other
1710	1.820923904	6.43e-15	Ifitm6	213002	rnaseq_up
1711	5.469175382	6.45e-15	Ddx60	234311	rnaseq_up_atacseq_up_irf9_dependent
1712	1.230054786	6.7e-15	Tulp3	22158	rnaseq_up_atacseq_up
1713	0.56924053	2.38e-05	9530068E07Rik	213673	other
1714	0.600246356	2.44e-05	Vwa5a	67776	other
1715	10.44610342	7.65e-15	Ccl8	20307	rnaseq_up_atacseq_up_irf9_dependent
1716	0.602477654	2.47e-05	Atg3	67841	other
1717	6.249979341	8.87e-15	Akap12	83397	rnaseq_up
1718	-0.609040598	2.57e-05	Dnajb14	70604	other
1719	0.679778866	2.58e-05	Sp2	78912	other
1720	0.584607245	2.63e-05	Prdx1	18477	other
1721	-0.67677422	2.64e-05	Mxi1	17859	other
1722	1.042888927	9.4e-15	Phc2	54383	rnaseq_up
1723	-0.964940967	2.66e-05	Gan	209239	other
1724	0.539667769	2.66e-05	Tapt1	231225	other
1725	-0.694496999	2.68e-05	Zxdc	80292	other
1726	-0.525156205	2.71e-05	Mapkapk3	102626	other
1727	-1.292960409	2.73e-05	Sh3bp4	98402	other
1728	0.459121102	2.81e-05	Gosr1	53334	other
1729	-0.533472556	2.82e-05	Fam219b	78323	other
1730	-1.038167764	2.82e-05	Tmem41a	66664	other
1731	-0.635090354	2.83e-05	Rab43	69834	other
1732	-0.684691025	2.89e-05	Taf4a	228980	other
1733	0.708286345	2.89e-05	Ythdf2	213541	other
1734	2.388725641	9.42e-15	Fam46a	212943	rnaseq_up_atacseq_up_irf9_dependent
1735	0.759918993	2.94e-05	Ino80	68142	other
1736	0.4770868	2.94e-05	Lmo2	16909	other
1737	-0.3870598	2.97e-05	Apobr	171504	other
1738	-0.871183004	3e-05	Pgpep1	66522	other
1739	-0.708256923	3.02e-05	Sgsh	27029	other
1740	-0.814814437	3.03e-05	Zbed4	223773	other
1741	-0.509957598	3.04e-05	Inip	66209	other
1742	0.851015244	3.07e-05	Uhrf1bp1l	75089	other
1743	-1.152264647	3.07e-05	Ckap4	216197	other
1744	-1.426021077	3.12e-05	Cxcr3	12766	other
1745	-0.824592876	3.14e-05	Rfx1	19724	other
1746	-0.644547792	3.17e-05	Ankrd50	99696	other
1747	-0.568135644	3.22e-05	Stk35	67333	other
1748	-1.565756183	3.25e-05	Sap25	751865	other
1749	-0.866863525	3.26e-05	2810408M09Rik	381406	other
1750	0.627358114	3.32e-05	Slc9a1	20544	other
1751	-0.394889415	3.36e-05	Mkrn1	54484	other
1752	-0.867722386	3.42e-05	Jmy	57748	other
1753	-0.564696185	3.46e-05	Akap8l	54194	other
1754	-0.586691168	3.47e-05	Emc8	18117	other
1755	-0.582992342	3.55e-05	Cracr2b	213573	other
1756	0.8897302	3.55e-05	Gpr126	215798	other
1757	0.720428935	3.57e-05	Adck1	72113	other
1758	0.711928165	3.58e-05	Vprbp	321006	other
1759	-0.495674178	3.64e-05	Odf2	18286	other
1760	0.717346498	3.67e-05	Casp3	12367	other
1761	0.919569559	3.67e-05	Pi4k2b	67073	other
1762	3.028425193	9.74e-15	Prrg4	228413	rnaseq_up
1763	0.872930043	3.78e-05	Sh3glb1	54673	other
1764	1.338390752	9.91e-15	Lgals8	56048	rnaseq_up
1765	-0.584265591	3.83e-05	Prkch	18755	other
1766	2.040713346	0.171039391	Gpr82	319200	other
1767	2.037564206	0.127731688	Omd	27047	other
1768	-0.826797206	3.92e-05	Pdgfa	18590	other
1769	-2.231484541	3.93e-05	Sall2	50524	other
1770	1.337357024	1.17e-14	Igf2bp2	319765	rnaseq_up_atacseq_up
1771	-0.582541243	3.94e-05	Pigc	67292	other
1772	-0.827321434	3.97e-05	Dfna5	54722	other
1773	0.405833268	4.01e-05	Psmd6	66413	other
1774	-0.523574511	4.03e-05	Adrbk1	110355	other
1775	-1.750281598	4.04e-05	Slc5a3	53881	other
1776	-0.787254445	4.05e-05	Slc8b1	170756	other
1777	-1.462026045	4.18e-05	Tgfbr1	21812	other
1778	0.646297205	4.2e-05	Mthfd2	17768	other
1779	6.605911359	1.26e-14	Scimp	327957	rnaseq_up_atacseq_up
1780	-1.60680522	4.35e-05	Ksr1	16706	other
1781	1.566725604	1.66e-14	Tnfaip3	21929	rnaseq_up_atacseq_up
1782	-0.58435381	4.47e-05	Setd1a	233904	other
1783	-0.627556056	4.48e-05	Plxnd1	67784	other
1784	0.475132853	4.5e-05	Arl1	104303	other
1785	-0.576897371	4.52e-05	Cluh	74148	other
1786	-0.997058897	4.64e-05	Pgp	67078	other
1787	-0.762625116	4.71e-05	Nol12	97961	other
1788	-0.755031953	4.75e-05	Arl10	56795	other
1789	-0.516952673	4.76e-05	Eif1b	68969	other
1790	0.423110133	4.81e-05	Nup88	19069	other
1791	-0.842545916	4.86e-05	2410131K14Rik	76792	other
1792	-2.302117393	4.94e-05	Rapgef3	223864	other
1793	2.033986306	0.373156597	Gm14085	381417	other
1794	0.821813059	4.95e-05	Tmem209	72649	other
1795	-0.864487406	4.96e-05	Zfp64	22722	other
1796	1.070737229	1.78e-14	Thada	240174	rnaseq_up_atacseq_up
1797	0.528195749	5.02e-05	Acot9	56360	other
1798	0.49806921	5.08e-05	Chmp2b	68942	other
1799	-1.029327432	5.08e-05	Zfp398	272347	other
1800	-2.554642087	5.13e-05	Zfp791	244556	other
1801	0.43882305	5.17e-05	Copg2	54160	other
1802	-0.515875514	5.18e-05	Sh2b1	20399	other
1803	0.505842767	5.26e-05	Fyn	14360	other
1804	0.506514596	5.34e-05	Rbck1	24105	other
1805	-0.571035748	5.38e-05	Entpd7	93685	other
1806	0.555856408	5.47e-05	Mrps27	218506	other
1807	-1.973995269	5.48e-05	Acrbp	54137	other
1808	0.364767771	5.53e-05	Arf3	11842	other
1809	-0.593703317	5.53e-05	Mdp1	67881	other
1810	0.585561116	5.57e-05	Mocs2	17434	other
1811	0.40506783	5.62e-05	Aggf1	66549	other
1812	-0.691526858	5.62e-05	Enthd2	78777	other
1813	-1.302471965	5.63e-05	Cipc	217732	other
1814	-0.482140002	5.75e-05	Zmat3	22401	other
1815	-0.810388396	5.78e-05	Slc19a2	116914	other
1816	0.544092929	5.97e-05	Mrpl39	27393	other
1817	-0.330561534	5.97e-05	Specc1	432572	other
1818	-0.711036071	5.98e-05	Rnf103	22644	other
1819	4.854581391	1.88e-14	A530032D15Rik	381287	rnaseq_up_atacseq_up_irf9_dependent
1820	2.374310141	1.91e-14	4930523C07Rik	67647	rnaseq_up_atacseq_up_irf9_dependent
1821	0.412585847	6.03e-05	Rnf14	56736	other
1822	3.939691869	2.06e-14	Clec10a	17312	rnaseq_up_atacseq_up_irf9_dependent
1823	0.489090038	6.22e-05	Ap1ar	211556	other
1824	-0.641422309	6.26e-05	Mfsd5	106073	other
1825	0.813944659	6.32e-05	Gtdc1	227835	other
1826	0.624073809	6.37e-05	Slc39a8	67547	other
1827	0.449561129	6.38e-05	Mrps9	69527	other
1828	-0.750046236	6.43e-05	Mfsd11	69900	other
1829	-0.679190733	6.46e-05	Wdr59	319481	other
1830	-0.843604314	6.49e-05	Kif13b	16554	other
1831	-1.245128661	6.51e-05	Lrig1	16206	other
1832	-1.031001845	6.51e-05	Mturn	68235	other
1833	0.628166744	6.51e-05	Dgke	56077	other
1834	-0.51557653	6.64e-05	Mapk14	26416	other
1835	0.709343868	6.75e-05	Tomm70a	28185	other
1836	0.510607789	6.78e-05	Ccl9	20308	other
1837	0.792220502	6.8e-05	Rab1	19324	other
1838	-0.306387734	6.81e-05	Ralbp1	19765	other
1839	-0.508802969	6.91e-05	Vamp2	22318	other
1840	-0.621417518	7.01e-05	Ctdsp2	52468	other
1841	-1.257849969	7.03e-05	Oit3	18302	other
1842	0.6149425	7.1e-05	Hook2	170833	other
1843	-0.912158412	7.15e-05	Zbtb38	245007	other
1844	-0.83194237	7.18e-05	Sik2	235344	other
1845	-0.853214547	7.27e-05	Lpcat1	210992	other
1846	0.704141665	7.42e-05	Nphp1	53885	other
1847	-0.599268158	7.47e-05	Map1s	270058	other
1848	-0.953389724	7.47e-05	Marveld1	277010	other
1849	-0.968810476	7.47e-05	Zbtb12	193736	other
1850	0.630518931	7.63e-05	Fbxo7	69754	other
1851	-1.075739494	7.73e-05	Mars2	212679	other
1852	-0.732263259	7.73e-05	Lasp1	16796	other
1853	0.459395473	7.89e-05	Zdhhc5	228136	other
1854	-0.70785792	7.97e-05	Hvcn1	74096	other
1855	-0.770762958	7.99e-05	Mapk1ip1	69546	other
1856	0.547448613	8.03e-05	Lsm14a	67070	other
1857	-1.083820122	8.14e-05	Rasgrp3	240168	other
1858	-1.381927063	8.18e-05	Rilpl2	80291	other
1859	-1.26083669	8.37e-05	Ahrr	11624	other
1860	-0.857578836	8.49e-05	Hmces	232210	other
1861	0.347370024	8.49e-05	Thrap3	230753	other
1862	-0.350736147	8.58e-05	Nisch	64652	other
1863	-0.91619236	8.59e-05	H2afx	15270	other
1864	-0.94715403	8.6e-05	Rxra	20181	other
1865	0.604691446	8.73e-05	Tle3	21887	other
1866	-4.626040087	8.75e-05	Cdca7	66953	other
1867	-0.68047161	8.76e-05	Nelfa	24116	other
1868	-0.511443499	8.8e-05	Sirpa	19261	other
1869	-0.796235259	8.88e-05	Rrp1b	72462	other
1870	1.652772387	2.14e-14	Tmem140	68487	rnaseq_up
1871	0.346618647	9.24e-05	Jak1	16451	other
1872	-0.689915637	9.26e-05	Magee1	107528	other
1873	0.478542332	9.35e-05	Sertad2	58172	other
1874	-0.511484398	9.4e-05	Inf2	70435	other
1875	-0.707109485	9.4e-05	Cbr3	109857	other
1876	0.969549544	9.6e-05	Pde7a	18583	other
1877	0.712445904	9.63e-05	Dna2	327762	other
1878	5.226466023	2.3e-14	Ptgs2	19225	rnaseq_up
1879	-0.66143563	9.81e-05	Zfhx2	239102	other
1880	1.755101598	2.46e-14	Dab2	13132	rnaseq_up_atacseq_up
1881	0.466345013	9.89e-05	Acp1	11431	other
1882	-0.520150203	9.89e-05	Arrb2	216869	other
1883	-0.643637187	0.000100889	Cep170b	217882	other
1884	-0.68212011	0.000102355	Sh3bp5l	79566	other
1885	-1.085304865	0.000102389	Alyref2	56009	other
1886	0.865947914	0.000102389	Hk3	212032	other
1887	0.995430797	0.000102637	Usp27x	54651	other
1888	-0.348025945	0.000104159	Slc25a51	230125	other
1889	-0.484237332	0.000104284	Myo1f	17916	other
1890	0.297926791	0.000104381	Ywhae	22627	other
1891	-0.914382623	0.000106012	Coa4	68185	other
1892	-0.598600746	0.000106201	5031439G07Rik	223739	other
1893	-0.588526733	0.000106337	Diexf	215193	other
1894	2.01992757	0.052156639	Tfap2a	21418	other
1895	-0.814722719	0.000106724	Zmiz1	328365	other
1896	-0.505039812	0.000107454	Trp53	22059	other
1897	1.178608006	2.46e-14	Sco1	52892	rnaseq_up_atacseq_up_irf9_dependent
1898	-0.419621898	0.000108168	Scaf4	224432	other
1899	-1.118306131	0.000108273	Cdkn2aip	70925	other
1900	-0.624353626	0.000108845	C330006A16Rik	109299	other
1901	-1.170471007	0.000109377	Map3k6	53608	other
1902	-0.559630941	0.000110904	Ncoa3	17979	other
1903	-0.642333338	0.00011124	Tab1	66513	other
1904	-0.48005316	0.000112189	Eya3	14050	other
1905	-1.108239901	0.000112189	Harbi1	241547	other
1906	-1.322537208	0.000113718	Fam131a	78408	other
1907	-0.982973852	0.000113718	Fblim1	74202	other
1908	0.271636358	0.000113718	M6pr	17113	other
1909	-0.887146568	0.000115147	Lrrc75a	192976	other
1910	0.808457359	0.000115748	Nudt19	110959	other
1911	-0.789305006	0.000117556	Arl5c	217151	other
1912	-1.41386022	0.000120007	Plekhg5	269608	other
1913	0.369729926	0.000121491	Nipsnap3b	66536	other
1914	-0.636767427	0.000123306	Fam222b	216971	other
1915	-0.478395787	0.000123888	Adck5	268822	other
1916	-0.542353622	0.000124704	Usp10	22224	other
1917	-1.206092848	0.000124886	Icosl	50723	other
1918	-0.708633348	0.000124886	Zfp865	319748	other
1919	1.209621615	2.5e-14	Tmem219	68742	rnaseq_up
1920	3.440259073	3.12e-14	Gca	227960	rnaseq_up_atacseq_up_irf9_dependent
1921	0.949927963	0.000129667	Birc3	11796	other
1922	0.758244853	0.000129817	Prpf18	67229	other
1923	-1.543517167	0.000130325	Tigd5	105734	other
1924	-0.484465208	0.000131673	Sf3a1	67465	other
1925	-0.654365907	0.000132781	Mical2	320878	other
1926	-0.685476264	0.000133325	Zfp263	74120	other
1927	-0.693749757	0.00013497	Slc46a3	71706	other
1928	-0.786118869	0.00013497	Tubb5	22154	other
1929	-2.70645904	0.000141415	Pvrl1	58235	other
1930	0.748606648	0.000144543	Rnf115	67845	other
1931	-0.855907706	0.000145219	Fam114a1	68303	other
1932	-0.475245704	0.00014584	Yy1	22632	other
1933	1.446802035	3.49e-14	Pigv	230801	rnaseq_up_atacseq_up_irf9_dependent
1934	-3.095463416	0.000148212	Zfp760	240034	other
1935	-0.725303626	0.000148453	Dolk	227697	other
1936	-0.836546717	0.000149051	Klf2	16598	other
1937	-0.427875934	0.000149657	Myo1g	246177	other
1938	1.66656411	3.6e-14	Fam60a	56306	rnaseq_up
1939	8.646231479	4.98e-14	BC147527	625360	rnaseq_up_atacseq_up_irf9_dependent
1940	0.336647816	0.000150133	Chtop	66511	other
1941	-1.077956408	0.00015386	Rbm4b	66704	other
1942	-0.811019354	0.000154377	Dusp6	67603	other
1943	-0.831434919	0.000154377	Nhlrc3	212114	other
1944	1.078907089	5.2e-14	Sertad1	55942	rnaseq_up
1945	0.58174184	0.000154377	Sumo1	22218	other
1946	-0.547971428	0.000154377	Tk2	57813	other
1947	1.025890633	5.97e-14	Slc25a12	78830	rnaseq_up_atacseq_up_irf9_dependent
1948	0.642837923	0.000155808	Procr	19124	other
1949	1.001369015	6.47e-14	Htt	15194	rnaseq_up_atacseq_up
1950	0.473676981	0.000157438	Phactr4	100169	other
1951	-1.010325474	0.000157455	Dchs1	233651	other
1952	-0.440372245	0.00015807	Mtmr4	170749	other
1953	1.998589978	0.056515852	Col9a3	12841	other
1954	-1.108769563	0.000161566	Ccdc125	76041	other
1955	0.393673301	0.000161777	Sephs1	109079	other
1956	-0.979365597	0.000162904	Trim36	28105	other
1957	-0.566885694	0.000163323	Foxj3	230700	other
1958	-0.572723976	0.000163323	Znf512b	269401	other
1959	1.667315159	7.81e-14	Aim1	11630	rnaseq_up
1960	-0.821711248	0.000166407	Mri1	67873	other
1961	0.454279638	0.000169234	Shisa5	66940	other
1962	-3.43083615	0.000170416	Nyap1	243300	other
1963	-0.314598465	0.000170522	Atxn7l3	217218	other
1964	-0.566796689	0.000171845	Mllt6	246198	other
1965	0.249905619	0.000175928	Arpc5	67771	other
1966	2.678546843	8.24e-14	Ncoa7	211329	rnaseq_up_atacseq_up_irf9_dependent
1967	1.74156823	8.52e-14	Neu3	50877	rnaseq_up_atacseq_up
1968	-0.587839673	0.000177704	Tnfrsf21	94185	other
1969	-2.203844209	0.000177786	Angpt2	11601	other
1970	0.421075029	0.000179001	Pomp	66537	other
1971	1.987267748	0.32091255	Arnt2	11864	other
1972	-0.745362567	0.000181521	Klc4	74764	other
1973	-0.551383497	0.000181585	Fzr1	56371	other
1974	1.87454317	9.08e-14	Tpx2	72119	rnaseq_up
1975	1.205991481	1.17e-13	H2-Q4	15015	rnaseq_up_atacseq_up_irf9_dependent
1976	0.61061357	0.000185926	Dcbld2	73379	other
1977	-0.655293853	0.000186626	Gmnn	57441	other
1978	-0.599684716	0.000187607	Polr2a	20020	other
1979	4.946419807	1.43e-13	Xcr1	23832	rnaseq_up
1980	-1.947987781	0.000188775	Brsk1	381979	other
1981	1.157750315	1.47e-13	Tle4	21888	rnaseq_up_atacseq_up_irf9_dependent
1982	-1.065968133	0.00018899	Amigo1	229715	other
1983	-0.739401354	0.000189661	Zfp28	22690	other
1984	-0.915055188	0.000190013	Sdhaf1	68332	other
1985	-0.642050043	0.000192076	Prmt2	15468	other
1986	-0.79401955	0.000194142	Ccdc137	67291	other
1987	-0.788328011	0.000194926	Bcl9l	80288	other
1988	-0.644414891	0.000194926	Gcsh	68133	other
1989	0.738107473	0.00020033	Hip1	215114	other
1990	-0.55978464	0.000203198	Uck1	22245	other
1991	-1.428785581	0.000203765	Tacc2	57752	other
1992	0.434999262	0.000207139	Gnptab	432486	other
1993	-0.740637957	0.000208835	Gna11	14672	other
1994	0.509369818	0.000209382	Usf1	22278	other
1995	0.943963951	0.000209433	Tmed8	382620	other
1996	-0.467593148	0.000211375	Peak1	244895	other
1997	-0.973149712	0.000212347	Hmgcs1	208715	other
1998	0.370244202	0.000212347	Rbm8a	60365	other
1999	-1.439706162	0.000215519	P2ry2	18442	other
[truncated: 10,624 more rows]

## Sheet: ATACseq WT IFN-I vs WT ut
	PeakID	Chr	Start	End	Strand	Distance.to.TSS	Entrez.ID	Nearest.Refseq	Gene.Name	log2FoldChange	padj
1	Interval_1	chr1	4413622	4415122	+	-5131	19888	NM_011283	Rp1	-0.534384272629254	0.00766907290399699
2	Interval_2	chr1	4415845	4417345	+	-7354	19888	NM_011283	Rp1	-0.417540085308276	0.249260190365706
3	Interval_3	chr1	4491353	4492853	+	5251	20671	NM_011441	Sox17	-0.0398199306940575	0.934761672119686
4	Interval_4	chr1	4767682	4769182	+	17294	27395	NM_025300	Mrpl15	-0.0571643352606498	0.81775233957959
5	Interval_5	chr1	4769021	4770521	+	15955	27395	NM_025300	Mrpl15	-0.0509418689691015	0.818071094484533
6	Interval_6	chr1	4774420	4775920	+	10556	27395	NM_025300	Mrpl15	-0.338214632228472	0.0230457295141053
7	Interval_7	chr1	4779049	4780549	+	5927	27395	NM_025300	Mrpl15	0.151997235634932	0.5095798895386
8	Interval_8	chr1	4784664	4786164	+	312	27395	NM_025300	Mrpl15	0.0666829837766873	0.592427845732624
9	Interval_9	chr1	4806872	4808372	+	-201	18777	NM_008866	Lypla1	-0.0736107862543833	0.561783875349574
10	Interval_10	chr1	4856933	4858433	+	-11	21399	NM_011541	Tcea1	0.106870627884321	0.460130271792243
11	Interval_11	chr1	4866684	4868184	+	9106	21399	NM_011541	Tcea1	1.00992975735171	1.55380665284731e-06
12	Interval_12	chr1	4869489	4870989	+	11911	21399	NM_011541	Tcea1	1.37809101533197	4.15135072059005e-20
13	Interval_13	chr1	4872903	4874403	+	15325	21399	NM_011541	Tcea1	2.26042499875126	5.01883196645978e-52
14	Interval_14	chr1	4891499	4892999	+	33921	21399	NM_011541	Tcea1	1.15700501005686	0.00251367422192559
15	Interval_15	chr1	4906223	4907723	+	48645	21399	NM_011541	Tcea1	0.162984474038526	0.418891248456714
16	Interval_16	chr1	4911203	4912703	+	53625	21399	NM_011541	Tcea1	1.13761764228955	0.00045747252366171
17	Interval_17	chr1	4918070	4919570	+	60492	21399	NM_011541	Tcea1	-0.214509642031648	0.367128625003612
18	Interval_18	chr1	5018894	5020394	+	-105	58175	NM_021374	Rgs20	0.163989963324808	0.240405611978256
19	Interval_19	chr1	5082372	5083872	+	36	108664	NM_133826	Atp6v1h	-0.101159710461763	0.449816988739374
20	Interval_20	chr1	5105679	5107179	+	23343	108664	NM_133826	Atp6v1h	-0.506237824705266	0.088966596636871
21	Interval_21	chr1	5114096	5115596	+	31760	108664	NM_133826	Atp6v1h	0.0518722028174645	0.900495547210282
22	Interval_22	chr1	5119761	5121261	+	37425	108664	NM_133826	Atp6v1h	-0.445237028021298	0.289414092380185
23	Interval_23	chr1	5120975	5122475	+	38639	108664	NM_133826	Atp6v1h	0.887762378247576	0.0536884875174438
24	Interval_24	chr1	5127726	5129226	+	45390	108664	NM_133826	Atp6v1h	-0.636935136741175	0.096132777009042
25	Interval_25	chr1	5128593	5130093	+	46257	108664	NM_133826	Atp6v1h	-0.322793308876834	0.261006271352293
26	Interval_26	chr1	5165188	5166688	+	82852	108664	NM_133826	Atp6v1h	-0.588647132530977	0.09685886375873
27	Interval_27	chr1	5507709	5509209	+	-80034	18387	NM_011011	Oprk1	-0.0678750372585358	0.888587026680393
28	Interval_28	chr1	6203894	6205394	+	-10018	12421	NM_009826	Rb1cc1	-0.0527644138749385	0.888303099787122
29	Interval_29	chr1	6213775	6215275	+	-137	12421	NM_009826	Rb1cc1	-0.0625075279136744	0.674215824005844
30	Interval_30	chr1	6224321	6225821	+	10409	12421	NM_009826	Rb1cc1	-0.142832829816066	0.683716372912525
31	Interval_31	chr1	6244607	6246107	+	30695	12421	NM_009826	Rb1cc1	-0.0663980195459699	0.874447852662641
32	Interval_32	chr1	6271271	6272771	+	57359	12421	NM_009826	Rb1cc1	0.088822733232642	0.702111059443792
33	Interval_33	chr1	6282190	6283690	+	68278	12421	NM_009826	Rb1cc1	-0.0195141077454405	0.965394363658637
34	Interval_34	chr1	6382063	6383563	+	23482	620393	NM_001195732	Alkal1	0.125847158520547	0.543957607580879
35	Interval_35	chr1	6405326	6406826	+	46745	620393	NM_001195732	Alkal1	0.488889022708702	1.1221275594954e-07
36	Interval_36	chr1	6409068	6410568	+	50487	620393	NM_001195732	Alkal1	0.353292615984424	0.051139427600708
37	Interval_37	chr1	6417714	6419214	+	59133	620393	NM_001195732	Alkal1	0.45558697963958	0.00463217698871424
38	Interval_38	chr1	6429014	6430514	+	-57467	240690	NM_173868	St18	0.212659291741086	0.687755441622571
39	Interval_39	chr1	6440529	6442029	+	-45952	240690	NM_173868	St18	0.0117559008149625	0.968574255415168
40	Interval_40	chr1	6443547	6445047	+	-42934	240690	NM_173868	St18	0.141332438674104	0.323281746336826
41	Interval_41	chr1	6453007	6454507	+	-33474	240690	NM_173868	St18	0.177626662674187	0.175477131893669
42	Interval_42	chr1	6454750	6456250	+	-31731	240690	NM_173868	St18	-0.199515721716834	0.293414925164343
43	Interval_43	chr1	6459477	6460977	+	-27004	240690	NM_173868	St18	0.285647409972455	0.234296431650382
44	Interval_44	chr1	6464006	6465506	+	-22475	240690	NM_173868	St18	-0.0541287639168724	0.803113425427845
45	Interval_45	chr1	6465964	6467464	+	-20517	240690	NM_173868	St18	-0.375349667575888	0.0145106900357453
46	Interval_46	chr1	6472750	6474250	+	-13731	240690	NM_173868	St18	0.0909151431824665	0.794550069575753
47	Interval_47	chr1	6475545	6477045	+	-10936	240690	NM_173868	St18	0.0881077558065601	0.856434171889459
48	Interval_48	chr1	6479145	6480645	+	-7336	240690	NM_173868	St18	0.155645547725233	0.59482887573819
49	Interval_49	chr1	6480462	6481962	+	-6019	240690	NM_173868	St18	0.111414724128219	0.58528232909614
50	Interval_50	chr1	6482201	6483701	+	-4280	240690	NM_173868	St18	0.168056658648912	0.531253879138467
51	Interval_51	chr1	6492476	6493976	+	5995	240690	NM_173868	St18	0.322612157006937	0.023178113528254
52	Interval_52	chr1	6495962	6497462	+	9481	240690	NM_173868	St18	-0.143320085971121	0.349320140515709
53	Interval_53	chr1	6497987	6499487	+	11506	240690	NM_173868	St18	-0.2228209462613	0.150818696638506
54	Interval_54	chr1	6504876	6506376	+	18395	240690	NM_173868	St18	0.773929437136294	0.000867598228772927
55	Interval_55	chr1	6508982	6510482	+	22501	240690	NM_173868	St18	0.203615898216389	0.667849190528869
56	Interval_56	chr1	6514656	6516156	+	28175	240690	NM_173868	St18	1.51898429032285	2.51569191491986e-07
57	Interval_57	chr1	6521819	6523319	+	35338	240690	NM_173868	St18	-0.0215943658020089	0.950697568051739
58	Interval_58	chr1	6555623	6557123	+	69142	240690	NM_173868	St18	1.37167370239609	1.52007178112551e-19
59	Interval_59	chr1	6585361	6586861	+	98880	240690	NM_173868	St18	0.946277775849484	0.000388660594464969
60	Interval_60	chr1	6588657	6590157	+	102176	240690	NM_173868	St18	0.43098009393139	0.208102001717361
61	Interval_61	chr1	6606474	6607974	+	119993	240690	NM_173868	St18	-0.0803284475706099	0.858856860200541
62	Interval_62	chr1	6623494	6624994	+	-105807	240690	NM_173868	St18	0.899579494612623	2.13551156925048e-18
63	Interval_63	chr1	6637451	6638951	+	-91850	240690	NM_173868	St18	0.415963134905088	0.184201687267007
64	Interval_64	chr1	6712488	6713988	+	-16813	240690	NM_173868	St18	0.451490758486955	0.127038616251083
65	Interval_65	chr1	6716574	6718074	+	-12727	240690	NM_173868	St18	1.11523029661592	1.30090825124645e-09
66	Interval_66	chr1	6782420	6783920	+	53119	240690	NM_173868	St18	-0.44881473124796	0.139995225740549
67	Interval_67	chr1	6807952	6809452	+	78651	240690	NM_173868	St18	0.987150365106758	3.19546938908796e-06
68	Interval_68	chr1	6823499	6824999	+	94198	240690	NM_173868	St18	0.845287918592638	0.00516417611324081
69	Interval_69	chr1	6825892	6827392	+	96591	240690	NM_173868	St18	0.78836486946855	0.0135497587519645
70	Interval_70	chr1	6826751	6828251	+	97450	240690	NM_173868	St18	1.365858966551	1.82016167650417e-05
71	Interval_71	chr1	6858171	6859671	+	128870	240690	NM_173868	St18	0.929040127371728	1.47008539473399e-09
72	Interval_72	chr1	6975372	6976872	+	-112798	319263	NM_183028	Pcmtd1	-0.0118342679599077	0.980699769475945
73	Interval_73	chr1	7085270	7086770	+	-2900	319263	NM_183028	Pcmtd1	0.944117006636964	3.38935178423457e-15
74	Interval_74	chr1	7088514	7090014	+	344	319263	NM_183028	Pcmtd1	0.177831261908764	0.135365999239501
75	Interval_75	chr1	7098843	7100343	+	10673	319263	NM_183028	Pcmtd1	2.5894837260453	7.02430449623124e-86
76	Interval_76	chr1	7110513	7112013	+	22343	319263	NM_183028	Pcmtd1	0.237513813830512	0.304415593325292
77	Interval_77	chr1	7111301	7112801	+	23131	319263	NM_183028	Pcmtd1	0.430934280017955	0.0760499594147808
78	Interval_78	chr1	7112599	7114099	+	24429	319263	NM_183028	Pcmtd1	0.235343760804306	0.0772386849544688
79	Interval_79	chr1	7139721	7141221	+	51551	319263	NM_183028	Pcmtd1	0.725033144744984	1.75754821461055e-05
80	Interval_80	chr1	7146103	7147603	+	57933	319263	NM_183028	Pcmtd1	0.417989275826434	0.150590985192185
81	Interval_81	chr1	7174995	7176495	+	86825	319263	NM_183028	Pcmtd1	1.48543016021304	9.70134183191097e-13
82	Interval_82	chr1	7203906	7205406	+	115736	319263	NM_183028	Pcmtd1	0.574554729525073	0.0641074664095708
83	Interval_83	chr1	7205505	7207005	+	117335	319263	NM_183028	Pcmtd1	0.244813513906121	0.451927625562741
84	Interval_84	chr1	7388943	7390443	+	300773	319263	NM_183028	Pcmtd1	0.248574191373034	0.825148419037524
85	Interval_85	chr1	7394691	7396191	+	306521	319263	NM_183028	Pcmtd1	0.106439315591784	0.717376307875346
86	Interval_86	chr1	7396603	7398103	+	308433	319263	NM_183028	Pcmtd1	0.0545053166929527	0.677965235749114
87	Interval_87	chr1	9528869	9530369	+	-15789	59014	NM_021511	Rrs1	-0.104982040367268	0.731983957516044
88	Interval_88	chr1	9544795	9546295	+	137	59014	NM_021511	Rrs1	-0.0568683376708174	0.709334133385092
89	Interval_89	chr1	9547146	9548646	+	-52	76187	NM_175236	Adhfe1	0.251358494952887	0.0833025220295468
90	Interval_90	chr1	9572530	9574030	+	25332	76187	NM_175236	Adhfe1	-0.0679675814644148	0.7354759554557
91	Interval_91	chr1	9592772	9594272	+	-7745	76982	NM_178399	Vxn	-0.720350155934879	0.000955194724955282
92	Interval_92	chr1	9601391	9602891	+	874	76982	NM_178399	Vxn	0.132288423264947	0.731307392321383
93	Interval_93	chr1	9607123	9608623	+	6606	76982	NM_178399	Vxn	-0.488142733648482	0.131626960057589
94	Interval_94	chr1	9620656	9622156	+	9686	72481	NR_015470	2610203C22Rik	0.198049637522636	0.467560542778901
95	Interval_95	chr1	9629438	9630938	+	904	72481	NR_015470	2610203C22Rik	-0.501457821087807	0.00160172411329213
96	Interval_96	chr1	9636135	9637635	+	-5793	72481	NR_015470	2610203C22Rik	-0.718559620450246	0.00611817154339442
97	Interval_97	chr1	9644387	9645887	+	-14045	72481	NR_015470	2610203C22Rik	0.192931347495449	0.649418332115343
98	Interval_98	chr1	9660337	9661837	+	-29995	72481	NR_015470	2610203C22Rik	0.249587615858098	0.479092725048352
99	Interval_99	chr1	9673144	9674644	+	26315	17864	NM_008651	Mybl1	-0.211113478741202	0.315581818060438
100	Interval_100	chr1	9695916	9697416	+	3543	17864	NM_008651	Mybl1	0.161587879233739	0.524854642567111
101	Interval_101	chr1	9698760	9700260	+	699	17864	NM_008651	Mybl1	0.126471563449694	0.65229000041169
102	Interval_102	chr1	9699879	9701379	+	-420	17864	NM_008651	Mybl1	-0.280406682984175	0.0132799630777503
103	Interval_103	chr1	9703244	9704744	+	-3785	17864	NM_008651	Mybl1	0.947642442547647	3.62019778318838e-16
104	Interval_104	chr1	9711051	9712551	+	-11592	17864	NM_008651	Mybl1	1.00307484555041	0.000726568069322439
105	Interval_105	chr1	9716387	9717887	+	-16928	17864	NM_008651	Mybl1	1.62249021159435	8.14757465609225e-21
106	Interval_106	chr1	9718039	9719539	+	-18580	17864	NM_008651	Mybl1	1.25979519741443	3.69878609723013e-08
107	Interval_107	chr1	9725735	9727235	+	-21163	73331	NR_040462	1700034P13Rik	1.12732374969519	2.27710598908174e-06
108	Interval_108	chr1	9728870	9730370	+	-18028	73331	NR_040462	1700034P13Rik	1.01867606566546	7.57918323321599e-07
109	Interval_109	chr1	9730631	9732131	+	-16267	73331	NR_040462	1700034P13Rik	1.0687468832145	1.94115000209385e-07
110	Interval_110	chr1	9736550	9738050	+	-10348	73331	NR_040462	1700034P13Rik	1.67062991678416	9.28050537173878e-23
111	Interval_111	chr1	9738609	9740109	+	-8289	73331	NR_040462	1700034P13Rik	1.38485215348865	1.37766059407974e-13
112	Interval_112	chr1	9744551	9746051	+	-2347	73331	NR_040462	1700034P13Rik	0.994816551728675	3.14875987953941e-14
113	Interval_113	chr1	9746994	9748494	+	96	73331	NR_040462	1700034P13Rik	0.205787253973692	0.0818618706572955
114	Interval_114	chr1	9753918	9755418	+	-6286	70675	NM_173443	Vcpip1	0.392319732834525	0.0987079581806056
115	Interval_115	chr1	9768848	9770348	+	-21216	70675	NM_173443	Vcpip1	0.0349630826704605	0.878341036198983
116	Interval_116	chr1	9771964	9773464	+	-24332	70675	NM_173443	Vcpip1	0.207223607603921	0.114000065994884
117	Interval_117	chr1	9781609	9783109	+	-15771	170755	NM_133220	Sgk3	0.548520847638432	0.000839280593358048
118	Interval_118	chr1	9797417	9798917	+	37	170755	NM_133220	Sgk3	0.190523425188005	0.0381185858393688
119	Interval_119	chr1	9804606	9806106	+	7226	170755	NM_133220	Sgk3	0.182637391446398	0.123210595301528
120	Interval_120	chr1	9809749	9811249	+	12369	170755	NM_133220	Sgk3	0.270569702946192	0.30229117053556
121	Interval_121	chr1	9812052	9813552	+	14672	170755	NM_133220	Sgk3	0.326807447426163	0.012639764182555
122	Interval_122	chr1	9814977	9816477	+	17597	170755	NM_133220	Sgk3	0.0342218244947	0.872063028981875
123	Interval_123	chr1	9822574	9824074	+	-24957	170755	NM_133220	Sgk3	0.353842387612273	0.00351506020672656
124	Interval_124	chr1	9824928	9826428	+	-22603	170755	NM_133220	Sgk3	0.187263924605951	0.152723877951154
125	Interval_125	chr1	9839888	9841388	+	-7643	170755	NM_133220	Sgk3	0.445794046439044	0.232088253095768
126	Interval_126	chr1	9846060	9847560	+	-1471	170755	NM_133220	Sgk3	0.262773927485574	0.0759102568964603
127	Interval_127	chr1	9847855	9849355	+	324	170755	NM_133220	Sgk3	0.272465013780321	0.18813803699818
128	Interval_128	chr1	9849373	9850873	+	1842	170755	NM_133220	Sgk3	0.285761071403155	0.0712674467267319
129	Interval_129	chr1	9856663	9858163	+	9132	170755	NM_133220	Sgk3	-0.210860688187936	0.429991013818382
130	Interval_130	chr1	9858262	9859762	+	10731	170755	NM_133220	Sgk3	0.388764095961226	0.00129964876342211
131	Interval_131	chr1	9868306	9869806	+	20775	170755	NM_133220	Sgk3	0.804759479783722	0.0133576994503428
132	Interval_132	chr1	9875856	9877356	+	28325	170755	NM_133220	Sgk3	0.994217654742121	1.10712011898504e-27
133	Interval_133	chr1	9878382	9879882	+	-29506	240697	NM_177722	Mcmdc2	0.639126392642847	0.00112260891970755
134	Interval_134	chr1	9881224	9882724	+	-26664	240697	NM_177722	Mcmdc2	0.759791457738389	0.000542149420842714
135	Interval_135	chr1	9885050	9886550	+	-22838	240697	NM_177722	Mcmdc2	1.22589347977785	1.54710391540232e-05
136	Interval_136	chr1	9891829	9893329	+	-16059	240697	NM_177722	Mcmdc2	0.639119807252311	1.46981852512706e-12
137	Interval_137	chr1	9902182	9903682	+	-5706	240697	NM_177722	Mcmdc2	0.855618362113557	0.0065688482758312
138	Interval_138	chr1	9904611	9906111	+	-3277	240697	NM_177722	Mcmdc2	1.27690891229769	4.50393150598136e-06
139	Interval_139	chr1	9906063	9907563	+	-1825	240697	NM_177722	Mcmdc2	0.657250241661564	0.000458053687193185
140	Interval_140	chr1	9907853	9909353	+	-35	240697	NM_177722	Mcmdc2	0.668561939767725	0.00518487111673338
141	Interval_141	chr1	9910588	9912088	+	2700	240697	NM_177722	Mcmdc2	1.06296951343471	2.70683755725726e-06
142	Interval_142	chr1	9943207	9944707	+	161	73824	NR_024067	Snhg6	0.0501221163654055	0.659838747246493
143	Interval_143	chr1	9952210	9953710	+	-8842	73824	NR_024067	Snhg6	0.189350325940117	0.637900872592871
144	Interval_144	chr1	9966901	9968401	+	159	100039596	NM_001285425	Tcf24	0.116805505083735	0.387782551745723
145	Interval_145	chr1	9989051	9990551	+	19335	69312	NM_027033	Ppp1r42	-0.119923126208262	0.78123936934392
146	Interval_146	chr1	9991042	9992542	+	17344	69312	NM_027033	Ppp1r42	-0.222489061095988	0.330579883346713
147	Interval_147	chr1	10002414	10003914	+	5972	69312	NM_027033	Ppp1r42	0.179202574200739	0.400145020973539
148	Interval_148	chr1	10006531	10008031	+	1855	69312	NM_027033	Ppp1r42	0.0584174203159673	0.79627013837131
149	Interval_149	chr1	10008192	10009692	+	194	69312	NM_027033	Ppp1r42	0.474790808029796	0.133425267224024
150	Interval_150	chr1	10022553	10024053	+	-14167	69312	NM_027033	Ppp1r42	-0.169598700025575	0.644912606633488
151	Interval_151	chr1	10038041	10039541	+	573	211660	NM_026493	Cspp1	-0.0195355123862775	0.893671140821266
152	Interval_152	chr1	10049113	10050613	+	3370	211660	NM_026493	Cspp1	0.2946603237939	0.323858942716796
153	Interval_153	chr1	10053439	10054939	+	7696	211660	NM_026493	Cspp1	-0.28832723066294	0.295108036672921
154	Interval_154	chr1	10060294	10061794	+	14551	211660	NM_026493	Cspp1	0.975262598471816	0.000840679504051967
155	Interval_155	chr1	10061321	10062821	+	15578	211660	NM_026493	Cspp1	0.567965637243167	0.262297302585679
156	Interval_156	chr1	10088639	10090139	+	42896	211660	NM_026493	Cspp1	0.19896202694784	0.322530114174983
157	Interval_157	chr1	10113722	10115222	+	67979	211660	NM_026493	Cspp1	0.125421012276453	0.633146652914003
158	Interval_158	chr1	10130532	10132032	+	84789	211660	NM_026493	Cspp1	0.521866194729216	0.00534663502958135
159	Interval_159	chr1	10138655	10140155	+	92912	211660	NM_026493	Cspp1	0.584414148736925	0.0788597074439117
160	Interval_160	chr1	10149762	10151262	+	82158	211673	NM_001102430	Arfgef1	-0.144402799126778	0.639362083582741
161	Interval_161	chr1	10164123	10165623	+	67797	211673	NM_001102430	Arfgef1	0.834796432753117	0.0300481676431495
162	Interval_162	chr1	10176966	10178466	+	54954	211673	NM_001102430	Arfgef1	0.594099543357542	0.0813341998759136
163	Interval_163	chr1	10210580	10212080	+	21340	211673	NM_001102430	Arfgef1	0.53382927279967	0.0185297078716483
164	Interval_164	chr1	10219449	10220949	+	12471	211673	NM_001102430	Arfgef1	2.89430175377321	2.64031250515911e-64
165	Interval_165	chr1	10231661	10233161	+	259	211673	NM_001102430	Arfgef1	0.0262773011111828	0.875241332056853
166	Interval_166	chr1	10253826	10255326	+	-21906	211673	NM_001102430	Arfgef1	-0.0798515433223622	0.720129835597969
167	Interval_167	chr1	10260132	10261632	+	-28212	211673	NM_001102430	Arfgef1	0.68677655493312	0.000616528171394504
168	Interval_168	chr1	10265906	10267406	+	-33986	211673	NM_001102430	Arfgef1	0.572259104544063	0.0268227439993904
169	Interval_169	chr1	10268018	10269518	+	-36098	211673	NM_001102430	Arfgef1	-0.0632618122299704	0.832085498413219
170	Interval_170	chr1	10279416	10280916	+	-47496	211673	NM_001102430	Arfgef1	0.343359093725147	0.00428010408373365
171	Interval_171	chr1	10324681	10326181	+	-92761	211673	NM_001102430	Arfgef1	0.700644738714672	1.71993724974601e-05
172	Interval_172	chr1	10879293	10880793	+	-14169	100124448	NR_030645	Mir467e	-0.17591931789459	0.652801916686808
173	Interval_173	chr1	12863765	12865265	+	126620	240726	NM_172841	Slco5a1	-0.116463493395572	0.621455723313414
174	Interval_174	chr1	12941617	12943117	+	48768	240726	NM_172841	Slco5a1	-0.268095466953723	0.583767959121633
175	Interval_175	chr1	12977092	12978592	+	13293	240726	NM_172841	Slco5a1	1.76093452238148	6.12587771048673e-10
176	Interval_176	chr1	12982547	12984047	+	7838	240726	NM_172841	Slco5a1	-0.193233882265612	0.380994466414714
177	Interval_177	chr1	12990540	12992040	+	-155	240726	NM_172841	Slco5a1	0.246896621185503	0.434927348587981
178	Interval_178	chr1	13028645	13030145	+	-38260	240726	NM_172841	Slco5a1	-0.221591352431159	0.489529828518323
179	Interval_179	chr1	13049516	13051016	+	-59131	240726	NM_172841	Slco5a1	0.0370996492375235	0.897784820101594
180	Interval_180	chr1	13051218	13052718	+	-60833	240726	NM_172841	Slco5a1	0.356116019222674	0.0147045305179251
181	Interval_181	chr1	13125821	13127321	+	592	383491	NM_001081209	Prdm14	0.11449164430493	0.468825360502824
182	Interval_182	chr1	13134257	13135757	+	-7844	383491	NM_001081209	Prdm14	-0.311589124532663	0.0672108338023207
183	Interval_183	chr1	13150398	13151898	+	-23985	383491	NM_001081209	Prdm14	-0.437818098974895	0.0185495729164979
184	Interval_184	chr1	13152369	13153869	+	-25956	383491	NM_001081209	Prdm14	-0.421468376776978	0.0152001186826919
185	Interval_185	chr1	13161412	13162912	+	-34999	383491	NM_001081209	Prdm14	-0.548509686967082	4.11453999819743e-05
186	Interval_186	chr1	13163652	13165152	+	-37239	383491	NM_001081209	Prdm14	-0.753562359671188	0.0003801751861331
187	Interval_187	chr1	13175740	13177240	+	-49327	383491	NM_001081209	Prdm14	-0.449244251430062	0.076478220396458
188	Interval_188	chr1	13187699	13189199	+	-61286	383491	NM_001081209	Prdm14	-0.267778694739041	0.0359156181388291
189	Interval_189	chr1	13206151	13207651	+	-79738	383491	NM_001081209	Prdm14	-0.44607234666927	0.000584174442585235
190	Interval_190	chr1	13213529	13215029	+	-87116	383491	NM_001081209	Prdm14	-0.743268356361997	0.000964681268216554
191	Interval_191	chr1	13222644	13224144	+	-96231	383491	NM_001081209	Prdm14	-0.652985382197316	0.0354968603306825
192	Interval_192	chr1	13231806	13233306	+	-105393	383491	NM_001081209	Prdm14	0.00312803333798345	0.987961593863764
193	Interval_193	chr1	13245219	13246719	+	-118806	383491	NM_001081209	Prdm14	-0.381240489808147	0.0679933138865961
194	Interval_194	chr1	13255375	13256875	+	116304	17978	NM_008678	Ncoa2	-0.510465475775017	0.000271294560319839
195	Interval_195	chr1	13266829	13268329	+	104850	17978	NM_008678	Ncoa2	-0.61894846286176	2.25382673294332e-06
196	Interval_196	chr1	13290780	13292280	+	80899	17978	NM_008678	Ncoa2	-0.205782885218499	0.389782561273797
197	Interval_197	chr1	13292544	13294044	+	79135	17978	NM_008678	Ncoa2	0.81596403718698	6.73720276580975e-15
198	Interval_198	chr1	13294686	13296186	+	76993	17978	NM_008678	Ncoa2	-0.0338214701528848	0.928586014834325
199	Interval_199	chr1	13296277	13297777	+	75402	17978	NM_008678	Ncoa2	-0.345505455567083	0.118118253880867
200	Interval_200	chr1	13300645	13302145	+	71034	17978	NM_008678	Ncoa2	0.764385271294548	6.69674581834484e-06
201	Interval_201	chr1	13304782	13306282	+	66897	17978	NM_008678	Ncoa2	-0.447026780653319	0.0229918560923487
202	Interval_202	chr1	13310962	13312462	+	60717	17978	NM_008678	Ncoa2	-0.405272145177203	0.0730877467534264
203	Interval_203	chr1	13318953	13320453	+	52726	17978	NM_008678	Ncoa2	-0.189594404532706	0.558491208790997
204	Interval_204	chr1	13327797	13329297	+	43882	17978	NM_008678	Ncoa2	-0.0759541238477615	0.710272210003703
205	Interval_205	chr1	13331795	13333295	+	39884	17978	NM_008678	Ncoa2	0.0815920919088564	0.643570691938289
206	Interval_206	chr1	13335165	13336665	+	36514	17978	NM_008678	Ncoa2	-0.192921070964953	0.0878508401384112
207	Interval_207	chr1	13342352	13343852	+	29327	17978	NM_008678	Ncoa2	-0.21702025743331	0.0997202765928448
208	Interval_208	chr1	13354797	13356297	+	16882	17978	NM_008678	Ncoa2	-0.133895939480274	0.676672000885813
209	Interval_209	chr1	13359911	13361411	+	11768	17978	NM_008678	Ncoa2	0.0868817696721998	0.694064373613193
210	Interval_210	chr1	13365478	13366978	+	6201	17978	NM_008678	Ncoa2	-0.259385943640586	0.304848266891791
211	Interval_211	chr1	13371514	13373014	+	165	17978	NM_008678	Ncoa2	-0.104343253207011	0.432767657867184
212	Interval_212	chr1	13372531	13374031	+	802	17978	NM_008678	Ncoa2	-0.314075194442688	0.177256580574693
213	Interval_213	chr1	13373656	13375156	+	-323	17978	NM_008678	Ncoa2	-0.317410747171113	0.0127844924350041
214	Interval_214	chr1	13382560	13384060	+	-9227	17978	NM_008678	Ncoa2	0.729473063368568	0.0678654668764968
215	Interval_215	chr1	13423622	13425122	+	-50289	17978	NM_008678	Ncoa2	-0.398899514513747	0.00545725899343305
216	Interval_216	chr1	13425467	13426967	+	-52134	17978	NM_008678	Ncoa2	-0.185587721417608	0.0744829247445918
217	Interval_217	chr1	13453605	13455105	+	-80272	17978	NM_008678	Ncoa2	0.0546668812743436	0.811529398224891
218	Interval_218	chr1	13492108	13493608	+	97052	72265	NM_028173	Tram1	1.17412633527833	0.0190690663676638
219	Interval_219	chr1	13494199	13495699	+	94961	72265	NM_028173	Tram1	0.0547626674170155	0.898893242332193
220	Interval_220	chr1	13499612	13501112	+	89548	72265	NM_028173	Tram1	0.0845022333117196	0.802929302036489
221	Interval_221	chr1	13512776	13514276	+	76384	72265	NM_028173	Tram1	0.442949310060054	0.0015946057102674
222	Interval_222	chr1	13520443	13521943	+	68717	72265	NM_028173	Tram1	0.89287145960005	2.31388952536462e-07
223	Interval_223	chr1	13530761	13532261	+	58399	72265	NM_028173	Tram1	0.096013045314012	0.648542508116137
224	Interval_224	chr1	13558614	13560114	+	30546	72265	NM_028173	Tram1	-0.0427913848651133	0.919512629448175
225	Interval_225	chr1	13559466	13560966	+	29694	72265	NM_028173	Tram1	-0.453347178801257	0.235726128592957
226	Interval_226	chr1	13560469	13561969	+	28691	72265	NM_028173	Tram1	-0.78526818639943	0.0214343331432491
227	Interval_227	chr1	13562598	13564098	+	26562	72265	NM_028173	Tram1	-1.04062963581102	2.63245471753284e-06
228	Interval_228	chr1	13584885	13586385	+	4275	72265	NM_028173	Tram1	-0.415562100678051	0.00786140904483462
229	Interval_229	chr1	13588251	13589751	+	909	72265	NM_028173	Tram1	-0.222410450130257	0.0405412379948052
230	Interval_230	chr1	13592428	13593928	+	-3268	72265	NM_028173	Tram1	-0.313127358170731	0.0198058052845976
231	Interval_231	chr1	13605934	13607434	+	-16774	72265	NM_028173	Tram1	-0.545227941141185	0.015337704811335
232	Interval_232	chr1	13615309	13616809	+	-26149	72265	NM_028173	Tram1	-0.584192131744973	0.035823433720254
233	Interval_233	chr1	13622695	13624195	+	-33535	72265	NM_028173	Tram1	-0.811959074486271	0.000195844773727038
234	Interval_234	chr1	13638800	13640300	+	20959	212442	NM_145381	Lactb2	-0.348811349231404	0.0527746536732475
235	Interval_235	chr1	13646944	13648444	+	12815	212442	NM_145381	Lactb2	-0.0813706470620567	0.622458000612563
236	Interval_236	chr1	13651656	13653156	+	8103	212442	NM_145381	Lactb2	-0.467185033892353	0.000116446417894003
237	Interval_237	chr1	13658928	13660428	+	831	212442	NM_145381	Lactb2	-0.203278607990077	0.0164972112901273
238	Interval_238	chr1	13688064	13689564	+	20043	381246	NM_001011873	Xkr9	1.56889292025183	5.26948449290861e-05
239	Interval_239	chr1	13705429	13706929	+	37408	381246	NM_001011873	Xkr9	0.0185014797471396	0.952578504152871
240	Interval_240	chr1	13751631	13753131	+	34548	433273	NR_004447	Gm5523	-0.0907663847275385	0.858458045479208
241	Interval_241	chr1	13771056	13772556	+	15123	433273	NR_004447	Gm5523	-0.175758004086492	0.491915063712441
242	Interval_242	chr1	13783705	13785205	+	2474	433273	NR_004447	Gm5523	0.000812464178452287	0.99769092840341
243	Interval_243	chr1	13788314	13789814	+	-2135	433273	NR_004447	Gm5523	0.260152307486227	0.0381056594413469
244	Interval_244	chr1	13839256	13840756	+	-53077	433273	NR_004447	Gm5523	-0.240450286644156	0.13469870237109
245	Interval_245	chr1	13864324	13865824	+	-78145	433273	NR_004447	Gm5523	0.251788339513132	0.115082088708945
246	Interval_246	chr1	13873000	13874500	+	-86821	433273	NR_004447	Gm5523	-0.159517738984074	0.251595009623058
247	Interval_247	chr1	13882623	13884123	+	-96444	433273	NR_004447	Gm5523	-0.492211260578592	0.0276519726786059
248	Interval_248	chr1	13901285	13902785	+	-115106	433273	NR_004447	Gm5523	0.326966622341833	0.454886155762603
249	Interval_249	chr1	13978081	13979581	+	-191902	433273	NR_004447	Gm5523	-0.238386713190335	0.548899231875378
250	Interval_250	chr1	13979440	13980940	+	-193261	433273	NR_004447	Gm5523	0.0210971833177677	0.94179229599088
251	Interval_251	chr1	14016152	14017652	+	-229973	433273	NR_004447	Gm5523	-0.064113902698845	0.867011796122127
252	Interval_252	chr1	14103916	14105416	+	205533	14048	NM_010164	Eya1	-0.197971396378148	0.323795994365962
253	Interval_253	chr1	14143063	14144563	+	166386	14048	NM_010164	Eya1	-0.38012422812209	0.0162254789561585
254	Interval_254	chr1	14197441	14198941	+	112008	14048	NM_010164	Eya1	-0.75657637918531	0.00978786087217978
255	Interval_255	chr1	14217694	14219194	+	91755	14048	NM_010164	Eya1	-0.433782574022873	0.105772899309285
256	Interval_256	chr1	14221738	14223238	+	87711	14048	NM_010164	Eya1	-0.504931025529654	0.0565933620996138
257	Interval_257	chr1	14224234	14225734	+	85215	14048	NM_010164	Eya1	-0.347599555175835	0.139179804017881
258	Interval_258	chr1	14287588	14289088	+	21861	14048	NM_010164	Eya1	-0.495979722265039	0.0553470682697622
259	Interval_259	chr1	14292295	14293795	+	17154	14048	NM_010164	Eya1	-0.358518877264006	0.100196219580489
260	Interval_260	chr1	14296159	14297659	+	13290	14048	NM_010164	Eya1	-0.532125271518191	0.000303501378564234
261	Interval_261	chr1	14298088	14299588	+	11361	14048	NM_010164	Eya1	-0.488341429358354	0.00400847806670513
262	Interval_262	chr1	14303403	14304903	+	6046	14048	NM_010164	Eya1	-0.331785446998279	0.00255474790932248
263	Interval_263	chr1	14306259	14307759	+	3190	14048	NM_010164	Eya1	0.560318040828319	0.00298540909025431
264	Interval_264	chr1	14308960	14310460	+	489	14048	NM_010164	Eya1	-0.0715068557058815	0.721081173226613
265	Interval_265	chr1	14331409	14332909	+	-21960	14048	NM_010164	Eya1	-0.291480128856838	0.321407676292418
266	Interval_266	chr1	14483857	14485357	+	-174408	14048	NM_010164	Eya1	-0.0521404666517185	0.825391359956272
267	Interval_267	chr1	14495045	14496545	+	-185596	14048	NM_010164	Eya1	-0.315406542554239	0.369373210248992
268	Interval_268	chr1	14505000	14506500	+	-195551	14048	NM_010164	Eya1	0.168648573574373	0.177096399407554
269	Interval_269	chr1	14512835	14514335	+	-203386	14048	NM_010164	Eya1	-0.0447525662407334	0.927344445044198
270	Interval_270	chr1	14569818	14571318	+	185398	17681	NM_010827	Msc	-0.360811020253432	0.120182194728067
271	Interval_271	chr1	14576106	14577606	+	179110	17681	NM_010827	Msc	-0.196731832705806	0.399110887446069
272	Interval_272	chr1	14578452	14579952	+	176764	17681	NM_010827	Msc	-0.386036225777876	0.000422101172548546
273	Interval_273	chr1	14589514	14591014	+	165702	17681	NM_010827	Msc	-0.308883576178833	0.0764795202572219
274	Interval_274	chr1	14595254	14596754	+	159962	17681	NM_010827	Msc	-0.192016485629664	0.117278223499195
275	Interval_275	chr1	14629369	14630869	+	125847	17681	NM_010827	Msc	-0.164394839626668	0.596249308174526
276	Interval_276	chr1	14635057	14636557	+	120159	17681	NM_010827	Msc	-0.458418543497182	0.0503538497525636
277	Interval_277	chr1	14667273	14668773	+	87943	17681	NM_010827	Msc	-0.646420488636411	0.0462412428857865
278	Interval_278	chr1	14780486	14781986	+	-25270	17681	NM_010827	Msc	-0.128589535057327	0.784573266758034
279	Interval_279	chr1	14797192	14798692	+	-41976	17681	NM_010827	Msc	1.22240852118132	2.52232796261202e-05
280	Interval_280	chr1	14822533	14824033	+	-67317	17681	NM_010827	Msc	0.707755219973192	0.117133895293798
281	Interval_281	chr1	14861546	14863046	+	56566	277328	NM_177781	Trpa1	0.464454068797217	0.14542053697803
282	Interval_282	chr1	14917860	14919360	+	252	277328	NM_177781	Trpa1	-0.278459540883808	0.354248644495988
283	Interval_283	chr1	14924055	14925555	+	-5943	277328	NM_177781	Trpa1	-0.375353551866805	0.0983859238992188
284	Interval_284	chr1	14994494	14995994	+	-76382	277328	NM_177781	Trpa1	-0.301311165710868	0.229474769885407
285	Interval_285	chr1	15006925	15008425	+	-88813	277328	NM_177781	Trpa1	0.387671907229883	0.248042794863082
286	Interval_286	chr1	15656083	15657583	+	-148813	21749	NM_009352	Terf1	-0.229469134155215	0.517564905576493
287	Interval_287	chr1	15674210	15675710	+	-130686	21749	NM_009352	Terf1	-0.169658054151722	0.696374479380289
288	Interval_288	chr1	15705224	15706724	+	-99672	21749	NM_009352	Terf1	1.05815373392886	8.8235766372562e-05
289	Interval_289	chr1	15791039	15792539	+	-13857	21749	NM_009352	Terf1	-0.130463847274083	0.639513902177
290	Interval_290	chr1	15804865	15806365	+	-31	21749	NM_009352	Terf1	-0.0708481875454597	0.650336530624541
291	Interval_291	chr1	15835769	15837269	+	30873	21749	NM_009352	Terf1	-0.571043356044801	0.245914103823964
292	Interval_292	chr1	15849854	15851354	+	42118	226866	NM_001033288	Sbspon	-0.718082600510346	0.000281640027453376
293	Interval_293	chr1	16058996	16060496	+	33579	75799	NM_001243238	4930444P10Rik	-0.337626416376239	0.214179075293768
294	Interval_294	chr1	16078245	16079745	+	14330	75799	NM_001243238	4930444P10Rik	-0.100914413947214	0.760223154400693
295	Interval_295	chr1	16092240	16093740	+	335	75799	NM_001243238	4930444P10Rik	0.172541894057923	0.344995321265718
296	Interval_296	chr1	16096135	16097635	+	-3560	75799	NM_001243238	4930444P10Rik	-0.184974342922082	0.552895027932639
297	Interval_297	chr1	16104141	16105641	+	-458	19989	NM_011291	Rpl7	0.00263530386176352	0.98694444589397
298	Interval_298	chr1	16110515	16112015	+	5383	98711	NM_133832	Rdh10	-0.437868759767926	0.0013115558714549
299	Interval_299	chr1	16112784	16114284	+	7652	98711	NM_133832	Rdh10	-0.301913299138414	0.173521050467963
300	Interval_300	chr1	16115571	16117071	+	10439	98711	NM_133832	Rdh10	-0.0700065176600547	0.83822224327274
301	Interval_301	chr1	16121249	16122749	+	16117	98711	NM_133832	Rdh10	-0.28252453258017	0.115031663058454
302	Interval_302	chr1	16160824	16162324	+	55692	98711	NM_133832	Rdh10	1.02925027002274	2.37761392942236e-10
303	Interval_303	chr1	16190510	16192010	+	85378	98711	NM_133832	Rdh10	0.199743468862267	0.572132088867756
304	Interval_304	chr1	16206143	16207643	+	101011	98711	NM_133832	Rdh10	0.29011667182466	0.43896911378783
305	Interval_305	chr1	16215918	16217418	+	110786	98711	NM_133832	Rdh10	0.292596470721325	0.425820287121893
306	Interval_306	chr1	16219345	16220845	+	114213	98711	NM_133832	Rdh10	-0.340614128297434	0.398610829504941
307	Interval_307	chr1	16224653	16226153	+	119521	98711	NM_133832	Rdh10	-0.262686810078835	0.390821550779932
308	Interval_308	chr1	16227455	16228955	+	122323	98711	NM_133832	Rdh10	-0.348937641526757	0.0268471733569205
309	Interval_309	chr1	16340987	16342487	+	177378	29819	NM_025303	Stau2	2.91211302714634	8.4345452036179e-14
310	Interval_310	chr1	16344324	16345824	+	174041	29819	NM_025303	Stau2	0.116645614315409	0.739383033003124
311	Interval_311	chr1	16431374	16432874	+	86991	29819	NM_025303	Stau2	2.02497924039937	1.76489469969217e-29
312	Interval_312	chr1	16432818	16434318	+	85547	29819	NM_025303	Stau2	0.343544552780371	0.0898568466419733
313	Interval_313	chr1	16439392	16440892	+	78973	29819	NM_025303	Stau2	0.0355942645204208	0.902328275847245
314	Interval_314	chr1	16442905	16444405	+	75460	29819	NM_025303	Stau2	-0.115695321301515	0.775367637361262
315	Interval_315	chr1	16501628	16503128	+	16737	29819	NM_025303	Stau2	0.190609030420754	0.560267501135022
316	Interval_316	chr1	16504092	16505592	+	14273	29819	NM_025303	Stau2	-0.271441092472384	0.087085081120774
317	Interval_317	chr1	16518559	16520059	+	-7	29819	NM_025303	Stau2	-0.0742425263797391	0.601068118934297
318	Interval_318	chr1	16558730	16560230	+	-40178	29819	NM_025303	Stau2	-0.123742891614564	0.68324801136019
319	Interval_319	chr1	16562014	16563514	+	-43462	29819	NM_025303	Stau2	-0.248299817952728	0.326257841614821
320	Interval_320	chr1	16570078	16571578	+	48463	66799	NM_025773	Ube2w	-0.0135619394958767	0.945510061082213
321	Interval_321	chr1	16577756	16579256	+	40785	66799	NM_025773	Ube2w	-0.071405748046004	0.804766342832129
322	Interval_322	chr1	16587662	16589162	+	30879	66799	NM_025773	Ube2w	-0.404110428278332	0.265328550331051
323	Interval_323	chr1	16589108	16590608	+	29433	66799	NM_025773	Ube2w	-0.140276367485637	0.715888062132899
324	Interval_324	chr1	16603002	16604502	+	15539	66799	NM_025773	Ube2w	-0.421821143272128	0.208846646364733
325	Interval_325	chr1	16617806	16619306	+	735	66799	NM_025773	Ube2w	-0.0121295434854471	0.912489513505141
326	Interval_326	chr1	16636524	16638024	+	-17983	66799	NM_025773	Ube2w	-0.347660128761046	0.0241163770381522
327	Interval_327	chr1	16641244	16642744	+	14871	67923	NM_026456	Eloc	-0.447136917703079	0.00106794276043088
328	Interval_328	chr1	16650205	16651705	+	5910	67923	NM_026456	Eloc	0.256486384376064	0.181176213306333
329	Interval_329	chr1	16655988	16657488	+	127	67923	NM_026456	Eloc	-0.0504104582037187	0.675175455558737
330	Interval_330	chr1	16664528	16666028	+	87	70397	NM_026392	Tmem70	-0.0789074583854283	0.599334282073732
331	Interval_331	chr1	16670286	16671786	+	5845	70397	NM_026392	Tmem70	0.89782661640371	2.82105392398733e-05
332	Interval_332	chr1	16674312	16675812	+	9871	70397	NM_026392	Tmem70	0.170938371381542	0.557759593733505
333	Interval_333	chr1	16687795	16689295	+	89	17087	NM_016923	Ly96	0.0831737518638126	0.486157138283361
334	Interval_334	chr1	16694533	16696033	+	6827	17087	NM_016923	Ly96	0.04252489443904	0.904906478100906
335	Interval_335	chr1	16695906	16697406	+	8200	17087	NM_016923	Ly96	0.0491675267237325	0.779339730436808
336	Interval_336	chr1	16702050	16703550	+	14344	17087	NM_016923	Ly96	0.268237305868504	0.0582626763500821
337	Interval_337	chr1	16714689	16716189	+	26983	17087	NM_016923	Ly96	-0.0470569526764155	0.91250007903545
338	Interval_338	chr1	16745882	16747382	+	58176	17087	NM_016923	Ly96	-0.00337750554683422	0.985142341965384
339	Interval_339	chr1	16757873	16759373	+	70167	17087	NM_016923	Ly96	0.402727466611483	0.0691957534465113
340	Interval_340	chr1	16783698	16785198	+	95992	17087	NM_016923	Ly96	-0.476699454877895	0.153189865709441
341	Interval_341	chr1	16797424	16798924	+	109718	17087	NM_016923	Ly96	0.00542556294968019	0.977864812219931
342	Interval_342	chr1	16800125	16801625	+	112419	17087	NM_016923	Ly96	-0.199311643650365	0.346459291270545
343	Interval_343	chr1	16808593	16810093	+	120887	17087	NM_016923	Ly96	0.985018943185738	0.000194557159266923
344	Interval_344	chr1	17096231	17097731	+	908	57339	NM_020604	Jph1	-0.101190342525004	0.681885869003723
345	Interval_345	chr1	17122573	17124073	+	-22050	14545	NM_010267	Gdap1	0.124068821590998	0.627824797758497
346	Interval_346	chr1	17144560	17146060	+	-63	14545	NM_010267	Gdap1	0.0470837624431509	0.917852741027717
347	Interval_347	chr1	17162800	17164300	+	18177	14545	NM_010267	Gdap1	-0.0206937769524645	0.957860157740011
348	Interval_348	chr1	17448445	17449945	+	-152706	94227	NM_053191	Pi15	-0.618430393807413	0.0149238044806624
349	Interval_349	chr1	17450252	17451752	+	-150899	94227	NM_053191	Pi15	-0.542577809966428	0.000290574120434741
350	Interval_350	chr1	17484674	17486174	+	-116477	94227	NM_053191	Pi15	0.0282064274451275	0.938819815592683
351	Interval_351	chr1	17488360	17489860	+	-112791	94227	NM_053191	Pi15	0.0174456847460256	0.956096157573976
352	Interval_352	chr1	17529703	17531203	+	-71448	94227	NM_053191	Pi15	-0.374634725132298	0.159967137140114
353	Interval_353	chr1	17607318	17608818	+	6167	94227	NM_053191	Pi15	-0.295428750734232	0.0760289059790425
354	Interval_354	chr1	17628702	17630202	+	27551	94227	NM_053191	Pi15	-0.18596562938015	0.480815346664235
355	Interval_355	chr1	20611915	20613415	+	5392	241035	NM_153179	Pkhd1	0.0990465366499745	0.799603437629521
356	Interval_356	chr1	20790791	20792291	+	-7271	257630	NM_145856	Il17f	-0.154134237309013	0.765490217382865
357	Interval_357	chr1	20816326	20817826	+	3236	17215	NM_008563	Mcm3	-0.207716715186864	0.363267645698197
358	Interval_358	chr1	20819298	20820798	+	264	17215	NM_008563	Mcm3	-0.148267923486438	0.218565703435058
359	Interval_359	chr1	20828557	20830057	+	-8995	17215	NM_008563	Mcm3	0.420451614982572	0.0284471290683147
360	Interval_360	chr1	20889982	20891482	+	184	74229	NM_028829	Paqr8	-0.251500266929976	0.308779428598449
361	Interval_361	chr1	20911529	20913029	+	-5561	74229	NM_028829	Paqr8	0.164094337343031	0.644269698367762
362	Interval_362	chr1	20924853	20926353	+	7763	74229	NM_028829	Paqr8	0.0998783346312286	0.779267234910212
363	Interval_363	chr1	20932803	20934303	+	15713	74229	NM_028829	Paqr8	0.182051095825453	0.336086105121704
364	Interval_364	chr1	20938228	20939728	+	-12648	71877	NM_027974	Efhc1	0.0155963302142997	0.948841273315469
365	Interval_365	chr1	20950533	20952033	+	-343	71877	NM_027974	Efhc1	-0.167348893950127	0.202087681644042
366	Interval_366	chr1	20981100	20982600	+	30224	71877	NM_027974	Efhc1	0.066929883137341	0.879462570243138
367	Interval_367	chr1	20988595	20990095	+	37719	71877	NM_027974	Efhc1	0.160624818018162	0.643444371225207
368	Interval_368	chr1	20994847	20996347	+	43971	71877	NM_027974	Efhc1	-0.152918058849127	0.633203581393797
369	Interval_369	chr1	20996634	20998134	+	45758	71877	NM_027974	Efhc1	-0.174160228188871	0.555638976825433
370	Interval_370	chr1	21006114	21007614	+	55238	71877	NM_027974	Efhc1	-0.400250502374269	0.265268029011123
371	Interval_371	chr1	21007930	21009430	+	57054	71877	NM_027974	Efhc1	-0.400133928922982	0.0888594156392269
372	Interval_372	chr1	21013538	21015038	+	62662	71877	NM_027974	Efhc1	-0.0690549974534601	0.694304644236383
373	Interval_373	chr1	21035188	21036688	+	43287	170829	NM_177409	Tram2	-0.121223587249622	0.527099866864882
374	Interval_374	chr1	21048396	21049896	+	30079	170829	NM_177409	Tram2	0.00329564089640383	0.993739215161744
375	Interval_375	chr1	21067802	21069302	+	10673	170829	NM_177409	Tram2	-0.152431946899158	0.418310450311837
376	Interval_376	chr1	21069137	21070637	+	9338	170829	NM_177409	Tram2	0.107866217367825	0.535277600649423
377	Interval_377	chr1	21078078	21079578	+	397	170829	NM_177409	Tram2	-0.149629477428564	0.243403181179113
378	Interval_378	chr1	21084916	21086416	+	-6441	170829	NM_177409	Tram2	-0.204083023517418	0.215765320744333
379	Interval_379	chr1	21093909	21095409	+	-15434	170829	NM_177409	Tram2	1.04198950654454	6.53039245873065e-19
380	Interval_380	chr1	21100413	21101913	+	-21938	170829	NM_177409	Tram2	-0.102978765303659	0.564876286094493
381	Interval_381	chr1	21160924	21162424	+	-56901	75712	NM_029398	Tmem14a	0.402800628806254	0.0276056411785732
382	Interval_382	chr1	21165585	21167085	+	-52240	75712	NM_029398	Tmem14a	0.0602845515573223	0.827651760703264
383	Interval_383	chr1	21217723	21219223	+	-102	75712	NM_029398	Tmem14a	-0.0376090431697984	0.813333012879934
384	Interval_384	chr1	21226970	21228470	+	9145	75712	NM_029398	Tmem14a	-0.439246062814349	0.150615550950914
385	Interval_385	chr1	21228508	21230008	+	10683	75712	NM_029398	Tmem14a	-0.346345683933928	0.10309020567614
386	Interval_386	chr1	21239336	21240836	+	-499	14859	NM_010356	Gsta3	-0.321545761256388	0.497629084962872
387	Interval_387	chr1	21243272	21244772	+	3437	14859	NM_010356	Gsta3	-0.501765355479785	0.0878958663937178
388	Interval_388	chr1	21270808	21272308	+	26754	241041	NR_002858	Gm4956	0.123994288246719	0.459533606736144
389	Interval_389	chr1	21410496	21411996	+	27690	98582	NM_001113187	Khdc1b	0.520717079427961	0.0629324020955108
390	Interval_390	chr1	21424871	21426371	+	42065	98582	NM_001113187	Khdc1b	1.65494347355284	0.000654485051197697
391	Interval_391	chr1	21552017	21553517	+	169211	98582	NM_001113187	Khdc1b	-0.0610726447237313	0.889256396367394
392	Interval_392	chr1	21553760	21555260	+	170954	98582	NM_001113187	Khdc1b	-0.278421773030772	0.280959124179233
393	Interval_393	chr1	21614657	21616157	+	231851	98582	NM_001113187	Khdc1b	-0.0794217498095765	0.843033552385633
394	Interval_394	chr1	21829196	21830696	+	131996	226922	NM_023872	Kcnq5	0.997396254920386	1.77512386125932e-09
395	Interval_395	chr1	21960001	21961501	+	1191	226922	NM_023872	Kcnq5	0.0341225539198763	0.905622715954591
396	Interval_396	chr1	21961068	21962568	+	124	226922	NM_023872	Kcnq5	0.146900835593288	0.625843198751855
397	Interval_397	chr1	21962309	21963809	+	-409	226922	NM_023872	Kcnq5	0.0826608164690357	0.722985835394911
398	Interval_398	chr1	22268274	22269774	+	-306374	226922	NM_023872	Kcnq5	0.433665726679964	0.212135565853807
399	Interval_399	chr1	23183851	23185351	+	-82348	66755	NM_025746	4933415F23Rik	-0.431633660751177	0.202732692372191
400	Interval_400	chr1	23187178	23188678	+	-84341	387225	NR_029533	Mir30a	-0.466044116536872	0.0407956568248121
401	Interval_401	chr1	23201782	23203282	+	-69737	387225	NR_029533	Mir30a	-0.707893292607683	0.00209036686317666
402	Interval_402	chr1	23255482	23256982	+	-16037	387225	NR_029533	Mir30a	0.025148389461494	0.908587764649851
403	Interval_403	chr1	23285977	23287477	+	-4974	723964	NR_029717	Mir30c-2	0.366143387401661	0.216765890952706
404	Interval_404	chr1	23323471	23324971	+	32520	723964	NR_029717	Mir30c-2	0.106020482961483	0.772696200894001
405	Interval_405	chr1	23360754	23362254	+	21671	70155	NM_001081079	Ogfrl1	1.80128123361331	4.78497362022443e-12
406	Interval_406	chr1	23368686	23370186	+	13739	70155	NM_001081079	Ogfrl1	1.37868841711792	2.96320533999863e-08
407	Interval_407	chr1	23379496	23380996	+	2929	70155	NM_001081079	Ogfrl1	0.521607189010975	2.29671144462759e-07
408	Interval_408	chr1	23382018	23383518	+	407	70155	NM_001081079	Ogfrl1	0.131329625777903	0.287988061613836
409	Interval_409	chr1	23398880	23400380	+	-16455	70155	NM_001081079	Ogfrl1	1.65907082148053	2.47466485222825e-47
410	Interval_410	chr1	23418171	23419671	+	-35746	70155	NM_001081079	Ogfrl1	0.118628514438315	0.68580296239101
411	Interval_411	chr1	23432381	23433881	+	-49956	70155	NM_001081079	Ogfrl1	0.283762948684571	0.0236868569473618
412	Interval_412	chr1	23465561	23467061	+	-83136	70155	NM_001081079	Ogfrl1	1.42609970947236	1.20223559317996e-11
413	Interval_413	chr1	23494309	23495809	+	-79528	105243890	NR_151529	Gm28822	0.466414782410163	0.0429893258464182
414	Interval_414	chr1	23554886	23556386	+	-18951	105243890	NR_151529	Gm28822	1.80601655253598	4.22740130812544e-15
415	Interval_415	chr1	23761618	23763118	+	442	280645	NM_172124	B3gat2	0.113890286889732	0.633731393297798
416	Interval_416	chr1	23792090	23793590	+	30914	280645	NM_172124	B3gat2	-0.0240264720984718	0.946670856314001
417	Interval_417	chr1	23826463	23827963	+	65287	280645	NM_172124	B3gat2	0.0553947596371211	0.79504975825727
418	Interval_418	chr1	23838161	23839661	+	70825	98366	NM_028534	Smap1	-0.199166399127916	0.659669357271781
419	Interval_419	chr1	23840977	23842477	+	68009	98366	NM_028534	Smap1	-0.0576286349250092	0.92895559177337
420	Interval_420	chr1	23843014	23844514	+	65972	98366	NM_028534	Smap1	-0.865794566892282	0.00652564564967171
421	Interval_421	chr1	23866556	23868056	+	42430	98366	NM_028534	Smap1	-0.302765637614016	0.0993994188517051
422	Interval_422	chr1	23894409	23895909	+	14577	98366	NM_028534	Smap1	0.275093208273339	0.355573679410624
423	Interval_423	chr1	23902033	23903533	+	6953	98366	NM_028534	Smap1	-0.245148811738068	0.441416048575786
424	Interval_424	chr1	23905238	23906738	+	3748	98366	NM_028534	Smap1	0.211344249356589	0.503833579432066
425	Interval_425	chr1	23920664	23922164	+	967	98366	NM_028534	Smap1	-0.0302771897663106	0.828036354677381
426	Interval_426	chr1	23982439	23983939	+	22451	68002	NM_026503	Sdhaf4	0.865098585447824	4.74547532820122e-11
427	Interval_427	chr1	23998442	23999942	+	6448	68002	NM_026503	Sdhaf4	0.77619348162636	0.000775426736211852
428	Interval_428	chr1	24004471	24005971	+	419	68002	NM_026503	Sdhaf4	0.0126138035621592	0.926669651545058
429	Interval_429	chr1	24033246	24034746	+	-28356	68002	NM_026503	Sdhaf4	0.273426874400327	0.417370271304883
430	Interval_430	chr1	24061415	24062915	+	38176	68187	NM_026604	Fam135a	0.798129979862149	0.00543271543066778
431	Interval_431	chr1	24091928	24093428	+	7663	68187	NM_026604	Fam135a	0.674769124915568	0.000336059515090689
432	Interval_432	chr1	24099014	24100514	+	577	68187	NM_026604	Fam135a	0.118950572616979	0.520515985275328
433	Interval_433	chr1	24134055	24135555	+	-34464	68187	NM_026604	Fam135a	0.237193934472527	0.526415071078608
434	Interval_434	chr1	24170645	24172145	+	-6215	12839	NM_007740	Col9a1	-0.022372812174203	0.962615697073139
435	Interval_435	chr1	24468655	24470155	+	118032	12823	NM_007733	Col19a1	-0.153139541415249	0.551301713765635
436	Interval_436	chr1	24470359	24471859	+	116328	12823	NM_007733	Col19a1	0.298644664722634	0.147022197110788
437	Interval_437	chr1	24546808	24548308	+	39879	12823	NM_007733	Col19a1	-0.285333463963988	0.520071015953087
438	Interval_438	chr1	24549682	24551182	+	37005	12823	NM_007733	Col19a1	0.238894258301486	0.468401615843964
439	Interval_439	chr1	24552623	24554123	+	34064	12823	NM_007733	Col19a1	-0.014454290820929	0.947938007861486
440	Interval_440	chr1	24571736	24573236	+	14951	12823	NM_007733	Col19a1	-0.389346167332164	0.34577057088433
441	Interval_441	chr1	24586061	24587561	+	626	12823	NM_007733	Col19a1	-0.272346459660902	0.142205184328817
442	Interval_442	chr1	24612195	24613695	+	-25508	12823	NM_007733	Col19a1	0.199142065365767	0.633378579106219
443	Interval_443	chr1	24632801	24634301	+	-44993	68421	NM_026719	Lmbrd1	-0.0943359141814721	0.815580485806109
444	Interval_444	chr1	24659066	24660566	+	-18728	68421	NM_026719	Lmbrd1	-0.355852232854432	0.335773953936716
445	Interval_445	chr1	24677417	24678917	+	-377	68421	NM_026719	Lmbrd1	-0.11231507000752	0.321894035398281
446	Interval_446	chr1	24678616	24680116	+	448	68421	NM_026719	Lmbrd1	0.139987654783354	0.463104177822487
447	Interval_447	chr1	24683550	24685050	+	5382	68421	NM_026719	Lmbrd1	-0.0472202242423533	0.879775557029927
448	Interval_448	chr1	24685393	24686893	+	7225	68421	NM_026719	Lmbrd1	0.143758416449277	0.426721228721152
449	Interval_449	chr1	24698643	24700143	+	20475	68421	NM_026719	Lmbrd1	-0.13838539338202	0.348762153411702
450	Interval_450	chr1	24717559	24719059	+	39391	68421	NM_026719	Lmbrd1	-0.187339274681548	0.61336407106976
451	Interval_451	chr1	26583265	26584765	+	103445	210940	NM_001033764	4931408C20Rik	1.12088507920747	0.00174955904984875
452	Interval_452	chr1	26686605	26688105	+	105	210940	NM_001033764	4931408C20Rik	0.341243345553307	0.241854335317163
453	Interval_453	chr1	28047042	28048542	+	163746	433281	NR_151583	Gm5524	0.265985617928081	0.196832155350354
454	Interval_454	chr1	28052983	28054483	+	169687	433281	NR_151583	Gm5524	-0.185076019362482	0.262917093757979
455	Interval_455	chr1	30778460	30779960	+	84046	213109	NM_025871	Phf3	-0.241548254221565	0.135194212668791
456	Interval_456	chr1	30792404	30793904	+	70102	213109	NM_025871	Phf3	-0.0682136772368129	0.888272368524428
457	Interval_457	chr1	30797672	30799172	+	64834	213109	NM_025871	Phf3	-1.14440031611568	3.1463576940978e-05
458	Interval_458	chr1	30851257	30852757	+	11249	213109	NM_025871	Phf3	-0.688892740290627	0.0146908938452121
459	Interval_459	chr1	30872334	30873834	+	-9828	213109	NM_025871	Phf3	-0.0716920296791134	0.543546177202579
460	Interval_460	chr1	30920142	30921642	+	28818	433406	NR_002688	Gm13363	-0.0633943152969498	0.768951845881225
461	Interval_461	chr1	30938189	30939689	+	10771	433406	NR_002688	Gm13363	-0.408958272384169	0.300995884840566
462	Interval_462	chr1	30939613	30941113	+	9347	433406	NR_002688	Gm13363	-1.29352746863562	0.000409208671953331
463	Interval_463	chr1	30947871	30949371	+	1089	433406	NR_002688	Gm13363	-0.118914585840971	0.349574529066612
464	Interval_464	chr1	30949177	30950677	+	-172	19243	NM_011200	Ptp4a1	-0.0852630225040293	0.566847568596029
465	Interval_465	chr1	31027600	31029100	+	68104	102634473	NR_136907	Gm29669	-0.356785103645428	0.186248837002688
466	Interval_466	chr1	31033111	31034611	+	62593	102634473	NR_136907	Gm29669	0.0281655937435944	0.948146346654673
467	Interval_467	chr1	31049270	31050770	+	46434	102634473	NR_136907	Gm29669	0.0395363900129648	0.838079120086114
468	Interval_468	chr1	31057825	31059325	+	37879	102634473	NR_136907	Gm29669	-0.31790202160626	0.285738509269298
469	Interval_469	chr1	31100241	31101741	+	-4537	102634473	NR_136907	Gm29669	-0.176731793850309	0.652826899920788
470	Interval_470	chr1	31106844	31108344	+	-11140	102634473	NR_136907	Gm29669	-0.51846991078728	0.0609180022749624
471	Interval_471	chr1	31141514	31143014	+	-34171	266744	NM_153601	Lgsn	-0.320734443126482	0.257427493288485
472	Interval_472	chr1	31153282	31154782	+	-22403	266744	NM_153601	Lgsn	0.446159975143639	0.00788587337107886
473	Interval_473	chr1	31154855	31156355	+	-20830	266744	NM_153601	Lgsn	0.192872977016691	0.609204103992976
474	Interval_474	chr1	31155904	31157404	+	-19781	266744	NM_153601	Lgsn	0.340939099977928	0.359538449257015
475	Interval_475	chr1	32249149	32250649	+	77177	170771	NM_133235	Khdrbs2	1.28822715112913	1.13689471214214e-05
476	Interval_476	chr1	33452488	33453988	+	216556	19076	NM_008922	Prim2	-0.228463328915045	0.513951429450933
477	Interval_477	chr1	33502215	33503715	+	166829	19076	NM_008922	Prim2	-0.140915364677319	0.415846227848607
478	Interval_478	chr1	33531105	33532605	+	137939	19076	NM_008922	Prim2	-0.334986683590351	0.10973858101611
479	Interval_479	chr1	33565000	33566500	+	104044	19076	NM_008922	Prim2	-0.280893666510519	0.321422268645141
480	Interval_480	chr1	33573557	33575057	+	95487	19076	NM_008922	Prim2	-0.51149744707485	0.13007986383049
481	Interval_481	chr1	33577750	33579250	+	91294	19076	NM_008922	Prim2	-0.303792915524488	0.206160517135687
482	Interval_482	chr1	33583107	33584607	+	85937	19076	NM_008922	Prim2	0.0984070071969954	0.505170854521815
483	Interval_483	chr1	33591197	33592697	+	77847	19076	NM_008922	Prim2	-0.390031566835172	0.0887475726079445
484	Interval_484	chr1	33611637	33613137	+	57407	19076	NM_008922	Prim2	0.123028006452779	0.752891193830029
485	Interval_485	chr1	33662497	33663997	+	6547	19076	NM_008922	Prim2	0.253615667464035	0.169489899323589
486	Interval_486	chr1	33669000	33670500	+	44	19076	NM_008922	Prim2	-0.020784395570136	0.882160281725151
487	Interval_487	chr1	33683822	33685322	+	14748	67503	NM_026204	1700001G17Rik	0.291320796007045	0.172384786739537
488	Interval_488	chr1	33719176	33720676	+	30	19335	NM_008999	Rab23	-0.0624273740984299	0.661287755713729
489	Interval_489	chr1	33732296	33733796	+	12627	19335	NM_008999	Rab23	0.283729131561865	0.296197863146502
490	Interval_490	chr1	33734165	33735665	+	14496	19335	NM_008999	Rab23	1.02717092472042	9.76584291448489e-05
491	Interval_491	chr1	33738361	33739861	+	18639	213539	NM_145392	Bag2	0.152645028763956	0.309376267944966
492	Interval_492	chr1	33742049	33743549	+	14951	213539	NM_145392	Bag2	0.0817809162163293	0.793288776818389
493	Interval_493	chr1	33756372	33757872	+	628	213539	NM_145392	Bag2	-0.200713990498741	0.0454852393138621
494	Interval_494	chr1	33764701	33766201	+	-7701	213539	NM_145392	Bag2	0.18945892270144	0.585658380915856
495	Interval_495	chr1	33767711	33769211	+	-10711	213539	NM_145392	Bag2	0.762067794333039	1.18569864809233e-07
496	Interval_496	chr1	33787272	33788772	+	26573	98403	NM_133817	Zfp451	-0.191043978594209	0.379452515815366
497	Interval_497	chr1	33797294	33798794	+	16551	98403	NM_133817	Zfp451	0.376201427759223	0.0544389973668796
498	Interval_498	chr1	33813110	33814610	+	735	98403	NM_133817	Zfp451	-0.0794099116158068	0.541864318599933
499	Interval_499	chr1	33826724	33828224	+	11440	433287	NM_001161816	Gm15455	-0.205856903027662	0.554359775353447
500	Interval_500	chr1	33845786	33847286	+	-7622	433287	NM_001161816	Gm15455	0.368505885249568	0.177008888592084
501	Interval_501	chr1	33868958	33870458	+	-30794	433287	NM_001161816	Gm15455	0.343526022036481	0.17883294247463
502	Interval_502	chr1	33875698	33877198	+	31173	320705	NM_177235	Bend6	0.351600696227483	0.00490844817267102
503	Interval_503	chr1	33882470	33883970	+	24401	320705	NM_177235	Bend6	0.441151142533539	1.24889403032368e-07
504	Interval_504	chr1	33892028	33893528	+	14843	320705	NM_177235	Bend6	0.205188996172591	0.287340990756012
505	Interval_505	chr1	33899401	33900901	+	7470	320705	NM_177235	Bend6	0.179313184022121	0.209486722403771
506	Interval_506	chr1	33902758	33904258	+	4113	320705	NM_177235	Bend6	0.108386062911633	0.33511302507328
507	Interval_507	chr1	33907411	33908911	+	-64	13518	NM_010081	Dst	0.00376678605983982	0.983258206361353
508	Interval_508	chr1	33911704	33913204	+	4229	13518	NM_010081	Dst	0.374397661795153	0.188626361219958
509	Interval_509	chr1	33915711	33917211	+	8236	13518	NM_010081	Dst	1.65589288400749	4.20037638992439e-20
510	Interval_510	chr1	33963835	33965335	+	-47010	13518	NM_010081	Dst	0.0870164316456806	0.661105181146891
511	Interval_511	chr1	33965504	33967004	+	-45341	13518	NM_010081	Dst	0.0847185277986876	0.763570065119483
512	Interval_512	chr1	33982063	33983563	+	-28782	13518	NM_010081	Dst	-0.149600798968803	0.409418300450514
513	Interval_513	chr1	33993391	33994891	+	-17454	13518	NM_010081	Dst	-0.278722451363861	0.391556943069157
514	Interval_514	chr1	33995591	33997091	+	-15254	13518	NM_010081	Dst	0.0651353137691727	0.894105471828662
515	Interval_515	chr1	34004772	34006272	+	-6073	13518	NM_010081	Dst	0.294529670790386	0.0152023578209769
516	Interval_516	chr1	34010229	34011729	+	-616	13518	NM_010081	Dst	0.104408194127533	0.487488414597675
517	Interval_517	chr1	34019999	34021499	+	9154	13518	NM_010081	Dst	0.158101138067312	0.722716169321448
518	Interval_518	chr1	34021046	34022546	+	10201	13518	NM_010081	Dst	0.0328819064285656	0.929593458713081
519	Interval_519	chr1	34028158	34029658	+	17313	13518	NM_010081	Dst	0.480590924608867	0.005013865092008
520	Interval_520	chr1	34043706	34045206	+	32861	13518	NM_010081	Dst	0.815763570767186	0.0330908256404059
521	Interval_521	chr1	34060030	34061530	+	49185	13518	NM_010081	Dst	-0.00759190774859329	0.97922445824348
522	Interval_522	chr1	34108963	34110463	+	-7646	102466987	NR_105861	Mir6896	0.0516156560761594	0.906763139181872
523	Interval_523	chr1	34111388	34112888	+	-5221	102466987	NR_105861	Mir6896	-0.0278219079877047	0.937339971963607
524	Interval_524	chr1	34138958	34140458	+	-20552	13518	NM_010081	Dst	0.134842217774412	0.733885954469828
525	Interval_525	chr1	34163773	34165273	+	4263	13518	NM_010081	Dst	0.290658348031856	0.178432566015271
526	Interval_526	chr1	34189121	34190621	+	29611	13518	NM_010081	Dst	0.619435666595903	0.0424274932430115
527	Interval_527	chr1	34200171	34201671	+	40661	13518	NM_010081	Dst	0.267336421930824	0.190774681353229
528	Interval_528	chr1	34217576	34219076	+	58066	13518	NM_010081	Dst	-0.234537088634202	0.199390128095411
529	Interval_529	chr1	34236118	34237618	+	76608	13518	NM_010081	Dst	-0.0439876488776448	0.81781932998013
530	Interval_530	chr1	34244651	34246151	+	85141	13518	NM_010081	Dst	0.0351842117135653	0.937151428139507
531	Interval_531	chr1	34248728	34250228	+	89218	13518	NM_010081	Dst	0.37733564567664	0.48615028525908
532	Interval_532	chr1	34289614	34291114	+	130104	13518	NM_010081	Dst	-0.181493236109179	0.636944699453663
533	Interval_533	chr1	34311710	34313210	+	120739	100628580	NR_039562	Mir5103	-0.370231601107358	0.0444702536972919
534	Interval_534	chr1	34388509	34390009	+	43940	100628580	NR_039562	Mir5103	-0.157222961530716	0.207671658665058
535	Interval_535	chr1	34395561	34397061	+	36888	100628580	NR_039562	Mir5103	-0.695357964533237	0.0102483336522888
536	Interval_536	chr1	34409025	34410525	+	23424	100628580	NR_039562	Mir5103	0.0271864047031966	0.880915513644185
537	Interval_537	chr1	34425519	34427019	+	6930	100628580	NR_039562	Mir5103	-0.875099038834403	0.0136060491006322
538	Interval_538	chr1	34426434	34427934	+	6015	100628580	NR_039562	Mir5103	-0.624738320008942	0.0655622950958204
539	Interval_539	chr1	34432184	34433684	+	265	100628580	NR_039562	Mir5103	-0.120627741353343	0.39474824763436
540	Interval_540	chr1	34433523	34435023	+	-1074	100628580	NR_039562	Mir5103	-0.0689627564716094	0.562747352335971
541	Interval_541	chr1	34438845	34440345	+	77	69668	NM_027159	Ccdc115	-0.0217159603090583	0.884000467238688
542	Interval_542	chr1	34458791	34460291	+	-205	19253	NM_011206	Ptpn18	0.0476503302706067	0.703114759444399
543	Interval_543	chr1	34463472	34464972	+	4476	19253	NM_011206	Ptpn18	0.0837304083970812	0.460197888453437
544	Interval_544	chr1	34464587	34466087	+	5591	19253	NM_011206	Ptpn18	0.677464313389406	8.33421769330732e-06
545	Interval_545	chr1	34467150	34468650	+	8154	19253	NM_011206	Ptpn18	-0.344943519435092	0.00469775837166923
546	Interval_546	chr1	34472180	34473680	+	13184	19253	NM_011206	Ptpn18	-0.0936290183466599	0.446933129167538
547	Interval_547	chr1	34478190	34479690	+	19194	19253	NM_011206	Ptpn18	0.0102662749001549	0.95872419205969
548	Interval_548	chr1	34479855	34481355	+	-17807	21755	NM_009355	Prss39	0.962522452262536	5.68681985696333e-11
549	Interval_549	chr1	34481200	34482700	+	-16462	21755	NM_009355	Prss39	0.160064549823451	0.295265620024767
550	Interval_550	chr1	34484430	34485930	+	-13232	21755	NM_009355	Prss39	0.0323834138778294	0.810574601453922
551	Interval_551	chr1	34486440	34487940	+	-11222	21755	NM_009355	Prss39	0.262927900853375	0.275566743591667
552	Interval_552	chr1	34505143	34506643	+	7481	21755	NM_009355	Prss39	-0.153309285228938	0.67125138777552
553	Interval_553	chr1	34510002	34511502	+	12340	21755	NM_009355	Prss39	-0.08874956486534	0.608713744265575
554	Interval_554	chr1	34521433	34522933	+	-13465	12627	NM_007685	Cfc1	0.786737031902466	1.84267483571118e-05
555	Interval_555	chr1	34563253	34564753	+	-3060	21756	NM_009356	Prss40	0.0510583643775237	0.812135519486081
556	Interval_556	chr1	34578560	34580060	+	-383	211383	NM_213727	Amer3	0.188040028051054	0.315907735931691
557	Interval_557	chr1	34601252	34602752	+	22309	211383	NM_213727	Amer3	0.101180224333124	0.557347915096491
558	Interval_558	chr1	34641607	34643107	+	-6147	241051	NR_033627	AA619741	0.162482756417241	0.504391401569204
559	Interval_559	chr1	34737670	34739170	+	60238	226970	NM_183019	Arhgef4	-0.0956226797067126	0.669906451250042
560	Interval_560	chr1	34800989	34802489	+	-2	226970	NM_183019	Arhgef4	-0.263477288196465	0.0221255126148278
561	Interval_561	chr1	34802706	34804206	+	1715	226970	NM_183019	Arhgef4	-0.505158812327326	0.0196269009475522
562	Interval_562	chr1	34809697	34811197	+	8706	226970	NM_183019	Arhgef4	-1.21181498050713	3.09734998931003e-22
563	Interval_563	chr1	34811839	34813339	+	10848	226970	NM_183019	Arhgef4	-0.570881336810447	0.00472582401966699
564	Interval_564	chr1	34820560	34822060	+	19569	226970	NM_183019	Arhgef4	-0.179814727874244	0.223588795349489
565	Interval_565	chr1	34822504	34824004	+	19796	214469	NM_174997	Fam168b	-0.471038122840272	0.00215452247843221
566	Interval_566	chr1	34827208	34828708	+	15092	214469	NM_174997	Fam168b	-0.413377815507767	4.95256976799769e-05
567	Interval_567	chr1	34830049	34831549	+	12251	214469	NM_174997	Fam168b	-0.425927460941599	0.00633682343388614
568	Interval_568	chr1	34838145	34839645	+	4155	214469	NM_174997	Fam168b	-0.110521497334378	0.251170529294983
569	Interval_569	chr1	34841040	34842540	+	1260	214469	NM_174997	Fam168b	-0.162321750144628	0.390018207175283
570	Interval_570	chr1	34842367	34843867	+	-67	214469	NM_174997	Fam168b	-0.0869468992421555	0.535562720880633
571	Interval_571	chr1	34848808	34850308	+	-401	226971	NM_145516	Plekhb2	0.0587927784082456	0.620829618609612
572	Interval_572	chr1	34850718	34852218	+	1479	226971	NM_145516	Plekhb2	-0.253953858750102	0.000495463051695733
573	Interval_573	chr1	34857874	34859374	+	8635	226971	NM_145516	Plekhb2	-0.472265173607251	3.30829994887014e-06
574	Interval_574	chr1	34866444	34867944	+	17205	226971	NM_145516	Plekhb2	0.0354200842929783	0.824440614301528
575	Interval_575	chr1	34872462	34873962	+	23223	226971	NM_145516	Plekhb2	-0.648093470902443	0.0831455012074186
576	Interval_576	chr1	34882204	34883704	+	32965	226971	NM_145516	Plekhb2	-0.0242336696729354	0.968606559748272
577	Interval_577	chr1	34896006	34897506	+	46767	226971	NM_145516	Plekhb2	-0.0230566219801459	0.932504795364098
578	Interval_578	chr1	35725794	35727294	+	-341856	50785	NM_015818	Hs6st1	-0.158575806514036	0.570416694597314
579	Interval_579	chr1	35759012	35760512	+	-308638	50785	NM_015818	Hs6st1	-0.256906100319297	0.0502266339843722
580	Interval_580	chr1	35809736	35811236	+	-257914	50785	NM_015818	Hs6st1	-0.353147833388872	0.132652994422052
581	Interval_581	chr1	35812682	35814182	+	-254968	50785	NM_015818	Hs6st1	-0.0968979737522479	0.516983735793742
582	Interval_582	chr1	35838595	35840095	+	-229055	50785	NM_015818	Hs6st1	-0.407943963731885	0.0542437929439312
583	Interval_583	chr1	35845748	35847248	+	-221902	50785	NM_015818	Hs6st1	-0.341637178177063	0.355193818953541
584	Interval_584	chr1	35849201	35850701	+	-218449	50785	NM_015818	Hs6st1	0.361170331486265	0.1614794198414
585	Interval_585	chr1	35859833	35861333	+	-207817	50785	NM_015818	Hs6st1	-0.246984920298218	0.0699973598077714
586	Interval_586	chr1	35861536	35863036	+	-206114	50785	NM_015818	Hs6st1	0.86518064594356	0.00100965777530264
587	Interval_587	chr1	35877172	35878672	+	-190478	50785	NM_015818	Hs6st1	-0.729242587519525	0.0264792395581286
588	Interval_588	chr1	35889722	35891222	+	-177928	50785	NM_015818	Hs6st1	-0.266642735885648	0.0531279160838554
589	Interval_589	chr1	35901295	35902795	+	-166355	50785	NM_015818	Hs6st1	-0.469396859955679	0.0120165464775018
590	Interval_590	chr1	35950126	35951626	+	-117524	50785	NM_015818	Hs6st1	-0.115740144314504	0.720278918673143
591	Interval_591	chr1	35971504	35973004	+	-96146	50785	NM_015818	Hs6st1	-0.258926373311672	0.155787547237317
592	Interval_592	chr1	35974809	35976309	+	-92841	50785	NM_015818	Hs6st1	-0.571917226690513	0.00735036900003687
593	Interval_593	chr1	35994342	35995842	+	-73308	50785	NM_015818	Hs6st1	-0.324348523860636	0.0163741195024639
594	Interval_594	chr1	36051992	36053492	+	-15658	50785	NM_015818	Hs6st1	-0.113950408861618	0.377349218160599
595	Interval_595	chr1	36058068	36059568	+	-9582	50785	NM_015818	Hs6st1	-0.855195757571201	1.50475110274479e-06
596	Interval_596	chr1	36064137	36065637	+	-3513	50785	NM_015818	Hs6st1	-0.137574356002826	0.232751816158273
597	Interval_597	chr1	36067024	36068524	+	-626	50785	NM_015818	Hs6st1	-0.171686756174899	0.279503322591485
598	Interval_598	chr1	36067881	36069381	+	231	50785	NM_015818	Hs6st1	0.000835442984352924	0.997376685683064
599	Interval_599	chr1	36068592	36070092	+	942	50785	NM_015818	Hs6st1	-0.265723746663418	0.18722754756483
600	Interval_600	chr1	36072496	36073996	+	4846	50785	NM_015818	Hs6st1	-0.106125674586118	0.387316446332106
601	Interval_601	chr1	36088759	36090259	+	21109	50785	NM_015818	Hs6st1	-0.393879930416957	0.0139016319410417
602	Interval_602	chr1	36097396	36098896	+	29746	50785	NM_015818	Hs6st1	-0.548819438350824	0.0108064311221707
603	Interval_603	chr1	36106222	36107722	+	37341	102465540	NR_105862	Mir6897	-0.905200543437565	5.31520305084885e-05
604	Interval_604	chr1	36108166	36109666	+	35397	102465540	NR_105862	Mir6897	-0.95918297845836	5.64441937173968e-05
605	Interval_605	chr1	36115894	36117394	+	27669	102465540	NR_105862	Mir6897	0.133397753653205	0.76128600929821
606	Interval_606	chr1	36117354	36118854	+	26209	102465540	NR_105862	Mir6897	-0.112035976286844	0.835031954039664
607	Interval_607	chr1	36128948	36130448	+	14615	102465540	NR_105862	Mir6897	-0.168581350208498	0.0680540334446787
608	Interval_608	chr1	36132988	36134488	+	10575	102465540	NR_105862	Mir6897	0.051956342140001	0.66684530263334
609	Interval_609	chr1	36144255	36145755	+	-692	102465540	NR_105862	Mir6897	-0.0586640955253012	0.821981973885818
610	Interval_610	chr1	36148581	36150081	+	-5018	102465540	NR_105862	Mir6897	0.055076818472835	0.841667011819911
611	Interval_611	chr1	36159498	36160998	+	-15935	102465540	NR_105862	Mir6897	-0.145334114448397	0.458445658861876
612	Interval_612	chr1	36161858	36163358	+	-18295	102465540	NR_105862	Mir6897	-0.213709279605648	0.0787344305137587
613	Interval_613	chr1	36179113	36180613	+	-35550	102465540	NR_105862	Mir6897	0.333372900651537	0.224645132741074
614	Interval_614	chr1	36216460	36217960	+	27092	320011	NM_198899	Uggt1	-0.437483419988339	0.150012048494153
615	Interval_615	chr1	36223917	36225417	+	19635	320011	NM_198899	Uggt1	0.0978668397077715	0.751942222112499
616	Interval_616	chr1	36230159	36231659	+	13393	320011	NM_198899	Uggt1	0.389440377327202	0.0123596696713043
617	Interval_617	chr1	36234577	36236077	+	8975	320011	NM_198899	Uggt1	0.641479327101708	0.000656484267368292
618	Interval_618	chr1	36235850	36237350	+	7702	320011	NM_198899	Uggt1	-0.053086581997179	0.927403951089583
619	Interval_619	chr1	36242986	36244486	+	566	320011	NM_198899	Uggt1	-0.0602365333678499	0.690527534122099
620	Interval_620	chr1	36251980	36253480	+	-8428	320011	NM_198899	Uggt1	0.0429091200073408	0.810724634570504
621	Interval_621	chr1	36259645	36261145	+	13030	214854	NM_153408	Neurl3	0.236077823310395	0.256646296541142
622	Interval_622	chr1	36261326	36262826	+	11349	214854	NM_153408	Neurl3	0.0723958179810157	0.641273266057444
623	Interval_623	chr1	36263422	36264922	+	9253	214854	NM_153408	Neurl3	0.0814488518907254	0.510394333315605
624	Interval_624	chr1	36270394	36271894	+	2281	214854	NM_153408	Neurl3	-0.150009544104645	0.212646414372083
625	Interval_625	chr1	36272235	36273735	+	440	214854	NM_153408	Neurl3	-0.0191486663800307	0.905942934241229
626	Interval_626	chr1	36276468	36277968	+	-3793	214854	NM_153408	Neurl3	0.0863320780670466	0.668825160396972
627	Interval_627	chr1	36278445	36279945	+	-5770	214854	NM_153408	Neurl3	0.154105570499488	0.279364653151103
628	Interval_628	chr1	36296093	36297593	+	-10890	214855	NM_145996	Arid5a	0.272827783771414	0.00920089059597774
629	Interval_629	chr1	36302731	36304231	+	-4252	214855	NM_145996	Arid5a	0.563920856770745	1.20860157290094e-05
630	Interval_630	chr1	36307237	36308737	+	254	214855	NM_145996	Arid5a	0.691882085777704	5.67315971756711e-14
631	Interval_631	chr1	36308872	36310372	+	1889	214855	NM_145996	Arid5a	1.78472541290918	2.95896005697389e-25
632	Interval_632	chr1	36320661	36322161	+	13678	214855	NM_145996	Arid5a	2.60171248696549	2.76376761998e-42
633	Interval_633	chr1	36323714	36325214	+	16731	214855	NM_145996	Arid5a	1.93670578727018	6.05391468229225e-42
634	Interval_634	chr1	36325024	36326524	+	18041	214855	NM_145996	Arid5a	1.29915438683004	1.56230799018725e-35
635	Interval_635	chr1	36332805	36334305	+	15203	102465541	NR_105863	Mir6898	0.643086471014117	0.000904162749623553
636	Interval_636	chr1	36344234	36345734	+	3774	102465541	NR_105863	Mir6898	1.3630861380517	5.93351532849905e-11
637	Interval_637	chr1	36356320	36357820	+	-8312	102465541	NR_105863	Mir6898	1.63900296056242	1.46301599523723e-11
638	Interval_638	chr1	36367847	36369347	+	584	226976	NM_172652	Kansl3	-0.130239343122301	0.357552978867177
639	Interval_639	chr1	36380624	36382124	+	9184	100534273	NM_001277076	Fer1l5	-0.607051537557026	0.00142963886337861
640	Interval_640	chr1	36411743	36413243	+	32778	214895	NM_001013374	Lman2l	-0.317526126931349	0.234421665582494
641	Interval_641	chr1	36436064	36437564	+	8457	214895	NM_001013374	Lman2l	-0.417915198201996	0.00149833914287256
642	Interval_642	chr1	36443582	36445082	+	939	214895	NM_001013374	Lman2l	0.115608690074575	0.690679991102253
643	Interval_643	chr1	36445029	36446529	+	-508	214895	NM_001013374	Lman2l	-0.279507664508739	0.00454817302294609
644	Interval_644	chr1	36460856	36462356	+	-9991	94220	NM_033570	Cnnm4	-0.363689660528582	0.0260003621685443
645	Interval_645	chr1	36470234	36471734	+	-613	94220	NM_033570	Cnnm4	-0.164901261512141	0.0995561672591035
646	Interval_646	chr1	36491511	36493011	+	-19606	94218	NM_053186	Cnnm3	0.144894725437973	0.617907295391778
647	Interval_647	chr1	36500453	36501953	+	-10664	94218	NM_053186	Cnnm3	-0.0435607535428954	0.849734685275736
648	Interval_648	chr1	36507373	36508873	+	-3744	94218	NM_053186	Cnnm3	-0.23504983761829	0.095242605820515
649	Interval_649	chr1	36511209	36512709	+	92	94218	NM_053186	Cnnm3	-0.155137860478747	0.222384324824575
650	Interval_650	chr1	36530446	36531946	+	4543	78321	NM_153502	Ankrd23	-0.835180678695824	2.0307869077812e-06
651	Interval_651	chr1	36533872	36535372	+	1117	78321	NM_153502	Ankrd23	-0.28540724656638	0.39787164297355
652	Interval_652	chr1	36545833	36547333	+	669	109346	NM_026241	Ankrd39	-0.0840308554952944	0.542050191123157
653	Interval_653	chr1	36556128	36557628	+	679	20353	NM_001126047	Sema4c	-0.0235695784399445	0.890860431435896
654	Interval_654	chr1	36565412	36566912	+	-7781	20353	NM_001126047	Sema4c	0.118117243427375	0.568059411994758
655	Interval_655	chr1	36568640	36570140	+	-11009	20353	NM_001126047	Sema4c	0.741707372202981	2.8070356439101e-08
656	Interval_656	chr1	36570707	36572207	+	-13076	20353	NM_001126047	Sema4c	1.16397667059793	1.51883899407009e-14
657	Interval_657	chr1	36573100	36574600	+	-15469	20353	NM_001126047	Sema4c	0.136328433813354	0.530237517784013
658	Interval_658	chr1	36579711	36581211	+	12871	381337	NM_027957	Fam178b	1.74531261183305	2.97697388168245e-28
659	Interval_659	chr1	36588947	36590447	+	3635	381337	NM_027957	Fam178b	0.200434067220853	0.577809126129587
660	Interval_660	chr1	36590489	36591989	+	2093	381337	NM_027957	Fam178b	0.460415197041616	0.208102486798931
661	Interval_661	chr1	36611794	36613294	+	-19212	381337	NM_027957	Fam178b	0.46368706680606	0.0941433821240695
662	Interval_662	chr1	36613806	36615306	+	-21224	381337	NM_027957	Fam178b	0.541546991983059	0.00136388871504599
663	Interval_663	chr1	36634115	36635615	+	-41533	381337	NM_027957	Fam178b	0.0491512441355623	0.850579303745172
664	Interval_664	chr1	36655353	36656853	+	27080	381337	NM_027957	Fam178b	0.0498483029685735	0.898131840402004
665	Interval_665	chr1	36683242	36684742	+	-809	381337	NM_027957	Fam178b	-0.0246053883060528	0.914938370645416
666	Interval_666	chr1	36690675	36692175	+	-62	12859	NM_009942	Cox5b	-0.0188800850877096	0.90843988807207
667	Interval_667	chr1	36696216	36697716	+	5479	12859	NM_009942	Cox5b	-0.515650715086292	0.0018800539657571
668	Interval_668	chr1	36697842	36699342	+	7105	12859	NM_009942	Cox5b	-0.362981507157714	0.213227166780917
669	Interval_669	chr1	36708414	36709914	+	761	226977	NM_146107	Actr1b	0.0602216625591793	0.673421204071868
670	Interval_670	chr1	36736572	36738072	+	22784	71166	NR_040290	4933424G06Rik	0.0617710685488261	0.800806323349181
671	Interval_671	chr1	36743647	36745147	+	-17401	22637	NM_009539	Zap70	0.330816727266586	0.119763373891869
672	Interval_672	chr1	36745815	36747315	+	-15233	22637	NM_009539	Zap70	-0.221110482631833	0.563381386776402
673	Interval_673	chr1	36753336	36754836	+	-7712	22637	NM_009539	Zap70	-0.512888049620662	0.000576307865599628
674	Interval_674	chr1	36784037	36785537	+	5803	22637	NM_009539	Zap70	0.206004877754168	0.144699302292428
675	Interval_675	chr1	36788707	36790207	+	10473	22637	NM_009539	Zap70	0.16262551218366	0.451002947146032
676	Interval_676	chr1	36796839	36798339	+	18605	22637	NM_009539	Zap70	-0.0200616557267098	0.949061362454192
677	Interval_677	chr1	36804636	36806136	+	26402	22637	NM_009539	Zap70	0.342928540000124	0.210676672988373
678	Interval_678	chr1	36813832	36815332	+	35598	22637	NM_009539	Zap70	-0.495279113322586	0.000597802574867552
679	Interval_679	chr1	36821459	36822959	+	43225	22637	NM_009539	Zap70	0.52589434735815	0.0818519210158836
680	Interval_680	chr1	36835720	36837220	+	57486	22637	NM_009539	Zap70	-0.0674924518091563	0.807418186585968
681	Interval_681	chr1	36860387	36861887	+	78390	56030	NM_018872	Tmem131	0.109586591794545	0.432232067176846
682	Interval_682	chr1	36868900	36870400	+	69877	56030	NM_018872	Tmem131	0.618499350886818	0.0184503860496159
683	Interval_683	chr1	36874081	36875581	+	64696	56030	NM_018872	Tmem131	0.130263101075052	0.357340583955179
684	Interval_684	chr1	36883507	36885007	+	55270	56030	NM_018872	Tmem131	-0.050118964108482	0.820740021098292
685	Interval_685	chr1	36904120	36905620	+	34657	56030	NM_018872	Tmem131	0.239688148897239	0.184140637047504
686	Interval_686	chr1	36913509	36915009	+	25268	56030	NM_018872	Tmem131	0.229485518812497	0.0626548364384799
687	Interval_687	chr1	36917178	36918678	+	21599	56030	NM_018872	Tmem131	0.306742752766206	0.130114683327507
688	Interval_688	chr1	36921825	36923325	+	16952	56030	NM_018872	Tmem131	-0.077634311759609	0.603408339543908
689	Interval_689	chr1	36927215	36928715	+	11562	56030	NM_018872	Tmem131	0.491004503611037	0.00540122073865646
690	Interval_690	chr1	36938628	36940128	+	149	56030	NM_018872	Tmem131	0.0372916765249245	0.818721101347541
691	Interval_691	chr1	36946819	36948319	+	-8042	56030	NM_018872	Tmem131	0.591193233431292	3.81584332903366e-07
692	Interval_692	chr1	36960007	36961507	+	-21230	56030	NM_018872	Tmem131	1.27693464856161	9.42011858172254e-09
693	Interval_693	chr1	36961594	36963094	+	-22817	56030	NM_018872	Tmem131	1.4054130871798	4.14473913879369e-06
694	Interval_694	chr1	36964940	36966440	+	-26163	56030	NM_018872	Tmem131	0.918737918511034	0.00010270949982605
695	Interval_695	chr1	36986282	36987782	+	-42281	70853	NM_027580	Vwa3b	3.01764415763618	1.77546790906513e-94
696	Interval_696	chr1	36987256	36988756	+	-41307	70853	NM_027580	Vwa3b	2.5824052554251	1.56976980512068e-11
697	Interval_697	chr1	36999732	37001232	+	-28831	70853	NM_027580	Vwa3b	0.835157327966527	6.00269838806011e-18
698	Interval_698	chr1	37001402	37002902	+	-27161	70853	NM_027580	Vwa3b	0.937033699093389	1.61476359043506e-07
699	Interval_699	chr1	37012209	37013709	+	-16354	70853	NM_027580	Vwa3b	0.62667840832262	2.77864776180042e-08
700	Interval_700	chr1	37028261	37029761	+	-302	70853	NM_027580	Vwa3b	1.18382362756672	1.41009810437985e-23
701	Interval_701	chr1	37029918	37031418	+	1355	70853	NM_027580	Vwa3b	1.65023191938344	1.80818300725459e-12
702	Interval_702	chr1	37215338	37216838	+	-2190	12790	NM_009918	Cnga3	0.371593472726328	0.177688932047195
703	Interval_703	chr1	37247446	37248946	+	28991	12790	NM_009918	Cnga3	0.205667134907507	0.374573144167807
704	Interval_704	chr1	37249888	37251388	+	31433	12790	NM_009918	Cnga3	0.384736233528379	0.0252458523039397
705	Interval_705	chr1	37271572	37273072	+	-27516	269180	NM_030266	Inpp4a	0.318848963242291	0.117333946676765
706	Interval_706	chr1	37295110	37296610	+	-3978	269180	NM_030266	Inpp4a	-0.36717004478848	0.061686409925695
707	Interval_707	chr1	37299333	37300833	+	245	269180	NM_030266	Inpp4a	-0.0225931363540063	0.893023106755401
708	Interval_708	chr1	37307436	37308936	+	8348	269180	NM_030266	Inpp4a	0.454946556096383	2.65523966595004e-05
709	Interval_709	chr1	37314066	37315566	+	14978	269180	NM_030266	Inpp4a	-0.320570417849675	0.024656943699052
710	Interval_710	chr1	37316947	37318447	+	17859	269180	NM_030266	Inpp4a	-0.550664549593204	1.41813196675999e-05
711	Interval_711	chr1	37322001	37323501	+	22913	269180	NM_030266	Inpp4a	-0.381057737186008	0.0374321942975727
712	Interval_712	chr1	37331622	37333122	+	32534	269180	NM_030266	Inpp4a	0.166647127920444	0.39495774211084
713	Interval_713	chr1	37335372	37336872	+	-33095	269180	NM_030266	Inpp4a	-0.0349696619681327	0.924217397335347
714	Interval_714	chr1	37343639	37345139	+	-24828	269180	NM_030266	Inpp4a	-0.134901600584189	0.31799386171497
715	Interval_715	chr1	37356144	37357644	+	-12323	269180	NM_030266	Inpp4a	0.973713339786208	7.79744514056427e-21
716	Interval_716	chr1	37400932	37402432	+	28421	76178	NM_198006	Coa5	0.319167511224004	0.0696997944409724
717	Interval_717	chr1	37407450	37408950	+	21903	76178	NM_198006	Coa5	1.03393041815342	0.00313718117243947
718	Interval_718	chr1	37418607	37420107	+	10746	76178	NM_198006	Coa5	0.351660465608725	0.00785079373999308
719	Interval_719	chr1	37420860	37422360	+	8493	76178	NM_198006	Coa5	0.603624205211783	0.0214896622120471
720	Interval_720	chr1	37426731	37428231	+	2622	76178	NM_198006	Coa5	1.78367507390741	5.28934057354655e-48
721	Interval_721	chr1	37428952	37430452	+	401	76178	NM_198006	Coa5	0.176106361461126	0.146961959644539
722	Interval_722	chr1	37435576	37437076	+	6187	67387	NM_026123	Unc50	1.41625653995339	8.99386301662401e-15
723	Interval_723	chr1	37447367	37448867	+	17978	67387	NM_026123	Unc50	0.194726479698938	0.513467781580269
724	Interval_724	chr1	37449744	37451244	+	20355	67387	NM_026123	Unc50	0.981813327585365	0.0016331806326376
725	Interval_725	chr1	37456987	37458487	+	27598	67387	NM_026123	Unc50	0.445056235767034	0.101158652428244
726	Interval_726	chr1	37465734	37467234	+	22121	77633	NR_024017	4930594C11Rik	0.837325533747918	6.97825543769796e-08
727	Interval_727	chr1	37471427	37472927	+	16428	77633	NR_024017	4930594C11Rik	0.595504432855646	8.36871369530585e-07
728	Interval_728	chr1	37473520	37475020	+	14335	77633	NR_024017	4930594C11Rik	0.0463137727509665	0.667996784578369
729	Interval_729	chr1	37477289	37478789	+	10566	77633	NR_024017	4930594C11Rik	1.0628036957171	1.93313238654252e-22
730	Interval_730	chr1	37485788	37487288	+	2067	77633	NR_024017	4930594C11Rik	0.314594050532159	0.000369786660043817
731	Interval_731	chr1	37490823	37492323	+	-2968	77633	NR_024017	4930594C11Rik	0.377172282898789	4.39352343012568e-05
732	Interval_732	chr1	37495510	37497010	+	-7655	77633	NR_024017	4930594C11Rik	0.933802043953469	1.4876036197126e-23
733	Interval_733	chr1	37504390	37505890	+	-16535	77633	NR_024017	4930594C11Rik	0.453185822628219	0.062626706322484
734	Interval_734	chr1	37517658	37519158	+	17996	269181	NM_173870	Mgat4a	0.407069435996704	0.114038387667766
735	Interval_735	chr1	37523937	37525437	+	11717	269181	NM_173870	Mgat4a	-0.0366776729721278	0.908382412860477
736	Interval_736	chr1	37525324	37526824	+	10330	269181	NM_173870	Mgat4a	0.814916196794285	0.00252999977571592
737	Interval_737	chr1	37530618	37532118	+	5036	269181	NM_173870	Mgat4a	0.135529064112018	0.472299330799474
738	Interval_738	chr1	37533727	37535227	+	1927	269181	NM_173870	Mgat4a	0.972011574836777	1.48050468713119e-10
739	Interval_739	chr1	37540229	37541729	+	37	269181	NM_173870	Mgat4a	-0.0369542893489337	0.830192737196814
740	Interval_740	chr1	37558998	37560498	+	-18732	269181	NM_173870	Mgat4a	0.531202942358853	2.7523611062182e-07
741	Interval_741	chr1	37561061	37562561	+	-20795	269181	NM_173870	Mgat4a	0.802443896335961	6.90237824973417e-14
742	Interval_742	chr1	37585120	37586620	+	-44854	269181	NM_173870	Mgat4a	0.100783552432279	0.352740585599121
743	Interval_743	chr1	37604994	37606494	+	-64728	269181	NM_173870	Mgat4a	0.632465021436081	0.000882879428158861
744	Interval_744	chr1	37621231	37622731	+	-80965	269181	NM_173870	Mgat4a	0.233856882000434	0.548339587474801
745	Interval_745	chr1	37632375	37633875	+	86686	72097	NM_028096	2010300C02Rik	0.510729989910511	0.0282711425740218
746	Interval_746	chr1	37633674	37635174	+	85387	72097	NM_028096	2010300C02Rik	0.115177509058129	0.615558166279037
747	Interval_747	chr1	37638220	37639720	+	80841	72097	NM_028096	2010300C02Rik	0.173862551055392	0.414232336678877
748	Interval_748	chr1	37677487	37678987	+	41574	72097	NM_028096	2010300C02Rik	0.114973400678362	0.640069906644781
749	Interval_749	chr1	37690098	37691598	+	28963	72097	NM_028096	2010300C02Rik	0.149085406397842	0.694849933047345
750	Interval_750	chr1	37708987	37710487	+	10074	72097	NM_028096	2010300C02Rik	-0.120747913905126	0.833955511855384
751	Interval_751	chr1	37718970	37720470	+	91	72097	NM_028096	2010300C02Rik	0.016600175559279	0.948872895210337
752	Interval_752	chr1	37720520	37722020	+	-1459	72097	NM_028096	2010300C02Rik	0.102517474152928	0.753291363056841
753	Interval_753	chr1	37734068	37735568	+	-15007	72097	NM_028096	2010300C02Rik	-0.456446037925133	0.0678598196960681
754	Interval_754	chr1	37758306	37759806	+	-39245	72097	NM_028096	2010300C02Rik	1.01783189357133	0.00676075774313268
755	Interval_755	chr1	37859443	37860943	+	-4820	211484	NM_207228	Tsga10	-0.155729988515771	0.410629283700284
756	Interval_756	chr1	37864163	37865663	+	169	211484	NM_207228	Tsga10	-0.0938085696480309	0.526510236508576
757	Interval_757	chr1	37871499	37872999	+	43	623661	NM_001037918	Lipt1	0.200526214484972	0.0427262014417574
758	Interval_758	chr1	37882607	37884107	+	7054	69028	NM_026913	Mitd1	1.49755859065475	2.84906096021291e-11
759	Interval_759	chr1	37889133	37890633	+	528	69028	NM_026913	Mitd1	0.919111142059552	6.95525240126806e-33
760	Interval_760	chr1	37902303	37903803	+	12576	107734	NM_027098	Mrpl30	0.0593739930240397	0.787671441338094
761	Interval_761	chr1	37903923	37905423	+	11820	332427	NM_001033427	Lyg2	0.7444330087246	1.8881668550107e-05
762	Interval_762	chr1	37982171	37983671	+	14287	98258	NM_172054	Txndc9	0.390188307250036	0.0459586638208378
763	Interval_763	chr1	37985155	37986655	+	11303	98258	NM_172054	Txndc9	-0.0323712922812013	0.964928118980115
764	Interval_764	chr1	37996443	37997943	+	15	98258	NM_172054	Txndc9	-0.0188086692678885	0.901752970435379
765	Interval_765	chr1	37998041	37999541	+	781	226982	NM_198303	Eif5b	0.163069019106087	0.352809524296816
766	Interval_766	chr1	38011460	38012960	+	14200	226982	NM_198303	Eif5b	0.27134766087218	0.0120251237429607
767	Interval_767	chr1	38021830	38023330	+	24570	226982	NM_198303	Eif5b	-0.0349659604565682	0.938681326557667
768	Interval_768	chr1	38024330	38025830	+	27070	226982	NM_198303	Eif5b	-0.0581920324044992	0.877451555671767
769	Interval_769	chr1	38038102	38039602	+	40842	226982	NM_198303	Eif5b	-0.158931668907271	0.421292357765064
770	Interval_770	chr1	38049022	38050522	+	51762	226982	NM_198303	Eif5b	-0.111646059737056	0.541456142089438
771	Interval_771	chr1	38063116	38064616	+	65800	56210	NM_019570	Rev1	-0.372381146676084	0.0357441232919333
772	Interval_772	chr1	38080397	38081897	+	48519	56210	NM_019570	Rev1	0.315523222347799	0.0822427318315654
773	Interval_773	chr1	38100339	38101839	+	28577	56210	NM_019570	Rev1	-0.295983800542323	0.426724555383235
774	Interval_774	chr1	38120633	38122133	+	8283	56210	NM_019570	Rev1	-0.329837663503472	0.111886318434004
775	Interval_775	chr1	38128777	38130277	+	139	56210	NM_019570	Rev1	-0.216409273031668	0.0665913527018389
776	Interval_776	chr1	38184704	38186204	+	53371	329123	NR_151587	Gm5099	0.222260255517001	0.362726620397837
777	Interval_777	chr1	38232376	38233876	+	101043	329123	NR_151587	Gm5099	0.0337331390405676	0.946620970451273
778	Interval_778	chr1	38236439	38237939	+	105106	329123	NR_151587	Gm5099	-0.145917354727647	0.655117296911368
779	Interval_779	chr1	38251870	38253370	+	120537	329123	NR_151587	Gm5099	-0.106862273995413	0.772453842150862
780	Interval_780	chr1	38258958	38260458	+	127625	329123	NR_151587	Gm5099	-0.349912472597356	0.0794209123203747
781	Interval_781	chr1	38383752	38385252	+	242742	16764	NM_010678	Aff3	0.461492869996373	0.0225831170702907
782	Interval_782	chr1	38392205	38393705	+	234289	16764	NM_010678	Aff3	0.00940935192175536	0.981154562858416
783	Interval_783	chr1	38402933	38404433	+	223561	16764	NM_010678	Aff3	-0.272671610542092	0.531659883056251
784	Interval_784	chr1	38407323	38408823	+	219171	16764	NM_010678	Aff3	-0.336884186951541	0.343799800573455
785	Interval_785	chr1	38436872	38438372	+	189622	16764	NM_010678	Aff3	-0.24411818254362	0.188962758402337
786	Interval_786	chr1	38556825	38558325	+	69669	16764	NM_010678	Aff3	-0.22460505781544	0.595564832277676
787	Interval_787	chr1	38579686	38581186	+	46808	16764	NM_010678	Aff3	2.27671681001344	1.18795147277803e-10
788	Interval_788	chr1	38600872	38602372	+	25622	16764	NM_010678	Aff3	-0.103832593097071	0.691719328584094
789	Interval_789	chr1	38776612	38778112	+	59325	381338	NM_028403	Lonrf2	0.686834236459457	4.22447987478281e-05
790	Interval_790	chr1	38782145	38783645	+	53792	381338	NM_028403	Lonrf2	0.696843131440164	0.130399286529005
791	Interval_791	chr1	38786537	38788037	+	49400	381338	NM_028403	Lonrf2	0.296621144834855	0.139600943431407
792	Interval_792	chr1	38855413	38856913	+	-19476	381338	NM_028403	Lonrf2	0.0861269924238726	0.839427862330708
793	Interval_793	chr1	38896796	38898296	+	614	98388	NM_145142	Chst10	-0.0709130047251376	0.877173676046725
794	Interval_794	chr1	38901718	38903218	+	-4308	98388	NM_145142	Chst10	-0.461608962704846	0.109878954248812
795	Interval_795	chr1	38935971	38937471	+	-2428	433292	NM_001011684	Nms	-0.0743077305649964	0.861733611449208
796	Interval_796	chr1	38950680	38952180	+	12281	433292	NM_001011684	Nms	-0.494987416528872	0.0925906025159098
797	Interval_797	chr1	38968068	38969568	+	-18996	68833	NM_026850	Pdcl3	0.0809377110817441	0.861527758022796
798	Interval_798	chr1	38986975	38988475	+	-89	68833	NM_026850	Pdcl3	-0.0807169952635267	0.571074365695321
799	Interval_799	chr1	39000271	39001771	+	13207	68833	NM_026850	Pdcl3	0.0105130236134596	0.962216043730992
800	Interval_800	chr1	39006615	39008115	+	19551	68833	NM_026850	Pdcl3	0.493297637014472	0.0131997918268063
801	Interval_801	chr1	39009797	39011297	+	22733	68833	NM_026850	Pdcl3	-0.187765548836998	0.215486112372064
802	Interval_802	chr1	39023200	39024700	+	36136	68833	NM_026850	Pdcl3	0.138432057354741	0.694832432314919
803	Interval_803	chr1	39088551	39090051	+	97691	102466631	NR_105767	Mir6349	-0.518623793471495	0.0204340386789691
804	Interval_804	chr1	39101740	39103240	+	84502	102466631	NR_105767	Mir6349	0.0965534361014529	0.838903941771244
805	Interval_805	chr1	39104667	39106167	+	81575	102466631	NR_105767	Mir6349	-0.245970229528049	0.345085742035951
806	Interval_806	chr1	39114810	39116310	+	71432	102466631	NR_105767	Mir6349	0.518655070898293	0.157662081589071
807	Interval_807	chr1	39143829	39145329	+	42413	102466631	NR_105767	Mir6349	-0.0402058320071186	0.920458158606619
808	Interval_808	chr1	39150723	39152223	+	35519	102466631	NR_105767	Mir6349	0.875262098594336	3.84954657482504e-05
809	Interval_809	chr1	39157821	39159321	+	28421	102466631	NR_105767	Mir6349	-0.121328523756468	0.764677678172703
810	Interval_810	chr1	39190669	39192169	+	-2853	18143	NM_008719	Npas2	0.710987399376436	0.000104884772604166
811	Interval_811	chr1	39191887	39193387	+	-1635	18143	NM_008719	Npas2	-0.255358359413972	0.107610322122711
812	Interval_812	chr1	39193218	39194718	+	-304	18143	NM_008719	Npas2	-0.0515500753314182	0.833466022800746
813	Interval_813	chr1	39196006	39197506	+	2484	18143	NM_008719	Npas2	0.136763329689932	0.527554447203545
814	Interval_814	chr1	39204293	39205793	+	10771	18143	NM_008719	Npas2	0.703415237084587	5.68306444094552e-07
815	Interval_815	chr1	39205975	39207475	+	12453	18143	NM_008719	Npas2	0.149441520463451	0.594675477541945
816	Interval_816	chr1	39217152	39218652	+	23630	18143	NM_008719	Npas2	-0.572112284316119	0.0379605890800494
817	Interval_817	chr1	39255346	39256846	+	61824	18143	NM_008719	Npas2	-0.283948463068785	0.0313431455359563
818	Interval_818	chr1	39259998	39261498	+	66476	18143	NM_008719	Npas2	-0.455052122268352	2.25701137568805e-05
819	Interval_819	chr1	39279891	39281391	+	86369	18143	NM_008719	Npas2	-0.360345162520973	0.222257959366072
820	Interval_820	chr1	39281180	39282680	+	-85921	114641	NM_053257	Rpl31	0.0507120756039407	0.787801841547736
821	Interval_821	chr1	39285798	39287298	+	-81303	114641	NM_053257	Rpl31	-0.669136243030064	0.000529200684405662
822	Interval_822	chr1	39289333	39290833	+	-77768	114641	NM_053257	Rpl31	-0.772072664823576	2.13167108313535e-06
823	Interval_823	chr1	39292161	39293661	+	-74940	114641	NM_053257	Rpl31	-0.859244903847748	0.000428715507990394
824	Interval_824	chr1	39294265	39295765	+	-72836	114641	NM_053257	Rpl31	-0.717830061519017	0.00577635289441662
825	Interval_825	chr1	39307526	39309026	+	-59575	114641	NM_053257	Rpl31	-0.561200161730203	2.71498391251482e-13
826	Interval_826	chr1	39312903	39314403	+	-54198	114641	NM_053257	Rpl31	-0.634903625796124	5.431069360626e-10
827	Interval_827	chr1	39320886	39322386	+	-46215	114641	NM_053257	Rpl31	-0.240795952016172	0.232864406780969
828	Interval_828	chr1	39326466	39327966	+	-40635	114641	NM_053257	Rpl31	-0.571251198857928	0.0855927859057956
829	Interval_829	chr1	39327689	39329189	+	-39412	114641	NM_053257	Rpl31	-0.731067169708079	0.0313978095522812
830	Interval_830	chr1	39340037	39341537	+	-27064	114641	NM_053257	Rpl31	-0.344766132962339	0.0194232642320388
831	Interval_831	chr1	39343806	39345306	+	-23295	114641	NM_053257	Rpl31	-0.919710052507248	6.1198371206012e-05
832	Interval_832	chr1	39348298	39349798	+	-18803	114641	NM_053257	Rpl31	-1.05414518806675	2.70646570524341e-05
833	Interval_833	chr1	39367158	39368658	+	57	114641	NM_053257	Rpl31	-0.0870744424090175	0.512789399958162
834	Interval_834	chr1	39374100	39375600	+	6999	114641	NM_053257	Rpl31	-0.526261260361552	0.00743345323909801
835	Interval_835	chr1	39376515	39378015	+	9414	114641	NM_053257	Rpl31	-0.105219075901867	0.642572793389858
836	Interval_836	chr1	39391378	39392878	+	24277	114641	NM_053257	Rpl31	-0.13387375650799	0.528406108386273
837	Interval_837	chr1	39408152	39409652	+	41051	114641	NM_053257	Rpl31	-0.0633142219869972	0.711929811468435
838	Interval_838	chr1	39427433	39428933	+	50564	54610	NM_018775	Tbc1d8	-0.660174706479027	0.0101784926099805
839	Interval_839	chr1	39434529	39436029	+	43468	54610	NM_018775	Tbc1d8	1.36052902612186	0.000407090335865161
840	Interval_840	chr1	39462939	39464439	+	15058	54610	NM_018775	Tbc1d8	-0.14533363012581	0.642454381060263
841	Interval_841	chr1	39467991	39469491	+	10006	54610	NM_018775	Tbc1d8	-0.326837478499505	0.081955540892741
842	Interval_842	chr1	39477619	39479119	+	378	54610	NM_018775	Tbc1d8	-0.0781183736475513	0.585499733759389
843	Interval_843	chr1	39481324	39482824	+	-3319	54610	NM_018775	Tbc1d8	-0.340394351780724	0.0240512710054284
844	Interval_844	chr1	39486757	39488257	+	-8752	54610	NM_018775	Tbc1d8	1.37572621384462	2.09677744083914e-12
845	Interval_845	chr1	39492772	39494272	+	-14767	54610	NM_018775	Tbc1d8	-0.0452130991582997	0.789210916174575
846	Interval_846	chr1	39498897	39500397	+	-20892	54610	NM_018775	Tbc1d8	-0.368951537578108	0.0297049981647733
847	Interval_847	chr1	39502174	39503674	+	-24169	54610	NM_018775	Tbc1d8	-0.337072935864581	0.00419856534325506
848	Interval_848	chr1	39503280	39504780	+	-25275	54610	NM_018775	Tbc1d8	-0.0104378402128762	0.972125387896841
849	Interval_849	chr1	39519861	39521361	+	-15090	52846	NM_028043	Cnot11	0.0945479105356696	0.766167827206111
850	Interval_850	chr1	39521817	39523317	+	-13134	52846	NM_028043	Cnot11	-0.103698277703592	0.671201704424555
851	Interval_851	chr1	39525038	39526538	+	-9913	52846	NM_028043	Cnot11	-0.221818683799592	0.0565598824793052
852	Interval_852	chr1	39526654	39528154	+	-8297	52846	NM_028043	Cnot11	-0.334015795146129	0.0217852379322545
853	Interval_853	chr1	39529377	39530877	+	-5574	52846	NM_028043	Cnot11	-0.170981275435184	0.194657852026094
854	Interval_854	chr1	39534757	39536257	+	-194	52846	NM_028043	Cnot11	-0.00264070275615464	0.988698141272255
855	Interval_855	chr1	39542356	39543856	+	5734	100217461	NR_028555	Snord89	-1.29506985069045	3.45934154596279e-08
856	Interval_856	chr1	39547188	39548688	+	902	100217461	NR_028555	Snord89	-0.35105721787429	0.00666778120218705
857	Interval_857	chr1	39559101	39560601	+	-11011	100217461	NR_028555	Snord89	-0.269026957745641	0.0766893557148052
858	Interval_858	chr1	39560982	39562482	+	-12892	100217461	NR_028555	Snord89	0.0223990983486448	0.951903903396902
859	Interval_859	chr1	39568132	39569632	+	8465	67702	NM_001033135	Rnf149	-0.663001329657876	0.00956525118170694
860	Interval_860	chr1	39576741	39578241	+	-144	67702	NM_001033135	Rnf149	-0.0939058323075774	0.284114287642771
861	Interval_861	chr1	39582350	39583850	+	-5753	67702	NM_001033135	Rnf149	-0.335437429991059	0.0252700113190653
862	Interval_862	chr1	39589318	39590818	+	-12721	67702	NM_001033135	Rnf149	-0.20269581399671	0.187337105320987
863	Interval_863	chr1	39593532	39595032	+	-16935	67702	NM_001033135	Rnf149	-0.20866527382316	0.516893143798228
864	Interval_864	chr1	39602239	39603739	+	-25642	67702	NM_001033135	Rnf149	-0.453428378663672	0.000174738107500555
865	Interval_865	chr1	39607814	39609314	+	-31217	67702	NM_001033135	Rnf149	-0.282499341172402	0.317733862539641
866	Interval_866	chr1	39613801	39615301	+	36631	263764	NM_170597	Creg2	-0.339398728490872	0.00265461202399705
867	Interval_867	chr1	39635758	39637258	+	14674	263764	NM_170597	Creg2	-0.863045646100316	2.21471528242911e-05
868	Interval_868	chr1	39649677	39651177	+	755	263764	NM_170597	Creg2	-0.242204601290896	0.0578935548287677
869	Interval_869	chr1	39679577	39681077	+	-29145	263764	NM_170597	Creg2	-0.0908183502251772	0.830544612223854
870	Interval_870	chr1	39685098	39686598	+	-34666	263764	NM_170597	Creg2	-0.148754986021652	0.399409154775827
871	Interval_871	chr1	39686457	39687957	+	33782	619289	NM_001145660	Rfx8	-0.327316145884803	0.370573670186119
872	Interval_872	chr1	39688058	39689558	+	32181	619289	NM_001145660	Rfx8	-0.324451500042851	0.265341588035416
873	Interval_873	chr1	39707928	39709428	+	12311	619289	NM_001145660	Rfx8	0.034619022677656	0.942573980133136
874	Interval_874	chr1	39713259	39714759	+	6980	619289	NM_001145660	Rfx8	-0.201087864766016	0.437554043998947
875	Interval_875	chr1	39734077	39735577	+	-13838	619289	NM_001145660	Rfx8	-0.0528144243660131	0.755185783233807
876	Interval_876	chr1	39739233	39740733	+	-18994	619289	NM_001145660	Rfx8	-0.537766726403299	0.0194204415677343
877	Interval_877	chr1	39742531	39744031	+	-22292	619289	NM_001145660	Rfx8	-0.420629044938213	0.058653629068791
878	Interval_878	chr1	39753781	39755281	+	-33542	619289	NM_001145660	Rfx8	-0.055200346489959	0.779454257842212
879	Interval_879	chr1	39758304	39759804	+	-38065	619289	NM_001145660	Rfx8	-0.699811238784882	1.69237102516228e-05
880	Interval_880	chr1	39760784	39762284	+	-40545	619289	NM_001145660	Rfx8	-0.146915130703525	0.0983167539961937
881	Interval_881	chr1	39766946	39768446	+	37636	100042065	NM_001177348	Gm3646	1.01926761642999	1.18294173383584e-09
882	Interval_882	chr1	39777116	39778616	+	27466	100042065	NM_001177348	Gm3646	-0.356670226031322	0.340657015866587
883	Interval_883	chr1	39784202	39785702	+	20380	100042065	NM_001177348	Gm3646	-0.426963456095349	0.000630683002880808
884	Interval_884	chr1	39834004	39835504	+	12576	73426	NR_040465	1700066B17Rik	-0.361260890223792	0.248760407479161
885	Interval_885	chr1	39846482	39847982	+	98	73426	NR_040465	1700066B17Rik	-0.0700428872361278	0.639359980144207
886	Interval_886	chr1	39850382	39851882	+	-3802	73426	NR_040465	1700066B17Rik	-0.486248227200419	0.136956577449891
887	Interval_887	chr1	39894471	39895971	+	-5692	26921	NM_008696	Map4k4	-0.42408220112388	0.000709032401499397
888	Interval_888	chr1	39895689	39897189	+	-4474	26921	NM_008696	Map4k4	-0.400309219403719	0.00746662680780233
889	Interval_889	chr1	39899591	39901091	+	-572	26921	NM_008696	Map4k4	-0.31677159828258	0.0201136023772043
890	Interval_890	chr1	39901170	39902670	+	1007	26921	NM_008696	Map4k4	-0.0744651188521608	0.564724874250419
891	Interval_891	chr1	39903881	39905381	+	3718	26921	NM_008696	Map4k4	-0.101158675550019	0.678682535448655
892	Interval_892	chr1	39910786	39912286	+	10623	26921	NM_008696	Map4k4	0.0651451170299309	0.765143930747488
893	Interval_893	chr1	39912571	39914071	+	12408	26921	NM_008696	Map4k4	0.0382495123293226	0.900715913318255
894	Interval_894	chr1	39915248	39916748	+	15085	26921	NM_008696	Map4k4	-0.434974301649609	0.0118736445948994
895	Interval_895	chr1	39917346	39918846	+	17183	26921	NM_008696	Map4k4	-0.23454398054094	0.116125563609164
896	Interval_896	chr1	39919804	39921304	+	19641	26921	NM_008696	Map4k4	0.0448494838438417	0.845611223676876
897	Interval_897	chr1	39921940	39923440	+	21777	26921	NM_008696	Map4k4	-0.37021043103591	0.00121950618938292
898	Interval_898	chr1	39924152	39925652	+	23989	26921	NM_008696	Map4k4	-0.114855084476267	0.455784033011115
899	Interval_899	chr1	39925081	39926581	+	24918	26921	NM_008696	Map4k4	-0.268118075610297	0.206946684882323
900	Interval_900	chr1	39935696	39937196	+	35533	26921	NM_008696	Map4k4	0.198771470667068	0.109300836178
901	Interval_901	chr1	39943517	39945017	+	43354	26921	NM_008696	Map4k4	-0.278192085796244	0.0322036804119771
902	Interval_902	chr1	39954581	39956081	+	54418	26921	NM_008696	Map4k4	-0.504277989093868	0.0664904710970703
903	Interval_903	chr1	39960291	39961791	+	60128	26921	NM_008696	Map4k4	-0.297276895002948	0.045970246205459
904	Interval_904	chr1	39962206	39963706	+	62043	26921	NM_008696	Map4k4	-0.326057870087659	0.256872868986937
905	Interval_905	chr1	39968053	39969553	+	67890	26921	NM_008696	Map4k4	-0.401907608770983	0.000600471975673548
906	Interval_906	chr1	39970125	39971625	+	69962	26921	NM_008696	Map4k4	0.300826545297448	0.432006431966929
907	Interval_907	chr1	39975591	39977091	+	75428	26921	NM_008696	Map4k4	-0.0377307113749142	0.898249334544434
908	Interval_908	chr1	39978185	39979685	+	78022	26921	NM_008696	Map4k4	-0.514590942125931	0.00748870548593307
909	Interval_909	chr1	39982173	39983673	+	82010	26921	NM_008696	Map4k4	-0.251106656781811	0.294333536425227
910	Interval_910	chr1	39986097	39987597	+	85934	26921	NM_008696	Map4k4	-0.494892456460971	0.0487914241628449
911	Interval_911	chr1	39992529	39994029	+	-91435	16178	NM_010555	Il1r2	-0.618972725477624	0.0152233530241593
912	Interval_912	chr1	39999970	40001470	+	-83994	16178	NM_010555	Il1r2	-0.399351475680658	0.116478754458967
913	Interval_913	chr1	40006852	40008352	+	-77112	16178	NM_010555	Il1r2	-0.337053859862851	0.217800397659695
914	Interval_914	chr1	40021922	40023422	+	-62042	16178	NM_010555	Il1r2	1.56962621798766	1.97220810661544e-24
915	Interval_915	chr1	40027707	40029207	+	-56257	16178	NM_010555	Il1r2	-0.555054095326841	0.0277966502100753
916	Interval_916	chr1	40030153	40031653	+	-53811	16178	NM_010555	Il1r2	-0.90487707548164	6.64055750726353e-07
917	Interval_917	chr1	40037053	40038553	+	-46911	16178	NM_010555	Il1r2	-0.396947763898262	0.162337445269481
918	Interval_918	chr1	40044784	40046284	+	-39180	16178	NM_010555	Il1r2	-0.420629190932166	0.0590959395705278
919	Interval_919	chr1	40045808	40047308	+	-38156	16178	NM_010555	Il1r2	-0.48406872522352	0.158004273079706
920	Interval_920	chr1	40049765	40051265	+	-34199	16178	NM_010555	Il1r2	-0.399784244650034	0.0268442060447863
921	Interval_921	chr1	40054360	40055860	+	-29604	16178	NM_010555	Il1r2	-0.32068016496996	0.317068622032032
922	Interval_922	chr1	40058229	40059729	+	-25735	16178	NM_010555	Il1r2	-0.428732951557652	0.133880467714704
923	Interval_923	chr1	40063904	40065404	+	-20060	16178	NM_010555	Il1r2	-0.304149405081001	0.124959640791402
924	Interval_924	chr1	40080184	40081684	+	-3780	16178	NM_010555	Il1r2	0.359802401503646	0.0078313064130572
925	Interval_925	chr1	40083687	40085187	+	-277	16178	NM_010555	Il1r2	-0.222647468937998	0.175748365933169
926	Interval_926	chr1	40084902	40086402	+	199	100047133	NR_037980	Gm16894	-0.152999507196072	0.324298124086145
927	Interval_927	chr1	40086547	40088047	+	1204	16178	NM_010555	Il1r2	-0.135338753232026	0.345223620997275
928	Interval_928	chr1	40094402	40095902	+	9059	16178	NM_010555	Il1r2	0.0583737482794386	0.877658789247733
929	Interval_929	chr1	40114887	40116387	+	29544	16178	NM_010555	Il1r2	0.159925580429478	0.3039259679689
930	Interval_930	chr1	40124165	40125665	+	38822	16178	NM_010555	Il1r2	-0.659601318953673	0.0119416379323791
931	Interval_931	chr1	40166319	40167819	+	-58011	16177	NM_008362	Il1r1	-0.421862074762307	0.331061815250399
932	Interval_932	chr1	40187124	40188624	+	-37206	16177	NM_008362	Il1r1	-0.47823397420401	0.116782930260227
933	Interval_933	chr1	40210054	40211554	+	-14276	16177	NM_008362	Il1r1	2.03928064077694	3.42723652406451e-06
934	Interval_934	chr1	40224182	40225682	+	-148	16177	NM_008362	Il1r1	-0.12584070841616	0.423434857684938
935	Interval_935	chr1	40229507	40231007	+	5177	16177	NM_008362	Il1r1	-0.226563542084495	0.0896232383843704
936	Interval_936	chr1	40239406	40240906	+	15076	16177	NM_008362	Il1r1	0.0350177815565462	0.837867886927652
937	Interval_937	chr1	40252062	40253562	+	-13774	16177	NM_008362	Il1r1	-0.130565965585298	0.562627682897698
938	Interval_938	chr1	40265251	40266751	+	-585	16177	NM_008362	Il1r1	-0.287506066503104	0.0529347282463259
939	Interval_939	chr1	40270140	40271640	+	4304	16177	NM_008362	Il1r1	-0.0770713287797542	0.834632905050735
940	Interval_940	chr1	40286449	40287949	+	20613	16177	NM_008362	Il1r1	-0.525716761727072	0.023606522331841
941	Interval_941	chr1	40293663	40295163	+	27827	16177	NM_008362	Il1r1	0.0185037378980159	0.91945587592325
942	Interval_942	chr1	40321183	40322683	+	-2656	107527	NM_133193	Il1rl2	-0.104390869337576	0.521347857616879
943	Interval_943	chr1	40323838	40325338	+	-1	107527	NM_133193	Il1rl2	-0.229651487180036	0.253217630479478
944	Interval_944	chr1	40338631	40340131	+	14792	107527	NM_133193	Il1rl2	-0.0334180678373319	0.939797964716231
945	Interval_945	chr1	40345939	40347439	+	22100	107527	NM_133193	Il1rl2	-0.361090194296386	0.124942771396771
946	Interval_946	chr1	40354588	40356088	+	30749	107527	NM_133193	Il1rl2	-0.487473968834438	1.69778155782417e-06
947	Interval_947	chr1	40357982	40359482	+	34143	107527	NM_133193	Il1rl2	-0.187023867104318	0.374490740150555
948	Interval_948	chr1	40377938	40379438	+	-50882	17082	NM_010743	Il1rl1	0.000680556502441413	0.998108503203669
949	Interval_949	chr1	40379815	40381315	+	-49005	17082	NM_010743	Il1rl1	-0.145033456258506	0.284147036800367
950	Interval_950	chr1	40392054	40393554	+	-36766	17082	NM_010743	Il1rl1	-0.216612134119856	0.0302690142495773
951	Interval_951	chr1	40403890	40405390	+	-24930	17082	NM_010743	Il1rl1	-0.0603716064705297	0.689416432789085
952	Interval_952	chr1	40409732	40411232	+	-19088	17082	NM_010743	Il1rl1	-0.752177523555622	1.28558747818852e-11
953	Interval_953	chr1	40411438	40412938	+	-17382	17082	NM_010743	Il1rl1	-0.387366544243069	0.047206091875678
954	Interval_954	chr1	40412702	40414202	+	-16118	17082	NM_010743	Il1rl1	-0.0961548137287665	0.669967009692406
955	Interval_955	chr1	40414762	40416262	+	-14058	17082	NM_010743	Il1rl1	-0.722334997702073	0.000216721930152196
956	Interval_956	chr1	40418997	40420497	+	-9823	17082	NM_010743	Il1rl1	-0.501405162980483	0.334482506822113
957	Interval_957	chr1	40443793	40445293	+	4914	17082	NM_010743	Il1rl1	-0.30535452942362	0.0436821964328511
958	Interval_958	chr1	40464599	40466099	+	-203	16182	NM_008365	Il18r1	-0.393653219892104	0.121400542609261
959	Interval_959	chr1	40472792	40474292	+	7536	16182	NM_008365	Il18r1	-0.34639807625856	0.095102815283146
960	Interval_960	chr1	40475104	40476604	+	9848	16182	NM_008365	Il18r1	-0.0123458446080873	0.948584373050688
961	Interval_961	chr1	40478897	40480397	+	13641	16182	NM_008365	Il18r1	-0.202733824016422	0.210601522099352
962	Interval_962	chr1	40499594	40501094	+	-15018	16174	NM_010553	Il18rap	3.30422263189231	3.5231330325586e-58
963	Interval_963	chr1	40500946	40502446	+	-13666	16174	NM_010553	Il18rap	1.37275663246495	2.28284475585166e-42
964	Interval_964	chr1	40503608	40505108	+	-11004	16174	NM_010553	Il18rap	0.545933483765701	0.00419053509667121
965	Interval_965	chr1	40514698	40516198	+	86	16174	NM_010553	Il18rap	0.941338453967122	2.79430091484269e-17
966	Interval_966	chr1	40521737	40523237	+	7125	16174	NM_010553	Il18rap	1.82590641150153	3.67770969162864e-10
967	Interval_967	chr1	40523552	40525052	+	8940	16174	NM_010553	Il18rap	1.18949305795811	8.32815374226789e-09
968	Interval_968	chr1	40531988	40533488	+	17376	16174	NM_010553	Il18rap	1.73814006539449	3.91657805573062e-07
969	Interval_969	chr1	40539875	40541375	+	25263	16174	NM_010553	Il18rap	0.318534587533876	0.191843751753984
970	Interval_970	chr1	40543463	40544963	+	28851	16174	NM_010553	Il18rap	0.241117946918841	0.236177564015193
971	Interval_971	chr1	40549509	40551009	+	-29968	110895	NM_177084	Slc9a4	1.48204203397162	2.07560709445633e-06
972	Interval_972	chr1	40579032	40580532	+	-445	110895	NM_177084	Slc9a4	0.0762853436480122	0.791135968515635
973	Interval_973	chr1	40599375	40600875	+	19898	110895	NM_177084	Slc9a4	-0.213553675986522	0.107448538966867
974	Interval_974	chr1	40657122	40658622	+	-23840	226999	NM_001033289	Slc9a2	0.112904535549958	0.659995608808932
975	Interval_975	chr1	40680372	40681872	+	-590	226999	NM_001033289	Slc9a2	0.274085712537699	0.0802047605039767
976	Interval_976	chr1	40687531	40689031	+	6569	226999	NM_001033289	Slc9a2	-0.128995074055715	0.491115677302577
977	Interval_977	chr1	40734305	40735805	+	53343	226999	NM_001033289	Slc9a2	1.61982507859069	2.49495109356335e-09
978	Interval_978	chr1	40745329	40746829	+	44578	211798	NM_172499	Mfsd9	0.574360783618339	0.00415594906003798
979	Interval_979	chr1	40767771	40769271	+	22136	211798	NM_172499	Mfsd9	0.175366222834374	0.488078718507383
980	Interval_980	chr1	40789543	40791043	+	364	211798	NM_172499	Mfsd9	0.044175728559014	0.722216637710542
981	Interval_981	chr1	40796522	40798022	+	-6615	211798	NM_172499	Mfsd9	0.398644150649129	0.0906590243186146
982	Interval_982	chr1	40801882	40803382	+	-2969	381339	NM_001081198	Tmem182	0.267787170240428	0.255816703215592
983	Interval_983	chr1	40840397	40841897	+	35546	381339	NM_001081198	Tmem182	-0.0246574696404458	0.920478118003039
984	Interval_984	chr1	40844087	40845587	+	39236	381339	NM_001081198	Tmem182	0.204225442867965	0.298061553784669
985	Interval_985	chr1	40846816	40848316	+	41965	381339	NM_001081198	Tmem182	0.848182287330443	2.62197829850474e-13
986	Interval_986	chr1	42686264	42687764	+	7811	66297	NM_183252	Pantr1	0.0129015045966107	0.977972603329443
987	Interval_987	chr1	42692895	42694395	+	1180	66297	NM_183252	Pantr1	0.166507606739433	0.609670608435004
988	Interval_988	chr1	42695277	42696777	+	259	18993	NM_008900	Pou3f3	0.344700461926148	0.117877163574782
989	Interval_989	chr1	42697276	42698776	+	2258	18993	NM_008900	Pou3f3	0.116587876015843	0.742038502567599
990	Interval_990	chr1	42713060	42714560	+	-356	66620	NR_110495	Pantr2	0.119319909227147	0.605558728518665
991	Interval_991	chr1	42762695	42764195	+	12733	104940697	NR_130904	Dalir	-0.507331210826769	0.0958788266782429
992	Interval_992	chr1	42768271	42769771	+	18309	104940697	NR_130904	Dalir	-0.173436139491827	0.482253325932855
993	Interval_993	chr1	42769703	42771203	+	19741	104940697	NR_130904	Dalir	-0.327593264723308	0.325535000387263
994	Interval_994	chr1	42850432	42851932	+	-51	69527	NM_023514	Mrps9	-0.0821613571968238	0.480752414264775
995	Interval_995	chr1	42865194	42866694	+	14711	69527	NM_023514	Mrps9	-0.433867223135606	0.101894031063942
996	Interval_996	chr1	42914419	42915919	+	-37703	93690	NM_053107	Gpr45	0.278510772062327	0.233882835753563
997	Interval_997	chr1	43044518	43046018	+	47218	73122	NM_001013025	Tgfbrap1	-0.976722398027949	0.00172327701704078
998	Interval_998	chr1	43065058	43066558	+	26678	73122	NM_001013025	Tgfbrap1	-0.0892199036675734	0.795608530965593
999	Interval_999	chr1	43070104	43071604	+	21632	73122	NM_001013025	Tgfbrap1	-0.532769392462267	0.00109047893623909
1000	Interval_1000	chr1	43091210	43092710	+	526	73122	NM_001013025	Tgfbrap1	-0.174502163333994	0.130278634951314
1001	Interval_1001	chr1	43097523	43099023	+	355	73122	NM_001013025	Tgfbrap1	-0.035503271912794	0.821006516136534
1002	Interval_1002	chr1	43109556	43111056	+	11596	98404	NM_133818	AI597479	-0.107011477826669	0.508335279776481
1003	Interval_1003	chr1	43112085	43113585	+	14125	98404	NM_133818	AI597479	-0.0642477330876904	0.86838663657552
1004	Interval_1004	chr1	43138782	43140282	+	24429	14200	NM_010212	Fhl2	-0.103795311838149	0.547821955250498
1005	Interval_1005	chr1	43223448	43224948	+	-27437	14200	NM_010212	Fhl2	1.31542173887693	3.37081494262432e-06
1006	Interval_1006	chr1	43224786	43226286	+	-28775	14200	NM_010212	Fhl2	-0.090987405957164	0.842850531753518
1007	Interval_1007	chr1	43233795	43235295	+	-37784	14200	NM_010212	Fhl2	-0.23516968395628	0.371935988641521
1008	Interval_1008	chr1	43253317	43254817	+	-57306	14200	NM_010212	Fhl2	0.225163303194889	0.525830253915531
1009	Interval_1009	chr1	43263671	43265171	+	-67660	14200	NM_010212	Fhl2	-0.00988267715301405	0.963683442132204
1010	Interval_1010	chr1	43298676	43300176	+	-102665	14200	NM_010212	Fhl2	0.174045007428678	0.47001488937607
1011	Interval_1011	chr1	43301771	43303271	+	-105760	14200	NM_010212	Fhl2	0.443318792382312	0.00461522711936331
1012	Interval_1012	chr1	43336650	43338150	+	-108351	17974	NM_010879	Nck2	-0.504991664026918	0.0703979365468025
1013	Interval_1013	chr1	43360804	43362304	+	-84197	17974	NM_010879	Nck2	0.123098727782722	0.508783070088942
1014	Interval_1014	chr1	43374190	43375690	+	-70811	17974	NM_010879	Nck2	0.0367792138681966	0.932603848528967
1015	Interval_1015	chr1	43429135	43430635	+	-15866	17974	NM_010879	Nck2	0.233086429263922	0.500971473147367
1016	Interval_1016	chr1	43445807	43447307	+	806	17974	NM_010879	Nck2	0.2235247709927	0.035869667643138
1017	Interval_1017	chr1	43456221	43457721	+	11220	17974	NM_010879	Nck2	-0.134447984537489	0.460743116745276
1018	Interval_1018	chr1	43462030	43463530	+	17029	17974	NM_010879	Nck2	-0.195770453148576	0.119148486743904
1019	Interval_1019	chr1	43464979	43466479	+	19978	17974	NM_010879	Nck2	-0.643015424185958	7.46933705382608e-09
1020	Interval_1020	chr1	43471091	43472591	+	26090	17974	NM_010879	Nck2	0.116915509521552	0.62042461998607
1021	Interval_1021	chr1	43473602	43475102	+	28601	17974	NM_010879	Nck2	0.170169656437959	0.110847741137532
1022	Interval_1022	chr1	43477120	43478620	+	32119	17974	NM_010879	Nck2	0.769402176326716	0.000958440083000842
1023	Interval_1023	chr1	43499370	43500870	+	54369	17974	NM_010879	Nck2	0.0800155395650517	0.678236082648993
1024	Interval_1024	chr1	43506422	43507922	+	61421	17974	NM_010879	Nck2	-0.467631578499726	0.00125672061147063
1025	Interval_1025	chr1	43520148	43521648	+	75147	17974	NM_010879	Nck2	-0.201953371712374	0.0499180658209462
1026	Interval_1026	chr1	43534778	43536278	+	89777	17974	NM_010879	Nck2	-0.0639987341427996	0.746753540356058
1027	Interval_1027	chr1	43541627	43543127	+	96626	17974	NM_010879	Nck2	-0.0445948183569908	0.916466700523705
1028	Interval_1028	chr1	43560753	43562253	+	115752	17974	NM_010879	Nck2	0.212720875913917	0.254776417764561
1029	Interval_1029	chr1	43588185	43589685	+	-141667	78896	NM_024283	Ecrg4	-0.0166626143550736	0.960599042251169
1030	Interval_1030	chr1	43700074	43701574	+	-29778	78896	NM_024283	Ecrg4	1.16592020691007	9.75006178760871e-06
1031	Interval_1031	chr1	43737494	43738994	+	7642	78896	NM_024283	Ecrg4	0.0533597009219604	0.863299657231096
1032	Interval_1032	chr1	43747399	43748899	+	17547	78896	NM_024283	Ecrg4	0.180959974631811	0.51911437824162
1033	Interval_1033	chr1	43755206	43756706	+	25354	78896	NM_024283	Ecrg4	-0.00566828351211796	0.989795644845147
1034	Interval_1034	chr1	43759167	43760667	+	29315	78896	NM_024283	Ecrg4	0.307834736273757	0.140131435326411
1035	Interval_1035	chr1	43765598	43767098	+	35746	78896	NM_024283	Ecrg4	-0.340043367419887	0.0611165278984046
1036	Interval_1036	chr1	43803533	43805033	+	22301	67883	NM_026430	Uxs1	-0.507322572479869	0.0196763137702014
1037	Interval_1037	chr1	43810445	43811945	+	15389	67883	NM_026430	Uxs1	-0.332990024883747	0.0203069695714335
1038	Interval_1038	chr1	43813114	43814614	+	12720	67883	NM_026430	Uxs1	-0.382135075323689	0.114067155858997
1039	Interval_1039	chr1	43818273	43819773	+	7561	67883	NM_026430	Uxs1	0.451740296447685	0.107455820775178
1040	Interval_1040	chr1	43820795	43822295	+	5039	67883	NM_026430	Uxs1	1.15668517552099	0.00013554132929069
1041	Interval_1041	chr1	43826734	43828234	+	355	67883	NM_026430	Uxs1	-0.0617428611581959	0.608098053291576
1042	Interval_1042	chr1	43842845	43844345	+	-15756	67883	NM_026430	Uxs1	-0.285288360641471	0.133576448498311
1043	Interval_1043	chr1	43867765	43869265	+	-40676	67883	NM_026430	Uxs1	-0.51101394811541	0.0741154238982853
1044	Interval_1044	chr1	43894862	43896362	+	-38382	22019	NM_009418	Tpp2	0.021047391594095	0.945473255832142
1045	Interval_1045	chr1	43898098	43899598	+	-35146	22019	NM_009418	Tpp2	-0.164334703244444	0.416641287285081
1046	Interval_1046	chr1	43902053	43903553	+	-31191	22019	NM_009418	Tpp2	0.0352247250081111	0.859681505824727
1047	Interval_1047	chr1	43911560	43913060	+	-21684	22019	NM_009418	Tpp2	0.0594049042955546	0.71510956537946
1048	Interval_1048	chr1	43914002	43915502	+	-19242	22019	NM_009418	Tpp2	-0.109935542716967	0.424050184038693
1049	Interval_1049	chr1	43916206	43917706	+	-17038	22019	NM_009418	Tpp2	-0.1076606867203	0.556836343547813
1050	Interval_1050	chr1	43933317	43934817	+	73	22019	NM_009418	Tpp2	0.0177257607727031	0.89503412961359
1051	Interval_1051	chr1	43938695	43940195	+	5451	22019	NM_009418	Tpp2	-0.0737749975498063	0.796543051007543
1052	Interval_1052	chr1	43953068	43954568	+	19824	22019	NM_009418	Tpp2	-0.0814517984356938	0.807347767359825
1053	Interval_1053	chr1	43965968	43967468	+	32724	22019	NM_009418	Tpp2	-0.136939920507977	0.64712975166179
1054	Interval_1054	chr1	43968460	43969960	+	35216	22019	NM_009418	Tpp2	0.0382242164040281	0.877955972062775
1055	Interval_1055	chr1	43992790	43994290	+	26466	433294	NM_001013799	Mettl21c	-0.110150286239202	0.784140169591984
1056	Interval_1056	chr1	44010921	44012421	+	8335	433294	NM_001013799	Mettl21c	0.0517040985219948	0.874493742413604
1057	Interval_1057	chr1	44016455	44017955	+	2801	433294	NM_001013799	Mettl21c	0.724240653132726	0.0136543906392607
1058	Interval_1058	chr1	44019639	44021139	+	-383	433294	NM_001013799	Mettl21c	0.924471855456029	0.004265040018239
1059	Interval_1059	chr1	44040969	44042469	+	-21713	433294	NM_001013799	Mettl21c	0.130444045244352	0.325492824476234
1060	Interval_1060	chr1	44060506	44062006	+	41185	75623	NM_029368	Tex30	1.33117521744427	1.64601379504924e-07
1061	Interval_1061	chr1	44063860	44065360	+	37831	75623	NM_029368	Tex30	0.365010640836961	0.049328290903728
1062	Interval_1062	chr1	44069515	44071015	+	32176	75623	NM_029368	Tex30	0.813773918566604	1.81179187517673e-07
1063	Interval_1063	chr1	44101212	44102712	+	479	75623	NM_029368	Tex30	-0.0250883886966489	0.890057568027925
1064	Interval_1064	chr1	44118147	44119647	+	-60	246229	NM_144558	Bivm	-0.184688303911538	0.0503737764775106
1065	Interval_1065	chr1	44124775	44126275	+	5557	246229	NM_144558	Bivm	-0.277204112304197	0.324691912457206
1066	Interval_1066	chr1	44147056	44148556	+	62	22592	NM_011729	Ercc5	-0.0453538651893886	0.779339249639529
1067	Interval_1067	chr1	44154509	44156009	+	7515	22592	NM_011729	Ercc5	0.115054869480803	0.679275318618104
1068	Interval_1068	chr1	44157428	44158928	+	10434	22592	NM_011729	Ercc5	0.292144965579261	0.383221478280183
1069	Interval_1069	chr1	44161508	44163008	+	14514	22592	NM_011729	Ercc5	-0.30803033841755	0.0488521161304329
1070	Interval_1070	chr1	44179872	44181372	+	32878	22592	NM_011729	Ercc5	1.95338567324007	3.31610483414e-09
1071	Interval_1071	chr1	44197758	44199258	+	20423	403183	NM_207281	Mettl21e	0.191673984196193	0.44890944588261
1072	Interval_1072	chr1	45765286	45766786	+	-29130	73674	NM_028599	Wdr75	0.204706757937679	0.494835883010248
1073	Interval_1073	chr1	45794675	45796175	+	259	73674	NM_028599	Wdr75	-0.0114669831891798	0.93815625519282
1074	Interval_1074	chr1	45807543	45809043	+	13127	73674	NM_028599	Wdr75	1.13347596018216	0.0256820694833692
1075	Interval_1075	chr1	45815922	45817422	+	21506	73674	NM_028599	Wdr75	0.0641548063261898	0.782831408707103
1076	Interval_1076	chr1	45825211	45826711	+	30795	73674	NM_028599	Wdr75	-0.362802173470721	0.000800391145832258
1077	Interval_1077	chr1	45831525	45833025	+	37109	73674	NM_028599	Wdr75	-0.583398350060866	0.285493468600111
1078	Interval_1078	chr1	45837152	45838652	+	42736	73674	NM_028599	Wdr75	-0.594565135921053	1.17233236328041e-05
1079	Interval_1079	chr1	45842138	45843638	+	47722	73674	NM_028599	Wdr75	-0.0652714757690356	0.858484750223073
1080	Interval_1080	chr1	45852266	45853766	+	57850	73674	NM_028599	Wdr75	0.602561066357938	0.000519626647545117
1081	Interval_1081	chr1	45857157	45858657	+	62741	73674	NM_028599	Wdr75	-0.320518533152104	0.0699655156828789
1082	Interval_1082	chr1	45859414	45860914	+	64998	73674	NM_028599	Wdr75	-0.285296842640277	0.0482513035503757
1083	Interval_1083	chr1	45864955	45866455	+	59889	53945	NM_016917	Slc40a1	-0.293386858505132	0.00806511821938807
1084	Interval_1084	chr1	45867806	45869306	+	57038	53945	NM_016917	Slc40a1	0.108398297643001	0.425131768987545
1085	Interval_1085	chr1	45872793	45874293	+	52051	53945	NM_016917	Slc40a1	-0.324675495122349	0.20907523883492
1086	Interval_1086	chr1	45880242	45881742	+	44602	53945	NM_016917	Slc40a1	-0.106980250277457	0.428341033524361
1087	Interval_1087	chr1	45891050	45892550	+	33794	53945	NM_016917	Slc40a1	0.123589370378316	0.732004900645762
1088	Interval_1088	chr1	45893450	45894950	+	31394	53945	NM_016917	Slc40a1	1.14289477799567	0.00995892189500954
1089	Interval_1089	chr1	45900979	45902479	+	23865	53945	NM_016917	Slc40a1	-0.545597857512407	0.0124348396899568
1090	Interval_1090	chr1	45906910	45908410	+	17934	53945	NM_016917	Slc40a1	-0.262251906730079	0.212849504628158
1091	Interval_1091	chr1	45924671	45926171	+	173	53945	NM_016917	Slc40a1	-0.145627040563744	0.35244121856553
1092	Interval_1092	chr1	45930314	45931814	+	-5470	53945	NM_016917	Slc40a1	-0.198680758653079	0.459617458054618
1093	Interval_1093	chr1	45947278	45948778	+	-22434	53945	NM_016917	Slc40a1	-0.276582020116959	0.14780332152989
1094	Interval_1094	chr1	46021455	46022955	+	8232	212225	NM_172504	Stk-ps2	-0.00705810446013302	0.983300825881897
1095	Interval_1095	chr1	46821293	46822793	+	31575	227059	NM_172653	Slc39a10	0.689730997706045	6.68766286047528e-06
1096	Interval_1096	chr1	46831214	46832714	+	21654	227059	NM_172653	Slc39a10	-0.343554827318218	0.0725768023839686
1097	Interval_1097	chr1	46849080	46850580	+	3788	227059	NM_172653	Slc39a10	-0.185575795093732	0.233158775741069
1098	Interval_1098	chr1	46852193	46853693	+	675	227059	NM_172653	Slc39a10	-0.193065966117981	0.146156814901113
1099	Interval_1099	chr1	46859207	46860707	+	-6339	227059	NM_172653	Slc39a10	-0.535096522678778	9.34526525478907e-05
1100	Interval_1100	chr1	46863247	46864747	+	-10379	227059	NM_172653	Slc39a10	-0.493109637369435	0.00081308153117426
1101	Interval_1101	chr1	46872852	46874352	+	-19984	227059	NM_172653	Slc39a10	-0.346159447477251	0.00700437212581167
1102	Interval_1102	chr1	46886218	46887718	+	-33350	227059	NM_172653	Slc39a10	-0.00191956378195628	0.994787791819846
1103	Interval_1103	chr1	46889671	46891171	+	35355	227059	NM_172653	Slc39a10	0.996806208484902	0.000263637943397727
1104	Interval_1104	chr1	46891477	46892977	+	33549	227059	NM_172653	Slc39a10	-0.339052794985355	0.120763976440015
1105	Interval_1105	chr1	46893956	46895456	+	31070	227059	NM_172653	Slc39a10	-0.503714375313146	0.000335545449903537
1106	Interval_1106	chr1	46900623	46902123	+	24403	227059	NM_172653	Slc39a10	-0.286435344228268	0.335604600199178
1107	Interval_1107	chr1	46904905	46906405	+	20121	227059	NM_172653	Slc39a10	-0.238816324500799	0.0502686706512319
1108	Interval_1108	chr1	46907636	46909136	+	17390	227059	NM_172653	Slc39a10	-0.412996911975534	0.0331828896712089
1109	Interval_1109	chr1	46913427	46914927	+	11599	227059	NM_172653	Slc39a10	-0.46608945056781	0.0300698708688771
1110	Interval_1110	chr1	46920854	46922354	+	4172	227059	NM_172653	Slc39a10	-0.277827431051939	0.053328190352414
1111	Interval_1111	chr1	46926692	46928192	+	-1666	227059	NM_172653	Slc39a10	-0.135698107177838	0.477987508188895
1112	Interval_1112	chr1	46937163	46938663	+	-12137	227059	NM_172653	Slc39a10	-0.110246136118105	0.766440173424072
1113	Interval_1113	chr1	46938381	46939881	+	-13355	227059	NM_172653	Slc39a10	-0.231375060953296	0.532454916750119
1114	Interval_1114	chr1	46963217	46964717	+	-38191	227059	NM_172653	Slc39a10	0.140171216270121	0.679166330996761
1115	Interval_1115	chr1	46969697	46971197	+	-44671	227059	NM_172653	Slc39a10	0.0757114410842371	0.743848693778278
1116	Interval_1116	chr1	49130024	49131524	+	-113842	442837	NM_001002792	C230029F24Rik	2.6942520801879	1.78033306735621e-06
1117	Interval_1117	chr1	50926421	50927921	+	-352	56363	NM_019790	Tmeff2	0.161065183776612	0.532617316847864
1118	Interval_1118	chr1	50961704	50963204	+	34931	56363	NM_019790	Tmeff2	0.611557552917056	0.00213521027409322
1119	Interval_1119	chr1	51333029	51334529	+	0	442821	NR_045151	9330175M20Rik	0.211386322149464	0.25173437713817
1120	Interval_1120	chr1	51448432	51449932	+	29217	109019	NM_028696	Nabp1	0.471250222981543	0.0361084166697543
1121	Interval_1121	chr1	51450060	51451560	+	27589	109019	NM_028696	Nabp1	0.478309287453446	0.0223791041108864
1122	Interval_1122	chr1	51458452	51459952	+	19197	109019	NM_028696	Nabp1	-0.00899948856075862	0.976254510566412
1123	Interval_1123	chr1	51461866	51463366	+	15783	109019	NM_028696	Nabp1	0.828539211431298	0.00192377905076585
1124	Interval_1124	chr1	51466125	51467625	+	11524	109019	NM_028696	Nabp1	-0.123725444322927	0.510683210738957
1125	Interval_1125	chr1	51475976	51477476	+	1673	109019	NM_028696	Nabp1	0.0516288958371203	0.802225383467387
1126	Interval_1126	chr1	51477482	51478982	+	167	109019	NM_028696	Nabp1	-0.0742059748158181	0.651015224534587
1127	Interval_1127	chr1	51479693	51481193	+	-2044	109019	NM_028696	Nabp1	-0.255917200888354	0.0517676385610601
1128	Interval_1128	chr1	51493111	51494611	+	-15462	109019	NM_028696	Nabp1	0.480860774927428	0.000332109283631813
1129	Interval_1129	chr1	51497251	51498751	+	-19602	109019	NM_028696	Nabp1	-0.238413310662666	0.263922556360666
1130	Interval_1130	chr1	51499216	51500716	+	-21567	109019	NM_028696	Nabp1	-0.259742043257452	0.217828970609293
1131	Interval_1131	chr1	51500366	51501866	+	-22717	109019	NM_028696	Nabp1	-0.0280069717443168	0.935630734485463
1132	Interval_1132	chr1	51504963	51506463	+	-27314	109019	NM_028696	Nabp1	-0.208494960666841	0.460025418068684
1133	Interval_1133	chr1	51508244	51509744	+	-30595	109019	NM_028696	Nabp1	0.0305148192727638	0.854205528231538
1134	Interval_1134	chr1	51513452	51514952	+	-35803	109019	NM_028696	Nabp1	0.771698085282671	1.67521621642984e-10
1135	Interval_1135	chr1	51518841	51520341	+	-41192	109019	NM_028696	Nabp1	0.447110630691912	8.55925725360065e-05
1136	Interval_1136	chr1	51524673	51526173	+	-47024	109019	NM_028696	Nabp1	-0.202139038703941	0.152096532763168
1137	Interval_1137	chr1	51528977	51530477	+	-51328	109019	NM_028696	Nabp1	-0.355603119420428	0.00250064940870382
1138	Interval_1138	chr1	51537071	51538571	+	58897	100045066	NR_151621	Gm17767	-0.385415217392109	0.23589573527357
1139	Interval_1139	chr1	51538809	51540309	+	57159	100045066	NR_151621	Gm17767	-0.189141508260457	0.182944300740021
1140	Interval_1140	chr1	51553014	51554514	+	42954	100045066	NR_151621	Gm17767	-0.210629440182056	0.635342074548369
1141	Interval_1141	chr1	51555686	51557186	+	40282	100045066	NR_151621	Gm17767	-0.248614122670888	0.323967299072377
1142	Interval_1142	chr1	51576976	51578476	+	18992	100045066	NR_151621	Gm17767	-0.663061746574038	0.000195601219393401
1143	Interval_1143	chr1	51579279	51580779	+	16689	100045066	NR_151621	Gm17767	-0.224700505482534	0.171592223440657
1144	Interval_1144	chr1	51584282	51585782	+	11686	100045066	NR_151621	Gm17767	-0.283065349283017	0.0376911948264843
1145	Interval_1145	chr1	51593373	51594873	+	2595	100045066	NR_151621	Gm17767	-0.216141360723428	0.12969860841265
1146	Interval_1146	chr1	51596195	51597695	+	-227	100045066	NR_151621	Gm17767	-0.112185226319474	0.466374093192166
1147	Interval_1147	chr1	51599711	51601211	+	-3743	100045066	NR_151621	Gm17767	0.127873443093766	0.585353008077896
1148	Interval_1148	chr1	51614470	51615970	+	-18502	100045066	NR_151621	Gm17767	0.0817587848989934	0.714847428639445
1149	Interval_1149	chr1	51623790	51625290	+	-27822	100045066	NR_151621	Gm17767	0.304826820971373	0.41967863625673
1150	Interval_1150	chr1	51625438	51626938	+	-29470	100045066	NR_151621	Gm17767	0.00565093816470837	0.988164164502902
1151	Interval_1151	chr1	51643208	51644708	+	-47240	100045066	NR_151621	Gm17767	-0.0676878002157179	0.775222800262247
1152	Interval_1152	chr1	51656361	51657861	+	-60393	100045066	NR_151621	Gm17767	0.0904976761972603	0.818217071757461
1153	Interval_1153	chr1	51666633	51668133	+	-70665	100045066	NR_151621	Gm17767	-0.0879896796004882	0.763963143818106
1154	Interval_1154	chr1	51668458	51669958	+	-72490	100045066	NR_151621	Gm17767	0.155292358871597	0.437611793625649
1155	Interval_1155	chr1	51670438	51671938	+	-74470	100045066	NR_151621	Gm17767	-0.031083687833976	0.945540522114221
1156	Interval_1156	chr1	51698640	51700140	+	-102672	100045066	NR_151621	Gm17767	-0.420453564108491	0.100047199930343
1157	Interval_1157	chr1	51726693	51728193	+	-130725	100045066	NR_151621	Gm17767	-0.531656902415316	0.144569583120392
1158	Interval_1158	chr1	51733765	51735265	+	-137797	100045066	NR_151621	Gm17767	-0.541695662902769	9.63262780995982e-07
1159	Interval_1159	chr1	51746772	51748272	+	-150804	100045066	NR_151621	Gm17767	-0.668872198649635	1.00973128325515e-07
1160	Interval_1160	chr1	51760691	51762191	+	154537	17912	NM_010863	Myo1b	-0.637560610040125	0.00807230063680687
1161	Interval_1161	chr1	51766696	51768196	+	148532	17912	NM_010863	Myo1b	-0.629956075717439	7.19316147048297e-06
1162	Interval_1162	chr1	51785155	51786655	+	130073	17912	NM_010863	Myo1b	-0.730962096076962	0.00188139742992888
1163	Interval_1163	chr1	51788535	51790035	+	126693	17912	NM_010863	Myo1b	-0.29542700235224	0.00923742017903667
1164	Interval_1164	chr1	51804499	51805999	+	110729	17912	NM_010863	Myo1b	-0.525632502461146	0.00130630479746657
1165	Interval_1165	chr1	51807597	51809097	+	107631	17912	NM_010863	Myo1b	-0.383272438606829	0.0993282565998814
1166	Interval_1166	chr1	51814821	51816321	+	100407	17912	NM_010863	Myo1b	-0.0592614034244438	0.904689889094354
1167	Interval_1167	chr1	51819731	51821231	+	95497	17912	NM_010863	Myo1b	0.138231573149811	0.672159494814571
1168	Interval_1168	chr1	51836891	51838391	+	78337	17912	NM_010863	Myo1b	-0.538506848462393	0.0093746143569011
1169	Interval_1169	chr1	51841130	51842630	+	74098	17912	NM_010863	Myo1b	-0.818036930567698	1.60578304390563e-05
1170	Interval_1170	chr1	51842676	51844176	+	72552	17912	NM_010863	Myo1b	-0.421658974635851	0.191692875502746
1171	Interval_1171	chr1	51848669	51850169	+	66559	17912	NM_010863	Myo1b	-0.499266406706044	0.114000065994884
1172	Interval_1172	chr1	51875001	51876501	+	40227	17912	NM_010863	Myo1b	-1.09718492965621	6.99183576430468e-05
1173	Interval_1173	chr1	51906700	51908200	+	8528	17912	NM_010863	Myo1b	-0.404285495274463	0.000701872601823784
1174	Interval_1174	chr1	51914754	51916254	+	474	17912	NM_010863	Myo1b	-0.353739006524243	0.0189026946836845
1175	Interval_1175	chr1	51916934	51918434	+	-1706	17912	NM_010863	Myo1b	-0.22676288626861	0.294526675174767
1176	Interval_1176	chr1	51929738	51931238	+	-14510	17912	NM_010863	Myo1b	-0.202264396809458	0.0511811326612252
1177	Interval_1177	chr1	51933754	51935254	+	-18526	17912	NM_010863	Myo1b	-0.0577540197153713	0.716615517231895
1178	Interval_1178	chr1	51944010	51945510	+	-28782	17912	NM_010863	Myo1b	-0.0954027820059385	0.722473079595012
1179	Interval_1179	chr1	51963870	51965370	+	-22528	20849	NM_011487	Stat4	0.365351858005422	0.177293860191826
1180	Interval_1180	chr1	51969342	51970842	+	-17056	20849	NM_011487	Stat4	0.15283923608827	0.728638259398384
1181	Interval_1181	chr1	51997716	51999216	+	-9774	20849	NM_011487	Stat4	-0.0269764768694416	0.92895559177337
1182	Interval_1182	chr1	52003150	52004650	+	-4340	20849	NM_011487	Stat4	0.104038826311146	0.609182012588878
1183	Interval_1183	chr1	52007538	52009038	+	48	20849	NM_011487	Stat4	-0.0875843102219983	0.63249639613271
1184	Interval_1184	chr1	52011068	52012568	+	3578	20849	NM_011487	Stat4	-0.311276631136201	0.00402495481747361
1185	Interval_1185	chr1	52013733	52015233	+	6243	20849	NM_011487	Stat4	1.24633255779297	3.53917958622742e-06
1186	Interval_1186	chr1	52021252	52022752	+	13762	20849	NM_011487	Stat4	-0.244746048773487	0.111475324033955
1187	Interval_1187	chr1	52054921	52056421	+	47431	20849	NM_011487	Stat4	-0.0194731594021781	0.96705935965093
1188	Interval_1188	chr1	52057325	52058825	+	49835	20849	NM_011487	Stat4	-0.0113700952709363	0.978833738382891
1189	Interval_1189	chr1	52085346	52086846	+	-33342	20846	NM_009283	Stat1	0.301368167864871	0.334557723949997
1190	Interval_1190	chr1	52097954	52099454	+	-20734	20846	NM_009283	Stat1	0.298682243691185	0.111003944371447
1191	Interval_1191	chr1	52099663	52101163	+	-19025	20846	NM_009283	Stat1	1.55803270016891	3.33850734616144e-12
1192	Interval_1192	chr1	52111481	52112981	+	-7207	20846	NM_009283	Stat1	0.516192895935641	6.29924364782004e-05
1193	Interval_1193	chr1	52112878	52114378	+	-5810	20846	NM_009283	Stat1	0.0404592193740055	0.710422580983402
1194	Interval_1194	chr1	52118777	52120277	+	89	20846	NM_009283	Stat1	0.389181794618939	1.35982256141974e-05
1195	Interval_1195	chr1	52123896	52125396	+	5024	20846	NM_009283	Stat1	0.779300329996285	0.000304093995979266
1196	Interval_1196	chr1	52126073	52127573	+	7201	20846	NM_009283	Stat1	1.40537629332687	6.12488064530312e-11
1197	Interval_1197	chr1	52128961	52130461	+	10089	20846	NM_009283	Stat1	1.8518998262523	9.5627480517397e-27
1198	Interval_1198	chr1	52140798	52142298	+	21926	20846	NM_009283	Stat1	0.543000176191838	0.000150282918401157
1199	Interval_1199	chr1	52145559	52147059	+	26687	20846	NM_009283	Stat1	0.992468854665937	1.42309016467067e-08
1200	Interval_1200	chr1	52157553	52159053	+	38681	20846	NM_009283	Stat1	0.813678531642625	7.0457852907882e-15
1201	Interval_1201	chr1	52165757	52167257	+	46885	20846	NM_009283	Stat1	0.781266098587374	1.68971787093578e-09
1202	Interval_1202	chr1	52169541	52171041	+	50669	20846	NM_009283	Stat1	1.21081589670573	1.42065953625296e-32
1203	Interval_1203	chr1	52173484	52174984	+	54612	20846	NM_009283	Stat1	1.67301558132371	9.40025188251505e-22
1204	Interval_1204	chr1	52176294	52177794	+	56188	14660	NM_001081081	Gls	1.63709031360853	1.22755564535932e-24
1205	Interval_1205	chr1	52189978	52191478	+	42504	14660	NM_001081081	Gls	0.75897092414658	0.0116298338378879
1206	Interval_1206	chr1	52191011	52192511	+	41471	14660	NM_001081081	Gls	0.583984034761061	0.0159745091760172
1207	Interval_1207	chr1	52196321	52197821	+	36161	14660	NM_001081081	Gls	0.135515774738617	0.723305845296533
1208	Interval_1208	chr1	52204777	52206277	+	27705	14660	NM_001081081	Gls	0.355809651688612	0.395668249713368
1209	Interval_1209	chr1	52208562	52210062	+	23920	14660	NM_001081081	Gls	0.520521674937493	0.0544211453068213
1210	Interval_1210	chr1	52210471	52211971	+	22011	14660	NM_001081081	Gls	0.573009201169649	0.0843414238131964
1211	Interval_1211	chr1	52220399	52221899	+	12083	14660	NM_001081081	Gls	1.10064509939023	6.58713481489552e-06
1212	Interval_1212	chr1	52225292	52226792	+	7190	14660	NM_001081081	Gls	0.190528991906702	0.189472746311005
1213	Interval_1213	chr1	52230964	52232464	+	1518	14660	NM_001081081	Gls	0.430400682327676	6.29597871761515e-05
1214	Interval_1214	chr1	52232274	52233774	+	208	14660	NM_001081081	Gls	-0.0890440995495295	0.597326061081611
1215	Interval_1215	chr1	52266845	52268345	+	-34363	14660	NM_001081081	Gls	0.303436305696534	0.211644270691424
1216	Interval_1216	chr1	52273368	52274868	+	-40886	14660	NM_001081081	Gls	0.247014960746346	0.31799386171497
1217	Interval_1217	chr1	52293764	52295264	+	-61282	14660	NM_001081081	Gls	-0.0335001450996003	0.920060438050667
1218	Interval_1218	chr1	52297612	52299112	+	-65130	14660	NM_001081081	Gls	0.344472989235658	0.082042682660035
1219	Interval_1219	chr1	52300503	52302003	+	-68021	14660	NM_001081081	Gls	0.0586953225498027	0.854244960590259
1220	Interval_1220	chr1	52302023	52303523	+	-69541	14660	NM_001081081	Gls	0.139790110452081	0.533922116698387
1221	Interval_1221	chr1	52306107	52307607	+	-73625	14660	NM_001081081	Gls	-0.345548988995645	0.192038505741752
1222	Interval_1222	chr1	52330652	52332152	+	-98170	14660	NM_001081081	Gls	-0.108056468432324	0.537034002136139
1223	Interval_1223	chr1	52341273	52342773	+	-108791	14660	NM_001081081	Gls	-0.216433765779487	0.366870154361414
1224	Interval_1224	chr1	52365424	52366924	+	-132942	14660	NM_001081081	Gls	0.806826559789585	9.88232204245259e-14
1225	Interval_1225	chr1	52388162	52389662	+	111536	17936	NM_008667	Nab1	0.147764828761903	0.73187857338482
1226	Interval_1226	chr1	52389493	52390993	+	110205	17936	NM_008667	Nab1	0.538826432316791	0.0857516419493693
1227	Interval_1227	chr1	52396712	52398212	+	102986	17936	NM_008667	Nab1	1.97515536690556	5.74335338242385e-14
1228	Interval_1228	chr1	52453520	52455020	+	46178	17936	NM_008667	Nab1	0.286541911341075	0.225404798601336
1229	Interval_1229	chr1	52470078	52471578	+	29620	17936	NM_008667	Nab1	0.137171750412534	0.47402634157923
1230	Interval_1230	chr1	52494205	52495705	+	5493	17936	NM_008667	Nab1	1.35097467104525	3.5368458421716e-19
1231	Interval_1231	chr1	52498511	52500011	+	1187	17936	NM_008667	Nab1	0.238592991906056	0.0859113643907266
1232	Interval_1232	chr1	52500408	52501908	+	-710	17936	NM_008667	Nab1	0.170490093515967	0.186518236548422
1233	Interval_1233	chr1	52510937	52512437	+	-11239	17936	NM_008667	Nab1	0.172619134963234	0.556982359031795
1234	Interval_1234	chr1	52513740	52515240	+	-14042	17936	NM_008667	Nab1	0.179124602580353	0.399611705375095
1235	Interval_1235	chr1	52577676	52579176	+	1866	102634661	NR_151614	Gm28178	-0.220898473895397	0.123708369533214
1236	Interval_1236	chr1	52579406	52580906	+	136	102634661	NR_151614	Gm28178	0.0960432106636588	0.777513905143421
1237	Interval_1237	chr1	52594640	52596140	+	-15098	102634661	NR_151614	Gm28178	-0.136862189166309	0.661486393109866
1238	Interval_1238	chr1	52600544	52602044	+	-21002	102634661	NR_151614	Gm28178	-0.257477403749162	0.307228846615317
1239	Interval_1239	chr1	52629915	52631415	+	-40	227094	NM_172654	Nemp2	-0.123653601007658	0.261037107980082
1240	Interval_1240	chr1	52647043	52648543	+	17088	227094	NM_172654	Nemp2	-0.0537514035370755	0.708400285870193
1241	Interval_1241	chr1	52652427	52653927	+	22472	227094	NM_172654	Nemp2	0.14966339898147	0.306438895407924
1242	Interval_1242	chr1	52654325	52655825	+	24370	227094	NM_172654	Nemp2	-0.488392220114484	0.000268564791618788
1243	Interval_1243	chr1	52675371	52676871	+	45416	227094	NM_172654	Nemp2	-0.5453997758461	0.000748511355458197
1244	Interval_1244	chr1	52680768	52682268	+	45800	98682	NM_133829	Mfsd6	0.154085276602136	0.680407800878072
1245	Interval_1245	chr1	52702291	52703791	+	24277	98682	NM_133829	Mfsd6	-0.0586937878563184	0.664531396850838
1246	Interval_1246	chr1	52707936	52709436	+	18632	98682	NM_133829	Mfsd6	-0.0996260191060155	0.780473996924883
1247	Interval_1247	chr1	52709061	52710561	+	17507	98682	NM_133829	Mfsd6	-0.147051379047796	0.570480319603257
1248	Interval_1248	chr1	52712235	52713735	+	14333	98682	NM_133829	Mfsd6	-0.136183773881924	0.729074064745948
1249	Interval_1249	chr1	52714608	52716108	+	11960	98682	NM_133829	Mfsd6	-0.335152243486818	0.238981858781795
1250	Interval_1250	chr1	52721779	52723279	+	4789	98682	NM_133829	Mfsd6	-0.100163692895562	0.427909034665451
1251	Interval_1251	chr1	52726044	52727544	+	524	98682	NM_133829	Mfsd6	-0.236643468343007	0.0521656892113043
1252	Interval_1252	chr1	52728233	52729733	+	-1625	98682	NM_133829	Mfsd6	-0.261053266375208	0.278325912428815
1253	Interval_1253	chr1	52733464	52734964	+	-6856	98682	NM_133829	Mfsd6	-0.35177403255297	0.00220201304286467
1254	Interval_1254	chr1	52747347	52748847	+	-20739	98682	NM_133829	Mfsd6	0.0547904817658365	0.77397429561958
1255	Interval_1255	chr1	52752703	52754203	+	-26095	98682	NM_133829	Mfsd6	-0.556763518307155	9.4470442351573e-05
1256	Interval_1256	chr1	52764048	52765548	+	-37440	98682	NM_133829	Mfsd6	0.306067729989485	0.00200257606767659
1257	Interval_1257	chr1	52792838	52794338	+	24100	16329	NM_008384	Inpp1	0.203527482178177	0.346513034739696
1258	Interval_1258	chr1	52800133	52801633	+	16805	16329	NM_008384	Inpp1	0.347008555005075	7.09408337256618e-06
1259	Interval_1259	chr1	52816233	52817733	+	705	16329	NM_008384	Inpp1	-0.138213184687467	0.288225168178761
1260	Interval_1260	chr1	52826398	52827898	+	-9460	16329	NM_008384	Inpp1	-0.289447369562642	0.411067333023534
1261	Interval_1261	chr1	52844134	52845634	+	-154	227095	NM_146108	Hibch	-0.0423821018568076	0.708004053554524
1262	Interval_1262	chr1	52846703	52848203	+	2415	227095	NM_146108	Hibch	0.539631752880294	0.00135288669606232
1263	Interval_1263	chr1	52852979	52854479	+	8691	227095	NM_146108	Hibch	0.0627272155358741	0.818842280355214
1264	Interval_1264	chr1	52855285	52856785	+	10997	227095	NM_146108	Hibch	0.039819837580959	0.894814493130935
1265	Interval_1265	chr1	52857374	52858874	+	13086	227095	NM_146108	Hibch	-0.260542437286787	0.293982821766537
1266	Interval_1266	chr1	52909050	52910550	+	38180	67080	NM_144953	1700019D03Rik	-0.075194919245019	0.739029473232288
1267	Interval_1267	chr1	52951118	52952618	+	972	67080	NM_144953	1700019D03Rik	0.543869925169776	1.02823436613959e-07
1268	Interval_1268	chr1	52954344	52955844	+	-1480	67080	NM_144953	1700019D03Rik	0.379708563187467	0.111942321274787
1269	Interval_1269	chr1	52959353	52960853	+	3128	67080	NM_144953	1700019D03Rik	-0.476410385933995	0.023523210052315
1270	Interval_1270	chr1	52962464	52963964	+	17	67080	NM_144953	1700019D03Rik	-0.0867882153217112	0.755656553920879
1271	Interval_1271	chr1	53052338	53053838	+	-8552	17700	NM_010834	Mstn	0.0990088551080214	0.809106075007753
1272	Interval_1272	chr1	53203857	53205357	+	-16990	69397	NM_027070	1700019A02Rik	0.615526067955845	0.0119178213884731
1273	Interval_1273	chr1	53264139	53265639	+	32139	227099	NM_153556	Pms1	-0.0653943180271559	0.748183194829847
1274	Interval_1274	chr1	53295902	53297402	+	376	227099	NM_153556	Pms1	-0.0654864555393035	0.660375138847192
1275	Interval_1275	chr1	53312558	53314058	+	-316	72085	NM_028091	Osgepl1	-0.0417210363771975	0.759400079648658
1276	Interval_1276	chr1	53351329	53352829	+	673	70396	NM_133728	Asnsd1	-0.0567926319325799	0.661880165988001
1277	Interval_1277	chr1	53705843	53707343	+	191	627872	NM_001252070	Dnah7a	-0.123907483437142	0.680207655881542
1278	Interval_1278	chr1	53714839	53716339	+	-8805	627872	NM_001252070	Dnah7a	-0.0853220155398453	0.753443342236436
1279	Interval_1279	chr1	53741430	53742930	+	-35396	627872	NM_001252070	Dnah7a	-0.200824194707598	0.238988100829606
1280	Interval_1280	chr1	53754247	53755747	+	30218	98267	NM_133810	Stk17b	-1.31350753650228	0.0020825465196347
1281	Interval_1281	chr1	53756867	53758367	+	27598	98267	NM_133810	Stk17b	-0.514096593367259	0.0464683642126778
1282	Interval_1282	chr1	53761027	53762527	+	23438	98267	NM_133810	Stk17b	-0.243825935885648	0.298793127397617
1283	Interval_1283	chr1	53764147	53765647	+	20318	98267	NM_133810	Stk17b	-0.394762993437035	0.104582970934807
1284	Interval_1284	chr1	53773220	53774720	+	11245	98267	NM_133810	Stk17b	-0.251242520120303	0.0150261277703009
1285	Interval_1285	chr1	53783267	53784767	+	1198	98267	NM_133810	Stk17b	-0.255777788548811	0.0409310521512545
1286	Interval_1286	chr1	53790606	53792106	+	-6141	98267	NM_133810	Stk17b	-0.335972369094956	0.069580391692551
1287	Interval_1287	chr1	53815391	53816891	+	-30926	98267	NM_133810	Stk17b	-0.0536688033048376	0.8251308378569
1288	Interval_1288	chr1	53817204	53818704	+	-31470	102465783	NR_106149	Mir7681	-0.294895277023805	0.0500409895250887
1289	Interval_1289	chr1	53818968	53820468	+	-29706	102465783	NR_106149	Mir7681	0.657547160210535	0.000545602291520633
1290	Interval_1290	chr1	53823479	53824979	+	-25195	102465783	NR_106149	Mir7681	-0.283246787736613	0.00462508160654658
1291	Interval_1291	chr1	53829503	53831003	+	-19171	102465783	NR_106149	Mir7681	-0.329198861250091	0.355303851972649
1292	Interval_1292	chr1	53832284	53833784	+	-16390	102465783	NR_106149	Mir7681	0.0556070906268502	0.905377421208033
1293	Interval_1293	chr1	53837517	53839017	+	-11157	102465783	NR_106149	Mir7681	0.293677695618441	0.0135918880039277
1294	Interval_1294	chr1	53844245	53845745	+	-4429	102465783	NR_106149	Mir7681	0.088432908077878	0.67672899274001
1295	Interval_1295	chr1	53845152	53846652	+	-3522	102465783	NR_106149	Mir7681	-0.562879591547523	0.0158224387621934
1296	Interval_1296	chr1	53847582	53849082	+	-1092	102465783	NR_106149	Mir7681	-0.189347936116667	0.275872602813439
1297	Interval_1297	chr1	53850341	53851841	+	1667	102465783	NR_106149	Mir7681	-0.375014715298114	0.00107716286636907
1298	Interval_1298	chr1	53855317	53856817	+	6643	102465783	NR_106149	Mir7681	-0.529289307830624	2.50637983421139e-05
1299	Interval_1299	chr1	53858386	53859886	+	9712	102465783	NR_106149	Mir7681	-0.142538160801916	0.558890438312184
1300	Interval_1300	chr1	53869880	53871380	+	21206	102465783	NR_106149	Mir7681	-0.0678476240625257	0.860872389584327
1301	Interval_1301	chr1	53872908	53874408	+	24234	102465783	NR_106149	Mir7681	1.01196168638593	1.1830887514085e-06
1302	Interval_1302	chr1	53875224	53876724	+	26550	102465783	NR_106149	Mir7681	-0.342290044553283	0.0378126541635612
1303	Interval_1303	chr1	53880918	53882418	+	32244	102465783	NR_106149	Mir7681	-0.637992215221579	0.026445461837281
1304	Interval_1304	chr1	53881995	53883495	+	33321	102465783	NR_106149	Mir7681	-0.334200960046241	0.0322446652003647
1305	Interval_1305	chr1	53889217	53890717	+	40543	102465783	NR_106149	Mir7681	-0.589736134714624	0.000501402886239643
1306	Interval_1306	chr1	53908388	53909888	+	59714	102465783	NR_106149	Mir7681	0.0559079900392714	0.821471051408576
1307	Interval_1307	chr1	53923790	53925290	+	75116	102465783	NR_106149	Mir7681	-0.495052808992719	0.0678332009990806
1308	Interval_1308	chr1	53926807	53928307	+	78133	102465783	NR_106149	Mir7681	-0.275233932599799	0.32127129163804
1309	Interval_1309	chr1	53930622	53932122	+	81948	102465783	NR_106149	Mir7681	0.0237831345450276	0.924508712897178
1310	Interval_1310	chr1	53939174	53940674	+	90500	102465783	NR_106149	Mir7681	-0.338154520145153	0.0165552412057339
1311	Interval_1311	chr1	53944962	53946462	+	96288	102465783	NR_106149	Mir7681	-0.663635456048104	4.85499887797499e-07
1312	Interval_1312	chr1	53951822	53953322	+	103148	102465783	NR_106149	Mir7681	-0.242326613780813	0.378810794043268
1313	Interval_1313	chr1	53974163	53975663	+	125489	102465783	NR_106149	Mir7681	-0.852751509167878	2.41482679807248e-09
1314	Interval_1314	chr1	53977208	53978708	+	128534	102465783	NR_106149	Mir7681	-0.696724982954287	0.0117653993640985
1315	Interval_1315	chr1	53979329	53980829	+	130655	102465783	NR_106149	Mir7681	-0.691306476606402	0.000761237380586948
1316	Interval_1316	chr1	53992973	53994473	+	144299	102465783	NR_106149	Mir7681	-0.526858405575824	0.0600921663997972
1317	Interval_1317	chr1	54005062	54006562	+	156388	102465783	NR_106149	Mir7681	-0.482756301636016	0.000586470581249451
1318	Interval_1318	chr1	54016958	54018458	+	168284	102465783	NR_106149	Mir7681	0.00016721593844319	0.999649116715067
1319	Interval_1319	chr1	54032042	54033542	+	162242	329152	NM_172655	Hecw2	-0.706041232419283	0.000698687964953988
1320	Interval_1320	chr1	54038224	54039724	+	156060	329152	NM_172655	Hecw2	-0.229716900695673	0.485086304298185
1321	Interval_1321	chr1	54059816	54061316	+	134468	329152	NM_172655	Hecw2	0.415187387631895	0.224388288747636
1322	Interval_1322	chr1	54067352	54068852	+	126932	329152	NM_172655	Hecw2	-0.229259396626928	0.685173360294785
1323	Interval_1323	chr1	54128302	54129802	+	65982	329152	NM_172655	Hecw2	-0.00820761890425429	0.981258813372858
1324	Interval_1324	chr1	54193612	54195112	+	672	329152	NM_172655	Hecw2	-0.0645010627208086	0.795608530965593
1325	Interval_1325	chr1	54249712	54251212	+	-221	78016	NM_030025	Ccdc150	0.00211952842915658	0.99094206160034
1326	Interval_1326	chr1	54380401	54381901	+	57875	98488	NM_001033194	Gtf3c3	0.53713018615577	0.0269189626434182
1327	Interval_1327	chr1	54385144	54386644	+	53132	98488	NM_001033194	Gtf3c3	1.78368582416067	1.92375620475303e-13
1328	Interval_1328	chr1	54404261	54405761	+	34015	98488	NM_001033194	Gtf3c3	0.862471348075786	0.000754722398130027
1329	Interval_1329	chr1	54437902	54439402	+	374	98488	NM_001033194	Gtf3c3	-0.0574817326436805	0.747801173576938
1330	Interval_1330	chr1	54442996	54444496	+	-4720	98488	NM_001033194	Gtf3c3	-0.175615643169124	0.454967603199543
1331	Interval_1331	chr1	54447885	54449385	+	-9609	98488	NM_001033194	Gtf3c3	0.888704310678526	2.48554647881039e-10
1332	Interval_1332	chr1	54466860	54468360	+	-28584	98488	NM_001033194	Gtf3c3	-0.696904418312964	0.087476651658178
1333	Interval_1333	chr1	54473821	54475321	+	-35545	98488	NM_001033194	Gtf3c3	-0.186823098142083	0.615880499853861
1334	Interval_1334	chr1	54491552	54493052	+	-53276	98488	NM_001033194	Gtf3c3	0.578336675403229	0.0046054243233323
1335	Interval_1335	chr1	54499815	54501315	+	57119	241062	NM_175508	Pgap1	-0.329583051645901	0.219542254967202
1336	Interval_1336	chr1	54513059	54514559	+	43875	241062	NM_175508	Pgap1	-0.19219666640214	0.63899880133473
1337	Interval_1337	chr1	54523002	54524502	+	33932	241062	NM_175508	Pgap1	-0.223594864579008	0.195301363923437
1338	Interval_1338	chr1	54547943	54549443	+	8991	241062	NM_175508	Pgap1	0.0724058962319785	0.867792772303893
1339	Interval_1339	chr1	54556609	54558109	+	325	241062	NM_175508	Pgap1	-0.171059424812567	0.172783336934554
1340	Interval_1340	chr1	54562903	54564403	+	-5969	241062	NM_175508	Pgap1	-0.125728384874615	0.320929482657826
1341	Interval_1341	chr1	54568367	54569867	+	-11433	241062	NM_175508	Pgap1	-0.539373658485508	3.53215651308384e-05
1342	Interval_1342	chr1	54584973	54586473	+	-28039	241062	NM_175508	Pgap1	0.50551955279976	5.02580114080387e-08
1343	Interval_1343	chr1	54600034	54601534	+	-43100	241062	NM_175508	Pgap1	-0.562043981058594	0.00621261428673827
1344	Interval_1344	chr1	54603274	54604774	+	-46340	241062	NM_175508	Pgap1	-0.152633710257953	0.609353088808181
1345	Interval_1345	chr1	54636345	54637845	+	-79411	241062	NM_175508	Pgap1	-0.383221306754888	0.339403799029138
1346	Interval_1346	chr1	54646649	54648149	+	-89715	241062	NM_175508	Pgap1	-0.238395300688516	0.0559343543231708
1347	Interval_1347	chr1	54665174	54666674	+	-108240	241062	NM_175508	Pgap1	0.000541278072331006	0.998442362493661
1348	Interval_1348	chr1	54689861	54691361	+	-132927	241062	NM_175508	Pgap1	-0.215277332018228	0.414378824022015
1349	Interval_1349	chr1	54705806	54707306	+	-148872	241062	NM_175508	Pgap1	-0.561974375278198	0.114459424470538
1350	Interval_1350	chr1	54709871	54711371	+	-152937	241062	NM_175508	Pgap1	-0.493211196180127	0.0230522418700891
1351	Interval_1351	chr1	54712512	54714012	+	-155578	241062	NM_175508	Pgap1	-0.697496791843758	0.0354464278918259
1352	Interval_1352	chr1	54747009	54748509	+	178628	329154	NM_001081433	Ankrd44	-0.664741385187254	3.69179713004121e-10
1353	Interval_1353	chr1	54749090	54750590	+	176547	329154	NM_001081433	Ankrd44	-0.526042184419259	0.0468331475979939
1354	Interval_1354	chr1	54753583	54755083	+	172054	329154	NM_001081433	Ankrd44	-0.244778827329769	0.509971100680654
1355	Interval_1355	chr1	54755006	54756506	+	170631	329154	NM_001081433	Ankrd44	-0.451946539052074	0.192849074931988
1356	Interval_1356	chr1	54765417	54766917	+	160220	329154	NM_001081433	Ankrd44	-0.655375741467575	9.9150415490881e-05
1357	Interval_1357	chr1	54773566	54775066	+	152071	329154	NM_001081433	Ankrd44	-0.451006706959234	0.0959739242061253
1358	Interval_1358	chr1	54794463	54795963	+	131174	329154	NM_001081433	Ankrd44	-0.113344992831242	0.692229833871155
1359	Interval_1359	chr1	54797777	54799277	+	127860	329154	NM_001081433	Ankrd44	-0.386554780180254	0.00140126196843085
1360	Interval_1360	chr1	54806954	54808454	+	118683	329154	NM_001081433	Ankrd44	-0.000843343939616828	0.998785841690562
1361	Interval_1361	chr1	54809428	54810928	+	116209	329154	NM_001081433	Ankrd44	-0.385871737737109	0.0397537406773688
1362	Interval_1362	chr1	54815938	54817438	+	109699	329154	NM_001081433	Ankrd44	-0.364147783529364	0.251036573669685
1363	Interval_1363	chr1	54825413	54826913	+	100224	329154	NM_001081433	Ankrd44	-0.211100611244784	0.539605646710638
1364	Interval_1364	chr1	54828508	54830008	+	97129	329154	NM_001081433	Ankrd44	-0.47587064116522	0.0396458510847434
1365	Interval_1365	chr1	54831907	54833407	+	93730	329154	NM_001081433	Ankrd44	-0.261334294964547	0.167642169440882
1366	Interval_1366	chr1	54836577	54838077	+	89060	329154	NM_001081433	Ankrd44	-0.402009970578774	8.05611354722342e-05
1367	Interval_1367	chr1	54841015	54842515	+	84622	329154	NM_001081433	Ankrd44	-0.397932828508352	0.0047795004352629
1368	Interval_1368	chr1	54843613	54845113	+	82024	329154	NM_001081433	Ankrd44	0.0516300823396581	0.913523831805521
1369	Interval_1369	chr1	54845864	54847364	+	79773	329154	NM_001081433	Ankrd44	-0.343751255726475	0.0324744194916075
1370	Interval_1370	chr1	54859703	54861203	+	65934	329154	NM_001081433	Ankrd44	-0.428578332366283	0.189705622155502
1371	Interval_1371	chr1	54861821	54863321	+	63816	329154	NM_001081433	Ankrd44	-0.363062311738481	0.426485048885559
1372	Interval_1372	chr1	54870123	54871623	+	55514	329154	NM_001081433	Ankrd44	-0.173514948648185	0.349754387563399
1373	Interval_1373	chr1	54876976	54878476	+	48661	329154	NM_001081433	Ankrd44	-0.223056579991466	0.380821730927648
1374	Interval_1374	chr1	54882135	54883635	+	43502	329154	NM_001081433	Ankrd44	-0.285940295194107	0.362120639908203
1375	Interval_1375	chr1	54887690	54889190	+	37947	329154	NM_001081433	Ankrd44	-0.442714693507145	1.18305029314471e-05
1376	Interval_1376	chr1	54896884	54898384	+	28753	329154	NM_001081433	Ankrd44	-0.147283622540526	0.256296910830394
1377	Interval_1377	chr1	54903443	54904943	+	22194	329154	NM_001081433	Ankrd44	-0.0898811814098294	0.828995604558152
1378	Interval_1378	chr1	54909906	54911406	+	15731	329154	NM_001081433	Ankrd44	-0.105403757665324	0.498558704391943
1379	Interval_1379	chr1	54912910	54914410	+	12727	329154	NM_001081433	Ankrd44	-0.0400318518171655	0.808015091129931
1380	Interval_1380	chr1	54919272	54920772	+	6365	329154	NM_001081433	Ankrd44	0.0950096902214837	0.536912279504303
1381	Interval_1381	chr1	54922190	54923690	+	3447	329154	NM_001081433	Ankrd44	-0.24036768673561	0.016727676397237
1382	Interval_1382	chr1	54925135	54926635	+	502	329154	NM_001081433	Ankrd44	-0.20679225073082	0.117457133597838
1383	Interval_1383	chr1	54932661	54934161	+	-7024	329154	NM_001081433	Ankrd44	-0.195822722108839	0.232808412506267
1384	Interval_1384	chr1	54934123	54935623	+	-8486	329154	NM_001081433	Ankrd44	0.366803947862027	0.00823985498868005
1385	Interval_1385	chr1	54943804	54945304	+	-18167	329154	NM_001081433	Ankrd44	-0.234086108906045	0.388837160476942
1386	Interval_1386	chr1	54978628	54980128	+	48100	81898	NM_031179	Sf3b1	-0.0710162022344431	0.728627107100262
1387	Interval_1387	chr1	54981718	54983218	+	45010	81898	NM_031179	Sf3b1	-0.389646516506641	0.104528752590502
1388	Interval_1388	chr1	54982577	54984077	+	44151	81898	NM_031179	Sf3b1	-0.25493854239891	0.398489184956988
1389	Interval_1389	chr1	54991003	54992503	+	35725	81898	NM_031179	Sf3b1	-0.211615213779105	0.572258287550466
1390	Interval_1390	chr1	55007305	55008805	+	19423	81898	NM_031179	Sf3b1	0.214187597101438	0.44278325491398
1391	Interval_1391	chr1	55011647	55013147	+	15081	81898	NM_031179	Sf3b1	0.865625540147867	2.64023192826855e-08
1392	Interval_1392	chr1	55022795	55024295	+	3933	81898	NM_031179	Sf3b1	0.88535047313762	4.47793096697189e-08
1393	Interval_1393	chr1	55025947	55027447	+	781	81898	NM_031179	Sf3b1	0.0942580708582107	0.319476788861716
1394	Interval_1394	chr1	55028003	55029503	+	-1275	81898	NM_031179	Sf3b1	0.0813030145089733	0.464775188622897
1395	Interval_1395	chr1	55043710	55045210	+	-8310	67876	NM_026424	Coq10b	0.711745212222724	2.42075902256556e-06
1396	Interval_1396	chr1	55048247	55049747	+	-3773	67876	NM_026424	Coq10b	1.30022823380357	4.00528668935214e-15
1397	Interval_1397	chr1	55051965	55053465	+	-55	67876	NM_026424	Coq10b	-0.113998279970603	0.447732654184532
1398	Interval_1398	chr1	55057573	55059073	+	5553	67876	NM_026424	Coq10b	0.0597653733221338	0.834733212987823
1399	Interval_1399	chr1	55062613	55064113	+	10593	67876	NM_026424	Coq10b	0.945651001925414	0.00140495455934533
1400	Interval_1400	chr1	55063408	55064908	+	11388	67876	NM_026424	Coq10b	0.741809867464206	0.0197557938152989
1401	Interval_1401	chr1	55074902	55076402	+	12280	15510	NM_010477	Hspd1	-0.763796713354708	2.47879285411468e-06
1402	Interval_1402	chr1	55086810	55088310	+	372	15510	NM_010477	Hspd1	-0.0787972610969268	0.546971868784401
1403	Interval_1403	chr1	55100510	55102010	+	-13017	15510	NM_010477	Hspd1	-0.00815642870402706	0.986039228123133
1404	Interval_1404	chr1	55130417	55131917	+	-78	19070	NM_025283	Mob4	-0.0974648360029467	0.43852294903487
1405	Interval_1405	chr1	55140375	55141875	+	9880	19070	NM_025283	Mob4	0.188124083160764	0.331206434238136
1406	Interval_1406	chr1	55160740	55162240	+	30245	19070	NM_025283	Mob4	-0.0324720562997658	0.889762426996896
1407	Interval_1407	chr1	55163226	55164726	+	32731	19070	NM_025283	Mob4	-0.259376349011362	0.274928799470721
1408	Interval_1408	chr1	55184847	55186347	+	41185	74013	NM_028713	Rftn2	-0.102549400188921	0.806029651729739
1409	Interval_1409	chr1	55192162	55193662	+	33870	74013	NM_028713	Rftn2	-0.231194593856919	0.287691098767986
1410	Interval_1410	chr1	55201314	55202814	+	24718	74013	NM_028713	Rftn2	0.600911985973109	0.113013387442652
1411	Interval_1411	chr1	55209213	55210713	+	16819	74013	NM_028713	Rftn2	-0.309004328811113	0.0193588448633889
1412	Interval_1412	chr1	55214826	55216326	+	11206	74013	NM_028713	Rftn2	-0.266943473604408	0.0266393105345742
1413	Interval_1413	chr1	55226204	55227704	+	-172	74013	NM_028713	Rftn2	-0.0672652623726326	0.690593017838009
1414	Interval_1414	chr1	55237182	55238682	+	755	212679	NM_175439	Mars2	0.0196602176719794	0.88825858076826
1415	Interval_1415	chr1	55245583	55247083	+	9156	212679	NM_175439	Mars2	0.854609141875808	0.00783389557125617
1416	Interval_1416	chr1	55334855	55336355	+	27123	75388	NM_029267	Boll	0.00111637298546652	0.99769092840341
1417	Interval_1417	chr1	55362588	55364088	+	415	75388	NM_029267	Boll	0.101230871140681	0.728880407247168
1418	Interval_1418	chr1	55382384	55383884	+	-19381	75388	NM_029267	Boll	0.208976015116231	0.32390866196338
1419	Interval_1419	chr1	55404741	55406241	+	-455	227120	NM_001114663	Plcl1	-0.127034629127157	0.340316062036966
1420	Interval_1420	chr1	55412795	55414295	+	7599	227120	NM_001114663	Plcl1	0.186176928159771	0.642278807968435
1421	Interval_1421	chr1	55418202	55419702	+	13006	227120	NM_001114663	Plcl1	-0.34417777316476	0.0109706030965363
1422	Interval_1422	chr1	55435989	55437489	+	30793	227120	NM_001114663	Plcl1	0.603390034120869	0.00649207987265796
1423	Interval_1423	chr1	55487977	55489477	+	82781	227120	NM_001114663	Plcl1	-0.0172168040540857	0.937339971963607
1424	Interval_1424	chr1	55505840	55507340	+	100644	227120	NM_001114663	Plcl1	0.025453590836196	0.886155351429275
1425	Interval_1425	chr1	55511949	55513449	+	106753	227120	NM_001114663	Plcl1	-0.434417137297235	0.00241649800854086
1426	Interval_1426	chr1	55524461	55525961	+	119265	227120	NM_001114663	Plcl1	-0.678016505355102	3.51689756946683e-09
1427	Interval_1427	chr1	55528193	55529693	+	122997	227120	NM_001114663	Plcl1	-0.266048276741461	0.0278595080774298
1428	Interval_1428	chr1	55552240	55553740	+	147044	227120	NM_001114663	Plcl1	-0.256655266925032	0.243020367868464
1429	Interval_1429	chr1	55665569	55667069	+	260373	227120	NM_001114663	Plcl1	0.36886290291676	0.0602844458048684
1430	Interval_1430	chr1	55733998	55735498	+	-196493	329159	NR_045837	9130227L01Rik	0.173550168792159	0.660109692528041
1431	Interval_1431	chr1	55735577	55737077	+	-194914	329159	NR_045837	9130227L01Rik	0.0363203601856044	0.876842724342831
1432	Interval_1432	chr1	55766029	55767529	+	-164462	329159	NR_045837	9130227L01Rik	1.1164784556326	1.46657679664431e-19
1433	Interval_1433	chr1	55788041	55789541	+	-142450	329159	NR_045837	9130227L01Rik	0.135057590500007	0.739486658274113
1434	Interval_1434	chr1	55791874	55793374	+	-138617	329159	NR_045837	9130227L01Rik	-0.261223512923132	0.295843443072217
1435	Interval_1435	chr1	55803452	55804952	+	-127039	329159	NR_045837	9130227L01Rik	-0.41448456087871	0.00836128121332517
1436	Interval_1436	chr1	55806151	55807651	+	-124340	329159	NR_045837	9130227L01Rik	-0.0269484524947383	0.874935309595771
1437	Interval_1437	chr1	55808005	55809505	+	-122486	329159	NR_045837	9130227L01Rik	-0.147307769198562	0.278427901704083
1438	Interval_1438	chr1	55820337	55821837	+	-110154	329159	NR_045837	9130227L01Rik	-0.389399070489337	0.145288396462057
1439	Interval_1439	chr1	55821834	55823334	+	-108657	329159	NR_045837	9130227L01Rik	-0.0661333793279577	0.758368761778468
1440	Interval_1440	chr1	55836899	55838399	+	-93592	329159	NR_045837	9130227L01Rik	-0.0813795525964318	0.638377462330263
1441	Interval_1441	chr1	55873571	55875071	+	-56920	329159	NR_045837	9130227L01Rik	0.00940344378867827	0.964521619671168
1442	Interval_1442	chr1	55885585	55887085	+	-44906	329159	NR_045837	9130227L01Rik	0.0029602854423376	0.993219564840999
1443	Interval_1443	chr1	55889948	55891448	+	-40543	329159	NR_045837	9130227L01Rik	-0.25015241923009	0.420399592003293
1444	Interval_1444	chr1	55899043	55900543	+	-31448	329159	NR_045837	9130227L01Rik	1.12298966350154	0.000406288437288492
1445	Interval_1445	chr1	55903023	55904523	+	-27468	329159	NR_045837	9130227L01Rik	-0.691839530788309	8.86970112613561e-09
1446	Interval_1446	chr1	55948738	55950238	+	18247	329159	NR_045837	9130227L01Rik	0.246036588011641	0.575701637882927
1447	Interval_1447	chr1	55957101	55958601	+	26610	329159	NR_045837	9130227L01Rik	0.758531127117636	0.00562768664614585
1448	Interval_1448	chr1	55959559	55961059	+	29068	329159	NR_045837	9130227L01Rik	0.233514140038614	0.452699250758594
1449	Interval_1449	chr1	55982706	55984206	+	-35522	69356	NR_126075	1700003I22Rik	-0.229852587448534	0.458178664233913
1450	Interval_1450	chr1	56088570	56090070	+	70342	69356	NR_126075	1700003I22Rik	-0.127468132660246	0.788029399179121
1451	Interval_1451	chr1	56191345	56192845	+	173117	69356	NR_126075	1700003I22Rik	0.203795453184007	0.597271900339166
1452	Interval_1452	chr1	56624639	56626139	+	12062	71066	NM_027661	Hsfy2	1.91745312578452	1.06674772717476e-07
1453	Interval_1453	chr1	56684190	56685690	+	-47489	71066	NM_027661	Hsfy2	-0.294017780618706	0.167179072133272
1454	Interval_1454	chr1	56712720	56714220	+	-76019	71066	NM_027661	Hsfy2	-0.184641993924213	0.238571044020826
1455	Interval_1455	chr1	56741141	56742641	+	-104440	71066	NM_027661	Hsfy2	-0.203034915951633	0.525708764673964
1456	Interval_1456	chr1	56788663	56790163	+	-151962	71066	NM_027661	Hsfy2	-0.527316413089607	0.0539838863579697
1457	Interval_1457	chr1	56794219	56795719	+	-157518	71066	NM_027661	Hsfy2	-0.299091208472964	0.272837294142156
1458	Interval_1458	chr1	56807901	56809401	+	162683	212712	NM_139146	Satb2	1.38378292590659	0.00492437143197722
1459	Interval_1459	chr1	56833486	56834986	+	137098	212712	NM_139146	Satb2	-0.252859088422865	0.368082255416217
1460	Interval_1460	chr1	56896887	56898387	+	73697	212712	NM_139146	Satb2	-0.124864068300219	0.720995595769648
1461	Interval_1461	chr1	56915498	56916998	+	55086	212712	NM_139146	Satb2	-0.0547938238464561	0.884409700898005
1462	Interval_1462	chr1	56924265	56925765	+	46319	212712	NM_139146	Satb2	-0.423880656926518	0.124202143183199
1463	Interval_1463	chr1	56942774	56944274	+	27810	212712	NM_139146	Satb2	0.00608101681381635	0.989262500500129
1464	Interval_1464	chr1	56962372	56963872	+	8212	212712	NM_139146	Satb2	-0.583843353101304	0.171990962005128
1465	Interval_1465	chr1	56970029	56971529	+	555	212712	NM_139146	Satb2	0.261620030868684	0.113167476174263
1466	Interval_1466	chr1	56972023	56973523	+	1304	329160	NR_024325	9130024F11Rik	0.0485373699296648	0.759858569568198
1467	Interval_1467	chr1	56976481	56977981	+	1419	212712	NM_139146	Satb2	0.13386474692476	0.358146026673514
1468	Interval_1468	chr1	56979784	56981284	+	-286	212712	NM_139146	Satb2	0.266903491366579	0.0403570788289735
1469	Interval_1469	chr1	57204826	57206326	+	9420	407809	NR_037990	BC055402	0.0026413537042727	0.994613390992799
1470	Interval_1470	chr1	57369548	57371048	+	7246	75323	NR_037999	4930558J18Rik	0.125507554530606	0.685783650389782
1471	Interval_1471	chr1	57376814	57378314	+	-20	75323	NR_037999	4930558J18Rik	-0.0500984017823891	0.711137907337026
1472	Interval_1472	chr1	57391822	57393322	+	-13694	68115	NM_001081181	Maip1	-0.227426236181366	0.469697126603094
1473	Interval_1473	chr1	57393228	57394728	+	-12288	68115	NM_001081181	Maip1	0.203274279558886	0.197011296124467
1474	Interval_1474	chr1	57405593	57407093	+	77	68115	NM_001081181	Maip1	0.0127928512964293	0.930051597360577
1475	Interval_1475	chr1	57428733	57430233	+	-22809	68736	NM_001037742	Tyw5	0.10388726519247	0.488726518443887
1476	Interval_1476	chr1	57471336	57472836	+	-65412	68736	NM_001037742	Tyw5	-0.348834326874508	0.189137655190372
1477	Interval_1477	chr1	57774118	57775618	+	7	67198	NM_144882	Spats2l	0.1714867179852	0.683158449419625
1478	Interval_1478	chr1	57836114	57837614	+	-8707	67198	NM_144882	Spats2l	0.948377064749744	3.03420860213048e-11
1479	Interval_1479	chr1	57848947	57850447	+	4126	67198	NM_144882	Spats2l	3.07848950971828	7.69598889323463e-39
1480	Interval_1480	chr1	57851834	57853334	+	7013	67198	NM_144882	Spats2l	3.07466060954024	1.36803693401182e-28
1481	Interval_1481	chr1	57906095	57907595	+	61274	67198	NM_144882	Spats2l	-0.0730288505053724	0.873483391733154
1482	Interval_1482	chr1	57953768	57955268	+	15006	51960	NM_030211	Kctd18	-0.0801133614535955	0.853043011162045
1483	Interval_1483	chr1	57968829	57970329	+	-55	51960	NM_030211	Kctd18	-0.0705159465984061	0.563192745700485
1484	Interval_1484	chr1	57976573	57978073	+	-7239	51960	NM_030211	Kctd18	0.586502370533577	0.00173124874858698
1485	Interval_1485	chr1	57982908	57984408	+	-1682	68549	NM_199007	Sgo2a	0.348657576322257	0.169866453144318
1486	Interval_1486	chr1	57994931	57996431	+	-293	68549	NM_199007	Sgo2a	-0.0910438363796526	0.4777245039876
1487	Interval_1487	chr1	58028976	58030476	+	-243	11761	NM_009676	Aox1	-0.358845318809718	0.000322697955112629
1488	Interval_1488	chr1	58030271	58031771	+	1052	11761	NM_009676	Aox1	-0.242526329501378	0.132619338091078
1489	Interval_1489	chr1	58156015	58157515	+	43629	71724	NM_023617	Aox3	-0.0833915904688298	0.804740161587928
1490	Interval_1490	chr1	58209579	58211079	+	-68	71872	NM_023631	Aox4	-0.198147530275112	0.415623714867629
1491	Interval_1491	chr1	58214592	58216092	+	4945	71872	NM_023631	Aox4	-0.370718477558289	0.213566524436061
1492	Interval_1492	chr1	58243682	58245182	+	-33894	213043	NM_001008419	Aox2	0.532088216287019	0.0195934345290659
1493	Interval_1493	chr1	58270368	58271868	+	-7208	213043	NM_001008419	Aox2	0.38576634541484	0.185849233258025
1494	Interval_1494	chr1	58287700	58289200	+	10124	213043	NM_001008419	Aox2	0.684648214501215	0.0253465583165632
1495	Interval_1495	chr1	58289232	58290732	+	11656	213043	NM_001008419	Aox2	-0.0140293331420466	0.93604522936137
1496	Interval_1496	chr1	58295473	58296973	+	17897	213043	NM_001008419	Aox2	0.0190301812448562	0.922027487146552
1497	Interval_1497	chr1	58303185	58304685	+	25609	213043	NM_001008419	Aox2	0.357956933317611	0.00795764076696997
1498	Interval_1498	chr1	58310442	58311942	+	32866	213043	NM_001008419	Aox2	0.10415846446785	0.755185783233807
1499	Interval_1499	chr1	58314850	58316350	+	37274	213043	NM_001008419	Aox2	0.146968547643907	0.581848250629822
1500	Interval_1500	chr1	58342814	58344314	+	-49334	66882	NM_025824	Bzw1	-0.126859040657838	0.439842456054118
1501	Interval_1501	chr1	58347899	58349399	+	-44249	66882	NM_025824	Bzw1	-0.50330819156358	2.13498934818878e-05
1502	Interval_1502	chr1	58352580	58354080	+	-39568	66882	NM_025824	Bzw1	-0.195051542905378	0.608616133954115
1503	Interval_1503	chr1	58358340	58359840	+	-33808	66882	NM_025824	Bzw1	-0.315629930774237	0.00542955710698516
1504	Interval_1504	chr1	58392005	58393505	+	-143	66882	NM_025824	Bzw1	-0.108652258661021	0.42331683507886
1505	Interval_1505	chr1	58400735	58402235	+	8587	66882	NM_025824	Bzw1	0.0748772133921059	0.850299709096591
1506	Interval_1506	chr1	58408053	58409553	+	15285	12747	NM_009905	Clk1	-0.530324697830421	4.83244133490039e-07
1507	Interval_1507	chr1	58415131	58416631	+	8207	12747	NM_009905	Clk1	-0.146357356041061	0.417289952646548
1508	Interval_1508	chr1	58422579	58424079	+	759	12747	NM_009905	Clk1	0.0861574801580458	0.493024403350317
1509	Interval_1509	chr1	58444533	58446033	+	132	65102	NM_022988	Nif3l1	-0.0682043284534013	0.645852456474694
1510	Interval_1510	chr1	58450026	58451526	+	-5290	70225	NM_027351	Ppil3	0.0474672915150368	0.784053536763572
1511	Interval_1511	chr1	58459696	58461196	+	-14960	70225	NM_027351	Ppil3	0.122417715979256	0.780264541939945
1512	Interval_1512	chr1	58497829	58499329	+	2847	18393	NM_008765	Orc2	0.578132650870415	0.199983951918457
1513	Interval_1513	chr1	58503730	58505230	+	629	18393	NM_008765	Orc2	-0.0287915343004902	0.844570467232584
1514	Interval_1514	chr1	58561633	58563133	+	23771	213056	NM_172513	Fam126b	0.0110995586914496	0.974852608741888
1515	Interval_1515	chr1	58575323	58576823	+	10081	213056	NM_172513	Fam126b	-0.505915765435233	0.176763152446286
1516	Interval_1516	chr1	58578318	58579818	+	7086	213056	NM_172513	Fam126b	0.240031589668261	0.531169154623982
1517	Interval_1517	chr1	58585330	58586830	+	74	213056	NM_172513	Fam126b	0.0264301280352322	0.876483355047834
1518	Interval_1518	chr1	58603112	58604612	+	17465	66495	NM_025597	Ndufb3	-0.464390624270861	0.00816694303896323
1519	Interval_1519	chr1	58604494	58605994	+	18847	66495	NM_025597	Ndufb3	-0.488953890914338	0.0728222584835512
1520	Interval_1520	chr1	58617295	58618795	+	31648	66495	NM_025597	Ndufb3	-0.239043023832446	0.0320375411230287
1521	Interval_1521	chr1	58627942	58629442	+	-23949	100504501	NR_045007	Gm20257	-0.498616830191886	0.00849992357593046
1522	Interval_1522	chr1	58651911	58653411	+	20	100504501	NR_045007	Gm20257	-0.0779320581220394	0.549658056272399
1523	Interval_1523	chr1	58662576	58664076	+	10685	100504501	NR_045007	Gm20257	0.354908949971437	0.0189333687968913
1524	Interval_1524	chr1	58668958	58670458	+	17067	100504501	NR_045007	Gm20257	-0.0657856356719492	0.72704263731386
1525	Interval_1525	chr1	58677196	58678696	+	14499	108812	NM_175370	Flacc1	-0.0524525347102483	0.734427005894301
1526	Interval_1526	chr1	58693015	58694515	+	-1320	108812	NM_175370	Flacc1	0.0109137114227333	0.965188424820097
1527	Interval_1527	chr1	58695166	58696666	+	73	108812	NM_175370	Flacc1	-0.198167352470081	0.45438966728301
1528	Interval_1528	chr1	58696855	58698355	+	-1616	108812	NM_175370	Flacc1	-0.0880247221150958	0.662118506183715
1529	Interval_1529	chr1	58700089	58701589	+	-4850	108812	NM_175370	Flacc1	-0.0163217355219958	0.955910464807787
1530	Interval_1530	chr1	58710772	58712272	+	31	12633	NM_009805	Cflar	0.184415937174112	0.0484449455325158
1531	Interval_1531	chr1	58712871	58714371	+	335	12633	NM_009805	Cflar	0.246283462890053	0.0148204273278235
1532	Interval_1532	chr1	58715491	58716991	+	2955	12633	NM_009805	Cflar	0.108263817821755	0.460864794122137
1533	Interval_1533	chr1	58720403	58721903	+	7867	12633	NM_009805	Cflar	0.848029528589174	1.60953356414267e-23
1534	Interval_1534	chr1	58723101	58724601	+	-6701	12633	NM_009805	Cflar	0.588302358512961	0.000179849111571131
1535	Interval_1535	chr1	58726190	58727690	+	-3612	12633	NM_009805	Cflar	0.405949447789051	2.46209987005412e-07
1536	Interval_1536	chr1	58733639	58735139	+	3837	12633	NM_009805	Cflar	0.839140806472728	2.06496410601496e-08
1537	Interval_1537	chr1	58742099	58743599	+	12297	12633	NM_009805	Cflar	0.0168896680977013	0.91223819814161
1538	Interval_1538	chr1	58751120	58752620	+	21318	12633	NM_009805	Cflar	0.780457452689742	0.0100030134568048
1539	Interval_1539	chr1	58753531	58755031	+	23729	12633	NM_009805	Cflar	1.33724864004495	1.54268399548646e-12
1540	Interval_1540	chr1	58754844	58756344	+	25042	12633	NM_009805	Cflar	1.33785950561799	2.72009303273817e-11
1541	Interval_1541	chr1	58760771	58762271	+	30969	12633	NM_009805	Cflar	-0.0254360329170168	0.848969271882915
1542	Interval_1542	chr1	58769303	58770803	+	-25321	12370	NM_009812	Casp8	0.442216598906282	0.00183314248042935
1543	Interval_1543	chr1	58772980	58774480	+	-21644	12370	NM_009812	Casp8	0.656299482050136	1.13561667300372e-13
1544	Interval_1544	chr1	58794424	58795924	+	-200	12370	NM_009812	Casp8	0.257300590389791	0.0049151209965111
1545	Interval_1545	chr1	58796477	58797977	+	1853	12370	NM_009812	Casp8	0.510103891827633	3.71536415719987e-06
1546	Interval_1546	chr1	58801913	58803413	+	161	12370	NM_009812	Casp8	0.444490931730248	1.0366799721339e-08
1547	Interval_1547	chr1	58810347	58811847	+	8595	12370	NM_009812	Casp8	1.25257196189836	8.8227104556033e-05
1548	Interval_1548	chr1	58818357	58819857	+	16605	12370	NM_009812	Casp8	0.967476882616938	1.08554437603239e-05
1549	Interval_1549	chr1	58819511	58821011	+	17759	12370	NM_009812	Casp8	0.929435656375688	0.00372417392448609
1550	Interval_1550	chr1	58822536	58824036	+	20784	12370	NM_009812	Casp8	0.815995913741716	3.05518522904029e-06
1551	Interval_1551	chr1	58845441	58846941	+	43689	12370	NM_009812	Casp8	1.18650989627116	1.0590207271404e-05
1552	Interval_1552	chr1	58855918	58857418	+	54166	12370	NM_009812	Casp8	0.825504675384821	2.30248915018975e-16
1553	Interval_1553	chr1	58859681	58861181	+	57929	12370	NM_009812	Casp8	0.225331347806317	0.0894754587186906
1554	Interval_1554	chr1	58871986	58873486	+	70234	12370	NM_009812	Casp8	-0.373688274610524	0.211371416469968
1555	Interval_1555	chr1	58896885	58898385	+	75847	70827	NM_172406	Trak2	-0.0254692287614694	0.87769271891576
1556	Interval_1556	chr1	58952675	58954175	+	20057	70827	NM_172406	Trak2	0.250425068987166	0.0157283397159566
1557	Interval_1557	chr1	58955357	58956857	+	17375	70827	NM_172406	Trak2	-0.13317562351434	0.517349512318203
1558	Interval_1558	chr1	58957496	58958996	+	15236	70827	NM_172406	Trak2	0.0506553797605739	0.822203998406842
1559	Interval_1559	chr1	58964399	58965899	+	8333	70827	NM_172406	Trak2	-0.376621231520464	0.177138565094875
1560	Interval_1560	chr1	58972581	58974081	+	151	70827	NM_172406	Trak2	-0.025174901385486	0.87122894111799
1561	Interval_1561	chr1	58992899	58994399	+	20127	227154	NM_172656	Stradb	-0.0813184717420289	0.861869828596415
1562	Interval_1562	chr1	58994607	58996107	+	21835	227154	NM_172656	Stradb	-0.232015768289774	0.404442817111915
1563	Interval_1563	chr1	59008425	59009925	+	35653	227154	NM_172656	Stradb	0.285686370877865	0.330647908607057
1564	Interval_1564	chr1	59047450	59048950	+	46693	73463	NM_026600	C2cd6	1.58548368827225	1.66652177702217e-05
1565	Interval_1565	chr1	59119017	59120517	+	39	381259	NM_001033449	Tmem237	-0.0577648917874977	0.702092825031716
1566	Interval_1566	chr1	59141917	59143417	+	18969	227157	NM_145143	Mpp4	0.250066464416177	0.250659271305511
1567	Interval_1567	chr1	59143723	59145223	+	17163	227157	NM_145143	Mpp4	-0.0445602939718143	0.892762644580569
1568	Interval_1568	chr1	59162388	59163888	+	251	227157	NM_145143	Mpp4	-0.171236298676275	0.287696645946939
1569	Interval_1569	chr1	59175751	59177251	+	-13112	227157	NM_145143	Mpp4	0.0970457241475976	0.731276571036905
1570	Interval_1570	chr1	59181608	59183108	+	-18969	227157	NM_145143	Mpp4	-0.270362082047503	0.433658190531888
1571	Interval_1571	chr1	59192183	59193683	+	-29544	227157	NM_145143	Mpp4	-0.385017276044616	0.160386846156362
1572	Interval_1572	chr1	59203724	59205224	+	32619	74018	NM_028717	Als2	-0.0764791001379576	0.856871330887835
1573	Interval_1573	chr1	59213581	59215081	+	22762	74018	NM_028717	Als2	2.25584054331616	5.09857552542772e-12
1574	Interval_1574	chr1	59228617	59230117	+	7726	74018	NM_028717	Als2	-0.112694808193309	0.797270519975635
1575	Interval_1575	chr1	59236680	59238180	+	-199	74018	NM_028717	Als2	0.0182679209015513	0.877278867565798
1576	Interval_1576	chr1	59246906	59248406	+	-9250	271697	NM_001033373	Cdk15	-0.216715163875225	0.25825841026137
1577	Interval_1577	chr1	59255730	59257230	+	-426	271697	NM_001033373	Cdk15	-0.371070137450868	0.0111390321419685
1578	Interval_1578	chr1	59268342	59269842	+	12186	271697	NM_001033373	Cdk15	-0.636015760782879	0.0188324275437703
1579	Interval_1579	chr1	59270946	59272446	+	14790	271697	NM_001033373	Cdk15	-0.531136044914602	2.85878441313872e-05
1580	Interval_1580	chr1	59283905	59285405	+	27749	271697	NM_001033373	Cdk15	-0.579610360796015	0.00848110408013703
1581	Interval_1581	chr1	59285452	59286952	+	29296	271697	NM_001033373	Cdk15	-0.0785966804841411	0.80420188830991
1582	Interval_1582	chr1	59288050	59289550	+	31894	271697	NM_001033373	Cdk15	-0.515901339507043	0.0940887727784959
1583	Interval_1583	chr1	59290863	59292363	+	34707	271697	NM_001033373	Cdk15	-0.410755307328896	0.0828159549493164
1584	Interval_1584	chr1	59314339	59315839	+	58183	271697	NM_001033373	Cdk15	-0.603206214052319	2.50205699228442e-05
1585	Interval_1585	chr1	59315906	59317406	+	59750	271697	NM_001033373	Cdk15	0.113122700685076	0.254255646932779
1586	Interval_1586	chr1	59340021	59341521	+	83865	271697	NM_001033373	Cdk15	0.0910604817405003	0.796836655089862
1587	Interval_1587	chr1	59372147	59373647	+	-109250	14369	NM_008057	Fzd7	0.43233305725534	0.168879863407206
1588	Interval_1588	chr1	59398875	59400375	+	-82522	14369	NM_008057	Fzd7	0.493961533422527	0.00359910338538974
1589	Interval_1589	chr1	59400792	59402292	+	-80605	14369	NM_008057	Fzd7	0.636390528317261	0.0019337490660411
1590	Interval_1590	chr1	59410138	59411638	+	-71259	14369	NM_008057	Fzd7	0.30004266123634	0.427383111329457
1591	Interval_1591	chr1	59420202	59421702	+	-61195	14369	NM_008057	Fzd7	1.19483309090728	0.000196267528421518
1592	Interval_1592	chr1	59426070	59427570	+	-55327	14369	NM_008057	Fzd7	0.222377774409932	0.455002679058231
1593	Interval_1593	chr1	59443559	59445059	+	-37838	14369	NM_008057	Fzd7	1.29909246921149	2.54367968486106e-17
1594	Interval_1594	chr1	59445164	59446664	+	-36233	14369	NM_008057	Fzd7	-0.0146877676522056	0.971152447046239
1595	Interval_1595	chr1	59451092	59452592	+	-30305	14369	NM_008057	Fzd7	1.37673757532594	0.00517942587848089
1596	Interval_1596	chr1	59458213	59459713	+	-23184	14369	NM_008057	Fzd7	0.116747221597215	0.43144263694969
1597	Interval_1597	chr1	59464192	59465692	+	-17205	14369	NM_008057	Fzd7	-0.257309526124238	0.103056273861448
1598	Interval_1598	chr1	59468728	59470228	+	-12669	14369	NM_008057	Fzd7	0.821292961472931	0.000293683613785207
1599	Interval_1599	chr1	59474600	59476100	+	-6797	14369	NM_008057	Fzd7	-0.19268286074382	0.31696665291127
1600	Interval_1600	chr1	59481557	59483057	+	160	14369	NM_008057	Fzd7	0.0575208483496645	0.708725971597225
1601	Interval_1601	chr1	59486854	59488354	+	5457	14369	NM_008057	Fzd7	0.14006997968727	0.587010325057934
1602	Interval_1602	chr1	59495521	59497021	+	14124	14369	NM_008057	Fzd7	0.27738815597339	0.157617317908021
1603	Interval_1603	chr1	59498512	59500012	+	-17002	381260	NM_001013771	Gm973	3.15735678384964	4.77621501946426e-35
1604	Interval_1604	chr1	59571506	59573006	+	47962	381260	NM_001013771	Gm973	0.277323025520118	0.659225484950688
1605	Interval_1605	chr1	59583686	59585186	+	60142	381260	NM_001013771	Gm973	-0.0100906174552937	0.961725850532546
1606	Interval_1606	chr1	59592497	59593997	+	68953	381260	NM_001013771	Gm973	-0.321441273467206	0.0198849354057352
1607	Interval_1607	chr1	59607875	59609375	+	62209	22218	NM_009460	Sumo1	1.7638950879756	9.32678463707744e-31
1608	Interval_1608	chr1	59613041	59614541	+	57043	22218	NM_009460	Sumo1	0.427863696100201	0.0439859435038282
1609	Interval_1609	chr1	59622547	59624047	+	47537	22218	NM_009460	Sumo1	0.420945508428758	0.00518977834174426
1610	Interval_1610	chr1	59633098	59634598	+	36986	22218	NM_009460	Sumo1	0.263008859800248	0.157115062541619
1611	Interval_1611	chr1	59646204	59647704	+	23880	22218	NM_009460	Sumo1	0.522081879900668	0.0010919419929702
1612	Interval_1612	chr1	59652457	59653957	+	17627	22218	NM_009460	Sumo1	0.385852481339311	0.178591272928438
1613	Interval_1613	chr1	59655895	59657395	+	14189	22218	NM_009460	Sumo1	0.79969469625371	0.000208823912919398
1614	Interval_1614	chr1	59657587	59659087	+	12497	22218	NM_009460	Sumo1	1.44607293594007	2.71905511020277e-23
1615	Interval_1615	chr1	59669571	59671071	+	513	22218	NM_009460	Sumo1	0.12846535451514	0.296833245521986
1616	Interval_1616	chr1	59684378	59685878	+	122	55989	NM_018868	Nop58	0.015136716547001	0.926255040886404
1617	Interval_1617	chr1	59700955	59702455	+	-3103	100217421	NR_028521	Snord11	0.355135723058941	0.133425267224024
1618	Interval_1618	chr1	59703166	59704666	+	-892	100217421	NR_028521	Snord11	-0.0631063538479523	0.75612576410027
1619	Interval_1619	chr1	59718694	59720194	+	14636	100217421	NR_028521	Snord11	-0.143474555423824	0.314972981746901
1620	Interval_1620	chr1	59748626	59750126	+	-14903	12168	NM_007561	Bmpr2	0.398365733575187	0.14180057241023
1621	Interval_1621	chr1	59754520	59756020	+	-9009	12168	NM_007561	Bmpr2	-0.381239583089019	0.110937666433101
1622	Interval_1622	chr1	59763296	59764796	+	-233	12168	NM_007561	Bmpr2	0.0213443338681043	0.881201488674597
1623	Interval_1623	chr1	59811836	59813336	+	48307	12168	NM_007561	Bmpr2	0.451413419403576	0.0813549482339494
1624	Interval_1624	chr1	59817040	59818540	+	53511	12168	NM_007561	Bmpr2	-0.375647235911413	0.310939240756361
1625	Interval_1625	chr1	59829389	59830889	+	65860	12168	NM_007561	Bmpr2	-0.436349344806593	0.0430366898717771
1626	Interval_1626	chr1	59862033	59863533	+	-50223	72750	NM_001037725	Fam117b	0.170875519318428	0.638377462330263
1627	Interval_1627	chr1	59882733	59884233	+	-29523	72750	NM_001037725	Fam117b	-0.0695898534700157	0.743546921146798
1628	Interval_1628	chr1	59894746	59896246	+	-17510	72750	NM_001037725	Fam117b	-0.445807977770675	0.00155881128727463
1629	Interval_1629	chr1	59903231	59904731	+	-9025	72750	NM_001037725	Fam117b	-0.478766012186639	0.101502950462424
1630	Interval_1630	chr1	59906400	59907900	+	-5856	72750	NM_001037725	Fam117b	0.129130019790762	0.521279062181949
1631	Interval_1631	chr1	59912033	59913533	+	-223	72750	NM_001037725	Fam117b	-0.212030304544557	0.126184214336571
1632	Interval_1632	chr1	59913036	59914536	+	780	72750	NM_001037725	Fam117b	0.22400654978966	0.0904639480191948
1633	Interval_1633	chr1	59914936	59916436	+	2680	72750	NM_001037725	Fam117b	-0.310674781919048	0.121017104217018
1634	Interval_1634	chr1	59922332	59923832	+	10076	72750	NM_001037725	Fam117b	-0.373370186825063	0.109083738163098
1635	Interval_1635	chr1	59949632	59951132	+	37376	72750	NM_001037725	Fam117b	0.516008673993416	0.342306460148923
1636	Interval_1636	chr1	59950308	59951808	+	38052	72750	NM_001037725	Fam117b	-0.633982861838527	0.132862485939425
1637	Interval_1637	chr1	59951893	59953393	+	39637	72750	NM_001037725	Fam117b	-0.583547530366286	0.00467299533643102
1638	Interval_1638	chr1	59962722	59964222	+	50466	72750	NM_001037725	Fam117b	-0.398557160870416	0.170365157533221
1639	Interval_1639	chr1	59965669	59967169	+	53413	72750	NM_001037725	Fam117b	-0.223561057090797	0.212923541189539
1640	Interval_1640	chr1	59996703	59998203	+	45669	70375	NM_027407	Ica1l	-0.205544300091064	0.465795115224136
1641	Interval_1641	chr1	59999656	60001156	+	42716	70375	NM_027407	Ica1l	-0.117394201485419	0.580641180120996
1642	Interval_1642	chr1	60015426	60016926	+	26946	70375	NM_027407	Ica1l	0.0690258144155946	0.64703029973624
1643	Interval_1643	chr1	60041897	60043397	+	475	70375	NM_027407	Ica1l	-0.00463583765985977	0.985594001165282
1644	Interval_1644	chr1	60069835	60071335	+	27322	57750	NM_021312	Wdr12	0.0376902888152381	0.85529486220777
1645	Interval_1645	chr1	60097063	60098563	+	94	57750	NM_021312	Wdr12	-0.0211997305927096	0.863027442859601
1646	Interval_1646	chr1	60103768	60105268	+	-3565	241066	NM_139150	Carf	0.177488921923926	0.555693064698144
1647	Interval_1647	chr1	60157664	60159164	+	-22185	269198	NM_173444	Nbeal1	0.639470031149782	2.81320215340888e-11
1648	Interval_1648	chr1	60165788	60167288	+	-14061	269198	NM_173444	Nbeal1	-0.245760134296524	0.633660733491652
1649	Interval_1649	chr1	60172403	60173903	+	-7446	269198	NM_173444	Nbeal1	0.106016947894955	0.638611617511338
1650	Interval_1650	chr1	60173592	60175092	+	-6257	269198	NM_173444	Nbeal1	-0.00657078300796774	0.990312086861289
1651	Interval_1651	chr1	60179244	60180744	+	-605	269198	NM_173444	Nbeal1	-0.00806347912873338	0.960677403035674
1652	Interval_1652	chr1	60187634	60189134	+	7785	269198	NM_173444	Nbeal1	0.183202484687631	0.423455807533912
1653	Interval_1653	chr1	60195963	60197463	+	16114	269198	NM_173444	Nbeal1	0.0874495540281258	0.842448473353622
1654	Interval_1654	chr1	60219575	60221075	+	39726	269198	NM_173444	Nbeal1	0.312559850500115	0.227071052955705
1655	Interval_1655	chr1	60226805	60228305	+	46956	269198	NM_173444	Nbeal1	1.71357079251447	1.24208732178759e-08
1656	Interval_1656	chr1	60232378	60233878	+	52529	269198	NM_173444	Nbeal1	-0.559874596467025	0.0660159770971285
1657	Interval_1657	chr1	60239513	60241013	+	59664	269198	NM_173444	Nbeal1	0.0153938990734764	0.968424473585356
1658	Interval_1658	chr1	60271669	60273169	+	-70881	77951	NM_030013	Cyp20a1	0.285329644952904	0.291560793678444
1659	Interval_1659	chr1	60342365	60343865	+	-185	77951	NM_030013	Cyp20a1	-0.0997175479337477	0.462153412403222
1660	Interval_1660	chr1	60375760	60377260	+	-33109	329165	NM_198127	Abi2	-0.670480896205374	0.00258074256457441
1661	Interval_1661	chr1	60401034	60402534	+	-7835	329165	NM_198127	Abi2	1.23194181268962	1.20838010439573e-08
1662	Interval_1662	chr1	60408849	60410349	+	-20	329165	NM_198127	Abi2	-0.150686109172497	0.189056157663482
1663	Interval_1663	chr1	60421686	60423186	+	12817	329165	NM_198127	Abi2	-0.373471060616116	0.166216743022281
1664	Interval_1664	chr1	60423276	60424776	+	14407	329165	NM_198127	Abi2	-0.217135562724382	0.381421821034703
1665	Interval_1665	chr1	60424935	60426435	+	16066	329165	NM_198127	Abi2	-0.297538082163534	0.196576817953609
1666	Interval_1666	chr1	60425779	60427279	+	16910	329165	NM_198127	Abi2	0.548439797364344	0.149070535762597
1667	Interval_1667	chr1	60427852	60429352	+	18983	329165	NM_198127	Abi2	-0.0512288382005331	0.826716113513733
1668	Interval_1668	chr1	60446698	60448198	+	37829	329165	NM_198127	Abi2	-0.11813744832132	0.59696531767082
1669	Interval_1669	chr1	60451106	60452606	+	42237	329165	NM_198127	Abi2	0.121573639561117	0.801533633396092
1670	Interval_1670	chr1	60459962	60461462	+	51093	329165	NM_198127	Abi2	0.316635103150378	0.0742841883825093
1671	Interval_1671	chr1	60477481	60478981	+	68612	329165	NM_198127	Abi2	-0.873221800800337	0.00497993326362759
1672	Interval_1672	chr1	60485208	60486708	+	76339	329165	NM_198127	Abi2	-0.69068306644726	0.0111363893216924
1673	Interval_1673	chr1	60502615	60504115	+	63400	77300	NM_001045513	Raph1	0.863582658577631	6.46414628412221e-07
1674	Interval_1674	chr1	60518823	60520323	+	47192	77300	NM_001045513	Raph1	-0.353888336047564	0.264809426065043
1675	Interval_1675	chr1	60529510	60531010	+	36505	77300	NM_001045513	Raph1	0.112294677610259	0.678056697889255
1676	Interval_1676	chr1	60532740	60534240	+	33275	77300	NM_001045513	Raph1	0.0579563171093275	0.868411611258061
1677	Interval_1677	chr1	60534079	60535579	+	31936	77300	NM_001045513	Raph1	0.129563550752273	0.658400357070623
1678	Interval_1678	chr1	60536090	60537590	+	29925	77300	NM_001045513	Raph1	-0.27049242543349	0.237855966608198
1679	Interval_1679	chr1	60538844	60540344	+	27171	77300	NM_001045513	Raph1	0.0784211699626751	0.739031353447249
1680	Interval_1680	chr1	60549941	60551441	+	16074	77300	NM_001045513	Raph1	1.57072860501427	2.64396307936593e-15
1681	Interval_1681	chr1	60556183	60557683	+	9832	77300	NM_001045513	Raph1	1.05317404344343	0.00124239568679336
1682	Interval_1682	chr1	60565490	60566990	+	525	77300	NM_001045513	Raph1	-0.199828367507071	0.0732052814382017
1683	Interval_1683	chr1	60579117	60580617	+	-13102	77300	NM_001045513	Raph1	-0.257717631235877	0.0115717779741046
1684	Interval_1684	chr1	60598250	60599750	+	-32235	77300	NM_001045513	Raph1	-0.101649471428832	0.560634055304716
1685	Interval_1685	chr1	60612900	60614400	+	-46885	77300	NM_001045513	Raph1	-0.611443225659775	0.0161999907919955
1686	Interval_1686	chr1	60614919	60616419	+	-48904	77300	NM_001045513	Raph1	-0.429960019892388	0.0316605593201044
1687	Interval_1687	chr1	60616214	60617714	+	-50199	77300	NM_001045513	Raph1	-0.923267795453577	0.000847198999247781
1688	Interval_1688	chr1	60621363	60622863	+	-55348	77300	NM_001045513	Raph1	-0.471728033598711	0.000163435603167128
1689	Interval_1689	chr1	60626736	60628236	+	-60721	77300	NM_001045513	Raph1	-0.329885183487076	0.00296116892704184
1690	Interval_1690	chr1	60636041	60637541	+	-70026	77300	NM_001045513	Raph1	0.000481571250452588	0.999012183170004
1691	Interval_1691	chr1	60640578	60642078	+	-74563	77300	NM_001045513	Raph1	-0.39318197662856	0.298189480225297
1692	Interval_1692	chr1	60651721	60653221	+	-85706	77300	NM_001045513	Raph1	0.427153429091604	0.00388421595628037
1693	Interval_1693	chr1	60656405	60657905	+	-89233	12487	NM_007642	Cd28	-0.561001120014403	0.00189184256577809
1694	Interval_1694	chr1	60657566	60659066	+	-88072	12487	NM_007642	Cd28	-0.32032191505337	0.113401469305038
1695	Interval_1695	chr1	60661708	60663208	+	-83930	12487	NM_007642	Cd28	-0.436943840053304	0.0678407037101586
1696	Interval_1696	chr1	60668369	60669869	+	-77269	12487	NM_007642	Cd28	0.00216231182170951	0.994178204110836
1697	Interval_1697	chr1	60695658	60697158	+	-49980	12487	NM_007642	Cd28	-0.359069816852079	0.0519947791734282
1698	Interval_1698	chr1	60717593	60719093	+	-28045	12487	NM_007642	Cd28	-0.466934353110686	0.00731664562336352
1699	Interval_1699	chr1	60743338	60744838	+	-2300	12487	NM_007642	Cd28	-0.203473598748479	0.251606654792024
1700	Interval_1700	chr1	60745396	60746896	+	-242	12487	NM_007642	Cd28	-0.552111654439622	1.23297748006053e-08
1701	Interval_1701	chr1	60756284	60757784	+	10646	12487	NM_007642	Cd28	-0.519758590347632	0.0480602648363816
1702	Interval_1702	chr1	60758720	60760220	+	13082	12487	NM_007642	Cd28	-0.428185396014152	0.024533910416709
1703	Interval_1703	chr1	60769411	60770911	+	23773	12487	NM_007642	Cd28	-0.748013821468168	0.00762669932560932
1704	Interval_1704	chr1	60772596	60774096	+	26958	12487	NM_007642	Cd28	-0.860180483059961	0.000991697580557161
1705	Interval_1705	chr1	60799034	60800534	+	53396	12487	NM_007642	Cd28	-0.288296732015584	0.292371963919746
1706	Interval_1706	chr1	60803096	60804596	+	57458	12487	NM_007642	Cd28	-0.300500904233161	0.0707107047418312
1707	Interval_1707	chr1	60811039	60812539	+	65401	12487	NM_007642	Cd28	-0.406045536506224	0.140298789294772
1708	Interval_1708	chr1	60823426	60824926	+	77788	12487	NM_007642	Cd28	0.0564014201052688	0.85514316121265
1709	Interval_1709	chr1	60825033	60826533	+	79395	12487	NM_007642	Cd28	-0.0874137335858892	0.82805487830659
1710	Interval_1710	chr1	60832668	60834168	+	-75607	12477	NM_009843	Ctla4	2.92336818607374	8.53139974800936e-12
1711	Interval_1711	chr1	60851448	60852948	+	-56827	12477	NM_009843	Ctla4	-0.214258185545251	0.0839471612370239
1712	Interval_1712	chr1	60853428	60854928	+	-54847	12477	NM_009843	Ctla4	0.970133119783208	0.00434828308979492
1713	Interval_1713	chr1	60856837	60858337	+	-51438	12477	NM_009843	Ctla4	-0.609413128941178	0.023288054178686
1714	Interval_1714	chr1	60859517	60861017	+	-48758	12477	NM_009843	Ctla4	-0.104257130991819	0.611441495250588
1715	Interval_1715	chr1	60862354	60863854	+	-45921	12477	NM_009843	Ctla4	-0.367683249883966	0.0345451675589097
1716	Interval_1716	chr1	60864313	60865813	+	-43962	12477	NM_009843	Ctla4	-0.266229611292769	0.163536420651696
1717	Interval_1717	chr1	60867606	60869106	+	-40669	12477	NM_009843	Ctla4	-0.312855229346671	0.258880164349978
1718	Interval_1718	chr1	60898401	60899901	+	-9874	12477	NM_009843	Ctla4	-0.571492679959088	0.00320411740886452
1719	Interval_1719	chr1	60912304	60913804	+	4029	12477	NM_009843	Ctla4	-0.108931738901188	0.700150996012881
1720	Interval_1720	chr1	60915320	60916820	+	7045	12477	NM_009843	Ctla4	-0.00711999170816649	0.972045110616781
1721	Interval_1721	chr1	60929902	60931402	+	21627	12477	NM_009843	Ctla4	-0.386235380997863	0.172093957566665
1722	Interval_1722	chr1	60936558	60938058	+	28283	12477	NM_009843	Ctla4	0.0470278456474752	0.797525091316855
1723	Interval_1723	chr1	60939995	60941495	+	31720	12477	NM_009843	Ctla4	-0.291610213952861	0.00462882526797064
1724	Interval_1724	chr1	60953844	60955344	+	-23320	54167	NM_017480	Icos	-0.168724722745733	0.523992452211767
1725	Interval_1725	chr1	60959901	60961401	+	-17263	54167	NM_017480	Icos	-0.367866892635899	0.000260329539758469
1726	Interval_1726	chr1	60973948	60975448	+	-3216	54167	NM_017480	Icos	0.752293999261674	1.37121385379422e-09
1727	Interval_1727	chr1	61134760	61136260	+	157596	54167	NM_017480	Icos	1.2972312738646	0.000158202540810369
1728	Interval_1728	chr1	61180328	61181828	+	-197354	77341	NR_040483	9530026F06Rik	-0.000342882562366396	0.998977829999399
1729	Interval_1729	chr1	61350130	61351630	+	-27552	77341	NR_040483	9530026F06Rik	-0.354134063852362	0.274619393879883
1730	Interval_1730	chr1	61373004	61374504	+	-4678	77341	NR_040483	9530026F06Rik	0.320960285084329	0.259911832680395
1731	Interval_1731	chr1	61376223	61377723	+	-1459	77341	NR_040483	9530026F06Rik	0.258688035786898	0.207160754116052
1732	Interval_1732	chr1	61402129	61403629	+	24447	77341	NR_040483	9530026F06Rik	0.0886268338187026	0.7416076894986
1733	Interval_1733	chr1	61638183	61639683	+	109	72823	NM_001081050	Pard3b	0.323084467999367	0.214394160147113
1734	Interval_1734	chr1	61689912	61691412	+	51838	72823	NM_001081050	Pard3b	0.209630955408315	0.451035927652539
1735	Interval_1735	chr1	61708998	61710498	+	70924	72823	NM_001081050	Pard3b	-0.187558464831708	0.629033657142211
1736	Interval_1736	chr1	61770825	61772325	+	132751	72823	NM_001081050	Pard3b	-0.220284788925428	0.277207007633424
1737	Interval_1737	chr1	61926978	61928478	+	208381	105243940	NR_151537	Pard3bos2	1.31908077967107	8.46169693869953e-08
1738	Interval_1738	chr1	62050630	62052130	+	84729	105243940	NR_151537	Pard3bos2	-0.137275244201931	0.750744187234048
1739	Interval_1739	chr1	62148075	62149575	+	-12716	105243940	NR_151537	Pard3bos2	0.39469792193172	0.0865663344915476
1740	Interval_1740	chr1	62149748	62151248	+	-14389	105243940	NR_151537	Pard3bos2	-0.0905764415101784	0.795981888736492
1741	Interval_1741	chr1	62174430	62175930	+	-39071	105243940	NR_151537	Pard3bos2	-0.172396407893206	0.371435996572739
1742	Interval_1742	chr1	62191336	62192836	+	-55977	105243940	NR_151537	Pard3bos2	-0.015231411359744	0.965941101623166
1743	Interval_1743	chr1	62200323	62201823	+	-64964	105243940	NR_151537	Pard3bos2	2.72029434529392	1.38762418835206e-54
1744	Interval_1744	chr1	62228095	62229595	+	-92736	105243940	NR_151537	Pard3bos2	0.0478831155420556	0.810810448895283
1745	Interval_1745	chr1	62241479	62242979	+	-106120	105243940	NR_151537	Pard3bos2	-0.183048445656503	0.474862287607683
1746	Interval_1746	chr1	62243815	62245315	+	-108456	105243940	NR_151537	Pard3bos2	-0.0208568558545845	0.966534428957414
1747	Interval_1747	chr1	62282500	62284000	+	-147141	105243940	NR_151537	Pard3bos2	0.257198081273152	0.183045195541808
1748	Interval_1748	chr1	62306398	62307898	+	-171039	105243940	NR_151537	Pard3bos2	0.801047066928625	0.000120555497224632
1749	Interval_1749	chr1	62371958	62373458	+	-236599	105243940	NR_151537	Pard3bos2	-0.217799175091469	0.548339587474801
1750	Interval_1750	chr1	62391897	62393397	+	-256538	105243940	NR_151537	Pard3bos2	-0.395970652207889	0.0988777861421266
1751	Interval_1751	chr1	62482310	62483810	+	-220257	18187	NM_010939	Nrp2	-0.264972591150992	0.210457451303582
1752	Interval_1752	chr1	62520614	62522114	+	-181953	18187	NM_010939	Nrp2	0.178940527276226	0.649168803602393
1753	Interval_1753	chr1	62547996	62549496	+	-154571	18187	NM_010939	Nrp2	0.253771142840255	0.593248579890075
1754	Interval_1754	chr1	62550505	62552005	+	-152062	18187	NM_010939	Nrp2	0.41818953003217	0.347521590588095
1755	Interval_1755	chr1	62551545	62553045	+	-151022	18187	NM_010939	Nrp2	0.952491298374064	0.0206227062453406
1756	Interval_1756	chr1	62591082	62592582	+	-111485	18187	NM_010939	Nrp2	-0.223940614954386	0.549384192512083
1757	Interval_1757	chr1	62593916	62595416	+	-108651	18187	NM_010939	Nrp2	-0.446346031118678	0.1096720076525
1758	Interval_1758	chr1	62603829	62605329	+	-98738	18187	NM_010939	Nrp2	2.2419305086707	1.22536807520273e-12
1759	Interval_1759	chr1	62620763	62622263	+	-81804	18187	NM_010939	Nrp2	0.268575328931066	0.340082823680855
1760	Interval_1760	chr1	62664229	62665729	+	-38338	18187	NM_010939	Nrp2	-0.266893838750278	0.461135405670321
1761	Interval_1761	chr1	62678323	62679823	+	-24244	18187	NM_010939	Nrp2	-0.46417058953848	3.3011897914049e-06
1762	Interval_1762	chr1	62688483	62689983	+	-14084	18187	NM_010939	Nrp2	-0.242507037398882	0.472900851001181
1763	Interval_1763	chr1	62690313	62691813	+	-12254	18187	NM_010939	Nrp2	-0.268410828176199	0.200739179546777
1764	Interval_1764	chr1	62696022	62697522	+	-6545	18187	NM_010939	Nrp2	0.0529116867224749	0.75611459777335
1765	Interval_1765	chr1	62700319	62701819	+	-2248	18187	NM_010939	Nrp2	0.0518640118438389	0.746753540356058
1766	Interval_1766	chr1	62703804	62705304	+	1237	18187	NM_010939	Nrp2	0.0405441218550257	0.799819436250117
1767	Interval_1767	chr1	62714160	62715660	+	11593	18187	NM_010939	Nrp2	0.967504498860606	1.03074584229471e-15
1768	Interval_1768	chr1	62719342	62720842	+	16775	18187	NM_010939	Nrp2	0.227337979754402	0.0263651955221717
1769	Interval_1769	chr1	62720899	62722399	+	18332	18187	NM_010939	Nrp2	-0.0635176965081026	0.634230144886707
1770	Interval_1770	chr1	62723903	62725403	+	21336	18187	NM_010939	Nrp2	0.045697151700308	0.729197428499515
1771	Interval_1771	chr1	62735722	62737222	+	33155	18187	NM_010939	Nrp2	1.17995790986107	4.66035214855028e-12
1772	Interval_1772	chr1	62750172	62751672	+	43810	74992	NR_040601	4930487H11Rik	-0.0220702476608576	0.872147888458649
1773	Interval_1773	chr1	62759138	62760638	+	34844	74992	NR_040601	4930487H11Rik	-0.0141829431167003	0.948001941203878
1774	Interval_1774	chr1	62763087	62764587	+	30895	74992	NR_040601	4930487H11Rik	0.594180233728541	0.00227356256196429
1775	Interval_1775	chr1	62765766	62767266	+	28216	74992	NR_040601	4930487H11Rik	0.0298611332313674	0.88764080810266
1776	Interval_1776	chr1	62769769	62771269	+	24213	74992	NR_040601	4930487H11Rik	-0.0754886231447054	0.511813008115846
1777	Interval_1777	chr1	62773261	62774761	+	20721	74992	NR_040601	4930487H11Rik	-0.173520708401847	0.332046589075158
1778	Interval_1778	chr1	62778789	62780289	+	15193	74992	NR_040601	4930487H11Rik	0.0635467452604367	0.830546763768019
1779	Interval_1779	chr1	62782683	62784183	+	11299	74992	NR_040601	4930487H11Rik	0.367765146252824	0.0865081726019325
1780	Interval_1780	chr1	62785407	62786907	+	8575	74992	NR_040601	4930487H11Rik	0.113864859498865	0.535805016400364
1781	Interval_1781	chr1	62794398	62795898	+	-416	74992	NR_040601	4930487H11Rik	-0.0384450609467325	0.866174010156468
1782	Interval_1782	chr1	62799732	62801232	+	-5750	74992	NR_040601	4930487H11Rik	0.0836404025566305	0.748183194829847
1783	Interval_1783	chr1	62808166	62809666	+	-14184	74992	NR_040601	4930487H11Rik	0.0559449970685165	0.793882153586803
1784	Interval_1784	chr1	62809989	62811489	+	-16007	74992	NR_040601	4930487H11Rik	0.407195376440944	0.27008020346015
1785	Interval_1785	chr1	62820069	62821569	+	-26087	74992	NR_040601	4930487H11Rik	0.104088214720823	0.531261504198589
1786	Interval_1786	chr1	62821937	62823437	+	-27955	74992	NR_040601	4930487H11Rik	0.206321396865825	0.400139175204603
1787	Interval_1787	chr1	62928720	62930220	+	-134738	74992	NR_040601	4930487H11Rik	0.0722044854265154	0.828348405918294
1788	Interval_1788	chr1	62983733	62985233	+	129784	227195	NM_001081436	Ino80d	0.0458242291869463	0.905930432123078
1789	Interval_1789	chr1	62985697	62987197	+	127820	227195	NM_001081436	Ino80d	0.234362746631493	0.409657828650808
1790	Interval_1790	chr1	63087804	63089304	+	25713	227195	NM_001081436	Ino80d	0.0646793905980694	0.82376090292437
1791	Interval_1791	chr1	63090031	63091531	+	23486	227195	NM_001081436	Ino80d	0.00784133130401037	0.988709607549771
1792	Interval_1792	chr1	63107040	63108540	+	6477	227195	NM_001081436	Ino80d	0.0580365722012672	0.842758912991769
1793	Interval_1793	chr1	63111935	63113435	+	1582	227195	NM_001081436	Ino80d	-0.0760080861320911	0.71983453327956
1794	Interval_1794	chr1	63114326	63115826	+	336	100380944	NR_045914	Ino80dos	-0.0790988186257324	0.508307667459865
1795	Interval_1795	chr1	63119050	63120550	+	5060	100380944	NR_045914	Ino80dos	-0.0220817650967085	0.89937262987246
1796	Interval_1796	chr1	63129413	63130913	+	15423	100380944	NR_045914	Ino80dos	-0.331318684554803	0.00138925225739782
1797	Interval_1797	chr1	63137377	63138877	+	23387	100380944	NR_045914	Ino80dos	-0.558446306532934	0.0125212124846911
1798	Interval_1798	chr1	63149393	63150893	+	26679	227197	NM_145518	Ndufs1	1.22948818020971	3.74451773648178e-05
1799	Interval_1799	chr1	63176236	63177736	+	155	55949	NM_018796	Eef1b2	0.0150024185043419	0.909435894475039
1800	Interval_1800	chr1	63180147	63181647	+	1874	100217464	NR_028558	Snora41	-0.00625237687732911	0.974528983180772
1801	Interval_1801	chr1	63181820	63183320	+	3547	100217464	NR_028558	Snora41	-0.0444905454896294	0.850579303745172
1802	Interval_1802	chr1	63221175	63222675	+	-7644	241070	NM_146250	Gpr1	2.58355111103138	2.07974539559015e-10
1803	Interval_1803	chr1	63657340	63658840	+	28837	241073	NM_001081658	Dytn	0.0429341378095222	0.866489064077946
1804	Interval_1804	chr1	63658646	63660146	+	27531	241073	NM_001081658	Dytn	-0.00973179869511003	0.975489304318719
1805	Interval_1805	chr1	63667740	63669240	+	18437	241073	NM_001081658	Dytn	0.372842913920422	0.101398433966306
1806	Interval_1806	chr1	63729667	63731167	+	-99	76668	NM_029696	Mdh1b	0.153017769048856	0.217918848466196
1807	Interval_1807	chr1	63762428	63763928	+	6089	74426	NM_001256158	4933402D24Rik	-0.204696672077274	0.332996693702978
1808	Interval_1808	chr1	63946001	63947501	+	-17976	433315	NM_001013800	Gm13749	0.0937030380845992	0.80378159751593
1809	Interval_1809	chr1	63952568	63954068	+	-11409	433315	NM_001013800	Gm13749	-0.245475801909988	0.538672956748896
1810	Interval_1810	chr1	63979797	63981297	+	15820	433315	NM_001013800	Gm13749	-0.0727693969791887	0.851497498234447
1811	Interval_1811	chr1	63994508	63996008	+	30531	433315	NM_001013800	Gm13749	-0.28088658158592	0.347013054333986
1812	Interval_1812	chr1	63999908	64001408	+	35931	433315	NM_001013800	Gm13749	-0.21244069280639	0.413323273081708
1813	Interval_1813	chr1	64002534	64004034	+	38557	433315	NM_001013800	Gm13749	-0.0380212320907549	0.919123407594462
1814	Interval_1814	chr1	64007538	64009038	+	34213	102466760	NR_105864	Mir6899	0.404119728527117	0.134142496900106
1815	Interval_1815	chr1	64018313	64019813	+	23438	102466760	NR_105864	Mir6899	-0.179021419046868	0.522221716395
1816	Interval_1816	chr1	64035358	64036858	+	6393	102466760	NR_105864	Mir6899	-0.197467532982528	0.25982290766054
1817	Interval_1817	chr1	64051980	64053480	+	-10229	102466760	NR_105864	Mir6899	-0.00912269276262349	0.967770936839402
1818	Interval_1818	chr1	64077797	64079297	+	-36046	102466760	NR_105864	Mir6899	-0.317782438858672	0.0043523516157031
1819	Interval_1819	chr1	64079405	64080905	+	-37654	102466760	NR_105864	Mir6899	-0.459573775689353	0.00294806163658916
1820	Interval_1820	chr1	64080694	64082194	+	-38943	102466760	NR_105864	Mir6899	-0.27024108933478	0.397948955260754
1821	Interval_1821	chr1	64087626	64089126	+	33013	93691	NM_033563	Klf7	-0.442991269464472	0.139348317936156
1822	Interval_1822	chr1	64096302	64097802	+	24337	93691	NM_033563	Klf7	-0.494590509548528	0.0409310521512545
1823	Interval_1823	chr1	64100735	64102235	+	19904	93691	NM_033563	Klf7	0.0129502635415357	0.971636285579643
1824	Interval_1824	chr1	64104055	64105555	+	16584	93691	NM_033563	Klf7	-0.217844273903817	0.45583494546962
1825	Interval_1825	chr1	64118306	64119806	+	2333	93691	NM_033563	Klf7	0.0596172934960219	0.829927238510329
1826	Interval_1826	chr1	64120366	64121866	+	273	93691	NM_033563	Klf7	-0.151395484465441	0.181319088920448
1827	Interval_1827	chr1	64127532	64129032	+	-6893	93691	NM_033563	Klf7	-0.120563083631036	0.817659650762329
1828	Interval_1828	chr1	64133714	64135214	+	-13075	93691	NM_033563	Klf7	0.0691512241866623	0.742119881250573
1829	Interval_1829	chr1	64138681	64140181	+	-18042	93691	NM_033563	Klf7	1.98408686333142	2.43807473804598e-10
1830	Interval_1830	chr1	64139338	64140838	+	-18699	93691	NM_033563	Klf7	1.54061348136126	0.0111371680424052
1831	Interval_1831	chr1	64148818	64150318	+	-28179	93691	NM_033563	Klf7	1.19121222859388	0.000139203785879654
1832	Interval_1832	chr1	64188739	64190239	+	-68100	93691	NM_033563	Klf7	-0.341404027950364	0.000458453127707276
1833	Interval_1833	chr1	64190622	64192122	+	-69983	93691	NM_033563	Klf7	-0.263890525215358	0.0166377033503233
1834	Interval_1834	chr1	64192337	64193837	+	-71698	93691	NM_033563	Klf7	-0.336343012530879	0.00574995987471096
1835	Interval_1835	chr1	64197541	64199041	+	-76902	93691	NM_033563	Klf7	0.617255702955177	3.27970539230886e-10
1836	Interval_1836	chr1	64214230	64215730	+	-93591	93691	NM_033563	Klf7	-0.179943727862985	0.540448814414254
1837	Interval_1837	chr1	64222039	64223539	+	-101400	93691	NM_033563	Klf7	-0.262003077981414	0.0109070906807798
1838	Interval_1838	chr1	64225194	64226694	+	-104555	93691	NM_033563	Klf7	-0.0846832284528183	0.730236460310276
1839	Interval_1839	chr1	64242398	64243898	+	-121759	93691	NM_033563	Klf7	-0.261745365161532	0.563075541579494
1840	Interval_1840	chr1	64245564	64247064	+	-124925	93691	NM_033563	Klf7	-0.124000630235828	0.61565090565885
1841	Interval_1841	chr1	64248850	64250350	+	-128211	93691	NM_033563	Klf7	0.782353105704502	5.25542286943533e-07
1842	Interval_1842	chr1	64251696	64253196	+	-131057	93691	NM_033563	Klf7	0.309804141631967	0.107783150831308
1843	Interval_1843	chr1	64286252	64287752	+	-165613	93691	NM_033563	Klf7	0.541928848209441	0.152591021736475
1844	Interval_1844	chr1	64294360	64295860	+	-173721	93691	NM_033563	Klf7	-0.0824728885718529	0.587965538190022
1845	Interval_1845	chr1	64301173	64302673	+	-180534	93691	NM_033563	Klf7	0.0712238086627355	0.463104556188358
1846	Interval_1846	chr1	64304649	64306149	+	-184010	93691	NM_033563	Klf7	0.0321298606475294	0.843090977148316
1847	Interval_1847	chr1	64307657	64309157	+	-187018	93691	NM_033563	Klf7	-0.430352098584682	6.53247145612459e-05
1848	Interval_1848	chr1	64317573	64319073	+	-196934	93691	NM_033563	Klf7	-0.608651399603847	0.105283630199551
1849	Interval_1849	chr1	64337793	64339293	+	-194261	12912	NM_009952	Creb1	-0.0195241843215641	0.907574673306782
1850	Interval_1850	chr1	64342490	64343990	+	-189564	12912	NM_009952	Creb1	0.212625202028277	0.217570888359902
1851	Interval_1851	chr1	64359733	64361233	+	-172321	12912	NM_009952	Creb1	-0.327402269135761	0.324630346895942
1852	Interval_1852	chr1	64361845	64363345	+	-170209	12912	NM_009952	Creb1	-0.443879028362732	0.253238640223007
1853	Interval_1853	chr1	64366275	64367775	+	-165779	12912	NM_009952	Creb1	-0.746581300856853	0.000586450213202318
1854	Interval_1854	chr1	64373590	64375090	+	-158464	12912	NM_009952	Creb1	-0.371047148852942	5.65020849933891e-05
1855	Interval_1855	chr1	64375558	64377058	+	-156496	12912	NM_009952	Creb1	-0.483730798641326	1.13381760459811e-05
1856	Interval_1856	chr1	64389525	64391025	+	-142529	12912	NM_009952	Creb1	-0.493056059447606	0.0144868573112235
1857	Interval_1857	chr1	64392027	64393527	+	-140027	12912	NM_009952	Creb1	1.45137481755399	2.5467306714325e-09
1858	Interval_1858	chr1	64406821	64408321	+	-125233	12912	NM_009952	Creb1	0.123246895065502	0.665495605049432
1859	Interval_1859	chr1	64445140	64446640	+	-86914	12912	NM_009952	Creb1	-0.170248350162803	0.390018207175283
1860	Interval_1860	chr1	64446932	64448432	+	-85122	12912	NM_009952	Creb1	-0.192354652680144	0.183836723717866
1861	Interval_1861	chr1	64460736	64462236	+	-71318	12912	NM_009952	Creb1	-0.193272083134722	0.741640988179144
1862	Interval_1862	chr1	64480927	64482427	+	-51127	12912	NM_009952	Creb1	-0.135504814943574	0.298759585527643
1863	Interval_1863	chr1	64487531	64489031	+	-44523	12912	NM_009952	Creb1	0.143465742845127	0.721532990650231
1864	Interval_1864	chr1	64526700	64528200	+	-5354	12912	NM_009952	Creb1	-0.468775762209537	0.0250026743777015
1865	Interval_1865	chr1	64529973	64531473	+	-2081	12912	NM_009952	Creb1	0.138858678173892	0.582010830878365
1866	Interval_1866	chr1	64531377	64532877	+	-677	12912	NM_009952	Creb1	-0.0690400062912914	0.619499504258939
1867	Interval_1867	chr1	64532907	64534407	+	853	12912	NM_009952	Creb1	0.210738331041949	0.0965087521380276
1868	Interval_1868	chr1	64538310	64539810	+	6256	12912	NM_009952	Creb1	-0.0273536361636561	0.936120707276337
1869	Interval_1869	chr1	64541731	64543231	+	9677	12912	NM_009952	Creb1	0.372725926013666	0.315449208458148
1870	Interval_1870	chr1	64542876	64544376	+	10822	12912	NM_009952	Creb1	0.351486455635748	0.104741216809142
1871	Interval_1871	chr1	64545546	64547046	+	13492	12912	NM_009952	Creb1	0.102280262009428	0.674372675902479
1872	Interval_1872	chr1	64551091	64552591	+	19037	12912	NM_009952	Creb1	-0.152609440979021	0.47500899727089
1873	Interval_1873	chr1	64572307	64573807	+	40253	12912	NM_009952	Creb1	-0.347828885364846	0.0922538801362084
1874	Interval_1874	chr1	64580004	64581504	+	37010	67099	NM_025964	Mettl21a	-0.17810779566118	0.628706773381898
1875	Interval_1875	chr1	64594762	64596262	+	22252	67099	NM_025964	Mettl21a	-0.339247741973539	0.324887377099228
1876	Interval_1876	chr1	64596930	64598430	+	20084	67099	NM_025964	Mettl21a	-0.399778008518166	0.129252746918712
1877	Interval_1877	chr1	64599898	64601398	+	17116	67099	NM_025964	Mettl21a	0.237440007352888	0.384644030452701
1878	Interval_1878	chr1	64600853	64602353	+	16161	67099	NM_025964	Mettl21a	-0.280339650512789	0.350143918755814
1879	Interval_1879	chr1	64602741	64604241	+	14273	67099	NM_025964	Mettl21a	-0.264413362353935	0.0694903938340722
1880	Interval_1880	chr1	64616249	64617749	+	765	67099	NM_025964	Mettl21a	0.0277059310682271	0.855828174959491
1881	Interval_1881	chr1	64620495	64621995	+	-3481	67099	NM_025964	Mettl21a	-0.100784585380405	0.615485828754694
1882	Interval_1882	chr1	64629625	64631125	+	-12611	67099	NM_025964	Mettl21a	0.208429557876947	0.276940703748446
1883	Interval_1883	chr1	64632380	64633880	+	-15366	67099	NM_025964	Mettl21a	-0.0386751445266558	0.935630734485463
1884	Interval_1884	chr1	64655494	64656994	+	34415	69941	NR_038009	2810408I11Rik	-0.254410788587621	0.326636141604002
1885	Interval_1885	chr1	64665856	64667356	+	24053	69941	NR_038009	2810408I11Rik	0.114156460661681	0.670628186391387
1886	Interval_1886	chr1	64674670	64676170	+	15239	69941	NR_038009	2810408I11Rik	-0.243037523135197	0.454680696457932
1887	Interval_1887	chr1	64689917	64691417	+	-8	69941	NR_038009	2810408I11Rik	0.00892686530968161	0.956451065636707
1888	Interval_1888	chr1	64704732	64706232	+	14137	227210	NM_001097644	Ccnyl1	0.0827320312020948	0.658812702987926
1889	Interval_1889	chr1	64709146	64710646	+	18551	227210	NM_001097644	Ccnyl1	-0.101421398424625	0.642356287045451
1890	Interval_1890	chr1	64716545	64718045	+	20455	14367	NM_022721	Fzd5	-0.122646958358565	0.471243718935465
1891	Interval_1891	chr1	64725969	64727469	+	11031	14367	NM_022721	Fzd5	0.171280463483815	0.409827292185692
1892	Interval_1892	chr1	64736449	64737949	+	551	14367	NM_022721	Fzd5	0.0687599040354761	0.594143715526712
1893	Interval_1893	chr1	64745721	64747221	+	-8721	14367	NM_022721	Fzd5	-0.0397896576355393	0.927788857686036
1894	Interval_1894	chr1	64752411	64753911	+	-15411	14367	NM_022721	Fzd5	-0.0482617934500957	0.841777732322305
1895	Interval_1895	chr1	64755745	64757245	+	-18745	14367	NM_022721	Fzd5	0.0497670068559394	0.90843988807207
1896	Interval_1896	chr1	64774199	64775699	+	-37199	14367	NM_022721	Fzd5	0.334717742130407	0.318269307394207
1897	Interval_1897	chr1	64777355	64778855	+	-40355	14367	NM_022721	Fzd5	-0.0312912521973289	0.922046846631089
1898	Interval_1898	chr1	64781769	64783269	+	-44769	14367	NM_022721	Fzd5	-0.472572845308827	0.00601184630115012
1899	Interval_1899	chr1	64790640	64792140	+	-53640	14367	NM_022721	Fzd5	-0.663741023897997	2.3406765260851e-05
1900	Interval_1900	chr1	64796623	64798123	+	-59623	14367	NM_022721	Fzd5	-0.176565042953392	0.143814311076688
1901	Interval_1901	chr1	64814056	64815556	+	-77056	14367	NM_022721	Fzd5	-0.332397385231849	0.0946949517677393
1902	Interval_1902	chr1	64822824	64824324	+	-85824	14367	NM_022721	Fzd5	-0.294280653572493	0.160340830710026
1903	Interval_1903	chr1	64825806	64827306	+	-88806	14367	NM_022721	Fzd5	-0.906069119725852	5.48740479739493e-10
1904	Interval_1904	chr1	64827269	64828769	+	-90269	14367	NM_022721	Fzd5	-0.46509688316926	0.0820511802047812
1905	Interval_1905	chr1	64835191	64836691	+	-98191	14367	NM_022721	Fzd5	-0.02283476672343	0.950987339503928
1906	Interval_1906	chr1	64841832	64843332	+	-104832	14367	NM_022721	Fzd5	-0.049474393605774	0.83597804933261
1907	Interval_1907	chr1	64851462	64852962	+	104612	241075	NM_175509	Plekhm3	0.0159874772155062	0.963647301462626
1908	Interval_1908	chr1	64853080	64854580	+	102994	241075	NM_175509	Plekhm3	-0.0646684484907085	0.861892612325438
1909	Interval_1909	chr1	64867023	64868523	+	89051	241075	NM_175509	Plekhm3	-0.252229814284721	0.114228005031559
1910	Interval_1910	chr1	64875473	64876973	+	80601	241075	NM_175509	Plekhm3	-0.010630659673063	0.942096544730719
1911	Interval_1911	chr1	64897370	64898870	+	58704	241075	NM_175509	Plekhm3	-0.329806300739875	0.0747387825984081
1912	Interval_1912	chr1	64907592	64909092	+	48482	241075	NM_175509	Plekhm3	-0.321489417752399	0.025260899258552
1913	Interval_1913	chr1	64912308	64913808	+	43766	241075	NM_175509	Plekhm3	-0.276279172766821	0.336794628890824
1914	Interval_1914	chr1	64918394	64919894	+	37680	241075	NM_175509	Plekhm3	-0.342597288209054	0.00176578457048564
1915	Interval_1915	chr1	64925066	64926566	+	31008	241075	NM_175509	Plekhm3	-0.103714749743049	0.314936779639332
1916	Interval_1916	chr1	64927082	64928582	+	28992	241075	NM_175509	Plekhm3	-0.0400558690326784	0.747752209170404
1917	Interval_1917	chr1	64932189	64933689	+	23885	241075	NM_175509	Plekhm3	-0.208256849373429	0.0876023985501244
1918	Interval_1918	chr1	64941632	64943132	+	14442	241075	NM_175509	Plekhm3	-0.190075445054806	0.641756489828118
1919	Interval_1919	chr1	64943939	64945439	+	12135	241075	NM_175509	Plekhm3	-0.0658167858111974	0.721528369456183
1920	Interval_1920	chr1	64946490	64947990	+	9584	241075	NM_175509	Plekhm3	1.81496643015051	1.71045214872954e-10
1921	Interval_1921	chr1	64948639	64950139	+	7435	241075	NM_175509	Plekhm3	0.00351471833507735	0.991136499451519
1922	Interval_1922	chr1	64955431	64956931	+	643	241075	NM_175509	Plekhm3	0.0440845180090152	0.748183194829847
1923	Interval_1923	chr1	64970034	64971534	+	-13960	241075	NM_175509	Plekhm3	-0.218864762045843	0.0934301722860522
1924	Interval_1924	chr1	64977309	64978809	+	-21235	241075	NM_175509	Plekhm3	-0.508283038262555	0.000478460019212835
1925	Interval_1925	chr1	64985239	64986739	+	-29165	241075	NM_175509	Plekhm3	-0.311680072861469	0.0469014331158805
1926	Interval_1926	chr1	65009341	65010841	+	22668	70861	NM_027582	Akr1cl	0.0854052789185464	0.565065716069915
1927	Interval_1927	chr1	65045320	65046820	+	5093	12968	NM_007777	Cryge	-0.297596962245572	0.155590258902692
1928	Interval_1928	chr1	65059499	65060999	+	3191	12967	NM_007776	Crygd	-0.601185592737795	0.0176239333674799
1929	Interval_1929	chr1	65061296	65062796	+	1394	12967	NM_007776	Crygd	-0.189101694156305	0.624825537488051
1930	Interval_1930	chr1	65067680	65069180	+	-4990	12967	NM_007776	Crygd	2.0857119378909	1.33311994141004e-07
1931	Interval_1931	chr1	65074578	65076078	+	-1796	12966	NM_007775	Crygc	-0.0365952921611944	0.944382034156043
1932	Interval_1932	chr1	65083782	65085282	+	-2242	12965	NM_144761	Crygb	-0.589791574239502	0.00909331507937541
1933	Interval_1933	chr1	65089288	65090788	+	-7748	12965	NM_144761	Crygb	-0.266848975098728	0.0291038003759902
1934	Interval_1934	chr1	65106808	65108308	+	-4195	12964	NM_007774	Cryga	-0.295194948300247	0.0544016881505233
1935	Interval_1935	chr1	65112027	65113527	+	-9414	12964	NM_007774	Cryga	-0.364052733783485	1.90787723807173e-06
1936	Interval_1936	chr1	65154742	65156242	+	23650	15926	NM_010497	Idh1	-0.927158526567888	1.40543947055382e-08
1937	Interval_1937	chr1	65177607	65179107	+	785	15926	NM_010497	Idh1	-0.11534282737496	0.182554238240865
1938	Interval_1938	chr1	65185593	65187093	+	136	15926	NM_010497	Idh1	0.0176893726127451	0.908583926921831
1939	Interval_1939	chr1	65188201	65189701	+	2266	18711	NM_011086	Pikfyve	1.13113201923731	2.2981581632435e-19
1940	Interval_1940	chr1	65197830	65199330	+	11895	18711	NM_011086	Pikfyve	0.826274070081344	0.00370504288026886
1941	Interval_1941	chr1	65206232	65207732	+	20297	18711	NM_011086	Pikfyve	0.124066208233853	0.595198349953887
1942	Interval_1942	chr1	65212220	65213720	+	26285	18711	NM_011086	Pikfyve	0.401966669270726	0.0784428318487537
1943	Interval_1943	chr1	65226762	65228262	+	40827	18711	NM_011086	Pikfyve	-0.423807593240105	0.00213429886854064
1944	Interval_1944	chr1	65229470	65230970	+	43535	18711	NM_011086	Pikfyve	-0.107754298332769	0.615632944227675
1945	Interval_1945	chr1	65234931	65236431	+	48996	18711	NM_011086	Pikfyve	0.384792119786588	0.0750536067581438
1946	Interval_1946	chr1	65236662	65238162	+	50727	18711	NM_011086	Pikfyve	0.79370059464568	0.000217341515422654
1947	Interval_1947	chr1	65244859	65246359	+	58924	18711	NM_011086	Pikfyve	0.33758903389581	0.0467366451654415
1948	Interval_1948	chr1	65265250	65266750	+	-45257	213527	NM_139270	Pth2r	0.546926262766608	0.000173222368304509
1949	Interval_1949	chr1	65273734	65275234	+	-36773	213527	NM_139270	Pth2r	1.53868427729764	6.54733549991098e-13
1950	Interval_1950	chr1	65281264	65282764	+	-29243	213527	NM_139270	Pth2r	0.938390058632523	2.44781551746008e-14
1951	Interval_1951	chr1	65311170	65312670	+	663	213527	NM_139270	Pth2r	0.26208676470357	0.239648212753826
1952	Interval_1952	chr1	66110006	66111506	+	-64573	17756	NM_008632	Map2	0.969148818109646	0.00622241751975427
1953	Interval_1953	chr1	66174330	66175830	+	-249	17756	NM_008632	Map2	0.87680099756844	0.00407011936227367
1954	Interval_1954	chr1	66227382	66228882	+	52803	17756	NM_008632	Map2	0.50348488424115	0.202848417961477
1955	Interval_1955	chr1	66228988	66230488	+	54409	17756	NM_008632	Map2	0.214757970264365	0.483074114697485
1956	Interval_1956	chr1	66231154	66232654	+	56575	17756	NM_008632	Map2	0.0640224142536318	0.842275833593292
1957	Interval_1957	chr1	66265838	66267338	+	-55136	17756	NM_008632	Map2	0.721063165392652	0.0148769432799473
1958	Interval_1958	chr1	66278899	66280399	+	-42075	17756	NM_008632	Map2	1.73136556100116	1.11445756719102e-35
1959	Interval_1959	chr1	66319739	66321239	+	-1235	17756	NM_008632	Map2	1.83728979078653	7.65607709089323e-10
1960	Interval_1960	chr1	66649032	66650532	+	-51049	66646	NM_025683	Rpe	1.10169777646183	1.09080748055128e-26
1961	Interval_1961	chr1	66654744	66656244	+	-45337	66646	NM_025683	Rpe	1.03458329622218	1.79951517269307e-07
1962	Interval_1962	chr1	66668113	66669613	+	-31968	66646	NM_025683	Rpe	2.60355783194999	4.1709125919999e-11
1963	Interval_1963	chr1	66700281	66701781	+	200	66646	NM_025683	Rpe	0.256696238141232	0.00298157619384904
1964	Interval_1964	chr1	66711916	66713416	+	11835	66646	NM_025683	Rpe	0.498151494140425	4.20543799832298e-05
1965	Interval_1965	chr1	66729628	66731128	+	29547	66646	NM_025683	Rpe	0.58323713962419	0.0198357749143377
1966	Interval_1966	chr1	66751958	66753458	+	51877	66646	NM_025683	Rpe	0.969077647799091	1.54689658342933e-05
1967	Interval_1967	chr1	66758448	66759948	+	49596	68691	NM_177645	Kansl1l	0.505151776204895	0.0916090131369883
1968	Interval_1968	chr1	66778262	66779762	+	29782	68691	NM_177645	Kansl1l	1.36271865230761	9.33942396063682e-08
1969	Interval_1969	chr1	66814513	66816013	+	2332	68691	NM_177645	Kansl1l	0.158870870744625	0.115031663058454
1970	Interval_1970	chr1	66816926	66818426	+	-81	68691	NM_177645	Kansl1l	0.029824714727176	0.856772864612554
1971	Interval_1971	chr1	66837747	66839247	+	-20902	68691	NM_177645	Kansl1l	0.666472964839755	1.14154475612379e-07
1972	Interval_1972	chr1	66841149	66842649	+	21410	11363	NM_007381	Acadl	1.0119647949841	0.000260109820764417
1973	Interval_1973	chr1	66846756	66848256	+	15803	11363	NM_007381	Acadl	0.12252235987261	0.673788625230243
1974	Interval_1974	chr1	66862173	66863673	+	386	11363	NM_007381	Acadl	0.193511775398175	0.0445215051886829
1975	Interval_1975	chr1	66880919	66882419	+	-18360	11363	NM_007381	Acadl	2.37101179713429	8.46487518003086e-12
1976	Interval_1976	chr1	66895050	66896550	+	-32491	11363	NM_007381	Acadl	0.460994299745988	0.00347147301127977
1977	Interval_1977	chr1	66896385	66897885	+	-33826	11363	NM_007381	Acadl	0.393882844590926	0.284615453086229
1978	Interval_1978	chr1	66930835	66932335	+	3781	17901	NM_021285	Myl1	-0.304391643116935	0.280475981641191
1979	Interval_1979	chr1	66986895	66988395	+	-42589	17901	NM_021285	Myl1	-0.287650205842542	0.087404683224824
1980	Interval_1980	chr1	66991922	66993422	+	46162	14768	NM_021295	Lancl1	0.312523546308345	0.123200839823124
1981	Interval_1981	chr1	67000514	67002014	+	37570	14768	NM_021295	Lancl1	0.00030077786253164	0.999300229086826
1982	Interval_1982	chr1	67013442	67014942	+	24642	14768	NM_021295	Lancl1	-0.0650085769352884	0.821032029995002
1983	Interval_1983	chr1	67016327	67017827	+	21757	14768	NM_021295	Lancl1	0.227227103147902	0.287829766765716
1984	Interval_1984	chr1	67032324	67033824	+	5760	14768	NM_021295	Lancl1	0.0277391444448075	0.935610766065928
1985	Interval_1985	chr1	67037721	67039221	+	363	14768	NM_021295	Lancl1	0.122959255308948	0.267426822619948
1986	Interval_1986	chr1	67043165	67044665	+	-5043	14768	NM_021295	Lancl1	-0.0185939878200463	0.949684618503522
1987	Interval_1987	chr1	67048110	67049610	+	-9988	14768	NM_021295	Lancl1	-0.0904843367532687	0.628444695899723
1988	Interval_1988	chr1	67060657	67062157	+	-22535	14768	NM_021295	Lancl1	0.133938877037291	0.53621117237526
1989	Interval_1989	chr1	67381591	67383091	+	259314	227231	NM_001080809	Cps1	-0.292325497524495	0.351644335350554
1990	Interval_1990	chr1	67397147	67398647	+	274870	227231	NM_001080809	Cps1	0.490220230939626	0.058927432336946
1991	Interval_1991	chr1	68765359	68766859	+	341950	13869	NM_010154	Erbb4	1.45429320739711	7.03242473084187e-08
1992	Interval_1992	chr1	69241002	69242502	+	-133693	13869	NM_010154	Erbb4	0.443005495919478	0.0138865749299141
1993	Interval_1993	chr1	69330896	69332396	+	-223587	13869	NM_010154	Erbb4	0.464848749241991	0.0349148665094815
1994	Interval_1994	chr1	69381619	69383119	+	-274310	13869	NM_010154	Erbb4	1.55849262589193	0.000950816589321085
1995	Interval_1995	chr1	69498176	69499676	+	187034	22779	NM_011770	Ikzf2	1.23209718598184	4.15990662328343e-08
1996	Interval_1996	chr1	69654305	69655805	+	30905	22779	NM_011770	Ikzf2	0.708416487238667	0.0107116007032564
1997	Interval_1997	chr1	69686525	69688025	+	-1315	22779	NM_011770	Ikzf2	0.624682965611828	4.4728121659933e-13
1998	Interval_1998	chr1	69688191	69689691	+	-2981	22779	NM_011770	Ikzf2	0.487778793071059	0.00172342170930012
1999	Interval_1999	chr1	69758778	69760278	+	-67442	66722	NM_025728	Spag16	1.00955883531116	5.39877221482732e-05
[truncated: 105,196 more rows]

## Sheet: ATACseq Irf9ko IFN-I vsWT IFN-I
	PeakID	Chr	Start	End	Strand	Distance.to.TSS	Entrez.ID	Nearest.Refseq	Gene.Name	log2FoldChange	padj
1	Interval_1	chr1	4413622	4415122	+	-5131	19888	NM_011283	Rp1	-0.526978992214521	0.0165359378277928
2	Interval_2	chr1	4415845	4417345	+	-7354	19888	NM_011283	Rp1	-0.304920024099445	0.433783479635833
3	Interval_3	chr1	4491353	4492853	+	5251	20671	NM_011441	Sox17	-0.67156447768665	0.0570411553896768
4	Interval_4	chr1	4767682	4769182	+	17294	27395	NM_025300	Mrpl15	-0.16940889952244	0.407506560888737
5	Interval_5	chr1	4769021	4770521	+	15955	27395	NM_025300	Mrpl15	-0.117872362326293	0.530057700396772
6	Interval_6	chr1	4774420	4775920	+	10556	27395	NM_025300	Mrpl15	0.486806321075236	0.000539998091776115
7	Interval_7	chr1	4779049	4780549	+	5927	27395	NM_025300	Mrpl15	-0.288259620068994	0.148760039926848
8	Interval_8	chr1	4784664	4786164	+	312	27395	NM_025300	Mrpl15	0.167765681901952	0.0979428465089014
9	Interval_9	chr1	4806872	4808372	+	-201	18777	NM_008866	Lypla1	0.0908324666355099	0.430738860971191
10	Interval_10	chr1	4856933	4858433	+	-11	21399	NM_011541	Tcea1	0.0694614508936533	0.630434426711182
11	Interval_11	chr1	4866684	4868184	+	9106	21399	NM_011541	Tcea1	-1.28293264121585	1.33937905409447e-09
12	Interval_12	chr1	4869489	4870989	+	11911	21399	NM_011541	Tcea1	-1.89638237429794	1.5439967908758e-33
13	Interval_13	chr1	4872903	4874403	+	15325	21399	NM_011541	Tcea1	-2.39644648522082	7.06614339628555e-58
14	Interval_14	chr1	4891499	4892999	+	33921	21399	NM_011541	Tcea1	-1.14716752105938	0.00247902888662916
15	Interval_15	chr1	4906223	4907723	+	48645	21399	NM_011541	Tcea1	-0.796549880205613	1.11000240494255e-06
16	Interval_16	chr1	4911203	4912703	+	53625	21399	NM_011541	Tcea1	-1.08272400164989	0.000772894566777011
17	Interval_17	chr1	4918070	4919570	+	60492	21399	NM_011541	Tcea1	-0.48715388259341	0.0239234793728187
18	Interval_18	chr1	5018894	5020394	+	-105	58175	NM_021374	Rgs20	-0.0930902604550095	0.519997312950027
19	Interval_19	chr1	5082372	5083872	+	36	108664	NM_133826	Atp6v1h	0.0965916413773815	0.447157673450736
20	Interval_20	chr1	5105679	5107179	+	23343	108664	NM_133826	Atp6v1h	-0.0624694461744955	0.872989756585164
21	Interval_21	chr1	5114096	5115596	+	31760	108664	NM_133826	Atp6v1h	-0.367080476017776	0.245036848960873
22	Interval_22	chr1	5119761	5121261	+	37425	108664	NM_133826	Atp6v1h	0.216949355446326	0.631122738738625
23	Interval_23	chr1	5120975	5122475	+	38639	108664	NM_133826	Atp6v1h	-0.242158774329692	0.616920469486457
24	Interval_24	chr1	5127726	5129226	+	45390	108664	NM_133826	Atp6v1h	-0.385810212300325	0.389252974697072
25	Interval_25	chr1	5128593	5130093	+	46257	108664	NM_133826	Atp6v1h	-0.198677778139909	0.522942994305054
26	Interval_26	chr1	5165188	5166688	+	82852	108664	NM_133826	Atp6v1h	-0.0512390887462539	0.914605747712126
27	Interval_27	chr1	5507709	5509209	+	-80034	18387	NM_011011	Oprk1	0.338141363028504	0.350538026551812
28	Interval_28	chr1	6203894	6205394	+	-10018	12421	NM_009826	Rb1cc1	-0.580410633461184	0.0358379651362625
29	Interval_29	chr1	6213775	6215275	+	-137	12421	NM_009826	Rb1cc1	0.14958157478343	0.222789494666185
30	Interval_30	chr1	6224321	6225821	+	10409	12421	NM_009826	Rb1cc1	-0.104506777111359	0.760533821028274
31	Interval_31	chr1	6244607	6246107	+	30695	12421	NM_009826	Rb1cc1	-0.545436990185962	0.089225693626963
32	Interval_32	chr1	6271271	6272771	+	57359	12421	NM_009826	Rb1cc1	-0.257372978906501	0.172583704983469
33	Interval_33	chr1	6282190	6283690	+	68278	12421	NM_009826	Rb1cc1	0.394603616119185	0.179340300642269
34	Interval_34	chr1	6382063	6383563	+	23482	620393	NM_001195732	Alkal1	-0.17638596958452	0.342193613843479
35	Interval_35	chr1	6405326	6406826	+	46745	620393	NM_001195732	Alkal1	-0.0344500982580634	0.783712138916786
36	Interval_36	chr1	6409068	6410568	+	50487	620393	NM_001195732	Alkal1	-0.283308647991679	0.119550301261122
37	Interval_37	chr1	6417714	6419214	+	59133	620393	NM_001195732	Alkal1	-0.881101022084578	1.31653591591828e-08
38	Interval_38	chr1	6429014	6430514	+	-57467	240690	NM_173868	St18	-0.380524308974992	0.408440388387688
39	Interval_39	chr1	6440529	6442029	+	-45952	240690	NM_173868	St18	-0.159372028708873	0.470950512591151
40	Interval_40	chr1	6443547	6445047	+	-42934	240690	NM_173868	St18	-0.39990830503714	0.000979239386191761
41	Interval_41	chr1	6453007	6454507	+	-33474	240690	NM_173868	St18	0.0224124576117992	0.8884503569077
42	Interval_42	chr1	6454750	6456250	+	-31731	240690	NM_173868	St18	-0.472122798735535	0.00582890369832917
43	Interval_43	chr1	6459477	6460977	+	-27004	240690	NM_173868	St18	-0.119954621367882	0.639150393062987
44	Interval_44	chr1	6464006	6465506	+	-22475	240690	NM_173868	St18	-0.0576899950426997	0.773715459447525
45	Interval_45	chr1	6465964	6467464	+	-20517	240690	NM_173868	St18	-0.365671318247553	0.0256873572913378
46	Interval_46	chr1	6472750	6474250	+	-13731	240690	NM_173868	St18	-0.742487709131665	0.00545169784763979
47	Interval_47	chr1	6475545	6477045	+	-10936	240690	NM_173868	St18	-1.12330442621851	0.00288291749544339
48	Interval_48	chr1	6479145	6480645	+	-7336	240690	NM_173868	St18	-0.420298023530464	0.0847245751825567
49	Interval_49	chr1	6480462	6481962	+	-6019	240690	NM_173868	St18	-0.532295745929641	0.000895520242612195
50	Interval_50	chr1	6482201	6483701	+	-4280	240690	NM_173868	St18	0.0920430988664674	0.726963086257706
51	Interval_51	chr1	6492476	6493976	+	5995	240690	NM_173868	St18	-0.61206630396255	4.25164261308978e-06
52	Interval_52	chr1	6495962	6497462	+	9481	240690	NM_173868	St18	0.123554145640201	0.405371603780125
53	Interval_53	chr1	6497987	6499487	+	11506	240690	NM_173868	St18	-0.346116426630179	0.0222923915681174
54	Interval_54	chr1	6504876	6506376	+	18395	240690	NM_173868	St18	-0.8026396315053	0.000526012900019392
55	Interval_55	chr1	6508982	6510482	+	22501	240690	NM_173868	St18	-1.26620644204185	0.00178558355487172
56	Interval_56	chr1	6514656	6516156	+	28175	240690	NM_173868	St18	-1.14786427718784	6.04501113601382e-05
57	Interval_57	chr1	6521819	6523319	+	35338	240690	NM_173868	St18	-0.973577250880021	2.63759154976703e-05
58	Interval_58	chr1	6555623	6557123	+	69142	240690	NM_173868	St18	-1.83482895905312	8.49304277041844e-32
59	Interval_59	chr1	6585361	6586861	+	98880	240690	NM_173868	St18	-1.17775380923603	1.04309510289685e-05
60	Interval_60	chr1	6588657	6590157	+	102176	240690	NM_173868	St18	-0.737153676369768	0.0202841682534457
61	Interval_61	chr1	6606474	6607974	+	119993	240690	NM_173868	St18	-0.559729846401819	0.113427259631279
62	Interval_62	chr1	6623494	6624994	+	-105807	240690	NM_173868	St18	0.0207770866694721	0.891394544358078
63	Interval_63	chr1	6637451	6638951	+	-91850	240690	NM_173868	St18	0.224996973016095	0.466098980128542
64	Interval_64	chr1	6712488	6713988	+	-16813	240690	NM_173868	St18	-0.554895876364305	0.0492389659789991
65	Interval_65	chr1	6716574	6718074	+	-12727	240690	NM_173868	St18	-0.1348553074182	0.535656903284802
66	Interval_66	chr1	6782420	6783920	+	53119	240690	NM_173868	St18	-0.814926593310783	0.00824811942755078
67	Interval_67	chr1	6807952	6809452	+	78651	240690	NM_173868	St18	-1.3266309454581	6.12098192927241e-10
68	Interval_68	chr1	6823499	6824999	+	94198	240690	NM_173868	St18	-0.372034830959869	0.230120394831334
69	Interval_69	chr1	6825892	6827392	+	96591	240690	NM_173868	St18	-0.622136200448398	0.048386972484922
70	Interval_70	chr1	6826751	6828251	+	97450	240690	NM_173868	St18	-0.271637459885786	0.394587638664273
71	Interval_71	chr1	6858171	6859671	+	128870	240690	NM_173868	St18	-0.826857129512223	6.48991817778694e-08
72	Interval_72	chr1	6975372	6976872	+	-112798	319263	NM_183028	Pcmtd1	-1.05454979959217	0.00109548242361022
73	Interval_73	chr1	7085270	7086770	+	-2900	319263	NM_183028	Pcmtd1	-0.813755484696108	8.19038873597134e-12
74	Interval_74	chr1	7088514	7090014	+	344	319263	NM_183028	Pcmtd1	-0.0192431201115332	0.897516895954631
75	Interval_75	chr1	7098843	7100343	+	10673	319263	NM_183028	Pcmtd1	-1.01455212024582	1.33988230607563e-17
76	Interval_76	chr1	7110513	7112013	+	22343	319263	NM_183028	Pcmtd1	-0.751424413942844	0.000190159320245585
77	Interval_77	chr1	7111301	7112801	+	23131	319263	NM_183028	Pcmtd1	-0.679345366686281	0.00329359141102678
78	Interval_78	chr1	7112599	7114099	+	24429	319263	NM_183028	Pcmtd1	-0.519797296284793	1.76491144953848e-05
79	Interval_79	chr1	7139721	7141221	+	51551	319263	NM_183028	Pcmtd1	-0.703314514791532	3.33444617655654e-05
80	Interval_80	chr1	7146103	7147603	+	57933	319263	NM_183028	Pcmtd1	-0.979120480410692	0.000279402157560113
81	Interval_81	chr1	7174995	7176495	+	86825	319263	NM_183028	Pcmtd1	-2.35607911387369	3.91066512817228e-24
82	Interval_82	chr1	7203906	7205406	+	115736	319263	NM_183028	Pcmtd1	-0.657118704976228	0.0288894802998979
83	Interval_83	chr1	7205505	7207005	+	117335	319263	NM_183028	Pcmtd1	-0.620247173965154	0.0260918557864834
84	Interval_84	chr1	7388943	7390443	+	300773	319263	NM_183028	Pcmtd1	-0.184381011483257	0.863660226663326
85	Interval_85	chr1	7394691	7396191	+	306521	319263	NM_183028	Pcmtd1	0.996944400009392	2.480191267239e-07
86	Interval_86	chr1	7396603	7398103	+	308433	319263	NM_183028	Pcmtd1	0.174897215044407	0.090481120320705
87	Interval_87	chr1	9528869	9530369	+	-15789	59014	NM_021511	Rrs1	-0.274682589751027	0.288377018381592
88	Interval_88	chr1	9544795	9546295	+	137	59014	NM_021511	Rrs1	0.183486127251561	0.128801012747802
89	Interval_89	chr1	9547146	9548646	+	-52	76187	NM_175236	Adhfe1	0.31480078522394	0.0170097000534405
90	Interval_90	chr1	9572530	9574030	+	25332	76187	NM_175236	Adhfe1	-0.427213569018029	0.00503031824139674
91	Interval_91	chr1	9592772	9594272	+	-7745	76982	NM_178399	Vxn	-0.0891135505533461	0.760078496508159
92	Interval_92	chr1	9601391	9602891	+	874	76982	NM_178399	Vxn	-0.343897373160403	0.282564970025423
93	Interval_93	chr1	9607123	9608623	+	6606	76982	NM_178399	Vxn	-0.0818051014638018	0.84250741374127
94	Interval_94	chr1	9620656	9622156	+	9686	72481	NR_015470	2610203C22Rik	-0.330248576743915	0.17016612912566
95	Interval_95	chr1	9629438	9630938	+	904	72481	NR_015470	2610203C22Rik	0.683463348477243	8.37148010222345e-06
96	Interval_96	chr1	9636135	9637635	+	-5793	72481	NR_015470	2610203C22Rik	0.85920307938939	0.00068322343561034
97	Interval_97	chr1	9644387	9645887	+	-14045	72481	NR_015470	2610203C22Rik	-0.485231428935257	0.175455974940003
98	Interval_98	chr1	9660337	9661837	+	-29995	72481	NR_015470	2610203C22Rik	-0.155853927187921	0.653574503954451
99	Interval_99	chr1	9673144	9674644	+	26315	17864	NM_008651	Mybl1	0.170798797877745	0.409818399493269
100	Interval_100	chr1	9695916	9697416	+	3543	17864	NM_008651	Mybl1	-0.140813146547099	0.558544479224651
101	Interval_101	chr1	9698760	9700260	+	699	17864	NM_008651	Mybl1	-0.160524436396706	0.524553238787879
102	Interval_102	chr1	9699879	9701379	+	-420	17864	NM_008651	Mybl1	0.314739088030572	0.00465978100879266
103	Interval_103	chr1	9703244	9704744	+	-3785	17864	NM_008651	Mybl1	0.0298754487928561	0.855646879492307
104	Interval_104	chr1	9711051	9712551	+	-11592	17864	NM_008651	Mybl1	-0.760471411686544	0.00958602449212962
105	Interval_105	chr1	9716387	9717887	+	-16928	17864	NM_008651	Mybl1	-2.05253078950921	1.21286830104799e-30
106	Interval_106	chr1	9718039	9719539	+	-18580	17864	NM_008651	Mybl1	-1.59880983442331	7.31941764802073e-12
107	Interval_107	chr1	9725735	9727235	+	-21163	73331	NR_040462	1700034P13Rik	-1.24835845704129	1.71201430393621e-07
108	Interval_108	chr1	9728870	9730370	+	-18028	73331	NR_040462	1700034P13Rik	-1.05363018403731	3.06782041572045e-07
109	Interval_109	chr1	9730631	9732131	+	-16267	73331	NR_040462	1700034P13Rik	-1.17162034658084	1.17169921401043e-08
110	Interval_110	chr1	9736550	9738050	+	-10348	73331	NR_040462	1700034P13Rik	-1.89640536428903	4.5498277942381e-28
111	Interval_111	chr1	9738609	9740109	+	-8289	73331	NR_040462	1700034P13Rik	-1.71415672449159	2.61761402742194e-19
112	Interval_112	chr1	9744551	9746051	+	-2347	73331	NR_040462	1700034P13Rik	-1.05159485680069	1.05666067918597e-15
113	Interval_113	chr1	9746994	9748494	+	96	73331	NR_040462	1700034P13Rik	-0.0237652077768843	0.873937663516743
114	Interval_114	chr1	9753918	9755418	+	-6286	70675	NM_173443	Vcpip1	0.025516239225281	0.929673154179025
115	Interval_115	chr1	9768848	9770348	+	-21216	70675	NM_173443	Vcpip1	-0.289061706888766	0.0845587112518645
116	Interval_116	chr1	9771964	9773464	+	-24332	70675	NM_173443	Vcpip1	-0.0856354703790799	0.547969634938291
117	Interval_117	chr1	9781609	9783109	+	-15771	170755	NM_133220	Sgk3	-0.392151752626624	0.0188186895374971
118	Interval_118	chr1	9797417	9798917	+	37	170755	NM_133220	Sgk3	-0.20664833704811	0.0218442448266182
119	Interval_119	chr1	9804606	9806106	+	7226	170755	NM_133220	Sgk3	-0.262893103469291	0.0175249484069355
120	Interval_120	chr1	9809749	9811249	+	12369	170755	NM_133220	Sgk3	-0.708764076675263	0.00212684555629107
121	Interval_121	chr1	9812052	9813552	+	14672	170755	NM_133220	Sgk3	-0.360617642279099	0.00516747402011886
122	Interval_122	chr1	9814977	9816477	+	17597	170755	NM_133220	Sgk3	0.0709065844145831	0.69573954137475
123	Interval_123	chr1	9822574	9824074	+	-24957	170755	NM_133220	Sgk3	-0.108709913754803	0.431774576531545
124	Interval_124	chr1	9824928	9826428	+	-22603	170755	NM_133220	Sgk3	-0.239054753723439	0.0527062477156372
125	Interval_125	chr1	9839888	9841388	+	-7643	170755	NM_133220	Sgk3	-0.679414733147951	0.0500547905864798
126	Interval_126	chr1	9846060	9847560	+	-1471	170755	NM_133220	Sgk3	-0.226005103335989	0.122248632556588
127	Interval_127	chr1	9847855	9849355	+	324	170755	NM_133220	Sgk3	-0.315069969590598	0.108178848359214
128	Interval_128	chr1	9849373	9850873	+	1842	170755	NM_133220	Sgk3	-0.00851125497784612	0.967273866331064
129	Interval_129	chr1	9856663	9858163	+	9132	170755	NM_133220	Sgk3	-0.168242378931552	0.530771015339027
130	Interval_130	chr1	9858262	9859762	+	10731	170755	NM_133220	Sgk3	-0.24577872784618	0.0524389669562078
131	Interval_131	chr1	9868306	9869806	+	20775	170755	NM_133220	Sgk3	-0.282295156888651	0.415686378841685
132	Interval_132	chr1	9875856	9877356	+	28325	170755	NM_133220	Sgk3	-0.380570972558725	7.869234826961e-05
133	Interval_133	chr1	9878382	9879882	+	-29506	240697	NM_177722	Mcmdc2	-1.14819729727037	2.41086155149743e-09
134	Interval_134	chr1	9881224	9882724	+	-26664	240697	NM_177722	Mcmdc2	-0.934518383476883	1.85011685362229e-05
135	Interval_135	chr1	9885050	9886550	+	-22838	240697	NM_177722	Mcmdc2	-0.828741419624943	0.00247219977334925
136	Interval_136	chr1	9891829	9893329	+	-16059	240697	NM_177722	Mcmdc2	-0.355420044212069	0.000173056608787133
137	Interval_137	chr1	9902182	9903682	+	-5706	240697	NM_177722	Mcmdc2	-0.186789914400486	0.596143483391618
138	Interval_138	chr1	9904611	9906111	+	-3277	240697	NM_177722	Mcmdc2	-1.22209750677737	1.00317196433346e-05
139	Interval_139	chr1	9906063	9907563	+	-1825	240697	NM_177722	Mcmdc2	-0.880806385016859	1.99223038874592e-06
140	Interval_140	chr1	9907853	9909353	+	-35	240697	NM_177722	Mcmdc2	-0.95019652002193	5.70526374251205e-05
141	Interval_141	chr1	9910588	9912088	+	2700	240697	NM_177722	Mcmdc2	-0.650080531420089	0.00494685242098639
142	Interval_142	chr1	9943207	9944707	+	161	73824	NR_024067	Snhg6	0.071411200481293	0.476883776049194
143	Interval_143	chr1	9952210	9953710	+	-8842	73824	NR_024067	Snhg6	-0.422480344351898	0.215697110203103
144	Interval_144	chr1	9966901	9968401	+	159	100039596	NM_001285425	Tcf24	0.0691879894593433	0.612209495399208
145	Interval_145	chr1	9989051	9990551	+	19335	69312	NM_027033	Ppp1r42	-0.150098339639325	0.706051212546748
146	Interval_146	chr1	9991042	9992542	+	17344	69312	NM_027033	Ppp1r42	-0.580096307991447	0.00438157655152856
147	Interval_147	chr1	10002414	10003914	+	5972	69312	NM_027033	Ppp1r42	-0.21784564989429	0.267393644179328
148	Interval_148	chr1	10006531	10008031	+	1855	69312	NM_027033	Ppp1r42	-0.331954864353891	0.052190138690592
149	Interval_149	chr1	10008192	10009692	+	194	69312	NM_027033	Ppp1r42	-0.52225445151299	0.0849545890784654
150	Interval_150	chr1	10022553	10024053	+	-14167	69312	NM_027033	Ppp1r42	-0.337354969761043	0.301509185291006
151	Interval_151	chr1	10038041	10039541	+	573	211660	NM_026493	Cspp1	0.209734272185081	0.039677246938404
152	Interval_152	chr1	10049113	10050613	+	3370	211660	NM_026493	Cspp1	-0.713135540025603	0.00693861055987312
153	Interval_153	chr1	10053439	10054939	+	7696	211660	NM_026493	Cspp1	-0.193846623220552	0.50672560290293
154	Interval_154	chr1	10060294	10061794	+	14551	211660	NM_026493	Cspp1	-0.469732705233367	0.111015353000075
155	Interval_155	chr1	10061321	10062821	+	15578	211660	NM_026493	Cspp1	-0.645991321686503	0.176241039107032
156	Interval_156	chr1	10088639	10090139	+	42896	211660	NM_026493	Cspp1	-0.276311064940492	0.131957670284921
157	Interval_157	chr1	10113722	10115222	+	67979	211660	NM_026493	Cspp1	-0.0534229339389548	0.840176611245152
158	Interval_158	chr1	10130532	10132032	+	84789	211660	NM_026493	Cspp1	-1.02016340524599	3.17404043344982e-08
159	Interval_159	chr1	10138655	10140155	+	92912	211660	NM_026493	Cspp1	-0.65115295050876	0.0426813571498532
160	Interval_160	chr1	10149762	10151262	+	82158	211673	NM_001102430	Arfgef1	-0.699082444662806	0.00574844694207196
161	Interval_161	chr1	10164123	10165623	+	67797	211673	NM_001102430	Arfgef1	-0.911080341237973	0.0157956164295951
162	Interval_162	chr1	10176966	10178466	+	54954	211673	NM_001102430	Arfgef1	-0.972329019243849	0.002980440218714
163	Interval_163	chr1	10210580	10212080	+	21340	211673	NM_001102430	Arfgef1	-1.04705825359083	2.10268998343643e-06
164	Interval_164	chr1	10219449	10220949	+	12471	211673	NM_001102430	Arfgef1	-2.57672244953334	1.06306207944587e-57
165	Interval_165	chr1	10231661	10233161	+	259	211673	NM_001102430	Arfgef1	0.0226733086356902	0.884822733842328
166	Interval_166	chr1	10253826	10255326	+	-21906	211673	NM_001102430	Arfgef1	-0.0841693407187562	0.685161479064276
167	Interval_167	chr1	10260132	10261632	+	-28212	211673	NM_001102430	Arfgef1	-1.12390081892463	1.91079022391617e-08
168	Interval_168	chr1	10265906	10267406	+	-33986	211673	NM_001102430	Arfgef1	-1.29535918066035	3.33898596782902e-07
169	Interval_169	chr1	10268018	10269518	+	-36098	211673	NM_001102430	Arfgef1	-0.961427973984991	1.07066276161958e-05
170	Interval_170	chr1	10279416	10280916	+	-47496	211673	NM_001102430	Arfgef1	-0.491425120386076	2.38788578322675e-05
171	Interval_171	chr1	10324681	10326181	+	-92761	211673	NM_001102430	Arfgef1	-1.38827743238217	5.77819695825712e-17
172	Interval_172	chr1	10879293	10880793	+	-14169	100124448	NR_030645	Mir467e	0.362865033319261	0.26388931395652
173	Interval_173	chr1	12863765	12865265	+	126620	240726	NM_172841	Slco5a1	0.433184760563912	0.0175673402008905
174	Interval_174	chr1	12941617	12943117	+	48768	240726	NM_172841	Slco5a1	0.390268245840431	0.360409432481213
175	Interval_175	chr1	12977092	12978592	+	13293	240726	NM_172841	Slco5a1	-0.102030658352372	0.761122719147352
176	Interval_176	chr1	12982547	12984047	+	7838	240726	NM_172841	Slco5a1	0.0269016246820837	0.91662909956144
177	Interval_177	chr1	12990540	12992040	+	-155	240726	NM_172841	Slco5a1	0.00784132634460296	0.98300379142624
178	Interval_178	chr1	13028645	13030145	+	-38260	240726	NM_172841	Slco5a1	-0.131487632924608	0.691995922008275
179	Interval_179	chr1	13049516	13051016	+	-59131	240726	NM_172841	Slco5a1	-0.0470590359308477	0.857428054752617
180	Interval_180	chr1	13051218	13052718	+	-60833	240726	NM_172841	Slco5a1	-0.18844121689499	0.225417749009231
181	Interval_181	chr1	13125821	13127321	+	592	383491	NM_001081209	Prdm14	-0.0836704059046343	0.588199826048438
182	Interval_182	chr1	13134257	13135757	+	-7844	383491	NM_001081209	Prdm14	-0.229371349783349	0.212733956746551
183	Interval_183	chr1	13150398	13151898	+	-23985	383491	NM_001081209	Prdm14	0.168163658638957	0.432910478482387
184	Interval_184	chr1	13152369	13153869	+	-25956	383491	NM_001081209	Prdm14	-0.0556644199323603	0.807792648680989
185	Interval_185	chr1	13161412	13162912	+	-34999	383491	NM_001081209	Prdm14	0.155505895963179	0.338677050392955
186	Interval_186	chr1	13163652	13165152	+	-37239	383491	NM_001081209	Prdm14	0.33039403889582	0.176413799660209
187	Interval_187	chr1	13175740	13177240	+	-49327	383491	NM_001081209	Prdm14	-0.298076052250306	0.288021056529843
188	Interval_188	chr1	13187699	13189199	+	-61286	383491	NM_001081209	Prdm14	0.531543398048629	2.88079221123482e-06
189	Interval_189	chr1	13206151	13207651	+	-79738	383491	NM_001081209	Prdm14	0.260103921710525	0.0644358914684633
190	Interval_190	chr1	13213529	13215029	+	-87116	383491	NM_001081209	Prdm14	0.0309133139026534	0.926356124817614
191	Interval_191	chr1	13222644	13224144	+	-96231	383491	NM_001081209	Prdm14	-0.232097094411877	0.54914898254709
192	Interval_192	chr1	13231806	13233306	+	-105393	383491	NM_001081209	Prdm14	-0.0126556145470048	0.943260531710362
193	Interval_193	chr1	13245219	13246719	+	-118806	383491	NM_001081209	Prdm14	-0.179528596196432	0.453595110512059
194	Interval_194	chr1	13255375	13256875	+	116304	17978	NM_008678	Ncoa2	0.0158435923125447	0.939796636602258
195	Interval_195	chr1	13266829	13268329	+	104850	17978	NM_008678	Ncoa2	0.265424918916369	0.0746941429056501
196	Interval_196	chr1	13290780	13292280	+	80899	17978	NM_008678	Ncoa2	-0.384024271727634	0.0812999324604116
197	Interval_197	chr1	13292544	13294044	+	79135	17978	NM_008678	Ncoa2	-0.0322549429661817	0.82054298352689
198	Interval_198	chr1	13294686	13296186	+	76993	17978	NM_008678	Ncoa2	-0.161336014060421	0.598864293173297
199	Interval_199	chr1	13296277	13297777	+	75402	17978	NM_008678	Ncoa2	-0.108210262402321	0.680743676894444
200	Interval_200	chr1	13300645	13302145	+	71034	17978	NM_008678	Ncoa2	-0.256222778711089	0.160354350017923
201	Interval_201	chr1	13304782	13306282	+	66897	17978	NM_008678	Ncoa2	0.39181501666497	0.0485022665073893
202	Interval_202	chr1	13310962	13312462	+	60717	17978	NM_008678	Ncoa2	-0.030308439632759	0.920771683451199
203	Interval_203	chr1	13318953	13320453	+	52726	17978	NM_008678	Ncoa2	-0.24558549418034	0.419746982972467
204	Interval_204	chr1	13327797	13329297	+	43882	17978	NM_008678	Ncoa2	0.00622178022384094	0.976928828268032
205	Interval_205	chr1	13331795	13333295	+	39884	17978	NM_008678	Ncoa2	0.146314593508842	0.324907367654502
206	Interval_206	chr1	13335165	13336665	+	36514	17978	NM_008678	Ncoa2	0.124508878861025	0.291171544615173
207	Interval_207	chr1	13342352	13343852	+	29327	17978	NM_008678	Ncoa2	0.245155632965112	0.0525819433137969
208	Interval_208	chr1	13354797	13356297	+	16882	17978	NM_008678	Ncoa2	-0.210949809621284	0.466795239988476
209	Interval_209	chr1	13359911	13361411	+	11768	17978	NM_008678	Ncoa2	-0.406350205496564	0.0180243617964521
210	Interval_210	chr1	13365478	13366978	+	6201	17978	NM_008678	Ncoa2	0.240648275893952	0.323096837639231
211	Interval_211	chr1	13371514	13373014	+	165	17978	NM_008678	Ncoa2	0.256599942419636	0.0210187044378297
212	Interval_212	chr1	13372531	13374031	+	802	17978	NM_008678	Ncoa2	0.223293379975617	0.347164047731164
213	Interval_213	chr1	13373656	13375156	+	-323	17978	NM_008678	Ncoa2	0.254093455984751	0.0524577829226916
214	Interval_214	chr1	13382560	13384060	+	-9227	17978	NM_008678	Ncoa2	-0.461633201180654	0.248884583250914
215	Interval_215	chr1	13423622	13425122	+	-50289	17978	NM_008678	Ncoa2	0.107619648602879	0.536373826520467
216	Interval_216	chr1	13425467	13426967	+	-52134	17978	NM_008678	Ncoa2	0.152521127443874	0.144670653509243
217	Interval_217	chr1	13453605	13455105	+	-80272	17978	NM_008678	Ncoa2	0.00739901579170496	0.974193520600482
218	Interval_218	chr1	13492108	13493608	+	97052	72265	NM_028173	Tram1	-0.910190554351996	0.0610506046748086
219	Interval_219	chr1	13494199	13495699	+	94961	72265	NM_028173	Tram1	-0.754992392036411	0.017020897599576
220	Interval_220	chr1	13499612	13501112	+	89548	72265	NM_028173	Tram1	-0.546326747221458	0.0348296691630165
221	Interval_221	chr1	13512776	13514276	+	76384	72265	NM_028173	Tram1	-0.142067874779668	0.377926156209022
222	Interval_222	chr1	13520443	13521943	+	68717	72265	NM_028173	Tram1	-1.02209441461892	3.1120817988515e-09
223	Interval_223	chr1	13530761	13532261	+	58399	72265	NM_028173	Tram1	-0.305926783394729	0.0713850297190297
224	Interval_224	chr1	13558614	13560114	+	30546	72265	NM_028173	Tram1	-0.0841003620731717	0.823422422078592
225	Interval_225	chr1	13559466	13560966	+	29694	72265	NM_028173	Tram1	0.406368032697936	0.277430007708825
226	Interval_226	chr1	13560469	13561969	+	28691	72265	NM_028173	Tram1	0.452708085651686	0.225663593617679
227	Interval_227	chr1	13562598	13564098	+	26562	72265	NM_028173	Tram1	0.629523984816267	0.00938242377061737
228	Interval_228	chr1	13584885	13586385	+	4275	72265	NM_028173	Tram1	0.269517649949356	0.10493978610595
229	Interval_229	chr1	13588251	13589751	+	909	72265	NM_028173	Tram1	0.248391641513158	0.0190872371007027
230	Interval_230	chr1	13592428	13593928	+	-3268	72265	NM_028173	Tram1	0.220368552155617	0.11613707970864
231	Interval_231	chr1	13605934	13607434	+	-16774	72265	NM_028173	Tram1	0.176442570716911	0.509463070490658
232	Interval_232	chr1	13615309	13616809	+	-26149	72265	NM_028173	Tram1	0.727930427634414	0.00578203905916421
233	Interval_233	chr1	13622695	13624195	+	-33535	72265	NM_028173	Tram1	0.115153895134622	0.700023142717326
234	Interval_234	chr1	13638800	13640300	+	20959	212442	NM_145381	Lactb2	1.05190095239732	1.25506869519457e-12
235	Interval_235	chr1	13646944	13648444	+	12815	212442	NM_145381	Lactb2	0.294850923174716	0.02199938441848
236	Interval_236	chr1	13651656	13653156	+	8103	212442	NM_145381	Lactb2	0.278077013463999	0.0341475159840452
237	Interval_237	chr1	13658928	13660428	+	831	212442	NM_145381	Lactb2	0.353058166889396	7.56823309641322e-06
238	Interval_238	chr1	13688064	13689564	+	20043	381246	NM_001011873	Xkr9	-0.188339954439741	0.6470072475914
239	Interval_239	chr1	13705429	13706929	+	37408	381246	NM_001011873	Xkr9	-0.120381492400083	0.625537365787494
240	Interval_240	chr1	13751631	13753131	+	34548	433273	NR_004447	Gm5523	0.435809944178358	0.262564113613746
241	Interval_241	chr1	13771056	13772556	+	15123	433273	NR_004447	Gm5523	-0.206054685854427	0.394212148155062
242	Interval_242	chr1	13783705	13785205	+	2474	433273	NR_004447	Gm5523	-0.243058940276152	0.196120284239908
243	Interval_243	chr1	13788314	13789814	+	-2135	433273	NR_004447	Gm5523	-0.0901835365114705	0.519768879876383
244	Interval_244	chr1	13839256	13840756	+	-53077	433273	NR_004447	Gm5523	-0.00108540736844108	0.995945473648756
245	Interval_245	chr1	13864324	13865824	+	-78145	433273	NR_004447	Gm5523	0.0825568293199764	0.64310249463354
246	Interval_246	chr1	13873000	13874500	+	-86821	433273	NR_004447	Gm5523	0.176930259690993	0.178757635966267
247	Interval_247	chr1	13882623	13884123	+	-96444	433273	NR_004447	Gm5523	-0.0570774582440017	0.850807000578611
248	Interval_248	chr1	13901285	13902785	+	-115106	433273	NR_004447	Gm5523	-1.09793108146284	0.00456418183266067
249	Interval_249	chr1	13978081	13979581	+	-191902	433273	NR_004447	Gm5523	-0.0932278971164375	0.82783133289555
250	Interval_250	chr1	13979440	13980940	+	-193261	433273	NR_004447	Gm5523	-0.204253012571906	0.343465626038743
251	Interval_251	chr1	14016152	14017652	+	-229973	433273	NR_004447	Gm5523	-0.265197292224993	0.392028694265579
252	Interval_252	chr1	14103916	14105416	+	205533	14048	NM_010164	Eya1	0.131242144872215	0.517978598068738
253	Interval_253	chr1	14143063	14144563	+	166386	14048	NM_010164	Eya1	-0.376512973026399	0.0268411332115451
254	Interval_254	chr1	14197441	14198941	+	112008	14048	NM_010164	Eya1	-0.881516373161382	0.0122286046661074
255	Interval_255	chr1	14217694	14219194	+	91755	14048	NM_010164	Eya1	-0.0267199154569309	0.940166588459507
256	Interval_256	chr1	14221738	14223238	+	87711	14048	NM_010164	Eya1	0.519400680967456	0.0442235436617454
257	Interval_257	chr1	14224234	14225734	+	85215	14048	NM_010164	Eya1	0.247367638266669	0.304880644577817
258	Interval_258	chr1	14287588	14289088	+	21861	14048	NM_010164	Eya1	0.0067131815221826	0.985144630394642
259	Interval_259	chr1	14292295	14293795	+	17154	14048	NM_010164	Eya1	-0.286345970968437	0.217556841712974
260	Interval_260	chr1	14296159	14297659	+	13290	14048	NM_010164	Eya1	-0.0491814689944146	0.812800209910397
261	Interval_261	chr1	14298088	14299588	+	11361	14048	NM_010164	Eya1	-0.0583611349305263	0.799809283548427
262	Interval_262	chr1	14303403	14304903	+	6046	14048	NM_010164	Eya1	0.439210633220745	3.11496563022256e-05
263	Interval_263	chr1	14306259	14307759	+	3190	14048	NM_010164	Eya1	-0.0247854519589106	0.922175157692668
264	Interval_264	chr1	14308960	14310460	+	489	14048	NM_010164	Eya1	0.14813154420202	0.380103825176846
265	Interval_265	chr1	14331409	14332909	+	-21960	14048	NM_010164	Eya1	-0.548436429112679	0.0498486668645747
266	Interval_266	chr1	14483857	14485357	+	-174408	14048	NM_010164	Eya1	0.582691975654185	0.000213546738441021
267	Interval_267	chr1	14495045	14496545	+	-185596	14048	NM_010164	Eya1	-0.0907963837768012	0.822091600335464
268	Interval_268	chr1	14505000	14506500	+	-195551	14048	NM_010164	Eya1	-0.137193584998699	0.2674548825194
269	Interval_269	chr1	14512835	14514335	+	-203386	14048	NM_010164	Eya1	0.285685617143027	0.436721088274825
270	Interval_270	chr1	14569818	14571318	+	185398	17681	NM_010827	Msc	0.0504583682669863	0.864279179379849
271	Interval_271	chr1	14576106	14577606	+	179110	17681	NM_010827	Msc	-0.248083629379873	0.267603349808999
272	Interval_272	chr1	14578452	14579952	+	176764	17681	NM_010827	Msc	0.366611943950595	0.000931583862943394
273	Interval_273	chr1	14589514	14591014	+	165702	17681	NM_010827	Msc	-0.185297096044917	0.327507186875518
274	Interval_274	chr1	14595254	14596754	+	159962	17681	NM_010827	Msc	0.35609307049366	0.00121503204770021
275	Interval_275	chr1	14629369	14630869	+	125847	17681	NM_010827	Msc	-0.618162884981421	0.0206582868512234
276	Interval_276	chr1	14635057	14636557	+	120159	17681	NM_010827	Msc	-0.2085703310731	0.445029277766992
277	Interval_277	chr1	14667273	14668773	+	87943	17681	NM_010827	Msc	-0.527809257565906	0.152564341346277
278	Interval_278	chr1	14780486	14781986	+	-25270	17681	NM_010827	Msc	0.454907547960232	0.201764321253752
279	Interval_279	chr1	14797192	14798692	+	-41976	17681	NM_010827	Msc	-0.0160752360506373	0.965177053327678
280	Interval_280	chr1	14822533	14824033	+	-67317	17681	NM_010827	Msc	-0.140729585330658	0.777867763030376
281	Interval_281	chr1	14861546	14863046	+	56566	277328	NM_177781	Trpa1	-0.28364580068266	0.378477783009813
282	Interval_282	chr1	14917860	14919360	+	252	277328	NM_177781	Trpa1	-0.478720064314021	0.0878322060252741
283	Interval_283	chr1	14924055	14925555	+	-5943	277328	NM_177781	Trpa1	-0.0189465413719719	0.949954766900456
284	Interval_284	chr1	14994494	14995994	+	-76382	277328	NM_177781	Trpa1	-0.211680296351694	0.421967417352995
285	Interval_285	chr1	15006925	15008425	+	-88813	277328	NM_177781	Trpa1	-0.404658428584893	0.205346474341062
286	Interval_286	chr1	15656083	15657583	+	-148813	21749	NM_009352	Terf1	0.759274266861847	0.00512454631860926
287	Interval_287	chr1	15674210	15675710	+	-130686	21749	NM_009352	Terf1	0.489298661902602	0.14922319723253
288	Interval_288	chr1	15705224	15706724	+	-99672	21749	NM_009352	Terf1	-0.10009311315965	0.753129402660377
289	Interval_289	chr1	15791039	15792539	+	-13857	21749	NM_009352	Terf1	-0.221571331440059	0.374317625941639
290	Interval_290	chr1	15804865	15806365	+	-31	21749	NM_009352	Terf1	0.184728865480751	0.147638699740913
291	Interval_291	chr1	15835769	15837269	+	30873	21749	NM_009352	Terf1	0.0596723625570674	0.923356608863508
292	Interval_292	chr1	15849854	15851354	+	42118	226866	NM_001033288	Sbspon	-0.205266958836313	0.425706745177883
293	Interval_293	chr1	16058996	16060496	+	33579	75799	NM_001243238	4930444P10Rik	-0.240933667350206	0.407746081404482
294	Interval_294	chr1	16078245	16079745	+	14330	75799	NM_001243238	4930444P10Rik	-0.463947757744434	0.0787928993510824
295	Interval_295	chr1	16092240	16093740	+	335	75799	NM_001243238	4930444P10Rik	-0.114801311614168	0.528037148717171
296	Interval_296	chr1	16096135	16097635	+	-3560	75799	NM_001243238	4930444P10Rik	-0.234595705508653	0.425590438959727
297	Interval_297	chr1	16104141	16105641	+	-458	19989	NM_011291	Rpl7	0.144429879828433	0.177092718934697
298	Interval_298	chr1	16110515	16112015	+	5383	98711	NM_133832	Rdh10	0.0918802349521196	0.590700129606906
299	Interval_299	chr1	16112784	16114284	+	7652	98711	NM_133832	Rdh10	0.0248755862545529	0.929024426031466
300	Interval_300	chr1	16115571	16117071	+	10439	98711	NM_133832	Rdh10	-0.259854688980113	0.350120824525749
301	Interval_301	chr1	16121249	16122749	+	16117	98711	NM_133832	Rdh10	-0.315483338837811	0.0839635425612491
302	Interval_302	chr1	16160824	16162324	+	55692	98711	NM_133832	Rdh10	-1.08920778108315	1.86810934051318e-11
303	Interval_303	chr1	16190510	16192010	+	85378	98711	NM_133832	Rdh10	-0.850310862345345	0.00380983220201258
304	Interval_304	chr1	16206143	16207643	+	101011	98711	NM_133832	Rdh10	-0.594159711129078	0.0714499095832472
305	Interval_305	chr1	16215918	16217418	+	110786	98711	NM_133832	Rdh10	-0.426686728533578	0.198921192280228
306	Interval_306	chr1	16219345	16220845	+	114213	98711	NM_133832	Rdh10	-0.885958971038273	0.0235348044098161
307	Interval_307	chr1	16224653	16226153	+	119521	98711	NM_133832	Rdh10	-0.337627663452695	0.257707805877811
308	Interval_308	chr1	16227455	16228955	+	122323	98711	NM_133832	Rdh10	-0.149101165719994	0.406051959582259
309	Interval_309	chr1	16340987	16342487	+	177378	29819	NM_025303	Stau2	-1.78649379247341	3.61699241582161e-08
310	Interval_310	chr1	16344324	16345824	+	174041	29819	NM_025303	Stau2	-0.944590224704146	0.000473327653013476
311	Interval_311	chr1	16431374	16432874	+	86991	29819	NM_025303	Stau2	-2.5984125835758	7.75055722280801e-42
312	Interval_312	chr1	16432818	16434318	+	85547	29819	NM_025303	Stau2	-0.541424222193518	0.00447802548950331
313	Interval_313	chr1	16439392	16440892	+	78973	29819	NM_025303	Stau2	-0.291010486346912	0.17735800124003
314	Interval_314	chr1	16442905	16444405	+	75460	29819	NM_025303	Stau2	-0.325366798695585	0.343278937091739
315	Interval_315	chr1	16501628	16503128	+	16737	29819	NM_025303	Stau2	-0.209746536841342	0.484060625861525
316	Interval_316	chr1	16504092	16505592	+	14273	29819	NM_025303	Stau2	0.00860889625960347	0.967748458642469
317	Interval_317	chr1	16518559	16520059	+	-7	29819	NM_025303	Stau2	-0.0381464772640655	0.790908238948337
318	Interval_318	chr1	16558730	16560230	+	-40178	29819	NM_025303	Stau2	0.092676822300972	0.74897559259931
319	Interval_319	chr1	16562014	16563514	+	-43462	29819	NM_025303	Stau2	0.0384967831424903	0.897754082842622
320	Interval_320	chr1	16570078	16571578	+	48463	66799	NM_025773	Ube2w	0.115937794449564	0.433051531116873
321	Interval_321	chr1	16577756	16579256	+	40785	66799	NM_025773	Ube2w	-0.113291412577663	0.659836936114871
322	Interval_322	chr1	16587662	16589162	+	30879	66799	NM_025773	Ube2w	-0.237617055617728	0.548020331553928
323	Interval_323	chr1	16589108	16590608	+	29433	66799	NM_025773	Ube2w	-0.317640221440647	0.343461307836122
324	Interval_324	chr1	16603002	16604502	+	15539	66799	NM_025773	Ube2w	0.138278112338439	0.719021333918692
325	Interval_325	chr1	16617806	16619306	+	735	66799	NM_025773	Ube2w	0.113782268121519	0.150222032212322
326	Interval_326	chr1	16636524	16638024	+	-17983	66799	NM_025773	Ube2w	0.210161040709719	0.201544899614937
327	Interval_327	chr1	16641244	16642744	+	14871	67923	NM_026456	Eloc	0.331017265242999	0.0207255559513453
328	Interval_328	chr1	16650205	16651705	+	5910	67923	NM_026456	Eloc	-0.182586775181592	0.342704630868804
329	Interval_329	chr1	16655988	16657488	+	127	67923	NM_026456	Eloc	0.169644316187113	0.0724754990550336
330	Interval_330	chr1	16664528	16666028	+	87	70397	NM_026392	Tmem70	0.145270677906355	0.258207452122366
331	Interval_331	chr1	16670286	16671786	+	5845	70397	NM_026392	Tmem70	-0.511228098859051	0.0207635626149863
332	Interval_332	chr1	16674312	16675812	+	9871	70397	NM_026392	Tmem70	-0.272031664053995	0.289940526766679
333	Interval_333	chr1	16687795	16689295	+	89	17087	NM_016923	Ly96	0.092937860805196	0.399968915021858
334	Interval_334	chr1	16694533	16696033	+	6827	17087	NM_016923	Ly96	-0.44429476591465	0.0887053402400298
335	Interval_335	chr1	16695906	16697406	+	8200	17087	NM_016923	Ly96	0.0252503279469736	0.881755114231707
336	Interval_336	chr1	16702050	16703550	+	14344	17087	NM_016923	Ly96	0.126374281040182	0.400118601861701
337	Interval_337	chr1	16714689	16716189	+	26983	17087	NM_016923	Ly96	-0.100653159660793	0.789342136048535
338	Interval_338	chr1	16745882	16747382	+	58176	17087	NM_016923	Ly96	-0.335277508420923	0.0028121372843213
339	Interval_339	chr1	16757873	16759373	+	70167	17087	NM_016923	Ly96	-0.859857071150301	3.93677564878661e-05
340	Interval_340	chr1	16783698	16785198	+	95992	17087	NM_016923	Ly96	-0.151691067455252	0.707044418736276
341	Interval_341	chr1	16797424	16798924	+	109718	17087	NM_016923	Ly96	-0.132168170743365	0.340121959581337
342	Interval_342	chr1	16800125	16801625	+	112419	17087	NM_016923	Ly96	0.0948772238967937	0.671305076651671
343	Interval_343	chr1	16808593	16810093	+	120887	17087	NM_016923	Ly96	-0.0451008052365598	0.893638823801404
344	Interval_344	chr1	17096231	17097731	+	908	57339	NM_020604	Jph1	0.00508696892020162	0.984658299660925
345	Interval_345	chr1	17122573	17124073	+	-22050	14545	NM_010267	Gdap1	-0.230528968762362	0.29512252606619
346	Interval_346	chr1	17144560	17146060	+	-63	14545	NM_010267	Gdap1	-0.342705307379395	0.3277294512134
347	Interval_347	chr1	17162800	17164300	+	18177	14545	NM_010267	Gdap1	-0.399912568715879	0.149105413027506
348	Interval_348	chr1	17448445	17449945	+	-152706	94227	NM_053191	Pi15	-0.408448980896042	0.161510407557319
349	Interval_349	chr1	17450252	17451752	+	-150899	94227	NM_053191	Pi15	-0.0089035881424663	0.968713296908321
350	Interval_350	chr1	17484674	17486174	+	-116477	94227	NM_053191	Pi15	-0.651862987558147	0.0111965928302946
351	Interval_351	chr1	17488360	17489860	+	-112791	94227	NM_053191	Pi15	0.666446501849594	0.000324829187801722
352	Interval_352	chr1	17529703	17531203	+	-71448	94227	NM_053191	Pi15	-0.244651316499921	0.393696344381855
353	Interval_353	chr1	17607318	17608818	+	6167	94227	NM_053191	Pi15	0.106925207097244	0.571503558313865
354	Interval_354	chr1	17628702	17630202	+	27551	94227	NM_053191	Pi15	-0.178687849168153	0.484029178836351
355	Interval_355	chr1	20611915	20613415	+	5392	241035	NM_153179	Pkhd1	-0.725645005674508	0.015342642787493
356	Interval_356	chr1	20790791	20792291	+	-7271	257630	NM_145856	Il17f	-0.622338426567717	0.152122972325318
357	Interval_357	chr1	20816326	20817826	+	3236	17215	NM_008563	Mcm3	-0.149367468799042	0.521500045038769
358	Interval_358	chr1	20819298	20820798	+	264	17215	NM_008563	Mcm3	0.19492233849347	0.082135689619077
359	Interval_359	chr1	20828557	20830057	+	-8995	17215	NM_008563	Mcm3	-0.425302707937008	0.0242573225188424
360	Interval_360	chr1	20889982	20891482	+	184	74229	NM_028829	Paqr8	0.205848021904844	0.39876955690857
361	Interval_361	chr1	20911529	20913029	+	-5561	74229	NM_028829	Paqr8	-0.492711169984648	0.0939450132483814
362	Interval_362	chr1	20924853	20926353	+	7763	74229	NM_028829	Paqr8	0.162032593371973	0.589747132115242
363	Interval_363	chr1	20932803	20934303	+	15713	74229	NM_028829	Paqr8	-0.174759944748586	0.3313858200544
364	Interval_364	chr1	20938228	20939728	+	-12648	71877	NM_027974	Efhc1	-0.0627253275243263	0.755235359165989
365	Interval_365	chr1	20950533	20952033	+	-343	71877	NM_027974	Efhc1	0.0169212602798491	0.916923636635535
366	Interval_366	chr1	20981100	20982600	+	30224	71877	NM_027974	Efhc1	-0.145183881988098	0.702565337631996
367	Interval_367	chr1	20988595	20990095	+	37719	71877	NM_027974	Efhc1	-0.0838595469169524	0.806121416389799
368	Interval_368	chr1	20994847	20996347	+	43971	71877	NM_027974	Efhc1	-0.0607634459125849	0.856282611238846
369	Interval_369	chr1	20996634	20998134	+	45758	71877	NM_027974	Efhc1	0.0302098399872935	0.925745929148877
370	Interval_370	chr1	21006114	21007614	+	55238	71877	NM_027974	Efhc1	0.444472532068612	0.186134458393411
371	Interval_371	chr1	21007930	21009430	+	57054	71877	NM_027974	Efhc1	0.949337180770867	1.8169490425617e-06
372	Interval_372	chr1	21013538	21015038	+	62662	71877	NM_027974	Efhc1	0.184283003738465	0.196537856358675
373	Interval_373	chr1	21035188	21036688	+	43287	170829	NM_177409	Tram2	-0.179004818732613	0.304834687639471
374	Interval_374	chr1	21048396	21049896	+	30079	170829	NM_177409	Tram2	-0.248482156289971	0.426034471577848
375	Interval_375	chr1	21067802	21069302	+	10673	170829	NM_177409	Tram2	0.139853339400382	0.435387724849657
376	Interval_376	chr1	21069137	21070637	+	9338	170829	NM_177409	Tram2	0.0645453713438464	0.70334439656656
377	Interval_377	chr1	21078078	21079578	+	397	170829	NM_177409	Tram2	0.226593422188423	0.0523906148424884
378	Interval_378	chr1	21084916	21086416	+	-6441	170829	NM_177409	Tram2	0.507519746385754	0.000226905564589478
379	Interval_379	chr1	21093909	21095409	+	-15434	170829	NM_177409	Tram2	-0.344168476254433	0.00455690031834073
380	Interval_380	chr1	21100413	21101913	+	-21938	170829	NM_177409	Tram2	-0.0232879990327226	0.90460714822466
381	Interval_381	chr1	21160924	21162424	+	-56901	75712	NM_029398	Tmem14a	-0.372261560124331	0.0402844466665045
382	Interval_382	chr1	21165585	21167085	+	-52240	75712	NM_029398	Tmem14a	-0.111820646141645	0.642203488104647
383	Interval_383	chr1	21217723	21219223	+	-102	75712	NM_029398	Tmem14a	-0.0140850588939135	0.928056664713042
384	Interval_384	chr1	21226970	21228470	+	9145	75712	NM_029398	Tmem14a	0.153211291625793	0.66209102185279
385	Interval_385	chr1	21228508	21230008	+	10683	75712	NM_029398	Tmem14a	-0.000336258960776719	0.99905862348557
386	Interval_386	chr1	21239336	21240836	+	-499	14859	NM_010356	Gsta3	-0.280027191641544	0.562260185073482
387	Interval_387	chr1	21243272	21244772	+	3437	14859	NM_010356	Gsta3	-0.260082339508681	0.43311467700901
388	Interval_388	chr1	21270808	21272308	+	26754	241041	NR_002858	Gm4956	-0.477940667215642	0.000447123025043685
389	Interval_389	chr1	21410496	21411996	+	27690	98582	NM_001113187	Khdc1b	-0.729055165741752	0.00667938196794387
390	Interval_390	chr1	21424871	21426371	+	42065	98582	NM_001113187	Khdc1b	-1.04436825643998	0.0203919545271168
391	Interval_391	chr1	21552017	21553517	+	169211	98582	NM_001113187	Khdc1b	-0.0766430527439107	0.849052982163651
392	Interval_392	chr1	21553760	21555260	+	170954	98582	NM_001113187	Khdc1b	-0.319108557514761	0.210033361563492
393	Interval_393	chr1	21614657	21616157	+	231851	98582	NM_001113187	Khdc1b	-0.545766459440168	0.0801320197116324
394	Interval_394	chr1	21829196	21830696	+	131996	226922	NM_023872	Kcnq5	-0.389686352885454	0.0247679816876716
395	Interval_395	chr1	21960001	21961501	+	1191	226922	NM_023872	Kcnq5	-0.340054840572652	0.102038462586761
396	Interval_396	chr1	21961068	21962568	+	124	226922	NM_023872	Kcnq5	-0.499619208767923	0.0421291962627379
397	Interval_397	chr1	21962309	21963809	+	-409	226922	NM_023872	Kcnq5	-0.462864712092446	0.00930495708287182
398	Interval_398	chr1	22268274	22269774	+	-306374	226922	NM_023872	Kcnq5	-1.02329505720122	0.00158678498436345
399	Interval_399	chr1	23183851	23185351	+	-82348	66755	NM_025746	4933415F23Rik	0.169231458066376	0.652525766738907
400	Interval_400	chr1	23187178	23188678	+	-84341	387225	NR_029533	Mir30a	0.110333462931001	0.692503403395885
401	Interval_401	chr1	23201782	23203282	+	-69737	387225	NR_029533	Mir30a	-0.106417828197592	0.733770992793163
402	Interval_402	chr1	23255482	23256982	+	-16037	387225	NR_029533	Mir30a	0.174421592421347	0.286427576970406
403	Interval_403	chr1	23285977	23287477	+	-4974	723964	NR_029717	Mir30c-2	-0.455447312318912	0.101918220299368
404	Interval_404	chr1	23323471	23324971	+	32520	723964	NR_029717	Mir30c-2	-0.193450459220919	0.541184441530047
405	Interval_405	chr1	23360754	23362254	+	21671	70155	NM_001081079	Ogfrl1	-2.43359781707861	5.83405529120134e-18
406	Interval_406	chr1	23368686	23370186	+	13739	70155	NM_001081079	Ogfrl1	-1.91877101822165	1.244797184289e-13
407	Interval_407	chr1	23379496	23380996	+	2929	70155	NM_001081079	Ogfrl1	-0.254412372210503	0.0199185823534171
408	Interval_408	chr1	23382018	23383518	+	407	70155	NM_001081079	Ogfrl1	-0.121154932014088	0.312780697555891
409	Interval_409	chr1	23398880	23400380	+	-16455	70155	NM_001081079	Ogfrl1	-1.51751363104396	3.20523064586964e-41
410	Interval_410	chr1	23418171	23419671	+	-35746	70155	NM_001081079	Ogfrl1	-0.563263180789509	0.0147598240653193
411	Interval_411	chr1	23432381	23433881	+	-49956	70155	NM_001081079	Ogfrl1	-0.406144650296028	0.000713961692983105
412	Interval_412	chr1	23465561	23467061	+	-83136	70155	NM_001081079	Ogfrl1	-1.01504114305653	9.04544190107485e-07
413	Interval_413	chr1	23494309	23495809	+	-79528	105243890	NR_151529	Gm28822	-0.577161298807676	0.00963988694472097
414	Interval_414	chr1	23554886	23556386	+	-18951	105243890	NR_151529	Gm28822	-1.65799119951648	2.02883272479595e-13
415	Interval_415	chr1	23761618	23763118	+	442	280645	NM_172124	B3gat2	-0.322477898786214	0.098880473957127
416	Interval_416	chr1	23792090	23793590	+	30914	280645	NM_172124	B3gat2	-0.124665101186074	0.668869372315187
417	Interval_417	chr1	23826463	23827963	+	65287	280645	NM_172124	B3gat2	-0.0933551143031213	0.613458447611644
418	Interval_418	chr1	23838161	23839661	+	70825	98366	NM_028534	Smap1	-0.172512464278348	0.69465752393631
419	Interval_419	chr1	23840977	23842477	+	68009	98366	NM_028534	Smap1	-0.505910233341386	0.316983665286978
420	Interval_420	chr1	23843014	23844514	+	65972	98366	NM_028534	Smap1	0.0485548994390479	0.917252504243688
421	Interval_421	chr1	23866556	23868056	+	42430	98366	NM_028534	Smap1	-0.177339968655889	0.377186332397701
422	Interval_422	chr1	23894409	23895909	+	14577	98366	NM_028534	Smap1	-0.0646620427957654	0.843639716656899
423	Interval_423	chr1	23902033	23903533	+	6953	98366	NM_028534	Smap1	-0.531458939545427	0.0682648907958428
424	Interval_424	chr1	23905238	23906738	+	3748	98366	NM_028534	Smap1	-0.0454744003074278	0.894235705652899
425	Interval_425	chr1	23920664	23922164	+	967	98366	NM_028534	Smap1	0.111442930836507	0.310737769183273
426	Interval_426	chr1	23982439	23983939	+	22451	68002	NM_026503	Sdhaf4	-0.61040336197601	3.78899231349185e-06
427	Interval_427	chr1	23998442	23999942	+	6448	68002	NM_026503	Sdhaf4	-0.400510199104286	0.087419758130265
428	Interval_428	chr1	24004471	24005971	+	419	68002	NM_026503	Sdhaf4	0.0658468487387178	0.541423030189028
429	Interval_429	chr1	24033246	24034746	+	-28356	68002	NM_026503	Sdhaf4	-0.875134579914421	0.00271327555497049
430	Interval_430	chr1	24061415	24062915	+	38176	68187	NM_026604	Fam135a	-0.688166635819112	0.0166103160170848
431	Interval_431	chr1	24091928	24093428	+	7663	68187	NM_026604	Fam135a	-0.327558157050867	0.0967615830887193
432	Interval_432	chr1	24099014	24100514	+	577	68187	NM_026604	Fam135a	0.286581298793335	0.0587444949106688
433	Interval_433	chr1	24134055	24135555	+	-34464	68187	NM_026604	Fam135a	0.0811206507401486	0.832035212627489
434	Interval_434	chr1	24170645	24172145	+	-6215	12839	NM_007740	Col9a1	-0.490117556988681	0.149353932409766
435	Interval_435	chr1	24468655	24470155	+	118032	12823	NM_007733	Col19a1	0.0395559855246592	0.886782034304991
436	Interval_436	chr1	24470359	24471859	+	116328	12823	NM_007733	Col19a1	-0.147727692056019	0.494312658446372
437	Interval_437	chr1	24546808	24548308	+	39879	12823	NM_007733	Col19a1	-0.118400715209683	0.804927501264448
438	Interval_438	chr1	24549682	24551182	+	37005	12823	NM_007733	Col19a1	-0.298862433707582	0.320310111152647
439	Interval_439	chr1	24552623	24554123	+	34064	12823	NM_007733	Col19a1	0.24533787303979	0.0982070072159539
440	Interval_440	chr1	24571736	24573236	+	14951	12823	NM_007733	Col19a1	0.169231617901962	0.703824908394505
441	Interval_441	chr1	24586061	24587561	+	626	12823	NM_007733	Col19a1	0.140783320665575	0.47943869794168
442	Interval_442	chr1	24612195	24613695	+	-25508	12823	NM_007733	Col19a1	-0.282456642120718	0.448138750743274
443	Interval_443	chr1	24632801	24634301	+	-44993	68421	NM_026719	Lmbrd1	-0.471198994779083	0.145793473576906
444	Interval_444	chr1	24659066	24660566	+	-18728	68421	NM_026719	Lmbrd1	0.560862769517551	0.0829178754820435
445	Interval_445	chr1	24677417	24678917	+	-377	68421	NM_026719	Lmbrd1	0.240948324333809	0.0132627962676978
446	Interval_446	chr1	24678616	24680116	+	448	68421	NM_026719	Lmbrd1	-0.173631789753823	0.318065722238635
447	Interval_447	chr1	24683550	24685050	+	5382	68421	NM_026719	Lmbrd1	0.463258029748503	0.0284579296938878
448	Interval_448	chr1	24685393	24686893	+	7225	68421	NM_026719	Lmbrd1	-0.20507522212312	0.207842456968317
449	Interval_449	chr1	24698643	24700143	+	20475	68421	NM_026719	Lmbrd1	-0.041135063441379	0.803235928442563
450	Interval_450	chr1	24717559	24719059	+	39391	68421	NM_026719	Lmbrd1	-0.46873680037331	0.148613015553506
451	Interval_451	chr1	26583265	26584765	+	103445	210940	NM_001033764	4931408C20Rik	0.0455915437018476	0.919166197912062
452	Interval_452	chr1	26686605	26688105	+	105	210940	NM_001033764	4931408C20Rik	-0.557446717755089	0.0368790024769455
453	Interval_453	chr1	28047042	28048542	+	163746	433281	NR_151583	Gm5524	0.350564185109297	0.0610899181727227
454	Interval_454	chr1	28052983	28054483	+	169687	433281	NR_151583	Gm5524	0.374545404984143	0.00907912437856843
455	Interval_455	chr1	30778460	30779960	+	84046	213109	NM_025871	Phf3	-0.466038401807442	0.00263416227007778
456	Interval_456	chr1	30792404	30793904	+	70102	213109	NM_025871	Phf3	0.307462538236132	0.403684557518646
457	Interval_457	chr1	30797672	30799172	+	64834	213109	NM_025871	Phf3	0.30531766818937	0.38962594957073
458	Interval_458	chr1	30851257	30852757	+	11249	213109	NM_025871	Phf3	-0.375681892646649	0.256976704994832
459	Interval_459	chr1	30872334	30873834	+	-9828	213109	NM_025871	Phf3	0.174584878414254	0.0739444209222116
460	Interval_460	chr1	30920142	30921642	+	28818	433406	NR_002688	Gm13363	-0.374940676565668	0.0234678647380482
461	Interval_461	chr1	30938189	30939689	+	10771	433406	NR_002688	Gm13363	0.0450353810634542	0.925985466766986
462	Interval_462	chr1	30939613	30941113	+	9347	433406	NR_002688	Gm13363	1.20826405830833	0.00118457245580725
463	Interval_463	chr1	30947871	30949371	+	1089	433406	NR_002688	Gm13363	0.0932750270158077	0.455550439716718
464	Interval_464	chr1	30949177	30950677	+	-172	19243	NM_011200	Ptp4a1	0.341985241151602	0.00311119930546696
465	Interval_465	chr1	31027600	31029100	+	68104	102634473	NR_136907	Gm29669	-0.365100789531173	0.187585415836075
466	Interval_466	chr1	31033111	31034611	+	62593	102634473	NR_136907	Gm29669	-0.741510894150092	0.0141793776887857
467	Interval_467	chr1	31049270	31050770	+	46434	102634473	NR_136907	Gm29669	0.0750022819453976	0.652982994727018
468	Interval_468	chr1	31057825	31059325	+	37879	102634473	NR_136907	Gm29669	0.150736876380977	0.636295920961615
469	Interval_469	chr1	31100241	31101741	+	-4537	102634473	NR_136907	Gm29669	-0.126767307956167	0.744246247693523
470	Interval_470	chr1	31106844	31108344	+	-11140	102634473	NR_136907	Gm29669	-0.54742390006214	0.0586224195983715
471	Interval_471	chr1	31141514	31143014	+	-34171	266744	NM_153601	Lgsn	-0.330674770989992	0.248018605127655
472	Interval_472	chr1	31153282	31154782	+	-22403	266744	NM_153601	Lgsn	-0.156027480408622	0.402002109297206
473	Interval_473	chr1	31154855	31156355	+	-20830	266744	NM_153601	Lgsn	-0.176513280970247	0.615525855467833
474	Interval_474	chr1	31155904	31157404	+	-19781	266744	NM_153601	Lgsn	0.810176246767844	0.00365099554833716
475	Interval_475	chr1	32249149	32250649	+	77177	170771	NM_133235	Khdrbs2	-0.795908397919589	0.00728988530913453
476	Interval_476	chr1	33452488	33453988	+	216556	19076	NM_008922	Prim2	-0.371181406817334	0.256745489374198
477	Interval_477	chr1	33502215	33503715	+	166829	19076	NM_008922	Prim2	-0.457998076679318	0.00183461690656264
478	Interval_478	chr1	33531105	33532605	+	137939	19076	NM_008922	Prim2	-1.05754531655509	3.99170301364393e-07
479	Interval_479	chr1	33565000	33566500	+	104044	19076	NM_008922	Prim2	-0.189941835116488	0.523663585008659
480	Interval_480	chr1	33573557	33575057	+	95487	19076	NM_008922	Prim2	-0.244139625881455	0.533830329636262
481	Interval_481	chr1	33577750	33579250	+	91294	19076	NM_008922	Prim2	-0.426363459417255	0.0750561718837288
482	Interval_482	chr1	33583107	33584607	+	85937	19076	NM_008922	Prim2	0.0604921428192485	0.67932912540226
483	Interval_483	chr1	33591197	33592697	+	77847	19076	NM_008922	Prim2	-0.00533064043013203	0.986459452529639
484	Interval_484	chr1	33611637	33613137	+	57407	19076	NM_008922	Prim2	-0.70144214864136	0.0238981562038791
485	Interval_485	chr1	33662497	33663997	+	6547	19076	NM_008922	Prim2	-0.0246531130558159	0.912457213263132
486	Interval_486	chr1	33669000	33670500	+	44	19076	NM_008922	Prim2	0.127606422416905	0.221295608832981
487	Interval_487	chr1	33683822	33685322	+	14748	67503	NM_026204	1700001G17Rik	-0.194711709191069	0.366091390954693
488	Interval_488	chr1	33719176	33720676	+	30	19335	NM_008999	Rab23	0.140623616629946	0.233515126665245
489	Interval_489	chr1	33732296	33733796	+	12627	19335	NM_008999	Rab23	-0.446614772606334	0.0708583975910966
490	Interval_490	chr1	33734165	33735665	+	14496	19335	NM_008999	Rab23	-0.959337831747235	0.000258922301710298
491	Interval_491	chr1	33738361	33739861	+	18639	213539	NM_145392	Bag2	-0.274087440627734	0.040113821641861
492	Interval_492	chr1	33742049	33743549	+	14951	213539	NM_145392	Bag2	-0.0754127142642069	0.793966128163733
493	Interval_493	chr1	33756372	33757872	+	628	213539	NM_145392	Bag2	0.271402265636576	0.0043136797136451
494	Interval_494	chr1	33764701	33766201	+	-7701	213539	NM_145392	Bag2	0.121769450023229	0.710836514278645
495	Interval_495	chr1	33767711	33769211	+	-10711	213539	NM_145392	Bag2	0.0520455029131485	0.778510140224956
496	Interval_496	chr1	33787272	33788772	+	26573	98403	NM_133817	Zfp451	-0.169600260931382	0.432181739339189
497	Interval_497	chr1	33797294	33798794	+	16551	98403	NM_133817	Zfp451	-0.134953135711981	0.531463575011238
498	Interval_498	chr1	33813110	33814610	+	735	98403	NM_133817	Zfp451	0.163177144282411	0.138944508013108
499	Interval_499	chr1	33826724	33828224	+	11440	433287	NM_001161816	Gm15455	-0.322326421685521	0.309395789007878
500	Interval_500	chr1	33845786	33847286	+	-7622	433287	NM_001161816	Gm15455	0.0370183483725796	0.90962113594199
501	Interval_501	chr1	33868958	33870458	+	-30794	433287	NM_001161816	Gm15455	0.0706794453445617	0.805158776523677
502	Interval_502	chr1	33875698	33877198	+	31173	320705	NM_177235	Bend6	-0.0587978902083166	0.705257582392576
503	Interval_503	chr1	33882470	33883970	+	24401	320705	NM_177235	Bend6	0.06426682594555	0.532083368524506
504	Interval_504	chr1	33892028	33893528	+	14843	320705	NM_177235	Bend6	-0.0359996023311526	0.870835882128272
505	Interval_505	chr1	33899401	33900901	+	7470	320705	NM_177235	Bend6	0.362240949525376	0.00320399870886331
506	Interval_506	chr1	33902758	33904258	+	4113	320705	NM_177235	Bend6	0.133893061319642	0.186240628754715
507	Interval_507	chr1	33907411	33908911	+	-64	13518	NM_010081	Dst	0.106472632010496	0.40059304166293
508	Interval_508	chr1	33911704	33913204	+	4229	13518	NM_010081	Dst	0.187880883485665	0.502178517859632
509	Interval_509	chr1	33915711	33917211	+	8236	13518	NM_010081	Dst	-0.136732243027158	0.479265885822333
510	Interval_510	chr1	33963835	33965335	+	-47010	13518	NM_010081	Dst	0.218857343963474	0.161029035552972
511	Interval_511	chr1	33965504	33967004	+	-45341	13518	NM_010081	Dst	-0.0482810892500049	0.860473869187013
512	Interval_512	chr1	33982063	33983563	+	-28782	13518	NM_010081	Dst	-0.353517174268358	0.0264462253515976
513	Interval_513	chr1	33993391	33994891	+	-17454	13518	NM_010081	Dst	-0.0491691382023097	0.897466163845247
514	Interval_514	chr1	33995591	33997091	+	-15254	13518	NM_010081	Dst	-0.200216185434166	0.623523035751985
515	Interval_515	chr1	34004772	34006272	+	-6073	13518	NM_010081	Dst	-0.291898551579139	0.0154266398831003
516	Interval_516	chr1	34010229	34011729	+	-616	13518	NM_010081	Dst	0.0157285304386478	0.924967877640268
517	Interval_517	chr1	34019999	34021499	+	9154	13518	NM_010081	Dst	-0.0747116766855363	0.864313034256271
518	Interval_518	chr1	34021046	34022546	+	10201	13518	NM_010081	Dst	-0.259436835870267	0.362531321073142
519	Interval_519	chr1	34028158	34029658	+	17313	13518	NM_010081	Dst	-0.683606893630196	3.99176129551426e-05
520	Interval_520	chr1	34043706	34045206	+	32861	13518	NM_010081	Dst	-0.0527368749229926	0.909536139606132
521	Interval_521	chr1	34060030	34061530	+	49185	13518	NM_010081	Dst	-0.00530448171652773	0.983480901807339
522	Interval_522	chr1	34108963	34110463	+	-7646	102466987	NR_105861	Mir6896	-0.267019684173788	0.442162221477608
523	Interval_523	chr1	34111388	34112888	+	-5221	102466987	NR_105861	Mir6896	-0.101717457606468	0.732606070116372
524	Interval_524	chr1	34138958	34140458	+	-20552	13518	NM_010081	Dst	-0.0303714338939549	0.939590563052693
525	Interval_525	chr1	34163773	34165273	+	4263	13518	NM_010081	Dst	-0.522420199493845	0.00817250875993134
526	Interval_526	chr1	34189121	34190621	+	29611	13518	NM_010081	Dst	-0.350815292141789	0.2607649475451
527	Interval_527	chr1	34200171	34201671	+	40661	13518	NM_010081	Dst	-0.390758042683437	0.0392199768843509
528	Interval_528	chr1	34217576	34219076	+	58066	13518	NM_010081	Dst	-0.144063500454471	0.461583347832628
529	Interval_529	chr1	34236118	34237618	+	76608	13518	NM_010081	Dst	0.0284964619433624	0.876266119330895
530	Interval_530	chr1	34244651	34246151	+	85141	13518	NM_010081	Dst	-0.24572344557298	0.481927957895208
531	Interval_531	chr1	34248728	34250228	+	89218	13518	NM_010081	Dst	-0.226940004060389	0.666311710090267
532	Interval_532	chr1	34289614	34291114	+	130104	13518	NM_010081	Dst	-0.343845581084185	0.317655075850016
533	Interval_533	chr1	34311710	34313210	+	120739	100628580	NR_039562	Mir5103	-0.714535000255029	0.000143469323566804
534	Interval_534	chr1	34388509	34390009	+	43940	100628580	NR_039562	Mir5103	0.21158412728544	0.0681069609128829
535	Interval_535	chr1	34395561	34397061	+	36888	100628580	NR_039562	Mir5103	-0.198029255725214	0.57118620101473
536	Interval_536	chr1	34409025	34410525	+	23424	100628580	NR_039562	Mir5103	-0.169292871870354	0.215623561468353
537	Interval_537	chr1	34425519	34427019	+	6930	100628580	NR_039562	Mir5103	0.160338843864244	0.733293530953226
538	Interval_538	chr1	34426434	34427934	+	6015	100628580	NR_039562	Mir5103	0.0425509239347558	0.926572030766848
539	Interval_539	chr1	34432184	34433684	+	265	100628580	NR_039562	Mir5103	0.0730261772177634	0.611819139654868
540	Interval_540	chr1	34433523	34435023	+	-1074	100628580	NR_039562	Mir5103	0.162103066797156	0.100574970377998
541	Interval_541	chr1	34438845	34440345	+	77	69668	NM_027159	Ccdc115	0.274743148973169	0.0066843638720027
542	Interval_542	chr1	34458791	34460291	+	-205	19253	NM_011206	Ptpn18	0.108947527772009	0.291822896096929
543	Interval_543	chr1	34463472	34464972	+	4476	19253	NM_011206	Ptpn18	0.112211989502753	0.269047623195667
544	Interval_544	chr1	34464587	34466087	+	5591	19253	NM_011206	Ptpn18	0.4812142424794	0.000592251260026819
545	Interval_545	chr1	34467150	34468650	+	8154	19253	NM_011206	Ptpn18	0.207256706048845	0.113845311924476
546	Interval_546	chr1	34472180	34473680	+	13184	19253	NM_011206	Ptpn18	-0.0146168183721128	0.91662909956144
547	Interval_547	chr1	34478190	34479690	+	19194	19253	NM_011206	Ptpn18	-0.108254367908289	0.463648294589956
548	Interval_548	chr1	34479855	34481355	+	-17807	21755	NM_009355	Prss39	-0.0880978291449156	0.62369471345473
549	Interval_549	chr1	34481200	34482700	+	-16462	21755	NM_009355	Prss39	-0.117345355344339	0.437758701381121
550	Interval_550	chr1	34484430	34485930	+	-13232	21755	NM_009355	Prss39	0.0785505454434931	0.480393176827881
551	Interval_551	chr1	34486440	34487940	+	-11222	21755	NM_009355	Prss39	-0.242123237175088	0.296655626175801
552	Interval_552	chr1	34505143	34506643	+	7481	21755	NM_009355	Prss39	-0.318284561886972	0.310977624210416
553	Interval_553	chr1	34510002	34511502	+	12340	21755	NM_009355	Prss39	-0.207462816076137	0.158928545445712
554	Interval_554	chr1	34521433	34522933	+	-13465	12627	NM_007685	Cfc1	-0.477121948417571	0.0124148428011894
555	Interval_555	chr1	34563253	34564753	+	-3060	21756	NM_009356	Prss40	0.0688242177113	0.718070417537356
556	Interval_556	chr1	34578560	34580060	+	-383	211383	NM_213727	Amer3	0.00256216621457162	0.991038926822141
557	Interval_557	chr1	34601252	34602752	+	22309	211383	NM_213727	Amer3	-0.313328745657789	0.0260351982170279
558	Interval_558	chr1	34641607	34643107	+	-6147	241051	NR_033627	AA619741	-0.418096124743232	0.042085529884158
559	Interval_559	chr1	34737670	34739170	+	60238	226970	NM_183019	Arhgef4	-0.0540476087415743	0.80919551812378
560	Interval_560	chr1	34800989	34802489	+	-2	226970	NM_183019	Arhgef4	0.146644986954733	0.237916194694555
561	Interval_561	chr1	34802706	34804206	+	1715	226970	NM_183019	Arhgef4	-0.18098432887208	0.483341091656629
562	Interval_562	chr1	34809697	34811197	+	8706	226970	NM_183019	Arhgef4	0.2630068679518	0.0947650859685055
563	Interval_563	chr1	34811839	34813339	+	10848	226970	NM_183019	Arhgef4	0.119721146865057	0.644111898426976
564	Interval_564	chr1	34820560	34822060	+	19569	226970	NM_183019	Arhgef4	0.0501549064156127	0.766592275745275
565	Interval_565	chr1	34822504	34824004	+	19796	214469	NM_174997	Fam168b	0.10785110772306	0.572933340274546
566	Interval_566	chr1	34827208	34828708	+	15092	214469	NM_174997	Fam168b	0.222912469812594	0.0456822003798357
567	Interval_567	chr1	34830049	34831549	+	12251	214469	NM_174997	Fam168b	-0.0678594346033156	0.740556847733857
568	Interval_568	chr1	34838145	34839645	+	4155	214469	NM_174997	Fam168b	-0.0503864523034218	0.627972041993926
569	Interval_569	chr1	34841040	34842540	+	1260	214469	NM_174997	Fam168b	-0.170801737044593	0.345869140627333
570	Interval_570	chr1	34842367	34843867	+	-67	214469	NM_174997	Fam168b	0.121696925823004	0.330670428152213
571	Interval_571	chr1	34848808	34850308	+	-401	226971	NM_145516	Plekhb2	0.166713632000959	0.0771636226354049
572	Interval_572	chr1	34850718	34852218	+	1479	226971	NM_145516	Plekhb2	0.200859803917378	0.00777898324273149
573	Interval_573	chr1	34857874	34859374	+	8635	226971	NM_145516	Plekhb2	0.0987815587655983	0.439301368343569
574	Interval_574	chr1	34866444	34867944	+	17205	226971	NM_145516	Plekhb2	-0.0109192809319762	0.944301590779481
575	Interval_575	chr1	34872462	34873962	+	23223	226971	NM_145516	Plekhb2	0.0607323983595231	0.903455382499506
576	Interval_576	chr1	34882204	34883704	+	32965	226971	NM_145516	Plekhb2	-0.0624300725990951	0.907267611999789
577	Interval_577	chr1	34896006	34897506	+	46767	226971	NM_145516	Plekhb2	-0.436854806352827	0.021964517785846
578	Interval_578	chr1	35725794	35727294	+	-341856	50785	NM_015818	Hs6st1	-0.431460843650753	0.0740470346401562
579	Interval_579	chr1	35759012	35760512	+	-308638	50785	NM_015818	Hs6st1	0.176438800624041	0.196106122787544
580	Interval_580	chr1	35809736	35811236	+	-257914	50785	NM_015818	Hs6st1	-0.0621705263439448	0.831067018926389
581	Interval_581	chr1	35812682	35814182	+	-254968	50785	NM_015818	Hs6st1	0.232682979246544	0.0609484885866976
582	Interval_582	chr1	35838595	35840095	+	-229055	50785	NM_015818	Hs6st1	0.0691030932980903	0.797371960116196
583	Interval_583	chr1	35845748	35847248	+	-221902	50785	NM_015818	Hs6st1	-0.230336568034704	0.555090518326921
584	Interval_584	chr1	35849201	35850701	+	-218449	50785	NM_015818	Hs6st1	-0.504157468764962	0.0373795505412809
585	Interval_585	chr1	35859833	35861333	+	-207817	50785	NM_015818	Hs6st1	-0.0781712336328464	0.623612348475501
586	Interval_586	chr1	35861536	35863036	+	-206114	50785	NM_015818	Hs6st1	-0.672601413898553	0.0102928325516034
587	Interval_587	chr1	35877172	35878672	+	-190478	50785	NM_015818	Hs6st1	0.248829844558712	0.526001584020512
588	Interval_588	chr1	35889722	35891222	+	-177928	50785	NM_015818	Hs6st1	-0.232604802425698	0.100078511419579
589	Interval_589	chr1	35901295	35902795	+	-166355	50785	NM_015818	Hs6st1	-0.490093989364217	0.013791648318967
590	Interval_590	chr1	35950126	35951626	+	-117524	50785	NM_015818	Hs6st1	-0.552265089318819	0.0340095542366955
591	Interval_591	chr1	35971504	35973004	+	-96146	50785	NM_015818	Hs6st1	-0.703445279639824	3.90679550145313e-05
592	Interval_592	chr1	35974809	35976309	+	-92841	50785	NM_015818	Hs6st1	-0.25525895401584	0.316044566782299
593	Interval_593	chr1	35994342	35995842	+	-73308	50785	NM_015818	Hs6st1	0.0299369957430308	0.869947313825046
594	Interval_594	chr1	36051992	36053492	+	-15658	50785	NM_015818	Hs6st1	-0.0822449192114859	0.524345224198524
595	Interval_595	chr1	36058068	36059568	+	-9582	50785	NM_015818	Hs6st1	0.566875269154951	0.00303048521588323
596	Interval_596	chr1	36064137	36065637	+	-3513	50785	NM_015818	Hs6st1	0.0273635312074135	0.840739168041296
597	Interval_597	chr1	36067024	36068524	+	-626	50785	NM_015818	Hs6st1	0.238139199522662	0.0986436198861664
598	Interval_598	chr1	36067881	36069381	+	231	50785	NM_015818	Hs6st1	0.190511925587513	0.239803371227613
599	Interval_599	chr1	36068592	36070092	+	942	50785	NM_015818	Hs6st1	-0.0368897207227851	0.883017827862678
600	Interval_600	chr1	36072496	36073996	+	4846	50785	NM_015818	Hs6st1	0.111591165669466	0.332280653662746
601	Interval_601	chr1	36088759	36090259	+	21109	50785	NM_015818	Hs6st1	0.0646898945437963	0.754719417476532
602	Interval_602	chr1	36097396	36098896	+	29746	50785	NM_015818	Hs6st1	0.04880152683789	0.87020268570187
603	Interval_603	chr1	36106222	36107722	+	37341	102465540	NR_105862	Mir6897	-0.140859984700893	0.657423120043754
604	Interval_604	chr1	36108166	36109666	+	35397	102465540	NR_105862	Mir6897	-0.416263569212851	0.172064445945341
605	Interval_605	chr1	36115894	36117394	+	27669	102465540	NR_105862	Mir6897	0.226263334079148	0.533919743586188
606	Interval_606	chr1	36117354	36118854	+	26209	102465540	NR_105862	Mir6897	0.39983179497163	0.331817022827604
607	Interval_607	chr1	36128948	36130448	+	14615	102465540	NR_105862	Mir6897	0.193209633969418	0.0304922490723978
608	Interval_608	chr1	36132988	36134488	+	10575	102465540	NR_105862	Mir6897	-0.348221823420346	8.8530198106928e-05
609	Interval_609	chr1	36144255	36145755	+	-692	102465540	NR_105862	Mir6897	-0.116347275671975	0.606784729503892
610	Interval_610	chr1	36148581	36150081	+	-5018	102465540	NR_105862	Mir6897	-0.07746406511231	0.752429964161017
611	Interval_611	chr1	36159498	36160998	+	-15935	102465540	NR_105862	Mir6897	0.71308196635163	1.20351205298546e-06
612	Interval_612	chr1	36161858	36163358	+	-18295	102465540	NR_105862	Mir6897	0.240734588114656	0.0403832303853427
613	Interval_613	chr1	36179113	36180613	+	-35550	102465540	NR_105862	Mir6897	-0.218500623948455	0.426245475405593
614	Interval_614	chr1	36216460	36217960	+	27092	320011	NM_198899	Uggt1	0.198904896982469	0.552854784725318
615	Interval_615	chr1	36223917	36225417	+	19635	320011	NM_198899	Uggt1	-0.422139677281875	0.0842794633334914
616	Interval_616	chr1	36230159	36231659	+	13393	320011	NM_198899	Uggt1	0.218991431761502	0.171341468312936
617	Interval_617	chr1	36234577	36236077	+	8975	320011	NM_198899	Uggt1	0.245732505969656	0.224340778383226
618	Interval_618	chr1	36235850	36237350	+	7702	320011	NM_198899	Uggt1	-0.402343952584602	0.382915421929122
619	Interval_619	chr1	36242986	36244486	+	566	320011	NM_198899	Uggt1	0.224822714491591	0.0551831499913667
620	Interval_620	chr1	36251980	36253480	+	-8428	320011	NM_198899	Uggt1	-0.0023448259660149	0.98986860405061
621	Interval_621	chr1	36259645	36261145	+	13030	214854	NM_153408	Neurl3	0.0548698079435357	0.814686601153452
622	Interval_622	chr1	36261326	36262826	+	11349	214854	NM_153408	Neurl3	0.118483201827362	0.378709263832043
623	Interval_623	chr1	36263422	36264922	+	9253	214854	NM_153408	Neurl3	0.0870460609187759	0.445346383298189
624	Interval_624	chr1	36270394	36271894	+	2281	214854	NM_153408	Neurl3	-0.0222961783725671	0.878466770480738
625	Interval_625	chr1	36272235	36273735	+	440	214854	NM_153408	Neurl3	0.0984846425886074	0.433193230667478
626	Interval_626	chr1	36276468	36277968	+	-3793	214854	NM_153408	Neurl3	0.0765848023184342	0.681858974055254
627	Interval_627	chr1	36278445	36279945	+	-5770	214854	NM_153408	Neurl3	0.0847605334231961	0.556842241411615
628	Interval_628	chr1	36296093	36297593	+	-10890	214855	NM_145996	Arid5a	0.0973142091929851	0.40220581665478
629	Interval_629	chr1	36302731	36304231	+	-4252	214855	NM_145996	Arid5a	0.316940452337597	0.0167179657919682
630	Interval_630	chr1	36307237	36308737	+	254	214855	NM_145996	Arid5a	0.105686516521579	0.35393086913279
631	Interval_631	chr1	36308872	36310372	+	1889	214855	NM_145996	Arid5a	-0.190639954339413	0.327922144986022
632	Interval_632	chr1	36320661	36322161	+	13678	214855	NM_145996	Arid5a	-1.27991529487468	1.6721096950118e-14
633	Interval_633	chr1	36323714	36325214	+	16731	214855	NM_145996	Arid5a	-0.625271996393873	1.03661149310398e-05
634	Interval_634	chr1	36325024	36326524	+	18041	214855	NM_145996	Arid5a	0.225647512325951	0.0492616492592096
635	Interval_635	chr1	36332805	36334305	+	15203	102465541	NR_105863	Mir6898	0.652820379969144	0.000183504690563148
636	Interval_636	chr1	36344234	36345734	+	3774	102465541	NR_105863	Mir6898	-0.491989171545975	0.0246313207048711
637	Interval_637	chr1	36356320	36357820	+	-8312	102465541	NR_105863	Mir6898	-1.83817750629082	6.89121907290988e-14
638	Interval_638	chr1	36367847	36369347	+	584	226976	NM_172652	Kansl3	0.278992178614987	0.0213783680323548
639	Interval_639	chr1	36380624	36382124	+	9184	100534273	NM_001277076	Fer1l5	0.281374462740884	0.190189469660248
640	Interval_640	chr1	36411743	36413243	+	32778	214895	NM_001013374	Lman2l	0.106342049856821	0.724017793839004
641	Interval_641	chr1	36436064	36437564	+	8457	214895	NM_001013374	Lman2l	0.43086450797695	0.00105317191355628
642	Interval_642	chr1	36443582	36445082	+	939	214895	NM_001013374	Lman2l	0.0699896809690345	0.801718202585202
643	Interval_643	chr1	36445029	36446529	+	-508	214895	NM_001013374	Lman2l	0.209603309923532	0.0409816028555912
644	Interval_644	chr1	36460856	36462356	+	-9991	94220	NM_033570	Cnnm4	-0.0950952351285601	0.633989964365574
645	Interval_645	chr1	36470234	36471734	+	-613	94220	NM_033570	Cnnm4	0.259272622070209	0.00504590588787103
646	Interval_646	chr1	36491511	36493011	+	-19606	94218	NM_053186	Cnnm3	0.120275579763283	0.654590552383146
647	Interval_647	chr1	36500453	36501953	+	-10664	94218	NM_053186	Cnnm3	-0.163736707028749	0.377109830909609
648	Interval_648	chr1	36507373	36508873	+	-3744	94218	NM_053186	Cnnm3	0.0867456709975611	0.586190986068504
649	Interval_649	chr1	36511209	36512709	+	92	94218	NM_053186	Cnnm3	0.24532197791357	0.0336052905040169
650	Interval_650	chr1	36530446	36531946	+	4543	78321	NM_153502	Ankrd23	-0.0495586808415699	0.855228611092968
651	Interval_651	chr1	36533872	36535372	+	1117	78321	NM_153502	Ankrd23	-0.245486251828132	0.475498118473161
652	Interval_652	chr1	36545833	36547333	+	669	109346	NM_026241	Ankrd39	0.190303091332773	0.0989754279529214
653	Interval_653	chr1	36556128	36557628	+	679	20353	NM_001126047	Sema4c	0.0832255376830576	0.550073527150928
654	Interval_654	chr1	36565412	36566912	+	-7781	20353	NM_001126047	Sema4c	0.161687338783061	0.372457252738149
655	Interval_655	chr1	36568640	36570140	+	-11009	20353	NM_001126047	Sema4c	-0.134678903160719	0.404049477095758
656	Interval_656	chr1	36570707	36572207	+	-13076	20353	NM_001126047	Sema4c	-0.0833105054259845	0.67909503700198
657	Interval_657	chr1	36573100	36574600	+	-15469	20353	NM_001126047	Sema4c	-0.282435318579827	0.128085329214992
658	Interval_658	chr1	36579711	36581211	+	12871	381337	NM_027957	Fam178b	-1.88182892738968	2.75944435043674e-32
659	Interval_659	chr1	36588947	36590447	+	3635	381337	NM_027957	Fam178b	-0.336582208618524	0.286242158594635
660	Interval_660	chr1	36590489	36591989	+	2093	381337	NM_027957	Fam178b	-0.656922087625215	0.0548669463274823
661	Interval_661	chr1	36611794	36613294	+	-19212	381337	NM_027957	Fam178b	-0.582873185562149	0.0277933529317611
662	Interval_662	chr1	36613806	36615306	+	-21224	381337	NM_027957	Fam178b	-0.500312761433054	0.0032004072709249
663	Interval_663	chr1	36634115	36635615	+	-41533	381337	NM_027957	Fam178b	-0.153169551805161	0.472648134061913
664	Interval_664	chr1	36655353	36656853	+	27080	381337	NM_027957	Fam178b	0.216908305527318	0.468349070397014
665	Interval_665	chr1	36683242	36684742	+	-809	381337	NM_027957	Fam178b	0.0535158215828173	0.789721334578658
666	Interval_666	chr1	36690675	36692175	+	-62	12859	NM_009942	Cox5b	0.283752997500136	0.0100207681632377
667	Interval_667	chr1	36696216	36697716	+	5479	12859	NM_009942	Cox5b	0.282107185726592	0.121925457142827
668	Interval_668	chr1	36697842	36699342	+	7105	12859	NM_009942	Cox5b	-0.252040742651244	0.419710632084284
669	Interval_669	chr1	36708414	36709914	+	761	226977	NM_146107	Actr1b	0.44281533295704	1.11300620513994e-05
670	Interval_670	chr1	36736572	36738072	+	22784	71166	NR_040290	4933424G06Rik	-0.237196167896272	0.218795498040742
671	Interval_671	chr1	36743647	36745147	+	-17401	22637	NM_009539	Zap70	-0.149407056356184	0.510913802739567
672	Interval_672	chr1	36745815	36747315	+	-15233	22637	NM_009539	Zap70	0.387163847252885	0.232477768827828
673	Interval_673	chr1	36753336	36754836	+	-7712	22637	NM_009539	Zap70	-0.264442914801133	0.119294639467419
674	Interval_674	chr1	36784037	36785537	+	5803	22637	NM_009539	Zap70	-0.120097035136339	0.414426869385782
675	Interval_675	chr1	36788707	36790207	+	10473	22637	NM_009539	Zap70	-0.651633613398271	0.00026180928374406
676	Interval_676	chr1	36796839	36798339	+	18605	22637	NM_009539	Zap70	-0.415241532136393	0.0551514723226118
677	Interval_677	chr1	36804636	36806136	+	26402	22637	NM_009539	Zap70	-0.497395065424589	0.050727414010806
678	Interval_678	chr1	36813832	36815332	+	35598	22637	NM_009539	Zap70	-0.0602928677363406	0.755969545703744
679	Interval_679	chr1	36821459	36822959	+	43225	22637	NM_009539	Zap70	-0.914267283257617	0.00143383402322889
680	Interval_680	chr1	36835720	36837220	+	57486	22637	NM_009539	Zap70	-0.68068411980022	0.00099896887234486
681	Interval_681	chr1	36860387	36861887	+	78390	56030	NM_018872	Tmem131	-0.0313419894459873	0.836272654807129
682	Interval_682	chr1	36868900	36870400	+	69877	56030	NM_018872	Tmem131	-0.434589910980932	0.103206906721539
683	Interval_683	chr1	36874081	36875581	+	64696	56030	NM_018872	Tmem131	0.0899665446686448	0.520454877001519
684	Interval_684	chr1	36883507	36885007	+	55270	56030	NM_018872	Tmem131	-0.464247126499354	0.00368807942404645
685	Interval_685	chr1	36904120	36905620	+	34657	56030	NM_018872	Tmem131	-0.401345399380758	0.0152042251268044
686	Interval_686	chr1	36913509	36915009	+	25268	56030	NM_018872	Tmem131	-0.171420984539023	0.1702472646092
687	Interval_687	chr1	36917178	36918678	+	21599	56030	NM_018872	Tmem131	-0.514891126663549	0.00612493771256403
688	Interval_688	chr1	36921825	36923325	+	16952	56030	NM_018872	Tmem131	0.0246490853436085	0.874853365838347
689	Interval_689	chr1	36927215	36928715	+	11562	56030	NM_018872	Tmem131	-0.213562938798561	0.26674726958986
690	Interval_690	chr1	36938628	36940128	+	149	56030	NM_018872	Tmem131	0.160793207452288	0.199075485876465
691	Interval_691	chr1	36946819	36948319	+	-8042	56030	NM_018872	Tmem131	-0.296288965263104	0.0151901673830484
692	Interval_692	chr1	36960007	36961507	+	-21230	56030	NM_018872	Tmem131	-1.28834078627971	5.42291406433111e-09
693	Interval_693	chr1	36961594	36963094	+	-22817	56030	NM_018872	Tmem131	-1.30666405499383	1.42018217658846e-05
694	Interval_694	chr1	36964940	36966440	+	-26163	56030	NM_018872	Tmem131	-0.193413820666726	0.461177943394556
695	Interval_695	chr1	36986282	36987782	+	-42281	70853	NM_027580	Vwa3b	-2.2292814665358	6.68797756335168e-64
696	Interval_696	chr1	36987256	36988756	+	-41307	70853	NM_027580	Vwa3b	-1.99493952897447	6.3683493866921e-09
697	Interval_697	chr1	36999732	37001232	+	-28831	70853	NM_027580	Vwa3b	-0.490984234599625	6.16870297711452e-07
698	Interval_698	chr1	37001402	37002902	+	-27161	70853	NM_027580	Vwa3b	-0.897129776780288	4.60838349060371e-07
[truncated: 106,497 more rows]
