# Supplementary material for: Interferons reshape the 3D conformation and accessibility of macrophage chromatin
Source: iScience. 2022 Feb 1;25(3):103840. doi: 10.1016/j.isci.2022.103840 (PMC8857492; doi:10.1016/j.isci.2022.103840)
Supplement: Table S7. Integrated Analysis of IFN-γ-induced changes in chromatin accessibility (ATAC-seq) and mRNA expression (RNA-seq) in wt and IRF9-deficient macrophages, related to figures 6C, E. Values were used to generate the volcano plot [file mmc8.xlsx]

## Sheet: RNAseq WT IFN-g vs WT ut
	log2FoldChange	padj	gene_id	entrezgene	group
1	11.98804078	6.95e-22	Serpina3g	20715	rnaseq_up_atacseq_up
2	11.79579828	2.37e-49	Iigp1	60440	rnaseq_up_atacseq_up_irf9_dependent
3	11.38228259	1.04e-19	Serpina3f	238393	rnaseq_up_atacseq_up
4	11.0116757	9.26e-19	Ccl12	20293	rnaseq_up_atacseq_up
5	10.94539143	1.56e-18	Selp	20344	rnaseq_up_atacseq_up
6	10.42616103	7.47e-133	Cxcl10	15945	rnaseq_up_atacseq_up_irf9_dependent
7	10.0634967	3.92e-15	Sectm1a	209588	rnaseq_up_atacseq_up
8	10.00604409	3.66e-141	Gbp5	229898	rnaseq_up_atacseq_up_irf9_dependent
9	9.847546353	6.2e-62	Cxcl9	17329	rnaseq_up
10	9.599574723	5.51e-13	Gbp11	634650	rnaseq_up_atacseq_up
11	8.931204886	2.74e-16	Ccl7	20306	rnaseq_up_atacseq_up
12	8.872218318	2.75e-182	Socs1	12703	rnaseq_up_atacseq_up
13	8.721768178	5.73e-37	Tgtp2	100039796	rnaseq_up_atacseq_up
14	8.534534064	1.26e-10	Tgtp1	21822	rnaseq_up_atacseq_up
15	8.382788795	4.66e-41	Gm4951	240327	rnaseq_up_atacseq_up_irf9_dependent
16	8.299015086	2.24e-09	Ccl8	20307	rnaseq_up_atacseq_up
17	8.2439527	1.93e-16	Gbp4	17472	rnaseq_up_atacseq_up_irf9_dependent
18	8.18508051	5.85e-09	Cxcl11	56066	rnaseq_up_atacseq_up
19	8.165454262	0	Gbp2	14469	rnaseq_up_atacseq_up
20	8.108203725	1.52e-08	Lipg	16891	rnaseq_up_atacseq_up_irf9_dependent
21	7.940179676	2.79e-55	Ccl2	20296	rnaseq_up_atacseq_up
22	7.747233402	1.41e-08	Fam26e	103511	rnaseq_up_atacseq_up
23	7.632974784	8.42e-153	Socs3	12702	rnaseq_up_atacseq_up
24	7.612848916	2.96e-08	Olfr56	18356	rnaseq_up_atacseq_up
25	-3.549606942	6.59e-128	Fgd3	30938	other
26	7.561758963	2.88e-25	Gm4841	225594	rnaseq_up_atacseq_up_irf9_dependent
27	7.512225571	6.19e-08	Adcy4	104110	rnaseq_up_atacseq_up
28	7.377214394	1.56e-16	Slfn1	20555	rnaseq_up_atacseq_up_irf9_dependent
29	7.178701494	1.22e-175	Fam26f	215900	rnaseq_up_atacseq_up
30	7.016583758	2.16e-28	Gbp7	229900	rnaseq_up_atacseq_up
31	6.846606016	3.43e-07	Nrg1	211323	rnaseq_up_atacseq_up
32	6.8172499	1.24e-61	Ch25h	12642	rnaseq_up_atacseq_up
33	6.810205278	3.72e-296	Gm12250	631323	rnaseq_up_atacseq_up
34	6.806641003	3.2e-13	F3	14066	rnaseq_up_atacseq_up
35	6.794671431	3.63e-48	I830077J02Rik	433638	rnaseq_up_atacseq_up_irf9_dependent
36	6.709489568	7.36e-66	Irg1	16365	rnaseq_up_atacseq_up
37	6.656181123	2.68e-06	Nos2	18126	rnaseq_up_atacseq_up
38	6.511003355	1.54e-06	Klrk1	27007	rnaseq_up_atacseq_up_irf9_dependent
39	-2.225897743	1.99e-87	Dusp7	235584	other
40	6.475569259	1.17e-07	Casp12	12364	rnaseq_up_atacseq_up
41	6.466039386	0	Ifi47	15953	rnaseq_up_atacseq_up_irf9_dependent
42	6.436540419	3.34e-77	Gbp3	55932	rnaseq_up_atacseq_up_irf9_dependent
43	6.426798825	1.92e-08	Upp1	22271	rnaseq_up_atacseq_up
44	6.414791965	4.76e-55	Cish	12700	rnaseq_up_atacseq_up
45	-2.489101458	1.73e-80	Tgif1	21815	other
46	6.392611699	1.29e-05	Hdc	15186	rnaseq_up_atacseq_up
47	6.242279232	9.18e-06	Gpr15	71223	rnaseq_up_atacseq_up
48	6.189474326	9.29e-21	Cd69	12515	rnaseq_up_atacseq_up_irf9_dependent
49	6.186244133	2.72e-07	BC147527	625360	rnaseq_up_atacseq_up_irf9_dependent
50	6.151026832	9.41e-21	Gbp6	100702	rnaseq_up_atacseq_up_irf9_dependent
51	6.08260206	2.99e-186	Batf2	74481	rnaseq_up_atacseq_up_irf9_dependent
52	6.056910879	7.55e-12	Serpinb1a	66222	rnaseq_up_atacseq_up
53	6.030732365	5.11e-07	Ltb4r1	16995	rnaseq_up_atacseq_up
54	-2.405623747	1.72e-75	Gse1	382034	other
55	6.027087606	6.48e-05	Serpina3i	628900	rnaseq_up_atacseq_up
56	5.883972934	2.2e-15	Ifi205	226695	rnaseq_up_atacseq_up_irf9_dependent
57	5.857571353	1.72e-22	Ifit2	15958	rnaseq_up_atacseq_up_irf9_dependent
58	5.848933186	6.06e-63	Hcar2	80885	rnaseq_up_atacseq_up
59	5.793139055	0.000440395	Ildr1	106347	rnaseq_up_atacseq_up
60	5.640126357	7.53e-51	Gja1	14609	rnaseq_up_atacseq_up
61	-2.91930746	7.1e-68	Nuak1	77976	other
62	5.626742592	0.000266033	Sell	20343	rnaseq_up_atacseq_up_irf9_dependent
63	5.557705363	0.00115583	C4b	12268	rnaseq_up_atacseq_up
64	5.531351779	6.87e-15	Ifi203	15950	rnaseq_up_atacseq_up
65	5.52342047	2.81e-14	Lhx2	16870	rnaseq_up
66	5.515606498	0.000223604	Rasgrp1	19419	rnaseq_up_atacseq_up
67	5.43828514	0.000277836	Tnfsf18	240873	rnaseq_up_atacseq_up
68	5.419671641	1.89e-12	Boc	117606	rnaseq_up
69	5.356332297	0.000133306	Misp	78906	rnaseq_up_atacseq_up
70	5.325983487	1.29e-06	Pydc4	623121	rnaseq_up_atacseq_up_irf9_dependent
71	5.319586616	0.003187913	Steap4	117167	rnaseq_up_atacseq_up
72	5.239211359	0.000228496	Gfpt2	14584	rnaseq_up
73	5.173501254	0.002596786	Il12b	16160	rnaseq_up_atacseq_up
74	5.148837049	2.83e-144	Arid5a	214855	rnaseq_up_atacseq_up_irf9_dependent
75	5.116298526	0	Irgm1	15944	rnaseq_up_atacseq_up_irf9_dependent
76	5.066855595	1.22e-28	Il18rap	16174	rnaseq_up_atacseq_up_irf9_dependent
77	5.035485937	0	Irf1	16362	rnaseq_up_atacseq_up
78	4.959346614	7.04e-51	Tagap	72536	rnaseq_up_atacseq_up_irf9_dependent
79	4.916125417	1.24e-192	Igtp	16145	rnaseq_up_atacseq_up
80	4.908165292	5.43e-16	Amotl2	56332	rnaseq_up
81	-3.320482557	3.72e-56	S1pr1	13609	other
82	4.833132059	8.94e-09	Akap12	83397	rnaseq_up
83	4.827547122	7.06e-22	Pou3f1	18991	rnaseq_up_atacseq_up_irf9_dependent
84	4.804515984	4.52e-10	Gpr171	229323	rnaseq_up_atacseq_up
85	4.794751439	0.008874074	Gm766	330440	rnaseq_up_atacseq_up
86	-2.568781255	5.95e-55	Tsc22d3	14605	other
87	4.794196395	3.25e-09	F830016B08Rik	240328	rnaseq_up_atacseq_up_irf9_dependent
88	4.782366842	0.002367958	Mapk13	26415	rnaseq_up_atacseq_up
89	-3.124883723	9.58e-53	Cd300lb	217304	other
90	-2.678997359	1.53e-52	Engase	217364	other
91	4.781772151	1.02e-168	Irgm2	54396	rnaseq_up_atacseq_up
92	4.766844595	0.003893485	Tldc2	383766	rnaseq_up_atacseq_up_irf9_dependent
93	4.754642495	4.97e-212	Cd274	60533	rnaseq_up_atacseq_up
94	4.715119784	2.71e-14	Kmo	98256	rnaseq_up_atacseq_up
95	4.695486423	0.002634456	Ovol2	107586	rnaseq_up_atacseq_up
96	4.685875435	3.61e-07	Lefty1	13590	rnaseq_up
97	4.681159126	8.1e-81	Zbp1	58203	rnaseq_up_atacseq_up_irf9_dependent
98	4.679285903	6.77e-34	Mnda	381308	rnaseq_up_atacseq_up_irf9_dependent
99	4.660546079	1.75e-33	Adora3	11542	rnaseq_up_atacseq_up
100	4.643801142	7.43e-39	Gpr18	110168	rnaseq_up
101	4.638898211	1.01e-104	Ccr1	12768	rnaseq_up_atacseq_up
102	-1.809862347	2.52e-48	Zfp36l2	12193	other
103	4.635153386	2.99e-33	Sphk1	20698	rnaseq_up
104	4.625696007	1.85e-10	Pydc3	100033459	rnaseq_up_atacseq_up_irf9_dependent
105	4.612571101	8.88e-82	Cdc42ep2	104252	rnaseq_up_atacseq_up
106	4.596101095	5.92e-136	Nod1	107607	rnaseq_up_atacseq_up
107	4.593595793	0.008213649	Gpr113	381628	rnaseq_up
108	4.576529107	0.013154822	Nyap2	241134	rnaseq_up_atacseq_up
109	4.563490885	0.012643468	Dhh	13363	rnaseq_up
110	4.553872826	0.003893485	Ppp1r1b	19049	rnaseq_up
111	4.549156538	8.8e-21	Tarm1	245126	rnaseq_up_atacseq_up
112	-2.351275837	4.97e-45	Dtx4	207521	other
113	4.538166348	0.00046108	Itpka	228550	rnaseq_up
114	4.535205405	2.58e-173	Tmem2	83921	rnaseq_up_atacseq_up_irf9_dependent
115	-2.606902958	1.23e-44	Zfp395	380912	other
116	-2.34810979	3.88e-44	Dusp4	319520	other
117	4.534864079	1.55e-16	Mndal	100040462	rnaseq_up_atacseq_up_irf9_dependent
118	4.530593304	4.98e-19	Clec10a	17312	rnaseq_up_atacseq_up_irf9_dependent
119	4.482173356	5.74e-45	Ifit3	15959	rnaseq_up_atacseq_up_irf9_dependent
120	4.453351758	2.17e-05	Amica1	270152	rnaseq_up_atacseq_up
121	4.430853879	7.44e-76	Cd40	21939	rnaseq_up
122	-2.530232745	1.61e-42	B3gnt8	232984	other
123	4.397581793	8.27e-11	Ifit1	15957	rnaseq_up_atacseq_up_irf9_dependent
124	4.359848552	6.05e-42	Cnn3	71994	rnaseq_up_atacseq_up
125	4.302842178	2.84e-06	Scimp	327957	rnaseq_up_atacseq_up
126	4.282882838	0.005142836	Ikzf4	22781	rnaseq_up_atacseq_up
127	4.263399178	1.23e-08	Trim30b	244183	rnaseq_up_atacseq_up_irf9_dependent
128	4.217321563	2.55e-11	Ifi44	99899	rnaseq_up_atacseq_up_irf9_dependent
129	-2.718718588	3.67e-41	C5ar2	319430	other
130	4.211223077	5e-28	Fgl2	14190	rnaseq_up_atacseq_up_irf9_dependent
131	4.19966182	0.021053587	Fam46d	213449	rnaseq_up
132	4.181699763	3.65e-09	Ptgs2	19225	rnaseq_up
133	-2.081908014	2.26e-40	Lyl1	17095	other
134	4.171486659	3.12e-08	Pyhin1	236312	rnaseq_up_atacseq_up_irf9_dependent
135	4.153902433	3.4e-30	Adamtsl4	229595	rnaseq_up
136	4.125681885	5.94e-171	Rgl1	19731	rnaseq_up_atacseq_up
137	-1.551094056	1.13e-39	Trim8	93679	other
138	0.886564143	4.01e-39	Ppp1r15b	108954	other
139	4.096295729	5.25e-10	Mx1	17857	rnaseq_up_atacseq_up_irf9_dependent
140	-2.274153334	5.53e-39	Arl4c	320982	other
141	4.036283532	4.16e-11	Hbegf	15200	rnaseq_up_atacseq_up
142	4.029560875	0.019339263	Apol9b	71898	rnaseq_up_atacseq_up_irf9_dependent
143	-1.865798847	1.54e-38	Ampd3	11717	other
144	4.016130162	1.41e-08	Abtb2	99382	rnaseq_up_atacseq_up
145	4.011946475	0.041095723	Strip2	320609	rnaseq_up
146	4.006413482	0.000442271	Arsi	545260	rnaseq_up
147	3.998482992	5.03e-68	Prr5l	72446	rnaseq_up_atacseq_up
148	3.994870921	0.021005313	En2	13799	rnaseq_up
149	-1.743186773	2.18e-37	Susd3	66329	other
150	-2.091562578	2.89e-37	Fli1	14247	other
151	3.989563649	0.035414926	BC094916	545384	rnaseq_up_atacseq_up_irf9_dependent
152	3.9890432	1.38e-27	P2ry13	74191	rnaseq_up
153	3.939123999	2.53e-19	Lck	16818	rnaseq_up
154	3.923056095	5.81e-41	Ccl4	20303	rnaseq_up_atacseq_up
155	3.92201664	2.17e-07	Olr1	108078	rnaseq_up
156	3.903482858	5.33e-21	Slfn5	327978	rnaseq_up
157	-2.560837972	2.45e-36	Ptpre	19267	other
158	3.894201216	1.9e-131	Ralgds	19730	rnaseq_up
159	3.88535648	0.004501329	Muc1	17829	rnaseq_up
160	3.872384598	1.35e-83	Fcgr4	246256	rnaseq_up_atacseq_up_irf9_dependent
161	3.865277425	1.94e-19	Tnfsf10	22035	rnaseq_up_atacseq_up_irf9_dependent
162	3.855503501	2.26e-41	Gda	14544	rnaseq_up_atacseq_up
163	-2.291736654	1.43e-34	1700017B05Rik	74211	other
164	3.852941535	0.049157095	Cpa3	12873	rnaseq_up
165	3.83787281	8.62e-24	Rnd1	223881	rnaseq_up
166	3.798447319	0.049968626	Vsnl1	26950	rnaseq_up
167	-3.156109824	1.42e-33	Gpr183	321019	other
168	3.794317687	0.011783047	Zfp366	238803	rnaseq_up_atacseq_up
169	3.768535875	4.45e-05	Gm1966	434223	rnaseq_up_atacseq_up_irf9_dependent
170	3.731038743	0.046048981	Ptpn13	19249	rnaseq_up
171	0.983384005	6.66e-33	Irf9	16391	other
172	3.726127815	1.24e-81	Lcp2	16822	rnaseq_up
173	3.688799086	1.85e-06	I830012O16Rik	667370	rnaseq_up_atacseq_up_irf9_dependent
174	3.668393809	1.89e-32	Ednrb	13618	rnaseq_up_atacseq_up
175	3.663827777	1.64e-16	Tppp3	67971	rnaseq_up_atacseq_up
176	-0.975221172	2.12e-32	Apobec1	11810	other
177	3.660821036	4.99e-08	Gbp8	76074	rnaseq_up_atacseq_up
178	-3.377210197	5.26e-32	Rhob	11852	other
179	3.659307795	2.64e-07	Fgf9	14180	rnaseq_up_atacseq_up
180	-1.469234733	7.14e-32	Mafb	16658	other
181	3.657234833	0.004439777	Hepacam2	101202	rnaseq_up
182	3.652013866	3.27e-28	Slamf8	74748	rnaseq_up_atacseq_up
183	3.623025557	1.15e-16	Hs3st3b1	54710	rnaseq_up_atacseq_up
184	3.620016991	0.042200123	Pacsin1	23969	rnaseq_up_atacseq_up
185	3.584011282	7.5e-10	Gm12185	620913	rnaseq_up_atacseq_up
186	3.570616695	3.75e-67	Tfec	21426	rnaseq_up_atacseq_up
187	3.551167598	5.85e-08	Slfn9	237886	rnaseq_up_atacseq_up_irf9_dependent
188	-1.709882405	3.6e-30	Cnr2	12802	other
189	3.528155745	0.022441807	Wfdc18	14038	rnaseq_up_atacseq_up
190	-2.12916704	8.34e-30	Plekhg3	263406	other
191	-1.378240054	9.15e-30	Ifngr2	15980	other
192	-1.628038427	1.58e-29	C5ar1	12273	other
193	3.52756187	8.27e-05	2010002M12Rik	112419	rnaseq_up_atacseq_up_irf9_dependent
194	3.52262657	2.09e-06	Fbn1	14118	rnaseq_up_atacseq_up
195	3.512030242	8.72e-11	Mx2	17858	rnaseq_up_atacseq_up_irf9_dependent
196	0.993591178	7.77e-29	Utp15	105372	other
197	3.502252273	5.8e-31	Brdt	114642	rnaseq_up
198	-3.347563052	1.05e-28	Dusp1	19252	other
199	-1.894434343	1.18e-28	Syne3	212073	other
200	3.498139222	0.000666545	Kcnh4	380728	rnaseq_up
201	3.485369367	2.4e-16	Pnp2	667034	rnaseq_up_atacseq_up
202	-4.808443874	1.26e-28	Angptl4	57875	other
203	3.467351191	0.019918302	1700123I01Rik	622554	rnaseq_up_atacseq_up_irf9_dependent
204	-2.309785526	1.45e-28	Sik1	17691	other
205	-2.135554797	1.69e-28	Sh2d3c	27387	other
206	3.467230899	2.83e-09	Ifi204	15951	rnaseq_up_atacseq_up_irf9_dependent
207	3.460892642	2.13e-14	Rab38	72433	rnaseq_up_atacseq_up
208	3.414658177	0.001087927	Zdhhc23	332175	rnaseq_up
209	-2.224532204	2.9e-28	Nol4l	329540	other
210	3.408569743	8.75e-83	Il1rn	16181	rnaseq_up_atacseq_up
211	3.385575888	5.99e-41	Cmpk2	22169	rnaseq_up_atacseq_up_irf9_dependent
212	3.379426281	2.67e-23	Enpp4	224794	rnaseq_up_atacseq_up
213	3.37193412	3.12e-06	Gbp9	236573	rnaseq_up_atacseq_up_irf9_dependent
214	-2.620362954	4.63e-28	Ypel2	77864	other
215	3.34156818	1.31e-90	Cd83	12522	rnaseq_up_atacseq_up
216	3.335391029	1.18e-34	Isg15	100038882	rnaseq_up_atacseq_up
217	-1.290706166	9.06e-28	Xylt2	217119	other
218	3.32774148	5.03e-55	Trim16	94092	rnaseq_up
219	3.325645618	1.54e-17	Prrg4	228413	rnaseq_up
220	3.325604776	0.002246054	Rgs7bp	52882	rnaseq_up_atacseq_up
221	3.319474283	2.85e-52	Fchsd2	207278	rnaseq_up_atacseq_up
222	0.988531042	3.02e-27	Arf4	11843	other
223	3.295173986	1.96e-24	Casp4	12363	rnaseq_up_atacseq_up
224	3.274384781	1.98e-32	Irf7	54123	rnaseq_up_atacseq_up_irf9_dependent
225	3.271160075	5.78e-06	Xcr1	23832	rnaseq_up
226	3.265839852	5.78e-32	Usp18	24110	rnaseq_up_atacseq_up_irf9_dependent
227	3.265261043	6.74e-09	Rsad2	58185	rnaseq_up_atacseq_up_irf9_dependent
228	3.264852296	4.16e-25	Mmp13	17386	rnaseq_up_atacseq_up
229	-3.157724636	1.12e-26	Ets1	23871	other
230	0.920927098	1.28e-26	Sptlc2	20773	other
231	3.262307517	3.63e-75	Pml	18854	rnaseq_up_atacseq_up_irf9_dependent
232	3.259479523	9.45e-122	Stx11	74732	rnaseq_up_atacseq_up
233	3.248718419	0.006786786	Epha4	13838	rnaseq_up
234	3.247099588	3.85e-152	Trim21	20821	rnaseq_up
235	3.24487491	6.27e-05	Aqp9	64008	rnaseq_up_atacseq_up
236	-1.229228811	6.77e-26	Mafg	17134	other
237	3.237153659	1.95e-162	Arhgef3	71704	rnaseq_up_atacseq_up_irf9_dependent
238	3.226889058	3.32e-21	Parp14	547253	rnaseq_up_atacseq_up_irf9_dependent
239	3.219252448	0.000844752	Kif1a	16560	rnaseq_up
240	3.212510794	1.35e-46	Dtx3l	209200	rnaseq_up_atacseq_up_irf9_dependent
241	-1.364007321	1.17e-25	Foxo3	56484	other
242	3.210166575	0.00051029	Hrh2	15466	rnaseq_up_atacseq_up
243	3.20389471	5.68e-199	Il4ra	16190	rnaseq_up_atacseq_up
244	-2.174420736	2.16e-25	Nfatc2	18019	other
245	3.198212199	4.65e-60	Ppp1r3d	228966	rnaseq_up
246	3.194844512	1.59e-60	Mtfr2	71804	rnaseq_up
247	3.174212053	4.64e-25	Mb21d2	239796	rnaseq_up_atacseq_up
248	3.17093499	1.64e-93	Apobec3	80287	rnaseq_up_atacseq_up_irf9_dependent
249	-1.27315785	5.5e-25	Mbp	17196	other
250	3.163134838	1.02e-25	Fas	14102	rnaseq_up_atacseq_up
251	0.852784064	7.68e-25	Trim25	217069	other
252	3.135675474	0.026062197	Pdcd1lg2	58205	rnaseq_up_atacseq_up
253	3.11102927	8.46e-51	Csrnp1	215418	rnaseq_up_atacseq_up
254	3.101395168	8.92e-26	Rtp4	67775	rnaseq_up_atacseq_up_irf9_dependent
255	-1.666672064	1.45e-24	Ldlrap1	100017	other
256	-1.531742674	1.58e-24	Agfg2	231801	other
257	0.704627428	1.61e-24	H3f3b	15081	other
258	3.097868169	2.06e-35	Parp9	80285	rnaseq_up_atacseq_up_irf9_dependent
259	3.090390132	1.83e-06	Ifitm1	68713	rnaseq_up_atacseq_up
260	3.082579587	4.89e-10	Ndnf	68169	rnaseq_up_atacseq_up
261	3.076418476	2.71e-09	Pla2g4a	18783	rnaseq_up_atacseq_up
262	3.073939373	8.4e-17	Tgm1	21816	rnaseq_up
263	3.06972717	1.21e-91	Pim1	18712	rnaseq_up_atacseq_up
264	3.05151589	4.19e-28	Il15ra	16169	rnaseq_up_atacseq_up_irf9_dependent
265	3.027359329	1.02e-43	Dck	13178	rnaseq_up_atacseq_up
266	3.01682656	0.007738688	Clcn1	12723	rnaseq_up
267	-1.83890029	1.92e-23	Ier2	15936	other
268	3.007656138	1.32e-36	Ahr	11622	rnaseq_up_atacseq_up
269	3.005273233	1.77e-112	Tap1	21354	rnaseq_up
270	3.004043979	0.01922835	Zfp575	101544	rnaseq_up
271	2.990724371	2.71e-05	Tubb3	22152	rnaseq_up_atacseq_up
272	2.98599777	1.58e-34	Mid1	17318	rnaseq_up_atacseq_up
273	-2.571447371	5.43e-23	Cxcr4	12767	other
274	-1.352571201	5.51e-23	Synj2	20975	other
275	-3.261627051	5.65e-23	Abhd15	67477	other
276	2.98547948	5.68e-16	Trib3	228775	rnaseq_up
277	-1.599038641	7.49e-23	Tnfrsf1b	21938	other
278	2.93694432	7.65e-64	Card6	239319	rnaseq_up
279	-1.222142609	9.71e-23	Tsc22d4	78829	other
280	-1.189320697	1.27e-22	Spen	56381	other
281	-1.231454741	1.28e-22	Itpripl1	73338	other
282	2.931842362	0.010706961	St3gal6	54613	rnaseq_up
283	2.898181499	7.46e-08	Ikzf2	22779	rnaseq_up_atacseq_up
284	2.897637936	1.28e-09	Fcrlb	435653	rnaseq_up_atacseq_up
285	-2.039997263	3.77e-22	Klhl21	242785	other
286	-1.884055863	3.79e-22	Rcsd1	226594	other
287	-1.48527574	4.64e-22	Hmga2	15364	other
288	2.886629061	1.7e-10	Oasl1	231655	rnaseq_up_atacseq_up_irf9_dependent
289	2.819450398	1.22e-12	Slfn8	276950	rnaseq_up_atacseq_up_irf9_dependent
290	2.81355003	5.85e-99	Trex1	22040	rnaseq_up
291	2.803384562	0.025577011	Arhgap8	73167	rnaseq_up
292	2.785691912	2.68e-79	Tpst1	22021	rnaseq_up
293	2.784976451	1.02e-39	Csf1	12977	rnaseq_up_atacseq_up_irf9_dependent
294	2.775196733	1.99e-11	Phf11a	219131	rnaseq_up_atacseq_up_irf9_dependent
295	2.774771485	9e-12	Tnfsf14	50930	rnaseq_up
296	2.77415004	0.011477903	Ffar2	233079	rnaseq_up
297	2.773498708	9.02e-34	Tma16	66282	rnaseq_up_atacseq_up
298	-3.467726869	2.25e-21	Sox4	20677	other
299	-2.27826906	2.36e-21	Micall2	231830	other
300	0.871702755	2.52e-21	Cd302	66205	other
301	2.755727643	6.73e-40	Dusp16	70686	rnaseq_up
302	2.744716351	1.52e-56	Icam1	15894	rnaseq_up
303	2.743914143	5.42e-27	Crem	12916	rnaseq_up_atacseq_up
304	2.740948781	1.24e-111	B4galt3	57370	rnaseq_up
305	2.740639517	3.12e-56	Aste1	66595	rnaseq_up_atacseq_up
306	2.724773447	1.36e-17	Gm5431	432555	rnaseq_up_atacseq_up_irf9_dependent
307	2.722629804	0.007511264	Tmigd3	69296	rnaseq_up
308	2.698973586	3.23e-15	Dusp10	63953	rnaseq_up_atacseq_up
309	-0.937011657	7.64e-21	Ranbp10	74334	other
310	-1.613996295	7.73e-21	Cln8	26889	other
311	2.691078178	1.2e-24	Rhoh	74734	rnaseq_up_atacseq_up
312	2.690307809	1.64e-08	Arap2	212285	rnaseq_up_atacseq_up
313	2.68887527	0.000493653	Epha1	13835	rnaseq_up
314	-1.009499227	1.1e-20	Cd300a	217303	other
315	0.946588729	1.73e-20	Kif3b	16569	other
316	2.681328675	3.26e-25	Nlrc5	434341	rnaseq_up_atacseq_up
317	2.680961431	0.00264554	Ephb2	13844	rnaseq_up
318	2.674688193	2.24e-24	H2-T24	15042	rnaseq_up
319	2.673461703	2.29e-15	Hivep2	15273	rnaseq_up_atacseq_up
320	2.67324248	5.1e-37	Etl4	208618	rnaseq_up_atacseq_up
321	-1.135419686	4.7e-20	Csnk1e	27373	other
322	2.660205873	3.47e-59	Il15	16168	rnaseq_up_atacseq_up_irf9_dependent
323	-2.74757687	7.83e-20	E2f2	242705	other
324	2.653525482	6.63e-15	Phf11b	236451	rnaseq_up_atacseq_up_irf9_dependent
325	2.650647073	1.24e-42	Mt2	17750	rnaseq_up
326	2.64903834	0.001856166	Cst7	13011	rnaseq_up
327	0.717512649	1.05e-19	2610507B11Rik	72503	other
328	2.641095872	4.92e-97	Themis2	230787	rnaseq_up_atacseq_up
329	-1.72472375	1.17e-19	Rassf3	192678	other
330	2.638221313	7.56e-75	Jun	16476	rnaseq_up_atacseq_up
331	-1.531207277	1.47e-19	Soga1	320706	other
332	0.992487817	1.69e-19	Max	17187	other
333	-2.876443504	1.81e-19	Ptgir	19222	other
334	0.997797954	1.93e-19	Elmo2	140579	other
335	2.632110239	2.2e-26	AI607873	226691	rnaseq_up_atacseq_up
336	-2.184145329	2.03e-19	Ccsap	73420	other
337	2.626349866	4.6e-09	Agpat9	231510	rnaseq_up_atacseq_up
338	2.624391356	3.97e-07	Tlr3	142980	rnaseq_up
339	2.620493965	1.37e-77	Wfdc17	100034251	rnaseq_up
340	2.615368594	7.35e-16	Mitd1	69028	rnaseq_up
341	2.614995043	1.86e-21	Pde4b	18578	rnaseq_up_atacseq_up
342	2.609084039	2.95e-08	Eif2ak2	19106	rnaseq_up_atacseq_up_irf9_dependent
343	2.606903132	8.2e-47	Wdhd1	218973	rnaseq_up
344	0.84414776	5.28e-19	Prpf31	68988	other
345	2.604235252	1.58e-27	Plekhf1	72287	rnaseq_up
346	2.60134331	0.003098621	Bend6	320705	rnaseq_up
347	2.599841578	1.12e-14	Nampt	59027	rnaseq_up_atacseq_up
348	2.589261004	1.43e-32	Xaf1	327959	rnaseq_up
349	2.588897607	2.18e-48	Stat1	20846	rnaseq_up_atacseq_up_irf9_dependent
350	-1.305063983	1.24e-18	Stk10	20868	other
351	0.752560711	1.26e-18	Cd53	12508	other
352	2.587958042	1.15e-12	Rapgef6	192786	rnaseq_up_atacseq_up
353	0.894464034	1.77e-18	Rars	104458	other
354	0.766527346	1.97e-18	Tbc1d14	100855	other
355	-1.593000231	2.19e-18	Sec14l1	74136	other
356	2.581412126	7.35e-39	Pmvk	68603	rnaseq_up_atacseq_up
357	-1.326776845	3.96e-18	Kif21b	16565	other
358	2.567211533	2.81e-135	Tmem173	72512	rnaseq_up_atacseq_up
359	-1.265043385	5.14e-18	Mylip	218203	other
360	2.558001651	5.25e-12	Phf11d	219132	rnaseq_up_atacseq_up_irf9_dependent
361	2.552529953	4.42e-20	Rnasel	24014	rnaseq_up
362	2.540067164	3.44e-29	Igsf11	207683	rnaseq_up_atacseq_up
363	-2.068533653	7.86e-18	Bhlhe41	79362	other
364	-1.116127459	9.98e-18	Map3k14	53859	other
365	-1.154455189	1.05e-17	Zc3h12d	237256	other
366	0.925947533	1.12e-17	Ppp2r5b	225849	other
367	0.734344051	1.13e-17	Rchy1	68098	other
368	2.534023865	1.5e-21	Ggct	110175	rnaseq_up
369	-1.459262037	1.54e-17	Lpar5	381810	other
370	2.533553584	1.19e-28	AA467197	433470	rnaseq_up
371	-1.478332602	1.93e-17	Sesn2	230784	other
372	-1.357512201	2.14e-17	Sh3tc1	231147	other
373	-0.735097965	2.18e-17	Prkcd	18753	other
374	0.665964964	2.26e-17	Stom	13830	other
375	2.493400982	1.38e-06	Ly6a	110454	rnaseq_up_atacseq_up_irf9_dependent
376	-1.174700479	3.25e-17	Fmnl1	57778	other
377	-1.47512635	3.34e-17	6430548M08Rik	234797	other
378	0.731831578	3.53e-17	Txlna	109658	other
379	-1.441526636	3.53e-17	Paqr7	71904	other
380	0.82202381	3.68e-17	BC017643	217370	other
381	2.493325325	7.94e-16	Ccdc25	67179	rnaseq_up_atacseq_up
382	-1.797671202	4.37e-17	Tfeb	21425	other
383	-1.139974449	5.06e-17	Il6ra	16194	other
384	0.836692601	5.43e-17	Psme2	19188	other
385	2.49155837	0.001574299	Ddx60	234311	rnaseq_up_atacseq_up_irf9_dependent
386	2.488790393	0.00248018	Lrrc4	192198	rnaseq_up_atacseq_up_irf9_dependent
387	-1.267579675	8.59e-17	Zfyve28	231125	other
388	-1.336490046	9.04e-17	Dnmt3a	13435	other
389	2.487894598	3.2e-27	Samhd1	56045	rnaseq_up_atacseq_up_irf9_dependent
390	2.481022522	1.82e-113	Zyx	22793	rnaseq_up_atacseq_up
391	-1.310286525	1.01e-16	Sesn1	140742	other
392	2.480842076	1.52e-14	Taf4b	72504	rnaseq_up_atacseq_up
393	0.957116456	1.18e-16	Chmp2b	68942	other
394	2.475445871	7.99e-11	P2ry12	70839	rnaseq_up
395	0.931568212	1.36e-16	Tap2	21355	other
396	-0.931021436	1.45e-16	Ubtf	21429	other
397	2.468751154	0.016737529	Smco3	654818	rnaseq_up
398	2.455778604	0.001240844	Lrrc66	231296	rnaseq_up_atacseq_up
399	2.455282247	8.31e-26	Gcnt2	14538	rnaseq_up
400	2.451523871	1.96e-07	Piwil2	57746	rnaseq_up
401	0.650039782	1.73e-16	Nrp2	18187	other
402	0.964278966	1.85e-16	Isoc1	66307	other
403	2.451132942	7.3e-18	Setdb2	239122	rnaseq_up_atacseq_up_irf9_dependent
404	2.444469834	8.61e-12	Slfn3	20557	rnaseq_up_atacseq_up_irf9_dependent
405	2.440508928	2.38e-28	Maff	17133	rnaseq_up
406	0.751499249	2.59e-16	Klf13	50794	other
407	2.438342254	3.7e-15	4930523C07Rik	67647	rnaseq_up_atacseq_up
408	2.417823384	1.19e-06	Trim30d	209387	rnaseq_up_atacseq_up_irf9_dependent
409	2.401037287	5.53e-20	Fam46c	74645	rnaseq_up_atacseq_up_irf9_dependent
410	2.399956234	1.66e-08	Trim30a	20128	rnaseq_up_atacseq_up_irf9_dependent
411	0.625167957	3.19e-16	Csrp2bp	228714	other
412	2.398698288	1.45e-37	1600014C10Rik	72244	rnaseq_up_atacseq_up
413	2.394584489	6.95e-14	Oasl2	23962	rnaseq_up_atacseq_up_irf9_dependent
414	2.38786774	3.41e-51	Traf3ip2	103213	rnaseq_up
415	0.734052078	6.45e-16	Bloc1s6	18457	other
416	2.386728473	1.02e-07	Pnpla1	433091	rnaseq_up
417	2.384634207	2.18e-13	Oas1b	23961	rnaseq_up_atacseq_up_irf9_dependent
418	-1.049236059	7.63e-16	Tnrc18	231861	other
419	2.379677983	2.79e-06	Herc6	67138	rnaseq_up_atacseq_up_irf9_dependent
420	0.818244592	8.21e-16	Mapkapk2	17164	other
421	-1.598134452	8.26e-16	Rarg	19411	other
422	0.793458143	8.82e-16	Fkbp15	338355	other
423	2.368040655	6.62e-79	Sod2	20656	rnaseq_up_atacseq_up
424	2.364588596	0.00028002	Ms4a4c	64380	rnaseq_up_atacseq_up_irf9_dependent
425	-2.506620054	1.04e-15	Nr1d1	217166	other
426	-1.456926725	1.17e-15	Jade2	76901	other
427	2.363472934	7.17e-06	Pcdhgb5	93702	rnaseq_up
428	2.362109108	4.13e-40	5730508B09Rik	70617	rnaseq_up_atacseq_up_irf9_dependent
429	0.885459037	1.41e-15	Csf2rb2	12984	other
430	-1.042183071	1.41e-15	Prr12	233210	other
431	-2.081579577	1.43e-15	Adam19	11492	other
432	2.361643636	3.95e-65	Daxx	13163	rnaseq_up
433	0.633009944	1.88e-15	Mon2	67074	other
434	2.356171819	0.000332967	Rdh12	77974	rnaseq_up
435	-1.605720109	2.29e-15	Arhgef10l	72754	other
436	2.341437136	3.04e-12	Plek	56193	rnaseq_up
437	2.333144622	8.98e-23	Eps8	13860	rnaseq_up_atacseq_up
438	2.331289828	4e-28	Ugcg	22234	rnaseq_up_atacseq_up
439	2.325985297	0.000814903	Ddx4	13206	rnaseq_up
440	-0.816118153	2.87e-15	Zfp217	228913	other
441	2.322529852	3.05e-41	Noc4l	100608	rnaseq_up_atacseq_up
442	2.319295712	2.63e-61	Slc5a6	330064	rnaseq_up
443	2.314530374	7.14e-06	Rnase6	78416	rnaseq_up
444	-0.778567762	3.92e-15	Sh3bp5	24056	other
445	-1.531325265	3.92e-15	Baiap2	108100	other
446	2.275033617	4.87e-169	Irf8	15900	rnaseq_up_atacseq_up
447	2.27177757	3.23e-17	Mlkl	74568	rnaseq_up_atacseq_up_irf9_dependent
448	2.267256613	5.98e-06	Rbbp8	225182	rnaseq_up_atacseq_up
449	2.26150296	3.03e-76	Ndrg1	17988	rnaseq_up_atacseq_up
450	-0.872474512	4.88e-15	Tifab	212937	other
451	2.255414882	4.02e-11	Trim34a	94094	rnaseq_up_atacseq_up_irf9_dependent
452	2.251412587	1.93e-08	Cd300lf	246746	rnaseq_up_atacseq_up
453	2.21097851	1.95e-09	Fam72a	108900	rnaseq_up
454	-1.313868772	7.47e-15	Erf	13875	other
455	-1.085056876	8.27e-15	Tmem206	66950	other
456	2.208071635	9.59e-06	Rnd3	74194	rnaseq_up_atacseq_up
457	2.207332937	1.46e-06	Tnip3	414084	rnaseq_up_atacseq_up
458	0.841112665	1.22e-14	D10Wsu102e	28109	other
459	2.205898538	1.77e-43	Bzw2	66912	rnaseq_up_atacseq_up
460	0.972816588	1.3e-14	H2-T23	15040	other
461	-1.435875428	1.37e-14	Dhrs3	20148	other
462	-1.117644771	1.37e-14	Snx33	235406	other
463	-1.270368396	1.4e-14	Sema4d	20354	other
464	2.203544743	2.92e-50	Inpp5b	16330	rnaseq_up_atacseq_up
465	2.202552639	2.43e-24	Fbxl5	242960	rnaseq_up_atacseq_up
466	-0.897574342	1.72e-14	Tob2	57259	other
467	0.713254696	2.09e-14	Gosr2	56494	other
468	2.193801357	2.17e-05	Zufsp	72580	rnaseq_up_atacseq_up_irf9_dependent
469	2.192832758	1.04e-27	Fam217b	71532	rnaseq_up
470	2.166176704	0.000178242	Stk26	70415	rnaseq_up
471	2.16244385	2.64e-49	Parp10	671535	rnaseq_up
472	-1.138336766	2.77e-14	Stard8	236920	other
473	2.149336257	2.36e-22	Zfp36	22695	rnaseq_up
474	2.149229675	0.001088882	Oas2	246728	rnaseq_up_atacseq_up_irf9_dependent
475	2.145668777	3.71e-08	Ctse	13034	rnaseq_up
476	-0.829814602	3.81e-14	Incenp	16319	other
477	-1.368474651	3.82e-14	Usp35	244144	other
478	-0.870017512	4e-14	Map2k3	26397	other
479	-1.382843017	4.13e-14	Gprc5c	70355	other
480	2.144736521	4.18e-18	Serpinb9	20723	rnaseq_up
481	0.929916274	4.44e-14	Hk1	15275	other
482	-2.478341735	4.76e-14	N4bp3	212706	other
483	2.138220384	1.24e-24	Tiam1	21844	rnaseq_up_atacseq_up
484	-1.345131367	5.42e-14	Arid3a	13496	other
485	-1.233478724	5.57e-14	Pwwp2b	101631	other
486	2.137327121	5.33e-21	Ciita	12265	rnaseq_up_atacseq_up
487	2.133675302	0.000145023	Gm14446	667373	rnaseq_up_atacseq_up
488	2.133474002	3.69e-38	Rab3ip	216363	rnaseq_up_atacseq_up
489	-1.151995549	7.71e-14	Pparg	19016	other
490	-2.169105006	8.03e-14	Il16	16170	other
491	-0.749396219	8.65e-14	Rbm47	245945	other
492	2.132355853	4.98e-97	Susd6	217684	rnaseq_up
493	2.128979289	2.54e-12	Slc26a2	13521	rnaseq_up
494	-1.049828739	9.88e-14	1810011H11Rik	69069	other
495	2.127926368	5.7e-10	Arhgap28	268970	rnaseq_up_atacseq_up
496	2.120101005	2.73e-05	Ccdc144b	241943	rnaseq_up
497	0.841279384	1.41e-13	Lamc1	226519	other
498	2.11961211	1.72e-56	Stat2	20847	rnaseq_up
499	2.118221779	5.73e-05	Adhfe1	76187	rnaseq_up
500	2.115728246	6.48e-21	Bach1	12013	rnaseq_up_atacseq_up
501	-2.394090938	1.66e-13	Chst3	53374	other
502	0.834246666	1.73e-13	Cdc42se2	72729	other
503	-1.086199293	1.76e-13	Hdac5	15184	other
504	2.115309724	2.63e-15	Ddx58	230073	rnaseq_up_atacseq_up_irf9_dependent
505	2.109685641	2.46e-49	Zbtb5	230119	rnaseq_up_atacseq_up_irf9_dependent
506	-0.63866354	2.05e-13	Brd3	67382	other
507	-1.68408635	2.11e-13	Bsn	12217	other
508	2.102665043	7.11e-25	Bmp2k	140780	rnaseq_up_atacseq_up
509	-1.528062295	2.69e-13	Epn2	13855	other
510	2.102033711	8.46e-51	Fzd7	14369	rnaseq_up_atacseq_up
511	2.096395241	0.008701407	9930111J21Rik1	667214	rnaseq_up
512	0.946207909	3.57e-13	Fmnl3	22379	other
513	2.096370994	4.48e-08	Zfp281	226442	rnaseq_up_atacseq_up
514	2.093682051	2.77e-35	Ikzf1	22778	rnaseq_up_atacseq_up_irf9_dependent
515	-0.701221276	3.78e-13	Hexim1	192231	other
516	2.093428421	1.59e-05	Treml2	328833	rnaseq_up_atacseq_up_irf9_dependent
517	2.091675021	1.15e-30	Mb21d1	214763	rnaseq_up_atacseq_up_irf9_dependent
518	-0.725028666	4.87e-13	Arrb1	109689	other
519	2.088964565	4.19e-10	Phlda1	21664	rnaseq_up
520	2.082585437	2.63e-07	Rap2c	72065	rnaseq_up_atacseq_up_irf9_dependent
521	2.077851057	9.97e-17	Spsb1	74646	rnaseq_up_atacseq_up
522	-0.895069369	5.9e-13	Slc15a4	100561	other
523	2.066653211	1.03e-09	Batf	53314	rnaseq_up
524	2.059860123	3.75e-23	Kdm6b	216850	rnaseq_up
525	-0.882236921	7.79e-13	Clip2	269713	other
526	-0.658344078	8.77e-13	Arhgef2	16800	other
527	-1.304606917	8.84e-13	2510009E07Rik	72190	other
528	-1.185553172	8.96e-13	Snx30	209131	other
529	2.059335809	0.017337983	Tnfrsf18	21936	rnaseq_up
530	-0.98734825	1.08e-12	Nfatc1	18018	other
531	0.852421603	1.08e-12	Stard3	59045	other
532	-0.887932149	1.12e-12	Pck2	74551	other
533	-1.33192275	1.15e-12	Cdc25b	12531	other
534	2.053585236	4.65e-27	Rmdn3	67809	rnaseq_up_atacseq_up
535	2.053206731	4.17e-39	Fcgr1	14129	rnaseq_up_atacseq_up_irf9_dependent
536	0.70486619	1.77e-12	Ppt1	19063	other
537	-1.23627308	1.79e-12	Rab40c	224624	other
538	-0.661870208	1.85e-12	Elmsan1	238317	other
539	2.052885503	4.76e-11	Homer1	26556	rnaseq_up_atacseq_up
540	2.045976788	9.08e-27	Dok2	13449	rnaseq_up
541	-0.622923214	2.47e-12	Brd1	223770	other
542	2.045007484	4.05e-05	Soat2	223920	rnaseq_up
543	0.977603457	2.71e-12	Trim14	74735	other
544	2.043587333	2.3e-23	Dhx58	80861	rnaseq_up_atacseq_up_irf9_dependent
545	-1.626339988	2.89e-12	Cdt1	67177	other
546	-1.320565144	3.04e-12	Per1	18626	other
547	2.041096318	7.26e-12	Dr1	13486	rnaseq_up_atacseq_up_irf9_dependent
548	2.039850585	2.92e-05	Ppm1k	243382	rnaseq_up_atacseq_up_irf9_dependent
549	0.683721976	3.46e-12	Vta1	66201	other
550	-0.941019486	3.48e-12	Arhgap39	223666	other
551	-1.39413193	3.86e-12	Kcnn4	16534	other
552	2.039226069	4.65e-22	Nfil3	18030	rnaseq_up
553	-1.457606471	4.46e-12	Dusp6	67603	other
554	0.463534217	4.52e-12	Coa5	76178	other
555	-1.343702159	4.63e-12	Tuba4a	22145	other
556	2.03525048	3.96e-15	Tnf	21926	rnaseq_up
557	-1.056894935	5.17e-12	Madd	228355	other
558	-0.652490122	5.17e-12	Usp3	235441	other
559	2.029403144	1.9e-25	Golga3	269682	rnaseq_up_atacseq_up
560	-0.803625876	5.26e-12	Slc43a2	215113	other
561	0.927488526	5.6e-12	Flot1	14251	other
562	-0.720550685	6.3e-12	Rassf5	54354	other
563	2.028761573	3.72e-13	Pik3ip1	216505	rnaseq_up
564	2.023874277	3.32e-58	Gpr146	80290	rnaseq_up
565	2.022000512	0.016371608	Fam229b	66337	rnaseq_up
566	2.019816799	0.021163313	Il27	246779	rnaseq_up
567	-1.826490158	8.6e-12	Sh2b2	23921	other
568	2.015256517	0.000282066	Fam13a	58909	rnaseq_up
569	2.014411745	6.1e-60	Myd88	17874	rnaseq_up
570	0.857708705	9.21e-12	Mgat1	17308	other
571	2.013098435	0.001794277	Rims2	116838	rnaseq_up_atacseq_up
572	2.009555079	4.2e-69	Tnfrsf1a	21937	rnaseq_up_atacseq_up
573	-3.133149346	9.95e-12	Slco4a1	108115	other
574	2.009536194	9.2e-13	Oas1g	23960	rnaseq_up_atacseq_up_irf9_dependent
575	-1.205439339	1.06e-11	Zfp385a	29813	other
576	2.006270693	1.95e-06	Dgat2	67800	rnaseq_up
577	0.724367321	1.12e-11	Stx3	20908	other
578	2.005876449	9.93e-09	Zfp945	240041	rnaseq_up
579	0.902353028	1.21e-11	Auh	11992	other
580	-1.011884688	1.32e-11	Fam105a	223433	other
581	2.004783987	8.79e-112	Abl2	11352	rnaseq_up
582	0.964981096	1.5e-11	Ints5	109077	other
583	-1.897835929	1.54e-11	Jdp2	81703	other
584	-0.795693471	1.57e-11	Slc36a1	215335	other
585	-1.045445307	1.59e-11	Mgat4b	103534	other
586	2.002877034	3.34e-77	Pnp	18950	rnaseq_up
587	-1.554405152	1.8e-11	Kctd7	212919	other
588	-1.128707906	1.81e-11	Amz1	231842	other
589	-1.004758638	1.86e-11	Setd1b	208043	other
590	1.996095167	6.94e-07	Rras2	66922	rnaseq_up_atacseq_up
591	1.974436173	5.05e-27	Ppa1	67895	rnaseq_up
592	-1.882111017	2.18e-11	Plekhh3	217198	other
593	1.97053393	7.37e-13	Nt5c3	107569	rnaseq_up_atacseq_up_irf9_dependent
594	0.980678677	2.32e-11	Rhbdf2	217344	other
595	1.967626475	1.59e-23	Mov10	17454	rnaseq_up_atacseq_up_irf9_dependent
596	0.717607524	2.68e-11	Pcnx	54604	other
597	0.635061285	2.78e-11	Sf3a3	75062	other
598	-0.894094195	3.03e-11	Slc16a10	72472	other
599	-0.895960709	3.08e-11	Cyth4	72318	other
600	-1.687972017	3.16e-11	Tsku	244152	other
601	0.793615598	3.2e-11	Plekhm1	353047	other
602	1.960307072	9.55e-08	Mar.01	72925	rnaseq_up
603	0.507986503	3.44e-11	Atp5f1	11950	other
604	-0.672395035	3.52e-11	Ehbp1l1	114601	other
605	0.738661818	3.63e-11	Lphn2	99633	other
606	-0.78705066	3.77e-11	Prmt10	102182	other
607	1.959855443	0.048213282	Spin4	270624	rnaseq_up
608	0.935014528	4.06e-11	Irf2	16363	other
609	0.910041504	4.14e-11	Eef1e1	66143	other
610	1.953248765	1.44e-28	Clec2d	93694	rnaseq_up_atacseq_up_irf9_dependent
611	1.949487735	0.043531301	Samd9l	209086	rnaseq_up_atacseq_up_irf9_dependent
612	0.623001365	4.17e-11	Ric8	101489	other
613	-1.753082506	4.18e-11	Nfkbid	243910	other
614	1.94693343	4.72e-09	Arg2	11847	rnaseq_up
615	1.945757157	2.17e-66	Stat3	20848	rnaseq_up_atacseq_up
616	1.9447846	1.26e-06	Dnah17	69926	rnaseq_up
617	-1.874770426	5.13e-11	Arhgap22	239027	other
618	-1.004063273	5.22e-11	Mast3	546071	other
619	-0.898851474	5.34e-11	Kdm2b	30841	other
620	1.942496446	0.001299698	Msantd1	403174	rnaseq_up_atacseq_up
621	1.935732862	0.018896979	Slc4a8	59033	rnaseq_up_atacseq_up
622	-0.893464404	6.25e-11	Coro1a	12721	other
623	0.652228546	6.25e-11	Ncoa5	228869	other
624	1.92490114	2.51e-19	Fcgr2b	14130	rnaseq_up_atacseq_up
625	-1.696223025	6.74e-11	Mknk2	17347	other
626	-1.588137838	7.17e-11	Phldb1	102693	other
627	1.921837798	9.22e-19	Laptm4b	114128	rnaseq_up
628	1.921675267	4.56e-45	Mafk	17135	rnaseq_up
629	0.803305499	8.42e-11	Clic4	29876	other
630	-1.045291991	8.42e-11	Zswim4	212168	other
631	1.903865669	8.42e-06	Ifih1	71586	rnaseq_up_atacseq_up_irf9_dependent
632	-0.729436403	8.93e-11	Tor4a	227612	other
633	1.903167814	2.1e-07	Chst7	60322	rnaseq_up
634	-0.650905819	9.69e-11	Rcan3	53902	other
635	0.840861333	9.75e-11	Rab29	226422	other
636	-1.941938319	1.04e-10	Smad3	17127	other
637	1.902878239	0.000110963	Il13ra1	16164	rnaseq_up_atacseq_up
638	1.902122643	2.02e-08	D16Ertd472e	67102	rnaseq_up
639	-1.084963274	1.13e-10	Scd2	20250	other
640	0.858866437	1.16e-10	Rnf34	80751	other
641	-0.794158983	1.19e-10	Arhgef7	54126	other
642	1.897085943	9.55e-08	Spred1	114715	rnaseq_up_atacseq_up_irf9_dependent
643	-1.626938794	1.31e-10	Thbd	21824	other
644	0.867237912	1.41e-10	Ngdn	68966	other
645	-0.901066888	1.46e-10	Atmin	234776	other
646	1.894506887	1.01e-23	Map3k8	26410	rnaseq_up_atacseq_up
647	-0.437717365	1.62e-10	Chd4	107932	other
648	1.893843884	4.11e-12	Paqr3	231474	rnaseq_up_atacseq_up
649	0.684066735	1.72e-10	Psma3	19167	other
650	0.73897449	1.74e-10	S1pr2	14739	other
651	1.886499907	2.6e-16	Pstpip2	19201	rnaseq_up
652	0.609128096	1.93e-10	Heatr5a	320487	other
653	-1.960307617	2.12e-10	Arhgef4	226970	other
654	1.883352248	4.3e-11	Ccbl2	229905	rnaseq_up_atacseq_up
655	-0.840259424	2.28e-10	Klf10	21847	other
656	1.883016351	1.34e-05	Spint1	20732	rnaseq_up_atacseq_up
657	1.880124967	0.016737529	Phf11c	628705	rnaseq_up_atacseq_up_irf9_dependent
658	1.879732111	2.97e-63	Tor3a	30935	rnaseq_up_atacseq_up_irf9_dependent
659	1.869369588	0.049462853	Slc15a1	56643	rnaseq_up
660	1.866822892	1.94e-31	Trib1	211770	rnaseq_up
661	0.733974908	3.16e-10	Ap1b1	11764	other
662	0.822778592	3.19e-10	Rab3il1	74760	other
663	-1.323115422	3.51e-10	Pdp1	381511	other
664	0.889262294	3.69e-10	Ankrd50	99696	other
665	0.635840292	3.92e-10	Dnajc18	76594	other
666	-1.011454886	3.95e-10	Irf2bpl	238330	other
667	0.864937793	4.02e-10	Nsun4	72181	other
668	1.864465035	0.002287957	Pcdhga11	93723	rnaseq_up
669	1.854340973	0.008508686	Fpr2	14289	rnaseq_up_atacseq_up
670	1.850331144	1.8e-08	Cers6	241447	rnaseq_up_atacseq_up_irf9_dependent
671	-0.758996764	4.19e-10	Peak1	244895	other
672	-1.748389484	4.33e-10	Tmem104	320534	other
673	-0.861700152	4.46e-10	Setd8	67956	other
674	-1.571047288	4.49e-10	Vegfa	22339	other
675	1.847475871	6.3e-08	Plekhg6	213522	rnaseq_up_atacseq_up
676	-0.751693672	4.63e-10	Rell1	100532	other
677	0.864016501	4.75e-10	Tars2	71807	other
678	-0.56393816	4.79e-10	Kcnk6	52150	other
679	-1.102762746	4.79e-10	Slc35e4	103710	other
680	1.842399696	1.38e-36	Parp12	243771	rnaseq_up_atacseq_up_irf9_dependent
681	1.84044197	2.3e-88	Aff1	17355	rnaseq_up_atacseq_up
682	1.839834137	0.000127423	Arid4a	238247	rnaseq_up_atacseq_up
683	-1.796350357	5.26e-10	Plk3	12795	other
684	1.838099042	1.45e-16	Oas3	246727	rnaseq_up_atacseq_up_irf9_dependent
685	1.834738937	1.41e-11	Cacna1b	12287	rnaseq_up_atacseq_up
686	1.831951531	4.55e-19	Ccr5	12774	rnaseq_up_atacseq_up_irf9_dependent
687	-0.801884819	6.01e-10	Phf23	78246	other
688	-1.257059649	6.35e-10	Orai2	269717	other
689	-1.044511864	6.4e-10	Lrrc8d	231549	other
690	-1.400142942	6.58e-10	Znrf3	407821	other
691	-1.005369893	6.96e-10	Lrrc25	211228	other
692	0.999164047	6.96e-10	Tulp3	22158	other
693	1.826783772	0.00016679	Rgcc	66214	rnaseq_up
694	0.751375701	7.99e-10	Clcc1	229725	other
695	1.823582076	3.14e-28	Lyn	17096	rnaseq_up
696	-3.045017385	8.2e-10	Cbx2	12416	other
697	0.672221686	8.62e-10	D6Wsu163e	28040	other
698	-0.914238704	8.97e-10	Sphk2	56632	other
699	-1.593641647	9.65e-10	Mid1ip1	68041	other
700	1.822932213	2.58e-48	Traf5	22033	rnaseq_up_atacseq_up
701	-2.631678801	1.03e-09	Gpr68	238377	other
702	0.974458933	1.05e-09	Rassf4	213391	other
703	-0.732425259	1.08e-09	Ing1	26356	other
704	0.594968899	1.14e-09	Plagl2	54711	other
705	0.52789671	1.14e-09	Cmtm6	67213	other
706	-1.161091251	1.15e-09	Klf11	194655	other
707	-0.688036689	1.2e-09	Srxn1	76650	other
708	1.818871616	1.44e-41	Psmb9	16912	rnaseq_up
709	1.811780553	3.95e-53	Pik3cd	18707	rnaseq_up_atacseq_up
710	0.945707234	1.31e-09	Nrros	224109	other
711	0.741395009	1.34e-09	Hn1	15374	other
712	-0.809452976	1.35e-09	Pip4k2b	108083	other
713	0.502581747	1.39e-09	Ctnnd1	12388	other
714	-1.347130528	1.43e-09	Dagla	269060	other
715	1.809351426	6.72e-08	St6galnac4	20448	rnaseq_up_atacseq_up
716	0.501824984	1.55e-09	Akap13	75547	other
717	-0.983668188	1.55e-09	Rab11fip1	75767	other
718	1.807474697	9.01e-76	Snap29	67474	rnaseq_up
719	-0.690124707	1.69e-09	Hmha1	70719	other
720	-0.727612046	1.75e-09	Ap5b1	381201	other
721	1.799682759	1.03e-08	Asb4	65255	rnaseq_up_atacseq_up
722	-0.645535984	1.98e-09	Ing4	28019	other
723	1.796063101	5.9e-13	C1rl	232371	rnaseq_up
724	1.791519136	1.46e-46	Sbno2	216161	rnaseq_up_atacseq_up
725	0.863544592	2.39e-09	Farsa	66590	other
726	1.787683786	8.62e-19	Tha1	71776	rnaseq_up_atacseq_up
727	-1.061709677	2.55e-09	Arhgap19	71085	other
728	-0.75051427	2.55e-09	Mapk14	26416	other
729	0.795661111	2.55e-09	Zfp513	101023	other
730	1.786452498	1.78e-41	Sdc4	20971	rnaseq_up
731	1.784911939	1.35e-16	Armcx6	278097	rnaseq_up
732	1.783971108	8.1e-10	Tmem67	329795	rnaseq_up_atacseq_up
733	1.783493973	5.17e-53	Slc12a7	20499	rnaseq_up_atacseq_up
734	-1.232303336	3.21e-09	Vash2	226841	other
735	1.779772023	0.010003869	Vdr	22337	rnaseq_up_atacseq_up
736	1.774759241	5.5e-10	Stk38l	232533	rnaseq_up_atacseq_up_irf9_dependent
737	-1.101543226	3.29e-09	Chst12	59031	other
738	-0.822765542	3.43e-09	Sh3bp1	20401	other
739	1.764014076	2.6e-68	Map3k3	26406	rnaseq_up_atacseq_up
740	0.763215593	3.5e-09	Prpf4	70052	other
741	0.541694234	3.63e-09	Ist1	71955	other
742	-1.007114395	3.63e-09	Kifc3	16582	other
743	1.745050819	0.000163849	Itga4	16401	rnaseq_up_atacseq_up
744	-0.922515126	3.79e-09	Mfhas1	52065	other
745	0.928773516	3.91e-09	Slc11a2	18174	other
746	0.859349339	3.96e-09	Ccdc71l	72123	other
747	1.744867347	0.001667118	Zfp800	627049	rnaseq_up_atacseq_up_irf9_dependent
748	0.982478949	4.13e-09	H2-Q4	15015	other
749	-0.68109812	4.44e-09	Tfe3	209446	other
750	0.945206926	4.49e-09	Mt1	17748	other
751	0.64932775	4.55e-09	Arnt	11863	other
752	-0.831530471	4.59e-09	Sash3	74131	other
753	1.744225714	5.65e-06	Trim12a	76681	rnaseq_up
754	1.743226529	2.75e-14	P2ry14	140795	rnaseq_up_atacseq_up
755	-1.033954861	5.01e-09	Nbeal2	235627	other
756	1.740990637	0.021334814	Psme2b	621823	rnaseq_up_atacseq_up
757	1.740579034	1.89e-26	Dna2	327762	rnaseq_up
758	-1.049351293	5.59e-09	Mapk7	23939	other
759	1.737614136	5.23e-09	Slc45a3	212980	rnaseq_up_atacseq_up
760	1.732530648	9.15e-11	Nod2	257632	rnaseq_up
761	-0.912369992	5.75e-09	Map3k9	338372	other
762	1.732239745	9.61e-12	C1ra	50909	rnaseq_up
763	0.883495863	6.03e-09	Plscr1	22038	other
764	1.7275377	5.93e-24	Zcchc2	227449	rnaseq_up_atacseq_up_irf9_dependent
765	-0.871831135	6.44e-09	Speg	11790	other
766	-1.138004723	6.64e-09	Ccng2	12452	other
767	1.726692557	2.26e-12	9430020K01Rik	240185	rnaseq_up_atacseq_up
768	-0.917023288	6.75e-09	Kdm5b	75605	other
769	-1.089963919	6.78e-09	Plekho1	67220	other
770	1.720177832	6.39e-09	Ccl3	20302	rnaseq_up
771	-0.929544241	7.01e-09	Wdr91	101240	other
772	0.632565492	7.95e-09	Anxa7	11750	other
773	-1.550072195	8.19e-09	Fbxo31	76454	other
774	1.716785848	0.023667007	Acacb	100705	rnaseq_up
775	0.565786154	9.83e-09	Asb8	78541	other
776	0.73283786	9.91e-09	Kars	85305	other
777	1.713534604	2.93e-26	Fcgr3	14131	rnaseq_up_atacseq_up
778	-0.804137862	1.02e-08	Pxn	19303	other
779	1.713103016	0.000736275	Slamf6	30925	rnaseq_up
780	0.855798465	1.03e-08	Hist3h2a	319162	other
781	-0.96751826	1.07e-08	Gba2	230101	other
782	0.869552556	1.07e-08	Extl3	54616	other
783	0.906431097	1.18e-08	Chsy1	269941	other
784	-1.461340871	1.19e-08	Mnt	17428	other
785	-0.752044648	1.21e-08	Patz1	56218	other
786	1.711995358	0.003443273	Sult6b1	73671	rnaseq_up
787	-0.606430458	1.23e-08	Pbx2	18515	other
788	-0.707112715	1.23e-08	4632428N05Rik	74048	other
789	-0.735204446	1.24e-08	Fam53b	77938	other
790	0.575936694	1.31e-08	Psme1	19186	other
791	0.748529179	1.34e-08	Ptcd2	68927	other
792	1.69592901	0.000246669	Zfp456	408065	rnaseq_up_atacseq_up
793	1.695178064	2.93e-16	Slc28a2	269346	rnaseq_up
794	1.694863796	1.22e-36	Ddx31	227674	rnaseq_up_atacseq_up
795	-0.651335101	1.41e-08	Apbb1ip	54519	other
796	-0.52365347	1.49e-08	Cdk9	107951	other
797	1.691365268	4.75e-08	Nupr1	56312	rnaseq_up
798	-1.773659206	1.54e-08	Rgs2	19735	other
799	-0.835333178	1.56e-08	Slc29a3	71279	other
800	1.688068772	8.92e-14	Rai14	75646	rnaseq_up_atacseq_up
801	-0.685296006	1.61e-08	Lima1	65970	other
802	1.686538606	1e-11	Pkp2	67451	rnaseq_up
803	1.685542294	3.49e-09	Gfod2	70575	rnaseq_up
804	-0.753830702	1.66e-08	Traf3	22031	other
805	1.682880065	2.59e-07	Nabp1	109019	rnaseq_up_atacseq_up
806	-1.000889686	1.69e-08	Frmd6	319710	other
807	1.680157868	1.42e-43	Wars	22375	rnaseq_up_atacseq_up
808	-2.117740621	1.85e-08	Lpar6	67168	other
809	-1.312862371	1.89e-08	Enc1	13803	other
810	1.678355092	2.74e-07	Klf7	93691	rnaseq_up_atacseq_up
811	1.674675751	9.22e-22	Hspa2	15512	rnaseq_up
812	-0.902535902	1.95e-08	Tnip1	57783	other
813	0.546085223	1.95e-08	Sumo2	170930	other
814	1.673640268	1.19e-11	Nmi	64685	rnaseq_up
815	1.673340163	2.75e-12	Bcl3	12051	rnaseq_up_atacseq_up
816	0.447793022	2.25e-08	Mpp1	17524	other
817	-2.407139755	2.38e-08	Rhov	228543	other
818	0.777137504	2.53e-08	Plod3	26433	other
819	-0.885549074	2.61e-08	Wdr81	192652	other
820	1.672428344	5e-55	Pgs1	74451	rnaseq_up_atacseq_up
821	0.354917431	2.62e-08	Skap2	54353	other
822	1.659401859	0.002425684	C130026I21Rik	620078	rnaseq_up_atacseq_up_irf9_dependent
823	0.767533809	2.69e-08	Tgfbr2	21813	other
824	-2.127861485	2.69e-08	Plau	18792	other
825	-1.76915702	2.7e-08	Lonrf3	74365	other
826	-1.454164411	2.72e-08	Bcor	71458	other
827	-0.825025563	2.78e-08	Pias3	229615	other
828	1.657914612	8.67e-07	Bst1	12182	rnaseq_up_atacseq_up
829	-0.811973269	2.95e-08	H6pd	100198	other
830	1.657073988	0.013420285	Arntl2	272322	rnaseq_up_atacseq_up
831	1.655861883	5.28e-14	Exoc3l4	74190	rnaseq_up
832	0.658937082	2.98e-08	Pprc1	226169	other
833	1.649723842	1.69e-23	Tapbpl	213233	rnaseq_up
834	0.635655805	3.21e-08	Wdr77	70465	other
835	1.648213771	5.8e-08	Atp7a	11977	rnaseq_up_atacseq_up
836	-1.002117218	3.25e-08	Wrb	71446	other
837	0.731804599	3.29e-08	Slc12a9	83704	other
838	0.723095592	3.3e-08	Coq2	71883	other
839	0.803433773	3.43e-08	D1Ertd622e	52392	other
840	-1.26661548	3.45e-08	Klf16	118445	other
841	-0.960843844	3.5e-08	Plekhm2	69582	other
842	-0.664850857	3.61e-08	Gramd1a	52857	other
843	1.63955316	4.36e-13	Fam102a	98952	rnaseq_up_atacseq_up
844	-1.495989536	3.76e-08	Lhfpl2	218454	other
845	-1.26011021	4.19e-08	Anks6	75691	other
846	1.637999229	9.41e-22	Igf2bp2	319765	rnaseq_up_atacseq_up
847	-0.712418639	4.38e-08	Iffo1	320678	other
848	-1.990752129	4.47e-08	Cebpa	12606	other
849	1.633305791	7.81e-08	Nrip1	268903	rnaseq_up_atacseq_up
850	1.633161175	3.28e-13	Ripk2	192656	rnaseq_up_atacseq_up_irf9_dependent
851	1.63242706	4.19e-13	Tcp11l1	320554	rnaseq_up
852	1.629944775	1.46e-65	Slfn2	20556	rnaseq_up
853	-2.40970815	5.06e-08	Cbx8	30951	other
854	-0.999782089	5.13e-08	Fam20c	80752	other
855	-0.559268507	5.45e-08	Zbtb7a	16969	other
856	-0.466505907	5.61e-08	Sash1	70097	other
857	-1.199340053	5.65e-08	Ddit3	13198	other
858	1.626836901	1.92e-11	Ier3	15937	rnaseq_up
859	1.61883867	1.47e-09	Eif1a	13664	rnaseq_up
860	0.55342367	5.9e-08	Ahcyl2	74340	other
861	1.617216234	1.24e-05	Dopey1	320615	rnaseq_up_atacseq_up
862	-0.778633131	6.19e-08	Fam214b	230088	other
863	1.614633289	2.52e-69	Il10ra	16154	rnaseq_up_atacseq_up_irf9_dependent
864	-1.027429493	6.32e-08	Zfand2a	100494	other
865	-1.060829717	6.48e-08	Fam107b	66540	other
866	1.61438324	8.09e-19	Ripk3	56532	rnaseq_up_atacseq_up
867	-0.749642701	7.1e-08	Swap70	20947	other
868	-0.746370595	7.27e-08	Entpd7	93685	other
869	0.673921758	7.3e-08	Ap4b1	67489	other
870	-0.635258921	7.44e-08	Tmcc3	319880	other
871	1.612634265	0.000144761	Kcnj2	16518	rnaseq_up_atacseq_up
872	-0.693418036	7.54e-08	Mmd	67468	other
873	0.402612411	7.65e-08	Msn	17698	other
874	1.604230229	4.89e-15	Dram1	71712	rnaseq_up
875	-1.214552947	7.85e-08	Mical1	171580	other
876	0.650322264	7.89e-08	Fam174a	67698	other
877	-0.750178511	8e-08	Prkch	18755	other
878	-0.646002089	8.19e-08	Git2	26431	other
879	-0.732297067	8.54e-08	Plekhm3	241075	other
880	-1.266327993	8.64e-08	Sephs2	20768	other
881	0.814521805	8.95e-08	Slc30a1	22782	other
882	1.600574858	0.001143222	Trim12c	319236	rnaseq_up
883	-0.626812101	9.15e-08	Gdpd1	66569	other
884	0.722254821	9.21e-08	Eif4e3	66892	other
885	1.599723912	6.51e-14	Arid5b	71371	rnaseq_up_atacseq_up
886	1.596610279	2.64e-30	Agfg1	15463	rnaseq_up_atacseq_up
887	-0.826016051	9.86e-08	Acss1	68738	other
888	1.587913532	0.017107373	Clec1a	243653	rnaseq_up
889	-0.661851381	1.03e-07	Inppl1	16332	other
890	-0.648355756	1.03e-07	Micall1	27008	other
891	0.454209471	1.03e-07	Crkl	12929	other
892	0.642437745	1.04e-07	Zfp444	72667	other
893	-0.929319144	1.04e-07	Gpr162	14788	other
894	0.631754655	1.08e-07	Tapbp	21356	other
895	1.58525963	0.000550436	Slc43a3	58207	rnaseq_up_atacseq_up_irf9_dependent
896	0.849376589	1.14e-07	Slc25a25	227731	other
897	-1.180245671	1.16e-07	Ptafr	19204	other
898	1.576772059	0.000962653	Trim6	94088	rnaseq_up
899	1.576249061	8.13e-06	Nr3c1	14815	rnaseq_up_atacseq_up
900	-1.101958387	1.33e-07	Bbc3	170770	other
901	0.76997941	1.35e-07	Wdr92	103784	other
902	-0.553471432	1.39e-07	Il10rb	16155	other
903	1.573416636	2.39e-28	Ube2l6	56791	rnaseq_up_atacseq_up
904	-1.094188209	1.52e-07	Kif13b	16554	other
905	0.825745533	1.53e-07	Rere	68703	other
906	-0.540801561	1.59e-07	Dcaf5	320808	other
907	-0.822894374	1.6e-07	Mepce	231803	other
908	-0.831335999	1.61e-07	Dnmbp	71972	other
909	-1.937637513	1.61e-07	Zfp503	218820	other
910	-0.686954908	1.63e-07	Htra2	64704	other
911	0.99741218	1.69e-07	Casp8	12370	other
912	0.746449706	1.71e-07	Oxct1	67041	other
913	0.843198805	1.72e-07	Nuak2	74137	other
914	-0.627291017	1.79e-07	Mavs	228607	other
915	1.572090342	6.79e-28	Papd7	210106	rnaseq_up_atacseq_up_irf9_dependent
916	1.569828791	4.64e-21	Naa25	231713	rnaseq_up_atacseq_up
917	-0.419599869	1.81e-07	Stk4	58231	other
918	-1.113121914	1.88e-07	Tnfrsf11a	21934	other
919	0.612366517	1.88e-07	Pold3	67967	other
920	-0.720048124	1.88e-07	Sipa1	20469	other
921	-0.782278263	1.9e-07	Trim65	338364	other
922	1.568936937	8.53e-20	Tifa	211550	rnaseq_up_atacseq_up
923	0.868871131	1.96e-07	Usp36	72344	other
924	-1.075820228	2.01e-07	Zmiz1	328365	other
925	-1.667702321	2.05e-07	Avpi1	69534	other
926	-0.698343984	2.05e-07	Dok1	13448	other
927	1.56862675	1.6e-05	Zfp429	72807	rnaseq_up
928	1.564387222	1.75e-05	Fndc3a	319448	rnaseq_up_atacseq_up_irf9_dependent
929	1.561738562	3.25e-11	1110059E24Rik	66206	rnaseq_up_atacseq_up
930	0.524353835	2.28e-07	Vmp1	75909	other
931	-1.011946435	2.38e-07	Mast1	56527	other
932	0.754667809	2.4e-07	Thada	240174	other
933	0.703685821	2.43e-07	Timm10b	14356	other
934	0.815400864	2.43e-07	Slc33a1	11416	other
935	0.757585733	2.58e-07	Fh1	14194	other
936	1.558880943	1.59e-26	Sav1	64010	rnaseq_up
937	0.533810623	2.61e-07	Gtf3c4	269252	other
938	1.556102887	1.04e-41	Slc31a1	20529	rnaseq_up_atacseq_up
939	1.548187656	0.027470468	Bco2	170752	rnaseq_up
940	-0.865258649	2.66e-07	Map3k12	26404	other
941	-1.212292049	2.67e-07	Hgh1	59053	other
942	1.542467906	1.84e-32	Slc31a2	20530	rnaseq_up_atacseq_up
943	1.541794334	0.000903605	Cfb	14962	rnaseq_up_atacseq_up
944	0.429010162	2.76e-07	Arl8b	67166	other
945	-0.47122393	2.92e-07	Arid1b	239985	other
946	-1.095014652	2.92e-07	Plin2	11520	other
947	0.4401007	2.96e-07	Tmem59	56374	other
948	-1.234123337	3.05e-07	Aatk	11302	other
949	-0.622266925	3.06e-07	Numb	18222	other
950	-1.317254274	3.07e-07	Slc26a11	268512	other
951	0.95926076	3.14e-07	Ccrl2	54199	other
952	-4.028241556	3.31e-07	Spry3	236576	other
953	1.541048169	0.007495721	Hap1	15114	rnaseq_up
954	1.535666572	4.07e-10	Helz2	229003	rnaseq_up_atacseq_up_irf9_dependent
955	0.865393224	3.54e-07	Rhoj	80837	other
956	0.770420984	3.58e-07	Slc39a8	67547	other
957	1.530713571	1.82e-30	Znfx1	98999	rnaseq_up_atacseq_up_irf9_dependent
958	-0.70949873	3.63e-07	Fads1	76267	other
959	-0.783036631	3.75e-07	Hmox1	15368	other
960	-1.016066106	3.86e-07	Ppp1r15a	17872	other
961	0.533611113	3.87e-07	Zmynd8	228880	other
962	-1.30945048	3.87e-07	Tesk2	230661	other
963	1.530322579	9.27e-37	Adar	56417	rnaseq_up
964	0.598919596	3.99e-07	Atg16l1	77040	other
965	0.574410152	4.09e-07	Cd47	16423	other
966	-0.752835193	4.22e-07	Mkl2	239719	other
967	0.965262027	4.32e-07	Creb3l2	208647	other
968	1.52338668	5.84e-11	Cflar	12633	rnaseq_up_atacseq_up
969	-0.63276296	4.46e-07	Glul	14645	other
970	-0.817495092	4.47e-07	Rdh10	98711	other
971	-0.675194806	4.66e-07	Zbtb4	75580	other
972	0.951806955	4.91e-07	Riok3	66878	other
973	-0.708679365	5.01e-07	Fbxo21	231670	other
974	1.522012852	5.09e-45	Tec	21682	rnaseq_up
975	0.710984071	5.14e-07	Nol10	217431	other
976	-0.895744342	5.3e-07	Cbr3	109857	other
977	-0.867544736	5.37e-07	Irf2bp2	270110	other
978	0.467293382	5.47e-07	Nipsnap3b	66536	other
979	0.751930538	5.64e-07	BC037034	231807	other
980	-0.787863537	5.84e-07	Osbpl11	106326	other
981	-0.726684458	6.06e-07	Gltscr1	243842	other
982	0.57168849	6.08e-07	Arl1	104303	other
983	0.758545684	6.24e-07	Nras	18176	other
984	1.52071102	2.41e-09	Gsap	212167	rnaseq_up_atacseq_up
985	-0.848606064	6.39e-07	Rfxap	170767	other
986	0.714839901	6.63e-07	Trip10	106628	other
987	-0.625320273	6.65e-07	Stambpl1	76630	other
988	0.999191007	6.72e-07	Nipa2	93790	other
989	0.405302117	6.86e-07	Psmd7	17463	other
990	0.673033702	6.88e-07	H13	14950	other
991	1.518047957	2.19e-19	Prune2	353211	rnaseq_up
992	0.754406156	7.01e-07	Oxsr1	108737	other
993	-1.72481862	7.2e-07	Rilpl2	80291	other
994	0.925201875	7.45e-07	Pola2	18969	other
995	0.641359137	7.64e-07	Tor1aip1	208263	other
996	-1.122837388	7.87e-07	Fkbpl	56299	other
997	-2.081061908	7.9e-07	Cxcl2	20310	other
998	-1.020966607	8e-07	Dcakd	68087	other
999	0.601499428	8.15e-07	Phactr4	100169	other
1000	-0.634583108	8.28e-07	Dok3	27261	other
1001	0.376776215	8.39e-07	Ube2d2a	56550	other
1002	-0.919608988	8.67e-07	Xpc	22591	other
1003	1.517043809	1.13e-10	Dab2	13132	rnaseq_up_atacseq_up
1004	0.659811205	8.92e-07	Ppp1r10	52040	other
1005	0.898611453	9.14e-07	Napg	108123	other
1006	0.802515933	9.19e-07	Abcg1	11307	other
1007	-0.699699198	9.19e-07	Ier5	15939	other
1008	-0.630485342	9.46e-07	Mtmr10	233315	other
1009	0.764032045	9.64e-07	Pnpo	103711	other
1010	0.715636642	9.67e-07	Osbpl7	71240	other
1011	0.893683666	9.83e-07	Sgcb	24051	other
1012	-0.569641035	9.85e-07	Ifngr1	15979	other
1013	-0.874272838	1.01e-06	Adap2	216991	other
1014	0.61752998	1.06e-06	Lgals3bp	19039	other
1015	-1.250039428	1.06e-06	Bahcc1	268515	other
1016	-0.539420546	1.07e-06	Adcy7	11513	other
1017	0.848883903	1.07e-06	Rapgef2	76089	other
1018	1.515048621	3.39e-15	Msrb2	76467	rnaseq_up
1019	-0.629787862	1.19e-06	Inf2	70435	other
1020	-0.868845044	1.21e-06	Zfp710	209225	other
1021	0.671446054	1.21e-06	Lgals9	16859	other
1022	-1.429581376	1.24e-06	Cpeb2	231207	other
1023	0.81878041	1.24e-06	Ythdf2	213541	other
1024	0.819947864	1.25e-06	Vim	22352	other
1025	1.511806846	1.14e-19	Rnf217	268291	rnaseq_up_atacseq_up_irf9_dependent
1026	1.506915282	1.4e-05	Trps1	83925	rnaseq_up_atacseq_up
1027	-0.654555914	1.29e-06	Nab2	17937	other
1028	0.57266178	1.31e-06	Clec12a	232413	other
1029	0.670798803	1.33e-06	Tbc1d22b	381085	other
1030	-1.437020787	1.33e-06	Cdk20	105278	other
1031	-0.828222923	1.35e-06	Zfp652	268469	other
1032	-0.687795191	1.38e-06	Bahd1	228536	other
1033	1.506374836	0.000571435	F5	14067	rnaseq_up
1034	0.696820636	1.38e-06	Ms4a6d	68774	other
1035	0.717009355	1.41e-06	Ltbr	17000	other
1036	1.506214463	1.93e-20	Prkx	19108	rnaseq_up_atacseq_up
1037	-0.849398169	1.48e-06	Mfsd7b	226844	other
1038	0.856180189	1.49e-06	Gab1	14388	other
1039	-1.353269111	1.49e-06	Pcgf2	22658	other
1040	-1.053179498	1.5e-06	Ccdc142	243510	other
1041	-1.291848112	1.54e-06	Fam83f	213956	other
1042	1.501307682	8.22e-12	Tmem140	68487	rnaseq_up
1043	0.845776635	1.57e-06	Rasgef1a	70727	other
1044	-0.65434328	1.57e-06	Tjp2	21873	other
1045	-1.128078642	1.62e-06	Slc25a37	67712	other
1046	-1.084627321	1.64e-06	Peo1	226153	other
1047	-0.813853599	1.65e-06	Nr1h3	22259	other
1048	-1.188484157	1.66e-06	Ptger2	19217	other
1049	0.543146537	1.67e-06	Ppp1r12c	232807	other
1050	-1.301235702	1.71e-06	4930404N11Rik	432479	other
1051	1.500792995	2.12e-10	Gatm	67092	rnaseq_up_atacseq_up
1052	-1.845948655	1.83e-06	Myc	17869	other
1053	1.500384713	0.000101715	Dcp2	70640	rnaseq_up_atacseq_up_irf9_dependent
1054	-0.833352894	1.84e-06	Fam78a	241303	other
1055	1.498374473	4.09e-23	Fbxw17	109082	rnaseq_up_atacseq_up
1056	-0.974989259	1.87e-06	Rbm38	56190	other
1057	0.688074237	1.9e-06	Btg1	12226	other
1058	1.495508729	3.89e-29	Trafd1	231712	rnaseq_up_atacseq_up
1059	0.67780405	1.93e-06	Ehd4	98878	other
1060	-0.694416323	1.93e-06	Rab3gap2	98732	other
1061	0.904291982	1.94e-06	Scamp1	107767	other
1062	1.495484539	6.85e-09	Mrc1	17533	rnaseq_up
1063	-0.74271718	2.01e-06	Dot1l	208266	other
1064	0.472213301	2.01e-06	Srgn	19073	other
1065	0.529563411	2.02e-06	Ccz1	231874	other
1066	1.486399604	4.41e-07	Etnk1	75320	rnaseq_up_atacseq_up_irf9_dependent
1067	0.826306453	2.11e-06	Arrdc4	66412	other
1068	-1.470618297	2.16e-06	Ahdc1	230793	other
1069	-0.658709652	2.32e-06	Cracr2b	213573	other
1070	-0.53676386	2.51e-06	Epb4.1	269587	other
1071	-0.727620693	2.55e-06	Tnfrsf21	94185	other
1072	0.533033288	2.56e-06	Sdhaf2	66072	other
1073	-0.845134703	2.6e-06	Sbk1	104175	other
1074	-0.723834427	2.63e-06	Cerk	223753	other
1075	-0.768621036	2.65e-06	Cd3eap	70333	other
1076	1.485613853	0.004594172	Arhgef37	328967	rnaseq_up
1077	1.484115403	0.001406899	Batf3	381319	rnaseq_up
1078	1.477274257	0.002222444	Mttp	17777	rnaseq_up_atacseq_up
1079	-1.282740742	2.92e-06	Rasgrp3	240168	other
1080	0.628650688	2.99e-06	Crebl2	232430	other
1081	1.465643218	4.05e-10	Gpr160	71862	rnaseq_up
1082	-1.124316293	3.19e-06	Zbtb12	193736	other
1083	0.64955581	3.24e-06	Cmtr1	74157	other
1084	1.464194496	6.45e-18	Etv6	14011	rnaseq_up_atacseq_up_irf9_dependent
1085	0.739096921	3.28e-06	Fbxl20	72194	other
1086	0.527556541	3.37e-06	Mtmr14	97287	other
1087	-1.309538973	3.41e-06	Tmem189	407243	other
1088	-0.847709335	3.5e-06	Zbtb2	381990	other
1089	1.462823903	1.87e-37	Stat5b	20851	rnaseq_up_atacseq_up
1090	-0.452645728	3.57e-06	Fhod1	234686	other
1091	0.607977437	3.71e-06	Sgpp1	81535	other
1092	-0.88873796	3.89e-06	Ier5l	72500	other
1093	-0.871829734	3.94e-06	Zbtb42	382639	other
1094	-0.899680537	3.96e-06	Sqstm1	18412	other
1095	1.460289431	1.2e-34	Csf2rb	12983	rnaseq_up_atacseq_up_irf9_dependent
1096	-1.213179738	4.08e-06	Nat8l	269642	other
1097	-1.293749071	4.1e-06	Fam129b	227737	other
1098	0.797110854	4.21e-06	Rpain	69723	other
1099	-0.684286509	4.31e-06	Abl1	11350	other
1100	0.960110131	4.35e-06	Ubash3b	72828	other
1101	0.413669224	4.37e-06	Hspa14	50497	other
1102	0.652496705	4.47e-06	Nif3l1	65102	other
1103	-0.597023847	4.61e-06	Cdan1	68968	other
1104	-0.522022187	4.74e-06	Pacs2	217893	other
1105	0.554150782	4.8e-06	Sertad2	58172	other
1106	-0.954776427	4.82e-06	Ercc6	319955	other
1107	0.946024591	4.87e-06	Naaa	67111	other
1108	-0.541491758	4.89e-06	Pogz	229584	other
1109	-0.644917553	4.9e-06	Uhrf1bp1	224648	other
1110	-1.111008132	4.92e-06	Arrdc2	70807	other
1111	-0.894423638	4.94e-06	Zbtb34	241311	other
1112	-0.727977413	5.23e-06	Kif3c	16570	other
1113	-0.691553344	5.27e-06	Tpm1	22003	other
1114	-0.405404103	5.4e-06	Nisch	64652	other
1115	-1.076672501	5.63e-06	Plxna1	18844	other
1116	1.456138561	9.37e-12	Cnrip1	380686	rnaseq_up
1117	-0.655471382	5.74e-06	Dnajb14	70604	other
1118	1.454983546	9.55e-46	Ripk1	19766	rnaseq_up
1119	0.567941785	5.86e-06	Rbck1	24105	other
1120	1.451407085	4.26e-17	Sirt3	64384	rnaseq_up
1121	0.725591619	6.17e-06	Car13	71934	other
1122	-1.163676693	6.25e-06	Trim36	28105	other
1123	0.836503542	6.3e-06	Atf6	226641	other
1124	-0.31465147	6.33e-06	Itpripl2	319622	other
1125	0.564281446	6.34e-06	Blcap	53619	other
1126	0.645739679	6.44e-06	Tmem241	338363	other
1127	0.87188504	6.46e-06	Aida	108909	other
1128	-0.764741156	6.7e-06	Hmgcl	15356	other
1129	-0.620581177	6.95e-06	Irak3	73914	other
1130	1.442615204	0.001826359	Cd86	12524	rnaseq_up_atacseq_up_irf9_dependent
1131	1.442484747	3.97e-38	Rnf19b	75234	rnaseq_up_atacseq_up
1132	-0.928846394	7.29e-06	Arl11	219144	other
1133	0.479261682	7.33e-06	Tox4	268741	other
1134	-1.456353095	7.48e-06	Cipc	217732	other
1135	-1.567054032	7.56e-06	Rhod	11854	other
1136	1.438670072	3.21e-08	Sp100	20684	rnaseq_up_atacseq_up_irf9_dependent
1137	-0.841003475	7.59e-06	Cry2	12953	other
1138	0.723092304	7.84e-06	Capn1	12333	other
1139	-0.819452659	7.93e-06	Cnnm2	94219	other
1140	-1.076718505	7.98e-06	Ing2	69260	other
1141	-0.556740927	8.02e-06	Fermt3	108101	other
1142	-0.975075854	8.06e-06	Fam212a	68176	other
1143	-0.501122074	8.11e-06	Nfya	18044	other
1144	1.43291198	1.55e-05	Cxcr2	12765	rnaseq_up
1145	1.430335309	1.52e-46	Stoml1	69106	rnaseq_up_atacseq_up_irf9_dependent
1146	-0.634384857	8.96e-06	Pde4dip	83679	other
1147	-0.717410439	9.18e-06	Cdkn2aipnl	52626	other
1148	1.428954716	1.05e-19	Vprbp	321006	rnaseq_up
1149	1.428006335	7.16e-16	Oas1a	246730	rnaseq_up
1150	-0.692503912	9.86e-06	Tsc22d1	21807	other
1151	-1.123556485	9.91e-06	Eepd1	67484	other
1152	-1.507007307	1e-05	Rab3a	19339	other
1153	0.739738112	1.01e-05	Ptpn1	19246	other
1154	-0.993815237	1.02e-05	F8a	14070	other
1155	0.479986424	1.04e-05	Diap1	13367	other
1156	-0.752825545	1.04e-05	Galnt4	14426	other
1157	-0.319780428	1.04e-05	Slc38a1	105727	other
1158	-0.709976871	1.08e-05	Gpr137b	83924	other
1159	-0.801082774	1.09e-05	Dvl2	13543	other
1160	0.703869113	1.1e-05	Cldnd1	224250	other
1161	-0.996322532	1.11e-05	Tmem150b	330460	other
1162	-0.678858172	1.12e-05	Casp9	12371	other
1163	-1.261966159	1.14e-05	Dusp9	75590	other
1164	-0.628729182	1.15e-05	Fbxo42	213499	other
1165	-0.647935447	1.15e-05	Myo1c	17913	other
1166	-0.968563933	1.16e-05	Parp16	214424	other
1167	-1.056215386	1.17e-05	Marveld1	277010	other
1168	-1.805525005	1.17e-05	Dbp	13170	other
1169	-1.556947285	1.19e-05	Sh2d1b1	26904	other
1170	0.387264549	1.2e-05	Cr1l	12946	other
1171	0.906176692	1.21e-05	Ppp3cc	19057	other
1172	0.572889564	1.23e-05	Ppp2r2a	71978	other
1173	1.422291369	8.89e-29	Pop4	66161	rnaseq_up_atacseq_up
1174	0.724825448	1.25e-05	Slc2a1	20525	other
1175	1.419821729	0.003009533	Dcun1d1	114893	rnaseq_up_atacseq_up
1176	-1.61952338	1.26e-05	Eya1	14048	other
1177	1.41665334	0.000752399	Zfp951	626391	rnaseq_up
1178	1.415012713	2.86e-19	Tmem63a	208795	rnaseq_up
1179	-0.819478636	1.34e-05	Jag1	16449	other
1180	1.411736494	9.32e-16	Gadd45g	23882	rnaseq_up_atacseq_up
1181	1.408330988	4.78e-33	Smcr8	237782	rnaseq_up
1182	1.406841139	0.012762294	Serpinb1b	282663	rnaseq_up
1183	-1.086211266	1.42e-05	Bend4	666938	other
1184	0.448154802	1.43e-05	Mmadhc	109129	other
1185	-1.110605309	1.45e-05	D8Ertd82e	244418	other
1186	0.806455291	1.47e-05	Gpatch4	66614	other
1187	0.857625824	1.48e-05	Trim56	384309	other
1188	-1.103588375	1.52e-05	Aph1c	68318	other
1189	-0.956525611	1.52e-05	Eno2	13807	other
1190	0.478708509	1.52e-05	Mlxip	208104	other
1191	-0.615626151	1.54e-05	Vps37b	330192	other
1192	1.406598071	6.9e-26	Abhd17c	70178	rnaseq_up_atacseq_up
1193	0.643475568	1.58e-05	Tnip2	231130	other
1194	0.694809157	1.58e-05	Gnb4	14696	other
1195	1.402120671	1.9e-06	E2f8	108961	rnaseq_up_atacseq_up
1196	1.398296096	0.001588252	5430427O19Rik	71398	rnaseq_up
1197	1.398165893	1.12e-10	Cdkn1a	12575	rnaseq_up
1198	-0.832029742	1.6e-05	B4galt7	218271	other
1199	0.610621812	1.6e-05	Mmgt2	216829	other
1200	-0.473744048	1.65e-05	Trim41	211007	other
1201	0.588495674	1.66e-05	Cryzl1	66609	other
1202	-1.396802614	1.68e-05	Dnajc28	246738	other
1203	0.553749177	1.68e-05	Pik3r5	320207	other
1204	-1.022634239	1.7e-05	Ubald1	207740	other
1205	-1.603821398	1.73e-05	Fut7	14347	other
1206	1.392296374	1.13e-46	Zc3hav1	78781	rnaseq_up_atacseq_up_irf9_dependent
1207	0.939830684	1.82e-05	Fam188a	66960	other
1208	-1.387463804	1.83e-05	Vash1	238328	other
1209	0.521206382	1.87e-05	Ap1ar	211556	other
1210	0.396077189	1.87e-05	Stau1	20853	other
1211	0.718403037	2.02e-05	Lipe	16890	other
1212	0.72203172	2.05e-05	Tinf2	28113	other
1213	1.39212199	0.003848255	Tgs1	116940	rnaseq_up
1214	-2.328775019	2.15e-05	Plcd3	72469	other
1215	1.390633103	4.97e-10	Adam9	11502	rnaseq_up
1216	1.389396416	1.35e-05	Ctsc	13032	rnaseq_up_atacseq_up_irf9_dependent
1217	-1.335229138	2.2e-05	Frat1	14296	other
1218	0.574786019	2.2e-05	Grk6	26385	other
1219	1.388503433	4.3e-14	Plaur	18793	rnaseq_up
1220	0.408434696	2.27e-05	Tspyl1	22110	other
1221	0.974033512	2.32e-05	Cd33	12489	other
1222	-0.66082467	2.34e-05	Nfic	18029	other
1223	1.38777318	7.23e-31	Stx12	100226	rnaseq_up_atacseq_up
1224	0.490683367	2.52e-05	Insig2	72999	other
1225	0.556653864	2.53e-05	Plekho2	102595	other
1226	-1.446706567	2.63e-05	Arrdc3	105171	other
1227	-1.957072069	2.64e-05	Hey1	15213	other
1228	1.386658151	0.00104735	Acer2	230379	rnaseq_up
1229	1.384601579	1.18e-07	Snx2	67804	rnaseq_up_atacseq_up
1230	0.588496698	2.76e-05	Abhd16a	193742	other
1231	-1.173856138	2.83e-05	Ckap4	216197	other
1232	0.763031125	2.84e-05	Tor1aip2	240832	other
1233	1.383259556	9.1e-08	Kif19a	286942	rnaseq_up_atacseq_up
1234	1.381881926	2.79e-32	Paox	212503	rnaseq_up
1235	-0.895153202	2.93e-05	Cdkn1b	12576	other
1236	-0.75134841	2.93e-05	Phf13	230936	other
1237	0.990661683	2.93e-05	Nfyb	18045	other
1238	-0.501582904	2.98e-05	Wdr5	140858	other
1239	0.633629977	3e-05	Rab9	56382	other
1240	0.569846296	3.02e-05	Cyp4f16	70101	other
1241	-0.402487809	3.09e-05	Mkrn1	54484	other
1242	-0.759201038	3.14e-05	Calhm2	72691	other
1243	0.381859107	3.14e-05	Arf3	11842	other
1244	-0.982671609	3.15e-05	Rassf8	71323	other
1245	-0.515236029	3.22e-05	Bri3bp	76809	other
1246	-0.560679559	3.24e-05	Zbtb17	22642	other
1247	0.702530715	3.24e-05	Rara	19401	other
1248	0.887028633	3.31e-05	Ddhd1	114874	other
1249	-0.693306003	3.33e-05	Src	20779	other
1250	-0.640795359	3.38e-05	Stk40	74178	other
1251	-0.568111052	3.41e-05	Knop1	66356	other
1252	0.684898551	3.41e-05	Tnfaip2	21928	other
1253	1.368686316	4.44e-11	Egr2	13654	rnaseq_up_atacseq_up
1254	0.591885855	3.42e-05	Adck4	76889	other
1255	1.363884112	0.003007732	Kif5c	16574	rnaseq_up
1256	-0.633351987	3.53e-05	Elk3	13713	other
1257	-0.525848488	3.6e-05	Lrch4	231798	other
1258	0.579838621	3.68e-05	Ube2d3	66105	other
1259	0.544824272	3.74e-05	Tbc1d13	70296	other
1260	-2.079702415	3.85e-05	Zbtb16	235320	other
1261	-1.715967376	3.88e-05	Rhof	23912	other
1262	-0.406834513	3.97e-05	Agl	77559	other
1263	1.363201955	1.79e-11	Uba7	74153	rnaseq_up
1264	0.545294607	4.12e-05	Slc35b3	108652	other
1265	-0.567315258	4.13e-05	Rasa3	19414	other
1266	0.825478133	4.13e-05	D11Wsu47e	276852	other
1267	-1.089491772	4.21e-05	Sowahc	268301	other
1268	0.65173618	4.25e-05	Tbc1d2b	67016	other
1269	-0.594054626	4.29e-05	Pcyt1a	13026	other
1270	1.362887395	0.013186482	Fcho2	218503	rnaseq_up_atacseq_up
1271	0.554265205	4.53e-05	Arhgdib	11857	other
1272	-0.736983337	4.53e-05	Slc38a2	67760	other
1273	-0.675030688	4.76e-05	Mob3a	208228	other
1274	0.613945287	4.77e-05	Tirap	117149	other
1275	1.359025184	0.001501903	Atp11b	76295	rnaseq_up_atacseq_up
1276	-0.453758502	4.81e-05	Setdb1	84505	other
1277	-0.504281849	4.81e-05	Ankrd10	102334	other
1278	-1.031634455	4.84e-05	Pdxk	216134	other
1279	-0.818780425	4.93e-05	Rrp1b	72462	other
1280	-2.407203094	4.93e-05	Zfp791	244556	other
1281	-0.416631972	5.01e-05	Snrk	20623	other
1282	-0.621581142	5.05e-05	Armc7	276905	other
1283	0.659837378	5.11e-05	Sik3	70661	other
1284	-0.617462885	5.3e-05	Dusp3	72349	other
1285	-0.890666664	5.37e-05	Adamts10	224697	other
1286	-1.422387805	5.4e-05	Btg2	12227	other
1287	1.35848749	1.85e-43	Trim11	94091	rnaseq_up
1288	-1.145414129	5.45e-05	Tuba1c	22146	other
1289	1.358208715	1.49e-07	Tnfrsf13b	57916	rnaseq_up
1290	-2.128683569	5.76e-05	Sall2	50524	other
1291	1.355846559	6.64e-05	Creb5	231991	rnaseq_up_atacseq_up
1292	0.639003281	5.9e-05	Milr1	380732	other
1293	0.513921734	5.92e-05	Mms19	72199	other
1294	-0.658441777	5.96e-05	Lpin2	64898	other
1295	0.375645398	6.09e-05	Pafah1b2	18475	other
1296	0.728982023	6.17e-05	Wdsub1	72137	other
1297	0.595619864	6.19e-05	Hfe	15216	other
1298	-0.879248335	6.19e-05	Vgll4	232334	other
1299	1.354259719	8.46e-25	Htt	15194	rnaseq_up_atacseq_up
1300	-0.858587647	6.31e-05	Natd1	24083	other
1301	0.553813731	6.35e-05	Unk	217331	other
1302	0.698034191	6.45e-05	Lars	107045	other
1303	1.35095828	5.39e-30	Rnf114	81018	rnaseq_up
1304	0.583357034	6.62e-05	Rnaseh2b	67153	other
1305	1.347746225	0.001894661	Phf6	70998	rnaseq_up_atacseq_up
1306	-0.503352956	6.65e-05	Idh1	15926	other
1307	-1.586584856	6.66e-05	Thbs1	21825	other
1308	-0.555749234	6.69e-05	1700021K19Rik	100502698	other
1309	0.769446547	6.82e-05	Napepld	242864	other
1310	-1.102027745	6.96e-05	Gab3	210710	other
1311	-1.656283658	7e-05	Samd4	74480	other
1312	-2.698819809	7.02e-05	Fos	14281	other
1313	0.724485984	7.11e-05	Nxpe5	381680	other
1314	1.343505605	1.6e-08	Zfp608	269023	rnaseq_up_atacseq_up
1315	0.651432622	7.22e-05	Yars	107271	other
1316	0.437454455	7.29e-05	Ddx24	27225	other
1317	-1.164606496	7.46e-05	Cdk18	18557	other
1318	0.582365106	7.51e-05	Socs7	192157	other
1319	1.341675832	1.41e-08	Rhoq	104215	rnaseq_up
1320	0.71754508	7.8e-05	Slc45a4	106068	other
1321	-0.810644077	7.87e-05	Arap3	106952	other
1322	-0.746203668	8.06e-05	Lasp1	16796	other
1323	0.79572306	8.06e-05	Tab2	68652	other
1324	0.74919207	8.09e-05	Hivep1	110521	other
1325	0.610043061	8.14e-05	Lap3	66988	other
1326	1.335628507	5.3e-13	Sema6b	20359	rnaseq_up
1327	0.554213229	8.28e-05	AB124611	382062	other
1328	-0.532216468	8.32e-05	Nfe2l2	18024	other
1329	-0.585394983	8.32e-05	Zbtb14	22666	other
1330	-0.606210463	8.41e-05	Twf2	23999	other
1331	0.73855786	8.54e-05	Nupl1	71844	other
1332	0.574545028	8.55e-05	Tmem128	66309	other
1333	-0.810069083	8.56e-05	Arl5c	217151	other
1334	-0.710373839	8.56e-05	Pnkp	59047	other
1335	0.708326011	8.6e-05	Mgst1	56615	other
1336	0.854867266	8.86e-05	Rcan1	54720	other
1337	0.595171106	9.01e-05	Pfkfb4	270198	other
1338	0.836029626	9.28e-05	Pcgf5	76073	other
1339	-0.654149694	9.38e-05	Slc35e3	215436	other
1340	-0.768657848	9.43e-05	Gna12	14673	other
1341	0.733102187	9.61e-05	Smagp	207818	other
1342	-0.712422384	9.75e-05	Nt5dc3	103466	other
1343	0.557341152	9.86e-05	Csrp1	13007	other
1344	0.532906561	9.86e-05	Pi4ka	224020	other
1345	-0.582727988	0.000101652	Flcn	216805	other
1346	1.333348695	1.91e-29	Fam160a2	74349	rnaseq_up
1347	-0.504986182	0.000101715	Rcc2	108911	other
1348	-0.675876028	0.000102125	Agap3	213990	other
1349	0.764257924	0.000103745	Rnf139	75841	other
1350	-1.701899993	0.000104356	Gpr65	14744	other
1351	1.332799686	5.93e-21	Ifi35	70110	rnaseq_up
1352	-0.537331017	0.000106198	Zfp362	230761	other
1353	0.399475836	0.000107778	P4ha1	18451	other
1354	-0.847565763	0.000109449	C2cd2l	71764	other
1355	-0.410182787	0.000109578	Mat2a	232087	other
1356	1.332072806	6e-24	Slc20a2	20516	rnaseq_up
1357	-0.956684169	0.000111154	Abi3	66610	other
1358	-0.480684137	0.000112047	Camta2	216874	other
1359	1.33119278	1.69e-09	Chst11	58250	rnaseq_up_atacseq_up
1360	-1.030593816	0.000113892	Lrfn4	225875	other
1361	0.719729004	0.000114812	Cndp2	66054	other
1362	0.486051101	0.000120881	Suv39h1	20937	other
1363	-0.652611773	0.000122182	Klhl42	232539	other
1364	-0.857315308	0.000122837	Tlr13	279572	other
1365	-0.483684535	0.000124515	Eya3	14050	other
1366	0.57727167	0.000124997	Ebp	13595	other
1367	-2.945557226	0.00012542	Fam43a	224093	other
1368	0.582891789	0.000125927	Tmed1	17083	other
1369	-1.206928882	0.000126123	B430306N03Rik	320148	other
1370	1.326491963	4.26e-08	Birc3	11796	rnaseq_up_atacseq_up
1371	0.384254517	0.000129822	Wdr41	218460	other
1372	0.480688756	0.000133218	Tmem106a	217203	other
1373	-1.203934481	0.000133265	Bhlhe40	20893	other
1374	1.320477155	0.000844752	Vcpip1	70675	rnaseq_up
1375	-0.529468921	0.000134651	Adam8	11501	other
1376	-0.979125848	0.000134702	2900026A02Rik	243219	other
1377	-0.518072618	0.000134702	Cdk2	12566	other
1378	-0.335942565	0.000135172	Cd44	12505	other
1379	-1.897635305	0.000135403	Prokr1	58182	other
1380	-0.683543652	0.000137958	Capn5	12337	other
1381	1.320320384	9.02e-38	Gm21188	100861753	rnaseq_up_atacseq_up_irf9_dependent
1382	-0.395201452	0.000139254	Cpt1a	12894	other
1383	-1.192070484	0.000140792	Mfsd12	73822	other
1384	-0.783695731	0.000144118	Acot2	171210	other
1385	-0.505852099	0.000144339	Fhl3	14201	other
1386	1.319206005	1.1e-07	Dhrs9	241452	rnaseq_up_atacseq_up
1387	1.316363832	0.003588825	Gfra4	14588	rnaseq_up
1388	-0.507315485	0.000148338	Bicd2	76895	other
1389	-0.424919268	0.000148761	Kansl1	76719	other
1390	0.42207693	0.000150002	Pygl	110095	other
1391	0.545936976	0.000151969	Klhl2	77113	other
1392	-0.691922242	0.000152578	Suv420h2	232811	other
1393	-0.419750345	0.000152765	Tnrc6c	217351	other
1394	-0.727334027	0.00015463	Zfp467	68910	other
1395	0.938682139	0.000156425	Aig1	66253	other
1396	0.875949854	0.000156425	Klf6	23849	other
1397	-0.641316257	0.000157431	Ulk1	22241	other
1398	0.590629356	0.00015955	Prr13	66151	other
1399	-1.199833731	0.000159645	Oit3	18302	other
1400	-0.598258202	0.000161213	Plxnd1	67784	other
1401	0.799416395	0.000162708	Tshz1	110796	other
1402	1.315014367	2.22e-08	Gemin6	67242	rnaseq_up
1403	0.770319168	0.000164906	Ikbke	56489	other
1404	-0.70234622	0.000165522	Fasn	14104	other
1405	0.821469843	0.000166037	Ms4a6c	73656	other
1406	0.282328333	0.00016679	Pirb	18733	other
1407	1.312379518	0.000330032	Gyk	14933	rnaseq_up
1408	-0.670794884	0.000168123	Tmem65	74868	other
1409	-0.734925143	0.000168123	Trmt61a	328162	other
1410	-0.3700784	0.000168565	Dopey2	70028	other
1411	-0.606590705	0.000169993	Cbx4	12418	other
1412	0.74574785	0.00017002	Hivep3	16656	other
1413	-0.926348698	0.000172623	Ttyh2	117160	other
1414	1.308959113	6.62e-11	Ppard	19015	rnaseq_up
1415	-0.3063105	0.00017426	Rraga	68441	other
1416	0.542650652	0.000175478	Pgap2	233575	other
1417	0.780226518	0.000176127	Zfand5	22682	other
1418	0.488275006	0.000177066	Rpusd4	71989	other
1419	-0.463946029	0.000177428	Hbp1	73389	other
1420	-0.480239252	0.000177428	Myo1f	17916	other
1421	1.299590051	1.79e-06	Plekha5	109135	rnaseq_up
1422	0.907746897	0.000178988	Ston2	108800	other
1423	1.297306268	0.001752598	Tra2a	101214	rnaseq_up_atacseq_up
1424	-0.431723839	0.000184104	Prrc1	73137	other
1425	0.51565557	0.000184601	D17Wsu92e	224647	other
1426	0.597954036	0.000187007	Ctdsp2	52468	other
1427	-0.409239964	0.000187058	Polr1a	20019	other
1428	0.757009633	0.000188261	Prpf18	67229	other
1429	-0.680315953	0.000189752	Arid3b	56380	other
1430	0.276663019	0.000190042	Sft2d2	108735	other
1431	-0.347287916	0.000194099	Tns3	319939	other
1432	-0.551557974	0.000195421	Tpcn2	233979	other
1433	0.733528074	0.000197662	Clcn5	12728	other
1434	-0.674788239	0.000201411	Samd1	666704	other
1435	-0.614932872	0.000212228	Mxi1	17859	other
1436	-0.608109347	0.000212228	Spsb2	14794	other
1437	-0.65363754	0.000213533	Ddx28	71986	other
1438	-0.583142116	0.000215579	Med22	20933	other
1439	0.60068209	0.00021673	Prdm1	12142	other
1440	0.647752414	0.000219816	Snx6	72183	other
1441	0.551473614	0.000221032	Map2k4	26398	other
1442	0.558437841	0.0002235	1810037I17Rik	67704	other
1443	-0.475328657	0.0002235	Hsph1	15505	other
1444	1.290096438	1.79e-13	Pdgfc	54635	rnaseq_up_atacseq_up
1445	0.588294179	0.000223728	Mmp19	58223	other
1446	-0.378019449	0.000225565	Sfr1	67788	other
1447	1.290079522	1.96e-20	Lmtk2	231876	rnaseq_up
1448	-0.505387235	0.000229323	Maml1	103806	other
1449	-0.87325302	0.000230765	Mdm2	17246	other
1450	1.289086061	0.000233481	Dgkh	380921	rnaseq_up_atacseq_up
1451	0.694504504	0.000235186	Rnf135	71956	other
1452	-1.158357619	0.0002373	Zscan2	22691	other
1453	-0.619491132	0.000238154	N4bp2l1	100637	other
1454	0.413688113	0.000244531	Scpep1	74617	other
1455	0.520308186	0.000244793	Gtf2f1	98053	other
1456	-1.686290363	0.000245751	Cytip	227929	other
1457	1.287310325	6.43e-23	Rnf31	268749	rnaseq_up
1458	0.848582518	0.000246281	Nmd3	97112	other
1459	1.286035308	2.59e-14	Gch1	14528	rnaseq_up
1460	0.720523761	0.000246859	Slc25a22	68267	other
1461	0.612495878	0.00024993	Ipo8	320727	other
1462	-0.497997581	0.000252099	Rmnd5b	66089	other
1463	0.9899815	0.000255548	Tlk2	24086	other
1464	1.28543788	3.79e-19	Stat5a	20850	rnaseq_up_atacseq_up
1465	0.594004175	0.000268085	Vezt	215008	other
1466	0.486524568	0.000269368	Slc38a6	625098	other
1467	0.465687554	0.000269645	Ddi2	68817	other
1468	-0.53010002	0.000271328	Fam117b	72750	other
1469	0.533521214	0.0002739	Pi4kb	107650	other
1470	0.500797375	0.000274345	Arel1	68497	other
1471	-0.575518245	0.000274614	Tpcn1	252972	other
1472	-0.705761659	0.000277433	Tuba1a	22142	other
1473	1.284870367	0.007793077	Slc52a3	69698	rnaseq_up
1474	1.282727173	1.79e-07	Ifitm6	213002	rnaseq_up
1475	1.27675441	0.040489938	Bard1	12021	rnaseq_up
1476	-2.246872402	0.000282971	Ciart	229599	other
1477	0.322905837	0.000286023	Mrfap1	67568	other
1478	0.32308553	0.000291655	Snw1	66354	other
1479	0.591857192	0.000291718	Tmem229b	268567	other
1480	-1.345568139	0.000294185	Cd28	12487	other
1481	0.673304291	0.000299937	Snx20	71607	other
1482	-0.461430472	0.00030331	Rap2a	76108	other
1483	0.485430594	0.00030331	Tmbim6	110213	other
1484	-0.874256318	0.00030447	Llgl2	217325	other
1485	0.453251289	0.000305581	Ythdf1	228994	other
1486	0.478678375	0.000305808	Tapt1	231225	other
1487	0.545481221	0.000306828	Ccdc93	70829	other
1488	-2.027513153	0.000310496	Rapgef3	223864	other
1489	-0.697297476	0.00031235	Angptl2	26360	other
1490	0.860579117	0.00031235	Whsc1	107823	other
1491	0.763232213	0.000313235	St3gal4	20443	other
1492	0.670734563	0.000315764	Pvr	52118	other
1493	0.908213101	0.000321211	Lrp12	239393	other
1494	-1.365854819	0.000321508	9930012K11Rik	268759	other
1495	-1.336993794	0.000322154	Rilpl1	75695	other
1496	0.517269365	0.000326362	Ly86	17084	other
1497	1.276527879	0.024635282	Satb1	20230	rnaseq_up_atacseq_up
1498	-0.496445965	0.000331715	Pstpip1	19200	other
1499	1.276386237	1.26e-05	Epsti1	108670	rnaseq_up_atacseq_up_irf9_dependent
1500	1.272063571	1.97e-13	Ubtd1	226122	rnaseq_up_atacseq_up
1501	0.596206307	0.000335023	Triobp	110253	other
1502	-0.293716091	0.000340167	Dgkd	227333	other
1503	-0.831004805	0.000351615	Ccdc85b	240514	other
1504	-0.544942956	0.000352468	Adcy9	11515	other
1505	-0.604900301	0.000352468	Cep170b	217882	other
1506	0.584858442	0.000356369	Ubxn4	67812	other
1507	-0.397162793	0.000359259	Ppp1r18	76448	other
1508	0.389211864	0.000362214	Hs2st1	23908	other
1509	1.269990188	0.028125109	Ift80	68259	rnaseq_up
1510	-0.493109023	0.000367878	Lactb	80907	other
1511	-0.849351316	0.000373411	Rcor3	214742	other
1512	-1.311962546	0.000377629	Ptpn22	19260	other
1513	-0.379765039	0.000384496	St6gal1	20440	other
1514	-1.044728734	0.000386095	Tmem86a	67893	other
1515	-0.522363245	0.000392208	Ifnar1	15975	other
1516	-0.864242509	0.000392417	Tmem37	170706	other
1517	1.269568112	2.61e-16	Fzd5	14367	rnaseq_up
1518	-1.272505274	0.000396437	Ell2	192657	other
1519	0.928073754	0.0003988	Rab23	19335	other
1520	1.266081066	1.47e-13	Snx24	69226	rnaseq_up_atacseq_up
1521	0.701768882	0.000403533	Gan	209239	other
1522	-0.385596383	0.000404196	Psmd5	66998	other
1523	0.573820756	0.000405871	Ado	211488	other
1524	0.779832609	0.000414751	Cisd2	67006	other
1525	0.511652476	0.000416595	Nfkb1	18033	other
1526	-1.184096497	0.000420765	Rgs3	50780	other
1527	-2.853187122	0.00042534	Nyap1	243300	other
1528	0.764976185	0.000426554	Foxp1	108655	other
1529	0.307375912	0.000429594	Tars	110960	other
1530	-0.592794937	0.000430396	Foxj2	60611	other
1531	0.813161425	0.000430396	Mtdh	67154	other
1532	0.59624341	0.000430396	Stk19	54402	other
1533	-1.239004443	0.000435336	Vipr1	22354	other
1534	0.678658522	0.000439548	Dclre1b	140917	other
1535	1.26499298	2.1e-26	Lats2	50523	rnaseq_up
1536	1.26356049	0.0498285	Tspan7	21912	rnaseq_up_atacseq_up
1537	-0.887420403	0.000451571	C77080	97130	other
1538	-0.843117365	0.000455411	Traf3ip3	215243	other
1539	-0.40978007	0.00045728	Phf12	268448	other
1540	1.261430904	3.22e-21	Gyg	27357	rnaseq_up
1541	0.723255079	0.000481539	Rab1	19324	other
1542	-0.601927743	0.00048483	Rbfa	68731	other
1543	-0.475034163	0.000489758	Ipo13	230673	other
1544	-0.335441743	0.000492469	Apobr	171504	other
1545	1.258932524	2.73e-10	Tmem243	652925	rnaseq_up_atacseq_up
1546	0.743409299	0.000499908	Klf4	16600	other
1547	0.550706571	0.000503932	Tdrd7	100121	other
1548	-0.474388669	0.000507474	Foxred2	239554	other
1549	1.253985045	2.64e-08	Dapp1	26377	rnaseq_up
1550	-1.282223949	0.000516112	Hyal1	15586	other
1551	0.388083735	0.00052042	Slc41a2	338365	other
1552	-0.860794966	0.000522005	Ftsj2	68017	other
1553	0.842856851	0.000526739	Cmpk1	66588	other
1554	0.535576612	0.000531019	Nufip1	27275	other
1555	-0.891554256	0.00053877	Tcp11l2	216198	other
1556	0.442128979	0.000548352	Hibadh	58875	other
1557	-0.450727416	0.000549734	Sh2b1	20399	other
1558	1.2528735	0.004119237	Pnpt1	71701	rnaseq_up_atacseq_up
1559	-1.199060088	0.000552689	Ppp1r13l	333654	other
1560	1.248260825	0.001993635	Acvr2a	11480	rnaseq_up_atacseq_up
1561	-0.370048917	0.000587334	Slc6a6	21366	other
1562	1.247872686	2.45e-10	Hsd17b10	15108	rnaseq_up
1563	-0.489395019	0.000605014	Tmcc1	330401	other
1564	-3.762142935	0.000610567	Cxcl1	14825	other
1565	-0.452629817	0.000626231	Spg20	229285	other
1566	-0.465349767	0.000633593	St3gal1	20442	other
1567	0.509605954	0.00064254	Dnaja2	56445	other
1568	1.247351425	2.24e-11	Pros1	19128	rnaseq_up_atacseq_up
1569	0.436577485	0.000659455	Plgrkt	67759	other
1570	-0.72149824	0.00066159	Snx8	231834	other
1571	-0.467248895	0.000663207	Sgms1	208449	other
1572	1.245667841	0.00075713	Malt1	240354	rnaseq_up_atacseq_up
1573	-0.442247745	0.000667493	Mapkapk3	102626	other
1574	-1.354821251	0.000667493	Smad7	17131	other
1575	-0.479728763	0.000674017	Itpkb	320404	other
1576	0.314091939	0.000674796	Jak1	16451	other
1577	-0.681058532	0.000700911	Entpd6	12497	other
1578	0.652610812	0.000701178	Rufy3	52822	other
1579	-0.632501144	0.000707573	2310003H01Rik	71885	other
1580	0.672335421	0.000707573	Leng9	243813	other
1581	0.392983977	0.000711292	Rad54l2	81000	other
1582	-0.613425474	0.000712935	Tle1	21885	other
1583	-0.671171413	0.000719956	Zfp526	210172	other
1584	0.583225114	0.000722153	AI837181	107242	other
1585	0.344278688	0.000723572	Slc39a6	106957	other
1586	-0.994178404	0.000723613	Mtmr11	194126	other
1587	0.64783648	0.000732019	Lgals8	56048	other
1588	-0.613196651	0.000733952	2310047M10Rik	71923	other
1589	0.705368157	0.000734419	Nckap5l	380969	other
1590	1.244287608	5.51e-17	Rin3	217835	rnaseq_up_atacseq_up
1591	-0.787485105	0.000749843	Sec22c	215474	other
1592	-0.568291711	0.000750076	Rnf166	68718	other
1593	-0.397841483	0.000752399	Necap1	67602	other
1594	1.235453438	3.64e-16	Plk2	20620	rnaseq_up
1595	1.231584784	3.72e-13	Jak3	16453	rnaseq_up
1596	-0.448535596	0.00075713	Tmppe	100504715	other
1597	0.38647923	0.00077736	Gosr1	53334	other
1598	-0.515973858	0.00078085	Otulin	432940	other
1599	-0.957898009	0.000787687	Harbi1	241547	other
1600	0.402024399	0.000795366	Mtmr3	74302	other
1601	0.623295489	0.000807382	Mr1	15064	other
1602	1.226083022	6.24e-11	Sp140	434484	rnaseq_up
1603	-1.044033351	0.000822257	Hyal2	15587	other
1604	1.225773364	7.74e-05	Rbl1	19650	rnaseq_up_atacseq_up
1605	1.224060103	1.35e-13	Wdyhv1	76773	rnaseq_up
1606	1.223542785	9.24e-15	Nsmce1	67711	rnaseq_up_atacseq_up
1607	0.682541896	0.000850264	Fbxl2	72179	other
1608	-0.376917724	0.000854085	Inpp5d	16331	other
1609	0.317378412	0.000854085	Med23	70208	other
1610	0.308437499	0.000854085	Sec24b	99683	other
1611	0.524012294	0.000854085	Tbkbp1	73174	other
1612	-0.855217459	0.000855465	AA414768	245350	other
1613	-0.491624451	0.000856732	Emc8	18117	other
1614	0.718343774	0.000857128	Uhrf1bp1l	75089	other
1615	-0.469805714	0.000857652	Akap8l	54194	other
1616	-1.223882228	0.000858046	Rrad	56437	other
1617	-1.13843626	0.000866091	Pou2f2	18987	other
1618	0.401160757	0.000891005	Chmp4b	75608	other
1619	1.221383689	3.64e-36	Tceanc2	66526	rnaseq_up_atacseq_up
1620	-0.528605927	0.000912686	Rab43	69834	other
1621	0.628982771	0.000913823	Zkscan6	52712	other
1622	-0.284270547	0.000914427	Ppp2r5a	226849	other
1623	-0.501401386	0.000918229	Ncoa3	17979	other
1624	0.791212538	0.00091962	Zbtb18	30928	other
1625	-1.571869727	0.000920372	Acrbp	54137	other
1626	-0.574152648	0.000921256	Map3k11	26403	other
1627	0.673454787	0.000934397	Pdgfa	18590	other
1628	-0.737706956	0.000934532	Hmces	232210	other
1629	-0.574020788	0.000941495	Slc25a19	67283	other
1630	-0.793033687	0.000944874	Iqsec1	232227	other
1631	-2.055193582	0.000945989	Serpine1	18787	other
1632	-0.839729934	0.000954817	Trp53i13	216964	other
1633	1.21931635	4.64e-15	Spry2	24064	rnaseq_up
1634	-0.650419044	0.00098879	Zfand2b	68818	other
1635	-0.645595691	0.00100414	Ndst1	15531	other
1636	0.929964289	0.00100643	Elf1	13709	other
1637	-0.428230552	0.001019481	Surf6	20935	other
1638	-0.599669175	0.001035428	Disp1	68897	other
1639	-0.55175074	0.001035428	E2f6	50496	other
1640	-0.870964404	0.001035428	Spata2l	78779	other
1641	0.485857557	0.00103585	Svil	225115	other
1642	1.218901005	6.44e-14	Slc39a14	213053	rnaseq_up
1643	-0.364344017	0.001061851	Stk38	106504	other
1644	0.271794949	0.001064111	Mbd2	17191	other
1645	-0.701664163	0.001065798	2810408M09Rik	381406	other
1646	-0.487661428	0.001068534	Wdr20	69641	other
1647	1.217538906	5.59e-09	Sp110	109032	rnaseq_up_atacseq_up_irf9_dependent
1648	1.217467253	7.11e-21	Coro2a	107684	rnaseq_up_atacseq_up
1649	-0.492461049	0.00109054	Gclc	14629	other
1650	-1.604467027	0.001108155	Ankrd37	654824	other
1651	-0.530330644	0.001142144	Cnst	226744	other
1652	1.213309284	0.000106024	Parp11	101187	rnaseq_up_atacseq_up_irf9_dependent
1653	-0.433240875	0.001144174	Gga2	74105	other
1654	1.213150463	1.44e-13	Pycr2	69051	rnaseq_up
1655	0.250403241	0.001167718	Atp1b3	11933	other
1656	-0.659046802	0.001168371	Noa1	56412	other
1657	-0.710129424	0.001168371	Pdlim2	213019	other
1658	-0.942550437	0.001168371	Tubb6	67951	other
1659	-0.267926626	0.001176083	Ptma	19231	other
1660	1.212781534	3.21e-09	Aldh1b1	72535	rnaseq_up
1661	1.211640123	0.030648299	Gca	227960	rnaseq_up_atacseq_up_irf9_dependent
1662	1.206837002	0.001794226	Casp1	12362	rnaseq_up_atacseq_up
1663	0.86145328	0.001257863	Ifi27l2a	76933	other
1664	-0.683963438	0.001259138	Bcl6	12053	other
1665	-1.037454541	0.001261922	Bcl7a	77045	other
1666	0.533537507	0.001261922	Tspo	12257	other
1667	-0.25957626	0.00126974	Dcaf12	68970	other
1668	-0.826313	0.001270798	Tchp	77832	other
1669	-0.333370515	0.001287528	Ankrd52	237615	other
1670	-0.294461257	0.001294583	Myh9	17886	other
1671	1.203566842	2.24e-20	B3gnt2	53625	rnaseq_up_atacseq_up_irf9_dependent
1672	0.820757388	0.001309775	Hipk1	15257	other
1673	0.850172703	0.001330397	Fam49b	223601	other
1674	0.712947262	0.001358554	Twsg1	65960	other
1675	1.201813249	0.000173594	Ikzf5	67143	rnaseq_up
1676	-0.534711544	0.001363432	Trp53inp2	68728	other
1677	0.60047738	0.001368741	Zfp777	72306	other
1678	-0.451348824	0.001376874	Nrde2	217827	other
1679	-0.713933161	0.001382442	Gadd45a	13197	other
1680	0.769372877	0.001384496	Ifitm2	80876	other
1681	-0.358633992	0.001391144	Plec	18810	other
1682	-0.545003542	0.001396403	Taf4a	228980	other
1683	1.200973845	0.000139145	Ptpn2	19255	rnaseq_up_atacseq_up
1684	0.599808846	0.001420349	Mppe1	225651	other
1685	0.590123054	0.001420349	Tmem192	73067	other
1686	-0.529403662	0.001423615	Slc3a2	17254	other
1687	0.420341099	0.001424275	Bnip3	12176	other
1688	-0.569216666	0.001430487	Mical2	320878	other
1689	-0.518944284	0.001440797	Adap1	231821	other
1690	-0.984748423	0.001464803	Lrig1	16206	other
1691	-0.993997553	0.001476121	Atg9b	213948	other
1692	-0.249354051	0.001477996	Arhgap17	70497	other
1693	-0.454242312	0.001484761	Mtmr12	268783	other
1694	-0.375309358	0.001497429	Kdm2a	225876	other
1695	1.200779384	2.08e-05	Ptpdc1	218232	rnaseq_up_atacseq_up
1696	-0.791629914	0.001521903	Fam214a	235493	other
1697	0.670934446	0.001538012	Tlr6	21899	other
1698	-0.773911147	0.001564284	Nck2	17974	other
1699	1.199604068	6.55e-18	Psmb10	19171	rnaseq_up
1700	-0.495204965	0.001577717	Otud7b	229603	other
1701	-1.041118991	0.001580684	Acsl3	74205	other
1702	0.744300353	0.001581224	Cd164	53599	other
1703	0.614368321	0.001587072	Ddx19b	234733	other
1704	1.198600563	2.72e-18	Usp12	22217	rnaseq_up_atacseq_up
1705	-0.622369563	0.00161269	Slc39a13	68427	other
1706	-0.801011065	0.00162185	Mxd4	17122	other
1707	-0.638931433	0.001631219	Arid1a	93760	other
1708	0.679260289	0.001631219	Crim1	50766	other
1709	-0.492400081	0.001661305	Fbxo22	71999	other
1710	0.285907989	0.001664774	Slc25a51	230125	other
1711	1.196566858	9.32e-16	Usb1	101985	rnaseq_up
1712	-0.793714251	0.001683054	Tmem171	380863	other
1713	0.814345494	0.001697868	Rspry1	67610	other
1714	-0.564484933	0.001722173	Hhex	15242	other
1715	-0.490901133	0.001730902	Pias4	59004	other
1716	0.431262307	0.001737378	Acot9	56360	other
1717	0.419563038	0.001737378	Dbnl	13169	other
1718	-0.703366439	0.001737378	Lpcat1	210992	other
1719	-0.664966214	0.001738364	Cyth1	19157	other
1720	0.300784048	0.001738364	Rab12	19328	other
1721	0.547222581	0.001744252	Zfp639	67778	other
1722	-0.552756609	0.001752598	Atg13	51897	other
1723	1.196484709	0.010622979	Prkar1b	19085	rnaseq_up_atacseq_up_irf9_dependent
1724	0.496125065	0.001774937	Iqsec2	245666	other
1725	-0.727874653	0.00178653	Adrb2	11555	other
1726	-2.228880944	0.001789554	Pvrl1	58235	other
1727	1.194401081	0.000649828	Atp8a1	11980	rnaseq_up_atacseq_up
1728	1.185723733	4.09e-09	Gna13	14674	rnaseq_up
1729	0.573392514	0.001804145	Rfc3	69263	other
1730	-0.539031232	0.001815764	Rad9a	19367	other
1731	1.185714404	0.008657109	Nhsl2	100042480	rnaseq_up
1732	1.184191868	1.07e-11	Apaf1	11783	rnaseq_up
1733	-0.565544843	0.001857791	Gmnn	57441	other
1734	0.502995264	0.001862278	Dcun1d5	76863	other
1735	-0.711008106	0.001862392	Mrm1	217038	other
1736	0.662605836	0.001870802	Pdgfb	18591	other
1737	-0.222570901	0.00187302	Lcp1	18826	other
1738	0.674883818	0.001880952	Fosl2	14284	other
1739	1.183972384	1.24e-15	Top3a	21975	rnaseq_up_atacseq_up
1740	1.180420402	2.35e-10	Dusp23	68440	rnaseq_up
1741	0.783763081	0.001898302	Ubald2	319370	other
1742	-0.344778847	0.001910292	Nacc2	67991	other
1743	-0.635956178	0.001949285	Bmyc	107771	other
1744	-0.369859214	0.001956844	Mtmr4	170749	other
1745	0.942949093	0.001970147	Gal3st4	330217	other
1746	-0.255554056	0.001975818	Prrc2b	227723	other
1747	-1.540996585	0.001975906	Egln3	112407	other
1748	-0.282923133	0.001982221	Cep250	16328	other
1749	1.177081694	0.000113656	Snx10	71982	rnaseq_up_atacseq_up
1750	0.601305049	0.002010779	Tob1	22057	other
1751	0.861094884	0.002012516	Ppp6r3	52036	other
1752	-0.890544795	0.002027618	Nlrc4	268973	other
1753	1.175163729	0.001363432	Pkdcc	106522	rnaseq_up
1754	-0.485749498	0.002039309	Gart	14450	other
1755	0.299780416	0.002039309	Hk2	15277	other
1756	0.598795931	0.002043894	Ap1g1	11765	other
1757	-0.358843519	0.002051704	Nde1	67203	other
1758	-0.492102814	0.002058837	Ywhah	22629	other
1759	0.273799931	0.002059303	Morf4l1	21761	other
1760	-0.526920231	0.002073175	2410002F23Rik	668661	other
1761	-1.224695259	0.002073175	Tacc2	57752	other
1762	-1.715271302	0.002074922	Ankrd34a	545554	other
1763	0.506901312	0.002091509	Atp6v0c	11984	other
1764	1.175150246	0.001889878	Slc22a15	242126	rnaseq_up
1765	-0.429741132	0.002123103	Mrpl43	94067	other
1766	-0.637444926	0.002154162	Piezo1	234839	other
1767	0.293796799	0.002187048	Ifnar2	15976	other
1768	0.325468603	0.002187368	Manba	110173	other
1769	1.171964571	1.65e-15	Mob3c	100465	rnaseq_up_atacseq_up
1770	-0.52235976	0.00223993	Gnpda1	26384	other
1771	1.169547106	0.008594706	Tiparp	99929	rnaseq_up_atacseq_up
1772	0.484061566	0.002287957	Mum1	68114	other
1773	1.167162466	3.94e-15	Dcbld2	73379	rnaseq_up
1774	0.990992723	0.002300649	Tlr1	21897	other
1775	0.21444634	0.002338331	Arpc5	67771	other
1776	-0.430593068	0.002348323	Vps9d1	72325	other
1777	-0.287294688	0.002353597	Ago1	236511	other
1778	-0.388922595	0.002353597	Eif2ak3	13666	other
1779	0.342652621	0.002353597	Larp1	73158	other
1780	-0.788923219	0.002353597	Rilp	280408	other
1781	0.439319652	0.00236108	Fam118b	109229	other
1782	1.163896573	1.84e-21	Acvr1b	11479	rnaseq_up
1783	-0.593507081	0.002370097	Dolpp1	57170	other
1784	0.801693846	0.002399496	Pdcd10	56426	other
1785	1.162127877	7.27e-13	Litaf	56722	rnaseq_up_atacseq_up
1786	0.482593916	0.002437127	Txnip	56338	other
1787	0.34202122	0.002445273	Mapkap1	227743	other
1788	-1.310974105	0.002458019	Neurl1b	240055	other
1789	-0.634777429	0.002461057	Tprn	97031	other
1790	1.161432945	0.004466743	Slc30a4	22785	rnaseq_up
1791	-0.513706453	0.002494602	Efhd2	27984	other
1792	-1.156241447	0.002500963	Tgfbr1	21812	other
1793	-0.982237412	0.00251327	Siva1	30954	other
1794	-0.421040235	0.002531734	Iffo2	212632	other
1795	1.15327509	0.000392449	Proser3	333193	rnaseq_up
1796	-0.368915183	0.002591182	Gtf2i	14886	other
1797	0.407597186	0.002591844	Nubp1	26425	other
1798	1.146135553	2.86e-14	Stx7	53331	rnaseq_up
1799	0.366561331	0.00259813	Arf6	11845	other
1800	0.602045819	0.002600921	Nup54	269113	other
1801	1.145330189	1.58e-05	Sdad1	231452	rnaseq_up
1802	1.143148659	2.93e-10	Zranb3	226409	rnaseq_up_atacseq_up_irf9_dependent
1803	0.965154161	0.00264554	Snap23	20619	other
1804	0.719369704	0.002654154	Pex3	56535	other
1805	0.423750206	0.002654291	Gars	353172	other
1806	0.390333716	0.002655534	Psd4	215632	other
1807	-0.630060162	0.002655534	Zfyve21	68520	other
1808	0.421209999	0.002682773	Rnf167	70510	other
1809	0.375659883	0.002685822	Cript	56724	other
1810	-0.533594391	0.002713925	Tef	21685	other
1811	-2.587722131	0.002743364	Cbfa2t3	12398	other
1812	0.778915168	0.002754147	Bcl2l1	12048	other
1813	-1.090437494	0.002820681	Apbb3	225372	other
1814	-0.552426263	0.002833933	Palld	72333	other
1815	-0.536813787	0.002845251	Fam134c	67998	other
1816	-1.221351578	0.002845251	Net1	56349	other
1817	-0.378454291	0.002869454	Tet3	194388	other
1818	0.448818979	0.002869599	Gtf2a2	235459	other
1819	-0.553230396	0.002878696	Luzp1	269593	other
1820	-0.381219079	0.002880909	Ago2	239528	other
1821	-1.010584537	0.002917292	Rita1	100764	other
1822	-0.674095085	0.002953782	Kcnk13	217826	other
1823	-0.549102526	0.002953782	Tal1	21349	other
1824	0.520052418	0.002953782	Tmem8	60455	other
1825	-0.765201896	0.002969879	Rxra	20181	other
1826	-1.532056146	0.002978431	Slc29a2	13340	other
1827	1.142972607	0.000364014	Twistnb	28071	rnaseq_up
1828	1.142591757	2.81e-09	Zfp398	272347	rnaseq_up_atacseq_up
1829	1.141428612	3.24e-09	Aldh18a1	56454	rnaseq_up
1830	-0.389188755	0.00301265	Snx27	76742	other
1831	-1.053297374	0.003013389	Zfpm1	22761	other
1832	0.960595537	0.00304022	Tigd2	68140	other
1833	-0.287248326	0.003050952	Tmem19	67226	other
1834	-0.521577928	0.003055095	Bcorl1	320376	other
1835	0.442011729	0.003073134	B2m	12010	other
1836	0.947171343	0.00308703	Dse	212898	other
1837	-0.539106146	0.00308703	Lrwd1	71735	other
1838	1.140813263	1.46e-13	Cdc42ep4	56699	rnaseq_up_atacseq_up
1839	-0.652541866	0.003098621	Sgk1	20393	other
1840	0.429309808	0.003186773	Agk	69923	other
1841	-0.448997228	0.003186773	Bag3	29810	other
1842	-0.80793813	0.003187913	Dedd2	67379	other
1843	0.380306433	0.003187913	Rcbtb1	71330	other
1844	1.139048993	3.69e-22	Fez2	225020	rnaseq_up_atacseq_up
1845	-0.92929592	0.003210971	Sh3bp4	98402	other
1846	-0.461721217	0.003216712	Elf4	56501	other
1847	1.137617107	7.1e-12	Ptger4	19219	rnaseq_up_atacseq_up
1848	-0.44615398	0.003315059	Tspan14	52588	other
1849	-0.46052536	0.003318872	Ccdc9	243846	other
1850	-0.552376239	0.003337863	Map7d1	245877	other
1851	-0.64739471	0.003364384	Neurl3	214854	other
1852	0.628330821	0.00339434	Wtap	60532	other
1853	-0.579146489	0.00340323	Tlr9	81897	other
1854	-0.453264471	0.003432837	Galnt12	230145	other
1855	-0.72451402	0.003434837	Lzts2	226154	other
1856	1.137515498	8.16e-22	Ppme1	72590	rnaseq_up
1857	0.460174625	0.003477203	Adss	11566	other
1858	-0.540060515	0.003477203	Def6	23853	other
1859	-0.605455449	0.003503047	Phldb3	232970	other
1860	-0.38124219	0.003517344	E2f3	13557	other
1861	0.435761101	0.003524974	Clcn7	26373	other
1862	0.340074883	0.003585511	Arl6ip5	65106	other
1863	-0.580449258	0.003588586	Umps	22247	other
1864	1.136937593	0.018011627	Arhgef40	268739	rnaseq_up
1865	-1.136535294	0.003588825	Slc25a33	70556	other
1866	0.631962379	0.00359202	Lrp6	16974	other
1867	0.679825502	0.003608147	Ing3	71777	other
1868	-0.529194089	0.00361038	Nelfa	24116	other
1869	0.603039591	0.003618887	Insl6	27356	other
1870	-0.479767639	0.003618887	Slc35c1	228368	other
1871	0.754944422	0.003645703	Tnrc6b	213988	other
1872	-1.808760435	0.003654793	Ptchd1	211612	other
1873	-0.613069324	0.003658038	Hs6st1	50785	other
1874	0.436416747	0.003664711	Pxk	218699	other
1875	0.813742896	0.003696532	Slc35g1	240660	other
1876	-0.742030547	0.00373461	Cdc42ep3	260409	other
1877	-0.889469934	0.003785318	Efnb1	13641	other
1878	-0.370047558	0.003823702	Uspl1	231915	other
1879	-0.616630798	0.003829639	Galnt6	207839	other
1880	0.278587702	0.003829639	Tsg101	22088	other
1881	-0.899170973	0.003841359	C130050O18Rik	319772	other
1882	1.135206599	5.55e-09	Klf2	16598	rnaseq_up
1883	-0.62452339	0.003857334	Cbx6	494448	other
1884	1.133631537	2.86e-05	Ccrn4l	12457	rnaseq_up_atacseq_up
1885	1.131623271	0.000182913	Clec7a	56644	rnaseq_up
1886	-0.596382997	0.004016015	Arhgap25	232201	other
1887	0.868882432	0.004016015	Hipk3	15259	other
1888	0.509199639	0.004021207	Dpm2	13481	other
1889	0.445037747	0.004036785	Aar2	68295	other
1890	-0.435257963	0.004039688	Acap3	140500	other
1891	-0.610147767	0.004053474	Zrsr1	22183	other
1892	0.342530037	0.00407103	Abcd3	19299	other
1893	-0.473693392	0.004085258	Usp28	235323	other
1894	-0.875100399	0.004115992	Peli3	240518	other
1895	1.129757785	2.23e-07	Cdk8	264064	rnaseq_up
1896	-0.584379004	0.004211567	Irf2bp1	272359	other
1897	-0.53570407	0.004216695	Dgkz	104418	other
1898	-0.606791778	0.00423361	Zfp36l1	12192	other
1899	0.407799928	0.004288548	Odc1	18263	other
1900	-0.373476263	0.004301158	Eif4a1	13681	other
1901	-1.003015616	0.004347546	Cxcr3	12766	other
1902	0.500362136	0.004347546	Sp2	78912	other
1903	-0.454316068	0.004371508	Rai1	19377	other
1904	0.217358935	0.004382531	Arl6ip1	54208	other
1905	-0.342701813	0.004387559	Arhgap30	226652	other
1906	-0.43023385	0.004398679	Trim27	19720	other
1907	0.342555246	0.004412226	Pomp	66537	other
1908	1.125224227	0.010175952	Lifr	16880	rnaseq_up_atacseq_up
1909	1.123717068	1.39e-13	Denr	68184	rnaseq_up_atacseq_up
1910	1.123121637	3.18e-20	Mar.05	69104	rnaseq_up_atacseq_up_irf9_dependent
1911	0.330113112	0.004524589	Atxn2l	233871	other
1912	-0.67199354	0.004529002	Jade1	269424	other
1913	0.91805481	0.004546378	Ttc39b	69863	other
1914	0.379527414	0.004547629	Elf2	69257	other
1915	0.355850879	0.004558225	Zdhhc5	228136	other
1916	1.120805087	2.38e-05	Ptpla	30963	rnaseq_up
1917	1.120009641	2.61e-08	N4bp1	80750	rnaseq_up_atacseq_up_irf9_dependent
1918	0.367627932	0.00463705	Casp2	12366	other
1919	-0.338314625	0.004690696	Zdhhc9	208884	other
1920	0.328980959	0.004718016	Med17	234959	other
1921	-0.542169007	0.004730329	Padi2	18600	other
1922	-1.330778465	0.004739014	Pgbd5	209966	other
1923	1.109744071	2.81e-08	Rrp12	107094	rnaseq_up
1924	0.35496365	0.004801882	Atp11a	50770	other
1925	-0.398635326	0.004805346	Ptms	69202	other
1926	0.847522269	0.004815808	Tbc1d2	381605	other
1927	-0.588240005	0.004831262	Mef2d	17261	other
1928	0.897496552	0.004842344	Srpk2	20817	other
1929	-0.601062985	0.004855319	Hirip3	233876	other
1930	-0.742657028	0.004869	Steap3	68428	other
1931	0.41159154	0.00494616	Mff	75734	other
1932	0.470089567	0.004978259	Miip	28010	other
1933	0.34563963	0.005024608	Foxred1	235169	other
1934	-0.516740039	0.005036962	Msh6	17688	other
1935	-0.321144035	0.005036962	Scaf4	224432	other
1936	0.283732384	0.005060194	Tmem135	72759	other
1937	1.109257213	1.27e-05	Neu3	50877	rnaseq_up_atacseq_up
1938	-0.445004287	0.005143734	Mogs	57377	other
1939	-0.380930295	0.005143734	Nop56	67134	other
1940	0.479035806	0.005146642	Tm2d2	69742	other
1941	-0.226212876	0.005168652	Fam168b	214469	other
1942	0.935259334	0.005199588	Fam49a	76820	other
1943	0.443511005	0.005240486	Actr3	74117	other
1944	-0.572676971	0.005251993	Ppfibp2	19024	other
1945	0.629114706	0.005251993	Zfp106	20402	other
1946	-0.427131663	0.005267523	Notch1	18128	other
1947	-0.43355088	0.005267523	Zkscan17	268417	other
1948	-0.26669949	0.005316078	Rreb1	68750	other
1949	-0.402315482	0.005336735	Slc35c2	228875	other
1950	0.739981576	0.005346465	Nadk2	68646	other
1951	0.763408422	0.005346465	Tmed8	382620	other
1952	0.406324282	0.005388705	Tmem222	52174	other
1953	0.510741657	0.005516053	Dgka	13139	other
1954	-1.114748597	0.00552303	Utp14b	195434	other
1955	0.357977186	0.005529496	Cycs	13063	other
1956	-0.541258246	0.005537181	Akt1s1	67605	other
1957	-0.570742547	0.005634395	Atp13a2	74772	other
1958	0.346015158	0.005657704	Hspa8	15481	other
1959	-1.149763147	0.005657704	Zcchc11	230594	other
1960	0.272778532	0.005698575	Pitpnb	56305	other
1961	0.574958853	0.005700086	Atxn7l1	380753	other
1962	-0.708854163	0.005722778	Lonrf1	244421	other
1963	-0.819338285	0.005760156	Ap5s1	69596	other
1964	-0.345650481	0.00578319	Zfp740	68744	other
1965	-0.302319868	0.005802808	Kmt2b	75410	other
1966	-0.403645893	0.005802808	Parp1	11545	other
1967	0.528042625	0.005858286	Cited2	17684	other
1968	-0.623355993	0.00592411	Cebpg	12611	other
1969	-0.566527985	0.005929429	Dnajb2	56812	other
1970	0.381868	0.005946177	Nln	75805	other
1971	-0.486255848	0.006017908	Tspyl2	52808	other
1972	-0.446319838	0.006116431	Eif4ebp2	13688	other
1973	0.48424549	0.006221184	Dph3	105638	other
1974	-1.120505501	0.00626153	Frat2	212398	other
1975	0.511061808	0.006262719	Usp7	252870	other
1976	-0.457189617	0.006276061	Lmna	16905	other
1977	-0.586668048	0.006304599	Klc4	74764	other
1978	-0.509230579	0.006332036	Prune	229589	other
1979	-0.569390149	0.006413801	Zfp839	72805	other
1980	0.879239957	0.006443935	Stbd1	52331	other
1981	-0.640528992	0.006449075	Fastkd3	69577	other
1982	-0.480494255	0.006459287	Alg2	56737	other
1983	-0.503210704	0.006459287	Crlf3	54394	other
1984	0.9707683	0.006459287	Fam46a	212943	other
1985	-0.581714877	0.006463776	Unc119b	106840	other
1986	-0.826602154	0.00646539	Kmt2e	69188	other
1987	-0.35639332	0.00646539	Tcirg1	27060	other
1988	-0.442552185	0.006579878	Rasal3	320484	other
1989	0.721739068	0.006589237	Golph3l	229593	other
1990	-0.426501089	0.006642887	Poc1b	382406	other
1991	-0.409671228	0.006781422	Slc12a6	107723	other
1992	1.10542976	0.004757713	Jade3	382207	rnaseq_up
1993	0.300960259	0.006806556	Sec24d	69608	other
1994	0.313839555	0.006956176	Ppfia1	233977	other
1995	0.562259948	0.006974382	Myo10	17909	other
1996	0.327883765	0.007000098	Gnl3l	237107	other
1997	-0.543525858	0.007089356	Kank2	235041	other
1998	-0.335839215	0.007131251	Alkbh5	268420	other
1999	-0.467757354	0.007136461	Parvb	170736	other
[truncated: 10,327 more rows]

## Sheet: ATACseq WT IFN-g vs WT ut
	PeakID	Chr	Start	End	Strand	Distance.to.TSS	Entrez.ID	Nearest.Refseq	Gene.Name	log2FoldChange	padj
1	Interval_1	chr1	4413622	4415122	+	-5131	19888	NM_011283	Rp1	-0.72647531652929	0.000221004328463218
2	Interval_2	chr1	4415845	4417345	+	-7354	19888	NM_011283	Rp1	-0.608847956812017	0.0816197283570615
3	Interval_3	chr1	4491353	4492853	+	5251	20671	NM_011441	Sox17	-0.130047046393438	0.790368907896569
4	Interval_4	chr1	4767682	4769182	+	17294	27395	NM_025300	Mrpl15	-0.0266395933882338	0.927956162269306
5	Interval_5	chr1	4769021	4770521	+	15955	27395	NM_025300	Mrpl15	-0.126487054438671	0.542837470987861
6	Interval_6	chr1	4774420	4775920	+	10556	27395	NM_025300	Mrpl15	-0.461244420071574	0.00131449845051898
7	Interval_7	chr1	4779049	4780549	+	5927	27395	NM_025300	Mrpl15	-0.102235850042406	0.705088786940081
8	Interval_8	chr1	4784664	4786164	+	312	27395	NM_025300	Mrpl15	0.0405756039900084	0.78002405065796
9	Interval_9	chr1	4806872	4808372	+	-201	18777	NM_008866	Lypla1	0.0272261179138987	0.863973163809269
10	Interval_10	chr1	4856933	4858433	+	-11	21399	NM_011541	Tcea1	0.0905709980220171	0.564191546993174
11	Interval_11	chr1	4866684	4868184	+	9106	21399	NM_011541	Tcea1	0.606577289160997	0.00906995789959019
12	Interval_12	chr1	4869489	4870989	+	11911	21399	NM_011541	Tcea1	0.793667814546672	1.00061821073345e-06
13	Interval_13	chr1	4872903	4874403	+	15325	21399	NM_011541	Tcea1	1.60377956889244	1.96081267697542e-25
14	Interval_14	chr1	4891499	4892999	+	33921	21399	NM_011541	Tcea1	0.808620843904706	0.0558255854433465
15	Interval_15	chr1	4906223	4907723	+	48645	21399	NM_011541	Tcea1	-0.0396606133021654	0.885317841367972
16	Interval_16	chr1	4911203	4912703	+	53625	21399	NM_011541	Tcea1	0.422807008946285	0.317202511906506
17	Interval_17	chr1	4918070	4919570	+	60492	21399	NM_011541	Tcea1	-0.564470709547816	0.00653193791489307
18	Interval_18	chr1	5018894	5020394	+	-105	58175	NM_021374	Rgs20	0.0403559650165271	0.834338072578389
19	Interval_19	chr1	5082372	5083872	+	36	108664	NM_133826	Atp6v1h	-0.104358734898693	0.451435941741422
20	Interval_20	chr1	5105679	5107179	+	23343	108664	NM_133826	Atp6v1h	-0.795988209999623	0.00541743399922098
21	Interval_21	chr1	5114096	5115596	+	31760	108664	NM_133826	Atp6v1h	0.256854278925785	0.464429691358749
22	Interval_22	chr1	5119761	5121261	+	37425	108664	NM_133826	Atp6v1h	-0.149610170879679	0.775110573514332
23	Interval_23	chr1	5120975	5122475	+	38639	108664	NM_133826	Atp6v1h	1.2355054871008	0.00366861152452845
24	Interval_24	chr1	5127726	5129226	+	45390	108664	NM_133826	Atp6v1h	-0.862556496806565	0.0224923663104281
25	Interval_25	chr1	5128593	5130093	+	46257	108664	NM_133826	Atp6v1h	0.0326812714506841	0.936646475676066
26	Interval_26	chr1	5165188	5166688	+	82852	108664	NM_133826	Atp6v1h	-0.430039615202489	0.255389811557161
27	Interval_27	chr1	5507709	5509209	+	-80034	18387	NM_011011	Oprk1	-0.102551012833828	0.843326966984173
28	Interval_28	chr1	6203894	6205394	+	-10018	12421	NM_009826	Rb1cc1	-0.361703121104296	0.232868505356395
29	Interval_29	chr1	6213775	6215275	+	-137	12421	NM_009826	Rb1cc1	-0.0403129606540864	0.814642528527421
30	Interval_30	chr1	6224321	6225821	+	10409	12421	NM_009826	Rb1cc1	-0.31200415940792	0.332205137242347
31	Interval_31	chr1	6244607	6246107	+	30695	12421	NM_009826	Rb1cc1	-0.0223908346068207	0.964011078370071
32	Interval_32	chr1	6271271	6272771	+	57359	12421	NM_009826	Rb1cc1	0.0587687832809631	0.827585422122991
33	Interval_33	chr1	6282190	6283690	+	68278	12421	NM_009826	Rb1cc1	0.85526362725814	0.000892286798721056
34	Interval_34	chr1	6382063	6383563	+	23482	620393	NM_001195732	Alkal1	0.0346080146120949	0.898687730583906
35	Interval_35	chr1	6405326	6406826	+	46745	620393	NM_001195732	Alkal1	0.504763476011419	4.2449387207405e-08
36	Interval_36	chr1	6409068	6410568	+	50487	620393	NM_001195732	Alkal1	0.448756397196529	0.00992624029512745
37	Interval_37	chr1	6417714	6419214	+	59133	620393	NM_001195732	Alkal1	0.29159470307148	0.102233744681099
38	Interval_38	chr1	6429014	6430514	+	-57467	240690	NM_173868	St18	-0.354873907416723	0.516470890901304
39	Interval_39	chr1	6440529	6442029	+	-45952	240690	NM_173868	St18	0.0789114705275377	0.778196473359421
40	Interval_40	chr1	6443547	6445047	+	-42934	240690	NM_173868	St18	-0.114645319820401	0.468565329417247
41	Interval_41	chr1	6453007	6454507	+	-33474	240690	NM_173868	St18	0.161862382760934	0.236395972533375
42	Interval_42	chr1	6454750	6456250	+	-31731	240690	NM_173868	St18	-0.312512832847264	0.0792234308840189
43	Interval_43	chr1	6459477	6460977	+	-27004	240690	NM_173868	St18	0.437438936152319	0.0484828268662289
44	Interval_44	chr1	6464006	6465506	+	-22475	240690	NM_173868	St18	0.113562383748727	0.57991713703608
45	Interval_45	chr1	6465964	6467464	+	-20517	240690	NM_173868	St18	-0.369810103205359	0.0172029198977134
46	Interval_46	chr1	6472750	6474250	+	-13731	240690	NM_173868	St18	-0.0409285863410182	0.923156322072124
47	Interval_47	chr1	6475545	6477045	+	-10936	240690	NM_173868	St18	-0.386619958938492	0.373750565908137
48	Interval_48	chr1	6479145	6480645	+	-7336	240690	NM_173868	St18	0.0758548585776457	0.831821983954808
49	Interval_49	chr1	6480462	6481962	+	-6019	240690	NM_173868	St18	0.242079589799366	0.174358141164998
50	Interval_50	chr1	6482201	6483701	+	-4280	240690	NM_173868	St18	0.371631183395865	0.106592621874396
51	Interval_51	chr1	6492476	6493976	+	5995	240690	NM_173868	St18	0.488706105348587	0.000242051723253569
52	Interval_52	chr1	6495962	6497462	+	9481	240690	NM_173868	St18	-0.066577096790089	0.720961884636787
53	Interval_53	chr1	6497987	6499487	+	11506	240690	NM_173868	St18	-0.300443199898477	0.0450304914337484
54	Interval_54	chr1	6504876	6506376	+	18395	240690	NM_173868	St18	0.850857123249156	0.000209886914095561
55	Interval_55	chr1	6508982	6510482	+	22501	240690	NM_173868	St18	-0.00611741496492259	0.992418950363026
56	Interval_56	chr1	6514656	6516156	+	28175	240690	NM_173868	St18	1.55970790078911	1.14843776694427e-07
57	Interval_57	chr1	6521819	6523319	+	35338	240690	NM_173868	St18	-0.114526392123371	0.72819363946783
58	Interval_58	chr1	6555623	6557123	+	69142	240690	NM_173868	St18	0.904516354120143	1.55519817809016e-08
59	Interval_59	chr1	6585361	6586861	+	98880	240690	NM_173868	St18	1.26897249710386	5.86269226592858e-07
60	Interval_60	chr1	6588657	6590157	+	102176	240690	NM_173868	St18	0.476882834485745	0.161845034436445
61	Interval_61	chr1	6606474	6607974	+	119993	240690	NM_173868	St18	0.138939926001893	0.760914887371471
62	Interval_62	chr1	6623494	6624994	+	-105807	240690	NM_173868	St18	0.95578545085376	1.24798992296554e-20
63	Interval_63	chr1	6637451	6638951	+	-91850	240690	NM_173868	St18	0.348199078358813	0.299786672819496
64	Interval_64	chr1	6712488	6713988	+	-16813	240690	NM_173868	St18	0.49563286483046	0.0916601627237974
65	Interval_65	chr1	6716574	6718074	+	-12727	240690	NM_173868	St18	1.34253100560888	8.20041395194993e-14
66	Interval_66	chr1	6782420	6783920	+	53119	240690	NM_173868	St18	-0.482882455713582	0.114027819673055
67	Interval_67	chr1	6807952	6809452	+	78651	240690	NM_173868	St18	0.691547004337019	0.0023564455630158
68	Interval_68	chr1	6823499	6824999	+	94198	240690	NM_173868	St18	1.46286475413379	6.73953634026223e-08
69	Interval_69	chr1	6825892	6827392	+	96591	240690	NM_173868	St18	0.527463206879118	0.141892319407394
70	Interval_70	chr1	6826751	6828251	+	97450	240690	NM_173868	St18	1.88685235905617	2.84524554721316e-10
71	Interval_71	chr1	6858171	6859671	+	128870	240690	NM_173868	St18	0.805847973294948	3.06189621849323e-07
72	Interval_72	chr1	6975372	6976872	+	-112798	319263	NM_183028	Pcmtd1	0.107782772649551	0.818105298237524
73	Interval_73	chr1	7085270	7086770	+	-2900	319263	NM_183028	Pcmtd1	0.777140941541018	2.74595873141266e-10
74	Interval_74	chr1	7088514	7090014	+	344	319263	NM_183028	Pcmtd1	0.175064364816989	0.150311113902186
75	Interval_75	chr1	7098843	7100343	+	10673	319263	NM_183028	Pcmtd1	2.64190445179644	3.15793089666807e-89
76	Interval_76	chr1	7110513	7112013	+	22343	319263	NM_183028	Pcmtd1	-0.014839326639203	0.966305985127514
77	Interval_77	chr1	7111301	7112801	+	23131	319263	NM_183028	Pcmtd1	0.528751131559952	0.0237710769620062
78	Interval_78	chr1	7112599	7114099	+	24429	319263	NM_183028	Pcmtd1	0.42414332813666	0.000419557606122578
79	Interval_79	chr1	7139721	7141221	+	51551	319263	NM_183028	Pcmtd1	0.633659317212111	0.000255110575725214
80	Interval_80	chr1	7146103	7147603	+	57933	319263	NM_183028	Pcmtd1	0.452270286768871	0.119157527213349
81	Interval_81	chr1	7174995	7176495	+	86825	319263	NM_183028	Pcmtd1	1.50948031188786	4.32585281278968e-13
82	Interval_82	chr1	7203906	7205406	+	115736	319263	NM_183028	Pcmtd1	0.356826903844969	0.316482029296152
83	Interval_83	chr1	7205505	7207005	+	117335	319263	NM_183028	Pcmtd1	0.19837961845319	0.579138774253743
84	Interval_84	chr1	7388943	7390443	+	300773	319263	NM_183028	Pcmtd1	0.195488574515977	0.879460553363301
85	Interval_85	chr1	7394691	7396191	+	306521	319263	NM_183028	Pcmtd1	0.140730234810532	0.639026197727609
86	Interval_86	chr1	7396603	7398103	+	308433	319263	NM_183028	Pcmtd1	0.0649533223247263	0.632618055246239
87	Interval_87	chr1	9528869	9530369	+	-15789	59014	NM_021511	Rrs1	-0.209121978080361	0.471971992951196
88	Interval_88	chr1	9544795	9546295	+	137	59014	NM_021511	Rrs1	0.0104175859584785	0.956907890133223
89	Interval_89	chr1	9547146	9548646	+	-52	76187	NM_175236	Adhfe1	0.619445601209655	6.32487337936859e-07
90	Interval_90	chr1	9572530	9574030	+	25332	76187	NM_175236	Adhfe1	-0.110323567543647	0.578425569329438
91	Interval_91	chr1	9592772	9594272	+	-7745	76982	NM_178399	Vxn	-0.486135689900622	0.0372160200132897
92	Interval_92	chr1	9601391	9602891	+	874	76982	NM_178399	Vxn	-0.023326699406666	0.962474701762723
93	Interval_93	chr1	9607123	9608623	+	6606	76982	NM_178399	Vxn	-0.020204026677554	0.967512749159919
94	Interval_94	chr1	9620656	9622156	+	9686	72481	NR_015470	2610203C22Rik	0.218200617775663	0.432034075703992
95	Interval_95	chr1	9629438	9630938	+	904	72481	NR_015470	2610203C22Rik	-0.367797269784739	0.0282610547063173
96	Interval_96	chr1	9636135	9637635	+	-5793	72481	NR_015470	2610203C22Rik	-0.514728754324888	0.0598364201102559
97	Interval_97	chr1	9644387	9645887	+	-14045	72481	NR_015470	2610203C22Rik	0.826827298453408	0.00755794842977649
98	Interval_98	chr1	9660337	9661837	+	-29995	72481	NR_015470	2610203C22Rik	0.102437340245127	0.818594235095457
99	Interval_99	chr1	9673144	9674644	+	26315	17864	NM_008651	Mybl1	0.0409807443063242	0.887905877266832
100	Interval_100	chr1	9695916	9697416	+	3543	17864	NM_008651	Mybl1	-0.032657867434717	0.924836987076632
101	Interval_101	chr1	9698760	9700260	+	699	17864	NM_008651	Mybl1	0.0844942259000636	0.794137978728125
102	Interval_102	chr1	9699879	9701379	+	-420	17864	NM_008651	Mybl1	-0.0821924054882437	0.580486921353532
103	Interval_103	chr1	9703244	9704744	+	-3785	17864	NM_008651	Mybl1	1.21076920544418	2.43668613924398e-26
104	Interval_104	chr1	9711051	9712551	+	-11592	17864	NM_008651	Mybl1	0.99612474339672	0.000858432962696808
105	Interval_105	chr1	9716387	9717887	+	-16928	17864	NM_008651	Mybl1	0.8282861430803	1.25581031305225e-05
106	Interval_106	chr1	9718039	9719539	+	-18580	17864	NM_008651	Mybl1	0.893465717818748	0.000249914241608488
107	Interval_107	chr1	9725735	9727235	+	-21163	73331	NR_040462	1700034P13Rik	0.694914456280758	0.00844583016394021
108	Interval_108	chr1	9728870	9730370	+	-18028	73331	NR_040462	1700034P13Rik	0.631895010546835	0.00497869630441405
109	Interval_109	chr1	9730631	9732131	+	-16267	73331	NR_040462	1700034P13Rik	0.452989592523157	0.0615976303424583
110	Interval_110	chr1	9736550	9738050	+	-10348	73331	NR_040462	1700034P13Rik	0.936771090580178	3.91272292119132e-07
111	Interval_111	chr1	9738609	9740109	+	-8289	73331	NR_040462	1700034P13Rik	0.638743765738695	0.00264057203924933
112	Interval_112	chr1	9744551	9746051	+	-2347	73331	NR_040462	1700034P13Rik	0.759647735874195	1.92416004130847e-08
113	Interval_113	chr1	9746994	9748494	+	96	73331	NR_040462	1700034P13Rik	0.150357315459389	0.242585929473457
114	Interval_114	chr1	9753918	9755418	+	-6286	70675	NM_173443	Vcpip1	0.277762460863907	0.292989915203222
115	Interval_115	chr1	9768848	9770348	+	-21216	70675	NM_173443	Vcpip1	-0.201297362132013	0.287432751401105
116	Interval_116	chr1	9771964	9773464	+	-24332	70675	NM_173443	Vcpip1	0.0804507728447609	0.631758163312548
117	Interval_117	chr1	9781609	9783109	+	-15771	170755	NM_133220	Sgk3	0.197994632289951	0.347514782497898
118	Interval_118	chr1	9797417	9798917	+	37	170755	NM_133220	Sgk3	0.0674619411472813	0.569115275824672
119	Interval_119	chr1	9804606	9806106	+	7226	170755	NM_133220	Sgk3	0.0114522113908939	0.950999352655653
120	Interval_120	chr1	9809749	9811249	+	12369	170755	NM_133220	Sgk3	-0.209561376255523	0.486754629670534
121	Interval_121	chr1	9812052	9813552	+	14672	170755	NM_133220	Sgk3	0.10723362444592	0.533941578165857
122	Interval_122	chr1	9814977	9816477	+	17597	170755	NM_133220	Sgk3	-0.260318192643842	0.112610729405212
123	Interval_123	chr1	9822574	9824074	+	-24957	170755	NM_133220	Sgk3	0.176851429605539	0.213428159848144
124	Interval_124	chr1	9824928	9826428	+	-22603	170755	NM_133220	Sgk3	-0.0741404974672052	0.661191641064249
125	Interval_125	chr1	9839888	9841388	+	-7643	170755	NM_133220	Sgk3	0.0890076444499897	0.869949111880776
126	Interval_126	chr1	9846060	9847560	+	-1471	170755	NM_133220	Sgk3	0.165755546223314	0.32486499076008
127	Interval_127	chr1	9847855	9849355	+	324	170755	NM_133220	Sgk3	0.492099398576141	0.00752629700791502
128	Interval_128	chr1	9849373	9850873	+	1842	170755	NM_133220	Sgk3	0.214697071651313	0.210974803167392
129	Interval_129	chr1	9856663	9858163	+	9132	170755	NM_133220	Sgk3	-0.244694018640248	0.36338695350643
130	Interval_130	chr1	9858262	9859762	+	10731	170755	NM_133220	Sgk3	0.231437656377554	0.0863191921882351
131	Interval_131	chr1	9868306	9869806	+	20775	170755	NM_133220	Sgk3	0.096257249567034	0.8590552579379
132	Interval_132	chr1	9875856	9877356	+	28325	170755	NM_133220	Sgk3	0.699920317152799	8.84435339880851e-14
133	Interval_133	chr1	9878382	9879882	+	-29506	240697	NM_177722	Mcmdc2	0.199974505097566	0.439711450859204
134	Interval_134	chr1	9881224	9882724	+	-26664	240697	NM_177722	Mcmdc2	0.0323959326740656	0.936199765551841
135	Interval_135	chr1	9885050	9886550	+	-22838	240697	NM_177722	Mcmdc2	0.755564657999819	0.0183263005326002
136	Interval_136	chr1	9891829	9893329	+	-16059	240697	NM_177722	Mcmdc2	0.244824891214689	0.0182460247519369
137	Interval_137	chr1	9902182	9903682	+	-5706	240697	NM_177722	Mcmdc2	0.494433497853984	0.176500054151521
138	Interval_138	chr1	9904611	9906111	+	-3277	240697	NM_177722	Mcmdc2	0.957317952138805	0.00120180094016209
139	Interval_139	chr1	9906063	9907563	+	-1825	240697	NM_177722	Mcmdc2	0.0710552897121772	0.818594235095457
140	Interval_140	chr1	9907853	9909353	+	-35	240697	NM_177722	Mcmdc2	0.529206821766188	0.0374322862407037
141	Interval_141	chr1	9910588	9912088	+	2700	240697	NM_177722	Mcmdc2	0.353923038543629	0.219740989163764
142	Interval_142	chr1	9943207	9944707	+	161	73824	NR_024067	Snhg6	0.00405821743663915	0.978938246921399
143	Interval_143	chr1	9952210	9953710	+	-8842	73824	NR_024067	Snhg6	-0.330903015399411	0.404775611676139
144	Interval_144	chr1	9966901	9968401	+	159	100039596	NM_001285425	Tcf24	0.0939434074177485	0.524838037767465
145	Interval_145	chr1	9989051	9990551	+	19335	69312	NM_027033	Ppp1r42	-0.272210172595546	0.505322892242893
146	Interval_146	chr1	9991042	9992542	+	17344	69312	NM_027033	Ppp1r42	-0.219698813101043	0.352627819354098
147	Interval_147	chr1	10002414	10003914	+	5972	69312	NM_027033	Ppp1r42	0.272219485993856	0.170888042952627
148	Interval_148	chr1	10006531	10008031	+	1855	69312	NM_027033	Ppp1r42	-0.0620698667477093	0.803252460059404
149	Interval_149	chr1	10008192	10009692	+	194	69312	NM_027033	Ppp1r42	0.0444963169988289	0.930642205832233
150	Interval_150	chr1	10022553	10024053	+	-14167	69312	NM_027033	Ppp1r42	-0.272283706256959	0.44618178854247
151	Interval_151	chr1	10038041	10039541	+	573	211660	NM_026493	Cspp1	0.000132625456685539	0.999407992955165
152	Interval_152	chr1	10049113	10050613	+	3370	211660	NM_026493	Cspp1	-0.0379776073343993	0.93180306238032
153	Interval_153	chr1	10053439	10054939	+	7696	211660	NM_026493	Cspp1	-0.262021921096109	0.364503167098381
154	Interval_154	chr1	10060294	10061794	+	14551	211660	NM_026493	Cspp1	2.02040745541064	3.32220090485973e-15
155	Interval_155	chr1	10061321	10062821	+	15578	211660	NM_026493	Cspp1	1.0203354423269	0.0201395624149418
156	Interval_156	chr1	10088639	10090139	+	42896	211660	NM_026493	Cspp1	0.0436907171819133	0.876642819336037
157	Interval_157	chr1	10113722	10115222	+	67979	211660	NM_026493	Cspp1	0.210690214478557	0.392801503677407
158	Interval_158	chr1	10130532	10132032	+	84789	211660	NM_026493	Cspp1	0.37626229789338	0.0642815149319812
159	Interval_159	chr1	10138655	10140155	+	92912	211660	NM_026493	Cspp1	0.70792375084962	0.0271428897146359
160	Interval_160	chr1	10149762	10151262	+	82158	211673	NM_001102430	Arfgef1	-0.181498678209952	0.563880055830948
161	Interval_161	chr1	10164123	10165623	+	67797	211673	NM_001102430	Arfgef1	0.816705268043387	0.0366037857647874
162	Interval_162	chr1	10176966	10178466	+	54954	211673	NM_001102430	Arfgef1	0.395657862839155	0.305011490499093
163	Interval_163	chr1	10210580	10212080	+	21340	211673	NM_001102430	Arfgef1	0.29932503916866	0.257430852583139
164	Interval_164	chr1	10219449	10220949	+	12471	211673	NM_001102430	Arfgef1	2.9393612565003	4.07913105196479e-66
165	Interval_165	chr1	10231661	10233161	+	259	211673	NM_001102430	Arfgef1	0.0930778355235492	0.537636071818161
166	Interval_166	chr1	10253826	10255326	+	-21906	211673	NM_001102430	Arfgef1	-0.178717454567066	0.380857941940347
167	Interval_167	chr1	10260132	10261632	+	-28212	211673	NM_001102430	Arfgef1	0.836278088378825	1.72936676734608e-05
168	Interval_168	chr1	10265906	10267406	+	-33986	211673	NM_001102430	Arfgef1	0.711066995360306	0.00421895707329125
169	Interval_169	chr1	10268018	10269518	+	-36098	211673	NM_001102430	Arfgef1	-0.226389821970831	0.387343627033779
170	Interval_170	chr1	10279416	10280916	+	-47496	211673	NM_001102430	Arfgef1	0.203971079586651	0.131019284524462
171	Interval_171	chr1	10324681	10326181	+	-92761	211673	NM_001102430	Arfgef1	0.0669748221876778	0.80762647181463
172	Interval_172	chr1	10879293	10880793	+	-14169	100124448	NR_030645	Mir467e	-0.173845187621447	0.678481799829891
173	Interval_173	chr1	12863765	12865265	+	126620	240726	NM_172841	Slco5a1	-0.0948091428701243	0.716742668104943
174	Interval_174	chr1	12941617	12943117	+	48768	240726	NM_172841	Slco5a1	-0.461907143408957	0.322816872810808
175	Interval_175	chr1	12977092	12978592	+	13293	240726	NM_172841	Slco5a1	2.00333881709967	8.32332927250668e-13
176	Interval_176	chr1	12982547	12984047	+	7838	240726	NM_172841	Slco5a1	-0.289273407387858	0.167892735316999
177	Interval_177	chr1	12990540	12992040	+	-155	240726	NM_172841	Slco5a1	0.075544267025054	0.854921506865365
178	Interval_178	chr1	13028645	13030145	+	-38260	240726	NM_172841	Slco5a1	-0.304959430354146	0.331493489350197
179	Interval_179	chr1	13049516	13051016	+	-59131	240726	NM_172841	Slco5a1	-0.0434297974265497	0.893209247645713
180	Interval_180	chr1	13051218	13052718	+	-60833	240726	NM_172841	Slco5a1	0.328252856359306	0.0283919673658486
181	Interval_181	chr1	13125821	13127321	+	592	383491	NM_001081209	Prdm14	0.0584787900141175	0.759356362414634
182	Interval_182	chr1	13134257	13135757	+	-7844	383491	NM_001081209	Prdm14	-0.294002188617385	0.0911185269302466
183	Interval_183	chr1	13150398	13151898	+	-23985	383491	NM_001081209	Prdm14	-0.246559122264917	0.23362247418082
184	Interval_184	chr1	13152369	13153869	+	-25956	383491	NM_001081209	Prdm14	-0.333943364256611	0.0669648437863655
185	Interval_185	chr1	13161412	13162912	+	-34999	383491	NM_001081209	Prdm14	-0.352658601461812	0.0122471989863031
186	Interval_186	chr1	13163652	13165152	+	-37239	383491	NM_001081209	Prdm14	-0.371967066093966	0.106346726996555
187	Interval_187	chr1	13175740	13177240	+	-49327	383491	NM_001081209	Prdm14	-0.518459397075399	0.0391241366619459
188	Interval_188	chr1	13187699	13189199	+	-61286	383491	NM_001081209	Prdm14	-0.31267566989512	0.0130296118913888
189	Interval_189	chr1	13206151	13207651	+	-79738	383491	NM_001081209	Prdm14	-0.367650438720602	0.00587290076155821
190	Interval_190	chr1	13213529	13215029	+	-87116	383491	NM_001081209	Prdm14	-0.633959943960707	0.00572884619555388
191	Interval_191	chr1	13222644	13224144	+	-96231	383491	NM_001081209	Prdm14	-0.565016567961377	0.0765126933674917
192	Interval_192	chr1	13231806	13233306	+	-105393	383491	NM_001081209	Prdm14	0.170031329819068	0.248455909483306
193	Interval_193	chr1	13245219	13246719	+	-118806	383491	NM_001081209	Prdm14	-0.270949236385824	0.228235500762668
194	Interval_194	chr1	13255375	13256875	+	116304	17978	NM_008678	Ncoa2	-0.56955945807705	4.59294543825461e-05
195	Interval_195	chr1	13266829	13268329	+	104850	17978	NM_008678	Ncoa2	-0.352779410773615	0.0110645643702157
196	Interval_196	chr1	13290780	13292280	+	80899	17978	NM_008678	Ncoa2	-0.19253871127465	0.444199939661646
197	Interval_197	chr1	13292544	13294044	+	79135	17978	NM_008678	Ncoa2	1.01477692661327	4.43941082861125e-23
198	Interval_198	chr1	13294686	13296186	+	76993	17978	NM_008678	Ncoa2	0.140464996138282	0.687894438760386
199	Interval_199	chr1	13296277	13297777	+	75402	17978	NM_008678	Ncoa2	-0.0982938361977548	0.734623063629609
200	Interval_200	chr1	13300645	13302145	+	71034	17978	NM_008678	Ncoa2	0.894828098351777	7.11416468889541e-08
201	Interval_201	chr1	13304782	13306282	+	66897	17978	NM_008678	Ncoa2	-0.159543367703363	0.510310245151688
202	Interval_202	chr1	13310962	13312462	+	60717	17978	NM_008678	Ncoa2	-0.247092653605282	0.324228009402806
203	Interval_203	chr1	13318953	13320453	+	52726	17978	NM_008678	Ncoa2	0.00611864458239569	0.988970299599054
204	Interval_204	chr1	13327797	13329297	+	43882	17978	NM_008678	Ncoa2	0.325114810952312	0.0359903018507313
205	Interval_205	chr1	13331795	13333295	+	39884	17978	NM_008678	Ncoa2	0.654015242073941	6.59484932143184e-08
206	Interval_206	chr1	13335165	13336665	+	36514	17978	NM_008678	Ncoa2	0.2042875547634	0.0648255473323253
207	Interval_207	chr1	13342352	13343852	+	29327	17978	NM_008678	Ncoa2	-0.041184374286221	0.826664512819849
208	Interval_208	chr1	13354797	13356297	+	16882	17978	NM_008678	Ncoa2	0.0308937387865385	0.938868948928029
209	Interval_209	chr1	13359911	13361411	+	11768	17978	NM_008678	Ncoa2	-0.18606119238568	0.368286586886615
210	Interval_210	chr1	13365478	13366978	+	6201	17978	NM_008678	Ncoa2	-0.484901772559433	0.0372985609642213
211	Interval_211	chr1	13371514	13373014	+	165	17978	NM_008678	Ncoa2	0.00102840914792698	0.99570298523634
212	Interval_212	chr1	13372531	13374031	+	802	17978	NM_008678	Ncoa2	-0.0907111167438837	0.768148350163925
213	Interval_213	chr1	13373656	13375156	+	-323	17978	NM_008678	Ncoa2	-0.134269702398493	0.380673553459065
214	Interval_214	chr1	13382560	13384060	+	-9227	17978	NM_008678	Ncoa2	0.701853351848466	0.0858272774542571
215	Interval_215	chr1	13423622	13425122	+	-50289	17978	NM_008678	Ncoa2	-0.272685158929587	0.0757220435354539
216	Interval_216	chr1	13425467	13426967	+	-52134	17978	NM_008678	Ncoa2	-0.105228856264301	0.376582243802097
217	Interval_217	chr1	13453605	13455105	+	-80272	17978	NM_008678	Ncoa2	-0.0687676053153179	0.779092553021265
218	Interval_218	chr1	13492108	13493608	+	97052	72265	NM_028173	Tram1	1.66675710235302	0.000313341172366581
219	Interval_219	chr1	13494199	13495699	+	94961	72265	NM_028173	Tram1	0.193023356548773	0.625531842156867
220	Interval_220	chr1	13499612	13501112	+	89548	72265	NM_028173	Tram1	0.0125878028614438	0.976600986484211
221	Interval_221	chr1	13512776	13514276	+	76384	72265	NM_028173	Tram1	0.434755211711665	0.00213814246104925
222	Interval_222	chr1	13520443	13521943	+	68717	72265	NM_028173	Tram1	0.672063064903542	0.000222648838143118
223	Interval_223	chr1	13530761	13532261	+	58399	72265	NM_028173	Tram1	-0.0758406569623385	0.751008225743446
224	Interval_224	chr1	13558614	13560114	+	30546	72265	NM_028173	Tram1	0.126443418996676	0.759345318940267
225	Interval_225	chr1	13559466	13560966	+	29694	72265	NM_028173	Tram1	-0.516682898058543	0.177610698915862
226	Interval_226	chr1	13560469	13561969	+	28691	72265	NM_028173	Tram1	-0.735709568643211	0.0337267602482525
227	Interval_227	chr1	13562598	13564098	+	26562	72265	NM_028173	Tram1	-0.617270199385782	0.00691076881860503
228	Interval_228	chr1	13584885	13586385	+	4275	72265	NM_028173	Tram1	-0.352261294884097	0.028818007504545
229	Interval_229	chr1	13588251	13589751	+	909	72265	NM_028173	Tram1	-0.0864418044664618	0.524077978483641
230	Interval_230	chr1	13592428	13593928	+	-3268	72265	NM_028173	Tram1	-0.26732840185343	0.055107753964041
231	Interval_231	chr1	13605934	13607434	+	-16774	72265	NM_028173	Tram1	-0.596427291815733	0.00792517538811322
232	Interval_232	chr1	13615309	13616809	+	-26149	72265	NM_028173	Tram1	-0.506277964773034	0.0770652813986247
233	Interval_233	chr1	13622695	13624195	+	-33535	72265	NM_028173	Tram1	-0.583814726509225	0.00921529855825869
234	Interval_234	chr1	13638800	13640300	+	20959	212442	NM_145381	Lactb2	-0.328034261322287	0.0745538804613907
235	Interval_235	chr1	13646944	13648444	+	12815	212442	NM_145381	Lactb2	-0.122353709759308	0.446169966205521
236	Interval_236	chr1	13651656	13653156	+	8103	212442	NM_145381	Lactb2	-0.444859620738657	0.000277035428581805
237	Interval_237	chr1	13658928	13660428	+	831	212442	NM_145381	Lactb2	-0.193963609164634	0.024540444861295
238	Interval_238	chr1	13688064	13689564	+	20043	381246	NM_001011873	Xkr9	1.66122052640761	1.59768741201328e-05
239	Interval_239	chr1	13705429	13706929	+	37408	381246	NM_001011873	Xkr9	-0.160955294196634	0.55188705290041
240	Interval_240	chr1	13751631	13753131	+	34548	433273	NR_004447	Gm5523	-0.481789341206241	0.248422263493314
241	Interval_241	chr1	13771056	13772556	+	15123	433273	NR_004447	Gm5523	-0.120302045387952	0.678502598654298
242	Interval_242	chr1	13783705	13785205	+	2474	433273	NR_004447	Gm5523	0.174694058719972	0.398881817090127
243	Interval_243	chr1	13788314	13789814	+	-2135	433273	NR_004447	Gm5523	0.782127591392647	1.61141487355237e-13
244	Interval_244	chr1	13839256	13840756	+	-53077	433273	NR_004447	Gm5523	-0.238914992109765	0.144690656602622
245	Interval_245	chr1	13864324	13865824	+	-78145	433273	NR_004447	Gm5523	0.245062464327477	0.133532897988256
246	Interval_246	chr1	13873000	13874500	+	-86821	433273	NR_004447	Gm5523	-0.163036153321266	0.250603339722521
247	Interval_247	chr1	13882623	13884123	+	-96444	433273	NR_004447	Gm5523	-0.203523911132089	0.445797674399113
248	Interval_248	chr1	13901285	13902785	+	-115106	433273	NR_004447	Gm5523	0.647904525421674	0.0863688740571357
249	Interval_249	chr1	13978081	13979581	+	-191902	433273	NR_004447	Gm5523	0.189654151803215	0.651420737077019
250	Interval_250	chr1	13979440	13980940	+	-193261	433273	NR_004447	Gm5523	0.39655617380004	0.0421282445951054
251	Interval_251	chr1	14016152	14017652	+	-229973	433273	NR_004447	Gm5523	-0.191706852326992	0.595500525261056
252	Interval_252	chr1	14103916	14105416	+	205533	14048	NM_010164	Eya1	0.0489667126703951	0.855252802555521
253	Interval_253	chr1	14143063	14144563	+	166386	14048	NM_010164	Eya1	-0.02219309322976	0.930642205832233
254	Interval_254	chr1	14197441	14198941	+	112008	14048	NM_010164	Eya1	-0.898884288843488	0.00217771561189854
255	Interval_255	chr1	14217694	14219194	+	91755	14048	NM_010164	Eya1	-0.899934878676077	0.00032465338355739
256	Interval_256	chr1	14221738	14223238	+	87711	14048	NM_010164	Eya1	-0.667115954052202	0.0103903471478287
257	Interval_257	chr1	14224234	14225734	+	85215	14048	NM_010164	Eya1	-0.365454993563539	0.123269606777337
258	Interval_258	chr1	14287588	14289088	+	21861	14048	NM_010164	Eya1	-0.639155451009849	0.0113156538771177
259	Interval_259	chr1	14292295	14293795	+	17154	14048	NM_010164	Eya1	-0.569614738801307	0.00595807030879974
260	Interval_260	chr1	14296159	14297659	+	13290	14048	NM_010164	Eya1	-0.612665309967091	2.8437766730104e-05
261	Interval_261	chr1	14298088	14299588	+	11361	14048	NM_010164	Eya1	-0.354771345163418	0.0477839254237502
262	Interval_262	chr1	14303403	14304903	+	6046	14048	NM_010164	Eya1	-0.313010788975054	0.00498705909375086
263	Interval_263	chr1	14306259	14307759	+	3190	14048	NM_010164	Eya1	0.549636197192991	0.00392131400654482
264	Interval_264	chr1	14308960	14310460	+	489	14048	NM_010164	Eya1	-0.220240700998142	0.19273636701578
265	Interval_265	chr1	14331409	14332909	+	-21960	14048	NM_010164	Eya1	-0.535349861057192	0.0488230962524769
266	Interval_266	chr1	14483857	14485357	+	-174408	14048	NM_010164	Eya1	-0.338988756510193	0.0606634882527503
267	Interval_267	chr1	14495045	14496545	+	-185596	14048	NM_010164	Eya1	-0.409290513144705	0.236064909928154
268	Interval_268	chr1	14505000	14506500	+	-195551	14048	NM_010164	Eya1	0.0422133117711377	0.807890726523125
269	Interval_269	chr1	14512835	14514335	+	-203386	14048	NM_010164	Eya1	-0.93252342928108	0.0109497322644988
270	Interval_270	chr1	14569818	14571318	+	185398	17681	NM_010827	Msc	-0.549068736173498	0.013867796898055
271	Interval_271	chr1	14576106	14577606	+	179110	17681	NM_010827	Msc	-0.166994400883767	0.506141588741752
272	Interval_272	chr1	14578452	14579952	+	176764	17681	NM_010827	Msc	-0.229618539629722	0.0533859414002505
273	Interval_273	chr1	14589514	14591014	+	165702	17681	NM_010827	Msc	-0.479413800428182	0.00362432016834506
274	Interval_274	chr1	14595254	14596754	+	159962	17681	NM_010827	Msc	-0.21087590619996	0.0843961110110696
275	Interval_275	chr1	14629369	14630869	+	125847	17681	NM_010827	Msc	0.0456306489123682	0.907310314529485
276	Interval_276	chr1	14635057	14636557	+	120159	17681	NM_010827	Msc	-0.408566883292034	0.0902029534671977
277	Interval_277	chr1	14667273	14668773	+	87943	17681	NM_010827	Msc	-0.488259918067877	0.152825576131387
278	Interval_278	chr1	14780486	14781986	+	-25270	17681	NM_010827	Msc	-0.28115066971673	0.532913440218648
279	Interval_279	chr1	14797192	14798692	+	-41976	17681	NM_010827	Msc	1.36369282784923	1.71492906160318e-06
280	Interval_280	chr1	14822533	14824033	+	-67317	17681	NM_010827	Msc	1.02579232753947	0.0133451064655109
281	Interval_281	chr1	14861546	14863046	+	56566	277328	NM_177781	Trpa1	0.606619541090167	0.0451983014305915
282	Interval_282	chr1	14917860	14919360	+	252	277328	NM_177781	Trpa1	-0.218851091078039	0.504039459262509
283	Interval_283	chr1	14924055	14925555	+	-5943	277328	NM_177781	Trpa1	-0.682271169291402	0.00136090959404078
284	Interval_284	chr1	14994494	14995994	+	-76382	277328	NM_177781	Trpa1	-0.396959743598227	0.102810628910671
285	Interval_285	chr1	15006925	15008425	+	-88813	277328	NM_177781	Trpa1	-0.202481883435607	0.633210263138328
286	Interval_286	chr1	15656083	15657583	+	-148813	21749	NM_009352	Terf1	-0.109838210924328	0.796450917387943
287	Interval_287	chr1	15674210	15675710	+	-130686	21749	NM_009352	Terf1	0.154371236956917	0.738615596107234
288	Interval_288	chr1	15705224	15706724	+	-99672	21749	NM_009352	Terf1	1.54038127249968	1.04894473666759e-09
289	Interval_289	chr1	15791039	15792539	+	-13857	21749	NM_009352	Terf1	-0.0476275917517434	0.890565733523906
290	Interval_290	chr1	15804865	15806365	+	-31	21749	NM_009352	Terf1	-0.0470011194205973	0.793893258520394
291	Interval_291	chr1	15835769	15837269	+	30873	21749	NM_009352	Terf1	-0.590267545687331	0.239279107906248
292	Interval_292	chr1	15849854	15851354	+	42118	226866	NM_001033288	Sbspon	-0.161904399080184	0.519897081896901
293	Interval_293	chr1	16058996	16060496	+	33579	75799	NM_001243238	4930444P10Rik	-0.380460345198189	0.162399602836052
294	Interval_294	chr1	16078245	16079745	+	14330	75799	NM_001243238	4930444P10Rik	0.00870665043157949	0.983802732394901
295	Interval_295	chr1	16092240	16093740	+	335	75799	NM_001243238	4930444P10Rik	0.187756199616245	0.308733048795112
296	Interval_296	chr1	16096135	16097635	+	-3560	75799	NM_001243238	4930444P10Rik	-0.120546253043414	0.735485191960448
297	Interval_297	chr1	16104141	16105641	+	-458	19989	NM_011291	Rpl7	0.0449079048067685	0.758942683004883
298	Interval_298	chr1	16110515	16112015	+	5383	98711	NM_133832	Rdh10	-0.397192189148708	0.00420850966765704
299	Interval_299	chr1	16112784	16114284	+	7652	98711	NM_133832	Rdh10	-0.411887155765938	0.0537421386970453
300	Interval_300	chr1	16115571	16117071	+	10439	98711	NM_133832	Rdh10	-0.0816771986634935	0.827520427198308
301	Interval_301	chr1	16121249	16122749	+	16117	98711	NM_133832	Rdh10	-0.343528784585095	0.0510958337439899
302	Interval_302	chr1	16160824	16162324	+	55692	98711	NM_133832	Rdh10	0.695645702824357	5.87791860718909e-05
303	Interval_303	chr1	16190510	16192010	+	85378	98711	NM_133832	Rdh10	-0.184612140978223	0.642472799654681
304	Interval_304	chr1	16206143	16207643	+	101011	98711	NM_133832	Rdh10	-0.292109611011348	0.481989108766773
305	Interval_305	chr1	16215918	16217418	+	110786	98711	NM_133832	Rdh10	-0.232032137323416	0.589817809336535
306	Interval_306	chr1	16219345	16220845	+	114213	98711	NM_133832	Rdh10	-0.299324438799031	0.486225812188214
307	Interval_307	chr1	16224653	16226153	+	119521	98711	NM_133832	Rdh10	-0.199219020970305	0.553605332745157
308	Interval_308	chr1	16227455	16228955	+	122323	98711	NM_133832	Rdh10	-0.561735503063575	0.000165869771183271
309	Interval_309	chr1	16340987	16342487	+	177378	29819	NM_025303	Stau2	2.45588839192616	1.0710139677149e-09
310	Interval_310	chr1	16344324	16345824	+	174041	29819	NM_025303	Stau2	-0.187592632593393	0.599130616921596
311	Interval_311	chr1	16431374	16432874	+	86991	29819	NM_025303	Stau2	1.35107822706843	9.3843806299264e-13
312	Interval_312	chr1	16432818	16434318	+	85547	29819	NM_025303	Stau2	0.138673925065986	0.592522358567699
313	Interval_313	chr1	16439392	16440892	+	78973	29819	NM_025303	Stau2	0.10676326536875	0.700446580336274
314	Interval_314	chr1	16442905	16444405	+	75460	29819	NM_025303	Stau2	-0.659265058054231	0.0440450724542097
315	Interval_315	chr1	16501628	16503128	+	16737	29819	NM_025303	Stau2	0.642189338206968	0.0105630614532003
316	Interval_316	chr1	16504092	16505592	+	14273	29819	NM_025303	Stau2	-0.245880405920413	0.133608092592486
317	Interval_317	chr1	16518559	16520059	+	-7	29819	NM_025303	Stau2	-0.0867352898777138	0.551554250705997
318	Interval_318	chr1	16558730	16560230	+	-40178	29819	NM_025303	Stau2	0.264893476523438	0.314694234510217
319	Interval_319	chr1	16562014	16563514	+	-43462	29819	NM_025303	Stau2	-0.162019612022309	0.57114515899978
320	Interval_320	chr1	16570078	16571578	+	48463	66799	NM_025773	Ube2w	-0.140903699167097	0.376029286744438
321	Interval_321	chr1	16577756	16579256	+	40785	66799	NM_025773	Ube2w	-0.182736323040085	0.495717139739024
322	Interval_322	chr1	16587662	16589162	+	30879	66799	NM_025773	Ube2w	-0.280335023684515	0.485447624235971
323	Interval_323	chr1	16589108	16590608	+	29433	66799	NM_025773	Ube2w	-0.203534155483925	0.600870023272447
324	Interval_324	chr1	16603002	16604502	+	15539	66799	NM_025773	Ube2w	-0.031989101196888	0.947718950825985
325	Interval_325	chr1	16617806	16619306	+	735	66799	NM_025773	Ube2w	-0.0273881382275054	0.808941162097864
326	Interval_326	chr1	16636524	16638024	+	-17983	66799	NM_025773	Ube2w	-0.168989594908665	0.348003083848487
327	Interval_327	chr1	16641244	16642744	+	14871	67923	NM_026456	Eloc	-0.405086142026166	0.00365026735773071
328	Interval_328	chr1	16650205	16651705	+	5910	67923	NM_026456	Eloc	0.0636391660238939	0.812375090709699
329	Interval_329	chr1	16655988	16657488	+	127	67923	NM_026456	Eloc	-0.0505565159008922	0.694786871305148
330	Interval_330	chr1	16664528	16666028	+	87	70397	NM_026392	Tmem70	-0.0807033656965912	0.61062486115311
331	Interval_331	chr1	16670286	16671786	+	5845	70397	NM_026392	Tmem70	1.17460848879274	1.26410890163144e-08
332	Interval_332	chr1	16674312	16675812	+	9871	70397	NM_026392	Tmem70	0.14362777440498	0.654559367776935
333	Interval_333	chr1	16687795	16689295	+	89	17087	NM_016923	Ly96	0.124138045191473	0.274010685521298
334	Interval_334	chr1	16694533	16696033	+	6827	17087	NM_016923	Ly96	-0.0351678837538975	0.931498910528238
335	Interval_335	chr1	16695906	16697406	+	8200	17087	NM_016923	Ly96	0.00245418780016578	0.991245538601828
336	Interval_336	chr1	16702050	16703550	+	14344	17087	NM_016923	Ly96	0.0563100300291277	0.783059186219623
337	Interval_337	chr1	16714689	16716189	+	26983	17087	NM_016923	Ly96	0.0628618661955538	0.892937296548263
338	Interval_338	chr1	16745882	16747382	+	58176	17087	NM_016923	Ly96	-0.113865873623381	0.416138527984292
339	Interval_339	chr1	16757873	16759373	+	70167	17087	NM_016923	Ly96	0.261419792368815	0.297592020719597
340	Interval_340	chr1	16783698	16785198	+	95992	17087	NM_016923	Ly96	-0.487976850344482	0.150141711596992
341	Interval_341	chr1	16797424	16798924	+	109718	17087	NM_016923	Ly96	-0.0408842541060076	0.83062301814453
342	Interval_342	chr1	16800125	16801625	+	112419	17087	NM_016923	Ly96	-0.435369526243246	0.0209159676156062
343	Interval_343	chr1	16808593	16810093	+	120887	17087	NM_016923	Ly96	0.819080895712798	0.00304824952619505
344	Interval_344	chr1	17096231	17097731	+	908	57339	NM_020604	Jph1	-0.0784128740231363	0.777376105264662
345	Interval_345	chr1	17122573	17124073	+	-22050	14545	NM_010267	Gdap1	-0.197860864090541	0.436459024246009
346	Interval_346	chr1	17144560	17146060	+	-63	14545	NM_010267	Gdap1	-0.106128817891794	0.824493794786143
347	Interval_347	chr1	17162800	17164300	+	18177	14545	NM_010267	Gdap1	-0.222230724251224	0.49904063189611
348	Interval_348	chr1	17448445	17449945	+	-152706	94227	NM_053191	Pi15	-0.774474763405155	0.00203822591803571
349	Interval_349	chr1	17450252	17451752	+	-150899	94227	NM_053191	Pi15	-0.426608310924512	0.00574665925078065
350	Interval_350	chr1	17484674	17486174	+	-116477	94227	NM_053191	Pi15	-0.227847408928012	0.469875252622075
351	Interval_351	chr1	17488360	17489860	+	-112791	94227	NM_053191	Pi15	-0.38664421486951	0.0931790984035406
352	Interval_352	chr1	17529703	17531203	+	-71448	94227	NM_053191	Pi15	-0.628634125650236	0.0119925703207321
353	Interval_353	chr1	17607318	17608818	+	6167	94227	NM_053191	Pi15	-0.38414163414461	0.0167629483673492
354	Interval_354	chr1	17628702	17630202	+	27551	94227	NM_053191	Pi15	-0.370626130474121	0.119454713696977
355	Interval_355	chr1	20611915	20613415	+	5392	241035	NM_153179	Pkhd1	-0.0894914789391629	0.840210234247675
356	Interval_356	chr1	20790791	20792291	+	-7271	257630	NM_145856	Il17f	0.0155197890755504	0.981398032560261
357	Interval_357	chr1	20816326	20817826	+	3236	17215	NM_008563	Mcm3	-0.0399473905292829	0.898449812865578
358	Interval_358	chr1	20819298	20820798	+	264	17215	NM_008563	Mcm3	-0.150213984132001	0.221910190191434
359	Interval_359	chr1	20828557	20830057	+	-8995	17215	NM_008563	Mcm3	0.448224978520753	0.0189660926182051
360	Interval_360	chr1	20889982	20891482	+	184	74229	NM_028829	Paqr8	-0.152586843831643	0.593455938643209
361	Interval_361	chr1	20911529	20913029	+	-5561	74229	NM_028829	Paqr8	-0.138846271764307	0.733086386708476
362	Interval_362	chr1	20924853	20926353	+	7763	74229	NM_028829	Paqr8	0.0198881678186229	0.964675167460113
363	Interval_363	chr1	20932803	20934303	+	15713	74229	NM_028829	Paqr8	0.134116914494698	0.525264128773194
364	Interval_364	chr1	20938228	20939728	+	-12648	71877	NM_027974	Efhc1	-0.0153127333531297	0.954432426357791
365	Interval_365	chr1	20950533	20952033	+	-343	71877	NM_027974	Efhc1	-0.0690087912703957	0.673304702197621
366	Interval_366	chr1	20981100	20982600	+	30224	71877	NM_027974	Efhc1	-0.0123285803070565	0.982057030405139
367	Interval_367	chr1	20988595	20990095	+	37719	71877	NM_027974	Efhc1	-0.178570890816177	0.638108840963502
368	Interval_368	chr1	20994847	20996347	+	43971	71877	NM_027974	Efhc1	-0.289044929202322	0.336225042097259
369	Interval_369	chr1	20996634	20998134	+	45758	71877	NM_027974	Efhc1	-0.244082289656938	0.401659850258764
370	Interval_370	chr1	21006114	21007614	+	55238	71877	NM_027974	Efhc1	-0.272704080677873	0.493207475579799
371	Interval_371	chr1	21007930	21009430	+	57054	71877	NM_027974	Efhc1	-0.467004962172802	0.0448761038551606
372	Interval_372	chr1	21013538	21015038	+	62662	71877	NM_027974	Efhc1	-0.108839732672515	0.526677703351896
373	Interval_373	chr1	21035188	21036688	+	43287	170829	NM_177409	Tram2	-0.147368135802207	0.445561781779993
374	Interval_374	chr1	21048396	21049896	+	30079	170829	NM_177409	Tram2	-0.343633793714233	0.293236325595557
375	Interval_375	chr1	21067802	21069302	+	10673	170829	NM_177409	Tram2	-0.205280754266697	0.262873984545264
376	Interval_376	chr1	21069137	21070637	+	9338	170829	NM_177409	Tram2	0.0968706870457551	0.606328790225243
377	Interval_377	chr1	21078078	21079578	+	397	170829	NM_177409	Tram2	-0.076900211817744	0.616700201887753
378	Interval_378	chr1	21084916	21086416	+	-6441	170829	NM_177409	Tram2	-0.275539608632217	0.083457391474049
379	Interval_379	chr1	21093909	21095409	+	-15434	170829	NM_177409	Tram2	0.8061113294162	3.03149126741804e-11
380	Interval_380	chr1	21100413	21101913	+	-21938	170829	NM_177409	Tram2	0.134735025658294	0.436837943316757
381	Interval_381	chr1	21160924	21162424	+	-56901	75712	NM_029398	Tmem14a	0.283791537046947	0.157244643615522
382	Interval_382	chr1	21165585	21167085	+	-52240	75712	NM_029398	Tmem14a	-0.0195858993263225	0.953048126240184
383	Interval_383	chr1	21217723	21219223	+	-102	75712	NM_029398	Tmem14a	-0.0188795105530652	0.92047116002713
384	Interval_384	chr1	21226970	21228470	+	9145	75712	NM_029398	Tmem14a	-0.545474977195172	0.070076731259267
385	Interval_385	chr1	21228508	21230008	+	10683	75712	NM_029398	Tmem14a	-0.571390004605177	0.00447444456923055
386	Interval_386	chr1	21239336	21240836	+	-499	14859	NM_010356	Gsta3	-0.712642257455637	0.102875326301784
387	Interval_387	chr1	21243272	21244772	+	3437	14859	NM_010356	Gsta3	-0.500988609614417	0.0927744063719122
388	Interval_388	chr1	21270808	21272308	+	26754	241041	NR_002858	Gm4956	0.015074984181713	0.948544994833718
389	Interval_389	chr1	21410496	21411996	+	27690	98582	NM_001113187	Khdc1b	0.412646837139231	0.170431244424675
390	Interval_390	chr1	21424871	21426371	+	42065	98582	NM_001113187	Khdc1b	1.71892676664277	0.000381440782120552
391	Interval_391	chr1	21552017	21553517	+	169211	98582	NM_001113187	Khdc1b	-0.0857060844092126	0.856621439803328
392	Interval_392	chr1	21553760	21555260	+	170954	98582	NM_001113187	Khdc1b	-0.345862560028678	0.173175917232815
393	Interval_393	chr1	21614657	21616157	+	231851	98582	NM_001113187	Khdc1b	-0.436231283315788	0.186621630489227
394	Interval_394	chr1	21829196	21830696	+	131996	226922	NM_023872	Kcnq5	1.10989938468512	1.27408944754661e-11
395	Interval_395	chr1	21960001	21961501	+	1191	226922	NM_023872	Kcnq5	-0.00687883573041163	0.984314464623113
396	Interval_396	chr1	21961068	21962568	+	124	226922	NM_023872	Kcnq5	0.154826013800301	0.625958942821643
397	Interval_397	chr1	21962309	21963809	+	-409	226922	NM_023872	Kcnq5	0.297810459551976	0.108557889270424
398	Interval_398	chr1	22268274	22269774	+	-306374	226922	NM_023872	Kcnq5	-0.00730287099471202	0.9898443079301
399	Interval_399	chr1	23183851	23185351	+	-82348	66755	NM_025746	4933415F23Rik	-0.179822873198849	0.668951975326811
400	Interval_400	chr1	23187178	23188678	+	-84341	387225	NR_029533	Mir30a	-0.332302446723374	0.174315585983075
401	Interval_401	chr1	23201782	23203282	+	-69737	387225	NR_029533	Mir30a	-0.749520769653715	0.00113809730858484
402	Interval_402	chr1	23255482	23256982	+	-16037	387225	NR_029533	Mir30a	0.0535382212072145	0.812356979102816
403	Interval_403	chr1	23285977	23287477	+	-4974	723964	NR_029717	Mir30c-2	-0.134522651150753	0.737688878378781
404	Interval_404	chr1	23323471	23324971	+	32520	723964	NR_029717	Mir30c-2	0.174709712110775	0.630721461639332
405	Interval_405	chr1	23360754	23362254	+	21671	70155	NM_001081079	Ogfrl1	0.667407554525698	0.0374322862407037
406	Interval_406	chr1	23368686	23370186	+	13739	70155	NM_001081079	Ogfrl1	0.432759542460469	0.177331505407692
407	Interval_407	chr1	23379496	23380996	+	2929	70155	NM_001081079	Ogfrl1	0.204382989514599	0.0837240290037112
408	Interval_408	chr1	23382018	23383518	+	407	70155	NM_001081079	Ogfrl1	0.0454849589195338	0.776421593195845
409	Interval_409	chr1	23398880	23400380	+	-16455	70155	NM_001081079	Ogfrl1	1.2459961124916	3.85053492834402e-26
410	Interval_410	chr1	23418171	23419671	+	-35746	70155	NM_001081079	Ogfrl1	-0.0605205387251943	0.86543723950808
411	Interval_411	chr1	23432381	23433881	+	-49956	70155	NM_001081079	Ogfrl1	-0.0937428490644894	0.571201273507359
412	Interval_412	chr1	23465561	23467061	+	-83136	70155	NM_001081079	Ogfrl1	1.46735617291807	2.92022432528226e-12
413	Interval_413	chr1	23494309	23495809	+	-79528	105243890	NR_151529	Gm28822	0.18275514167462	0.539376592486105
414	Interval_414	chr1	23554886	23556386	+	-18951	105243890	NR_151529	Gm28822	0.997264952523068	8.45993995718676e-05
415	Interval_415	chr1	23761618	23763118	+	442	280645	NM_172124	B3gat2	-0.0779370257897101	0.778582020734832
416	Interval_416	chr1	23792090	23793590	+	30914	280645	NM_172124	B3gat2	-0.200378724275864	0.516074022029314
417	Interval_417	chr1	23826463	23827963	+	65287	280645	NM_172124	B3gat2	-0.184212475020039	0.325828467970626
418	Interval_418	chr1	23838161	23839661	+	70825	98366	NM_028534	Smap1	-0.113245982135015	0.830941483936034
419	Interval_419	chr1	23840977	23842477	+	68009	98366	NM_028534	Smap1	-0.031119958870987	0.966462483472838
420	Interval_420	chr1	23843014	23844514	+	65972	98366	NM_028534	Smap1	-0.976422545054152	0.00222967821699323
421	Interval_421	chr1	23866556	23868056	+	42430	98366	NM_028534	Smap1	-0.416753586157483	0.0184584985848259
422	Interval_422	chr1	23894409	23895909	+	14577	98366	NM_028534	Smap1	0.0855460488029925	0.829622917401098
423	Interval_423	chr1	23902033	23903533	+	6953	98366	NM_028534	Smap1	-0.0972635849565741	0.805195911078406
424	Interval_424	chr1	23905238	23906738	+	3748	98366	NM_028534	Smap1	-0.0172532000860724	0.969528500374028
425	Interval_425	chr1	23920664	23922164	+	967	98366	NM_028534	Smap1	-0.0191446114266758	0.906930965732954
426	Interval_426	chr1	23982439	23983939	+	22451	68002	NM_026503	Sdhaf4	0.804029323309932	1.59184396599861e-09
427	Interval_427	chr1	23998442	23999942	+	6448	68002	NM_026503	Sdhaf4	0.874333673261914	0.000112939469579794
428	Interval_428	chr1	24004471	24005971	+	419	68002	NM_026503	Sdhaf4	-0.04805144615223	0.714967698101374
429	Interval_429	chr1	24033246	24034746	+	-28356	68002	NM_026503	Sdhaf4	0.0213118974144434	0.965575444756254
430	Interval_430	chr1	24061415	24062915	+	38176	68187	NM_026604	Fam135a	0.867671643212458	0.00224695632294143
431	Interval_431	chr1	24091928	24093428	+	7663	68187	NM_026604	Fam135a	0.646748561670655	0.000691675129546846
432	Interval_432	chr1	24099014	24100514	+	577	68187	NM_026604	Fam135a	0.0748263015828235	0.728168398969659
433	Interval_433	chr1	24134055	24135555	+	-34464	68187	NM_026604	Fam135a	0.223231881373085	0.577172437284619
434	Interval_434	chr1	24170645	24172145	+	-6215	12839	NM_007740	Col9a1	0.191256402219007	0.642282534383281
435	Interval_435	chr1	24468655	24470155	+	118032	12823	NM_007733	Col19a1	-0.31757273955127	0.170888042952627
436	Interval_436	chr1	24470359	24471859	+	116328	12823	NM_007733	Col19a1	-0.252361658088825	0.274483054884419
437	Interval_437	chr1	24546808	24548308	+	39879	12823	NM_007733	Col19a1	-0.464548481452322	0.274433443203844
438	Interval_438	chr1	24549682	24551182	+	37005	12823	NM_007733	Col19a1	0.113362973146264	0.780183926681409
439	Interval_439	chr1	24552623	24554123	+	34064	12823	NM_007733	Col19a1	-0.108724521271018	0.573064475927846
440	Interval_440	chr1	24571736	24573236	+	14951	12823	NM_007733	Col19a1	-1.0401924391162	0.0062688853616319
441	Interval_441	chr1	24586061	24587561	+	626	12823	NM_007733	Col19a1	-0.33044931495446	0.0698675005130691
442	Interval_442	chr1	24612195	24613695	+	-25508	12823	NM_007733	Col19a1	-0.0819481812782814	0.873738817196367
443	Interval_443	chr1	24632801	24634301	+	-44993	68421	NM_026719	Lmbrd1	-0.42918167851682	0.206772113048213
444	Interval_444	chr1	24659066	24660566	+	-18728	68421	NM_026719	Lmbrd1	-0.643196899643433	0.0632422393723666
445	Interval_445	chr1	24677417	24678917	+	-377	68421	NM_026719	Lmbrd1	-0.0197520691218616	0.901509604688925
446	Interval_446	chr1	24678616	24680116	+	448	68421	NM_026719	Lmbrd1	0.162673453934557	0.395753476185018
447	Interval_447	chr1	24683550	24685050	+	5382	68421	NM_026719	Lmbrd1	0.131652823333582	0.654118120314756
448	Interval_448	chr1	24685393	24686893	+	7225	68421	NM_026719	Lmbrd1	0.13640163280751	0.474960773461841
449	Interval_449	chr1	24698643	24700143	+	20475	68421	NM_026719	Lmbrd1	-0.246137207477053	0.067831277453276
450	Interval_450	chr1	24717559	24719059	+	39391	68421	NM_026719	Lmbrd1	-0.106653437617824	0.806098979096155
451	Interval_451	chr1	26583265	26584765	+	103445	210940	NM_001033764	4931408C20Rik	1.02422570984274	0.00535969148748474
452	Interval_452	chr1	26686605	26688105	+	105	210940	NM_001033764	4931408C20Rik	0.0501833278063539	0.908000853591565
453	Interval_453	chr1	28047042	28048542	+	163746	433281	NR_151583	Gm5524	0.283613147864832	0.171805822923344
454	Interval_454	chr1	28052983	28054483	+	169687	433281	NR_151583	Gm5524	-0.07753685575465	0.705632796881382
455	Interval_455	chr1	30778460	30779960	+	84046	213109	NM_025871	Phf3	-0.195922848338627	0.254089046693548
456	Interval_456	chr1	30792404	30793904	+	70102	213109	NM_025871	Phf3	0.109557318841528	0.828347071605933
457	Interval_457	chr1	30797672	30799172	+	64834	213109	NM_025871	Phf3	-0.474490449580099	0.0999721250473295
458	Interval_458	chr1	30851257	30852757	+	11249	213109	NM_025871	Phf3	-0.54308753133196	0.0645956017991075
459	Interval_459	chr1	30872334	30873834	+	-9828	213109	NM_025871	Phf3	-9.580665404055e-05	0.999604958854461
460	Interval_460	chr1	30920142	30921642	+	28818	433406	NR_002688	Gm13363	-0.174262390130188	0.366168397271712
461	Interval_461	chr1	30938189	30939689	+	10771	433406	NR_002688	Gm13363	-0.184142717267431	0.696436562825458
462	Interval_462	chr1	30939613	30941113	+	9347	433406	NR_002688	Gm13363	-0.2017546451523	0.692596263542142
463	Interval_463	chr1	30947871	30949371	+	1089	433406	NR_002688	Gm13363	-0.0534859988716992	0.731790180023848
464	Interval_464	chr1	30949177	30950677	+	-172	19243	NM_011200	Ptp4a1	-0.0270823046683836	0.887030329223432
465	Interval_465	chr1	31027600	31029100	+	68104	102634473	NR_136907	Gm29669	-0.227935160457691	0.452184563325101
466	Interval_466	chr1	31033111	31034611	+	62593	102634473	NR_136907	Gm29669	-0.00599299017927026	0.990383648541335
467	Interval_467	chr1	31049270	31050770	+	46434	102634473	NR_136907	Gm29669	-0.136888922445584	0.42376776390913
468	Interval_468	chr1	31057825	31059325	+	37879	102634473	NR_136907	Gm29669	-0.376683960670994	0.203188714370128
469	Interval_469	chr1	31100241	31101741	+	-4537	102634473	NR_136907	Gm29669	-0.463376403039873	0.183383569954928
470	Interval_470	chr1	31106844	31108344	+	-11140	102634473	NR_136907	Gm29669	-0.600501542207651	0.02813450626716
471	Interval_471	chr1	31141514	31143014	+	-34171	266744	NM_153601	Lgsn	-0.137912876632709	0.690649318827672
472	Interval_472	chr1	31153282	31154782	+	-22403	266744	NM_153601	Lgsn	1.08690436722973	1.17363752526594e-13
473	Interval_473	chr1	31154855	31156355	+	-20830	266744	NM_153601	Lgsn	0.628316221234187	0.0319632090447144
474	Interval_474	chr1	31155904	31157404	+	-19781	266744	NM_153601	Lgsn	0.644487300454205	0.0456940850829581
475	Interval_475	chr1	32249149	32250649	+	77177	170771	NM_133235	Khdrbs2	0.924174502185967	0.003229742847492
476	Interval_476	chr1	33452488	33453988	+	216556	19076	NM_008922	Prim2	-0.111633391290501	0.789783221344754
477	Interval_477	chr1	33502215	33503715	+	166829	19076	NM_008922	Prim2	-0.177512953839315	0.298470159583677
478	Interval_478	chr1	33531105	33532605	+	137939	19076	NM_008922	Prim2	-0.632451947020891	0.00122535959550564
479	Interval_479	chr1	33565000	33566500	+	104044	19076	NM_008922	Prim2	-0.51618387876457	0.0490915112714863
480	Interval_480	chr1	33573557	33575057	+	95487	19076	NM_008922	Prim2	-0.577944996836127	0.0871045921210707
481	Interval_481	chr1	33577750	33579250	+	91294	19076	NM_008922	Prim2	-0.317862791502942	0.192229716757573
482	Interval_482	chr1	33583107	33584607	+	85937	19076	NM_008922	Prim2	0.0390174085812516	0.833646738967035
483	Interval_483	chr1	33591197	33592697	+	77847	19076	NM_008922	Prim2	-0.410019234971458	0.0750357783919674
484	Interval_484	chr1	33611637	33613137	+	57407	19076	NM_008922	Prim2	0.41841430009822	0.183798709878199
485	Interval_485	chr1	33662497	33663997	+	6547	19076	NM_008922	Prim2	0.207179898153045	0.296036516737009
486	Interval_486	chr1	33669000	33670500	+	44	19076	NM_008922	Prim2	-0.0287467346342468	0.849427632276313
487	Interval_487	chr1	33683822	33685322	+	14748	67503	NM_026204	1700001G17Rik	0.470346911071343	0.0154637642476209
488	Interval_488	chr1	33719176	33720676	+	30	19335	NM_008999	Rab23	0.0307345857258383	0.856953775272906
489	Interval_489	chr1	33732296	33733796	+	12627	19335	NM_008999	Rab23	0.0374561757081386	0.925833229347367
490	Interval_490	chr1	33734165	33735665	+	14496	19335	NM_008999	Rab23	1.17029858025634	5.99769276588578e-06
491	Interval_491	chr1	33738361	33739861	+	18639	213539	NM_145392	Bag2	0.0477540484799413	0.810408945754046
492	Interval_492	chr1	33742049	33743549	+	14951	213539	NM_145392	Bag2	0.133506976531658	0.668212046939102
493	Interval_493	chr1	33756372	33757872	+	628	213539	NM_145392	Bag2	-0.0570318406713478	0.669896582189358
494	Interval_494	chr1	33764701	33766201	+	-7701	213539	NM_145392	Bag2	0.396196645052822	0.190318316518476
495	Interval_495	chr1	33767711	33769211	+	-10711	213539	NM_145392	Bag2	1.0201149362072	1.84083310465161e-13
496	Interval_496	chr1	33787272	33788772	+	26573	98403	NM_133817	Zfp451	-0.022916317151699	0.94011243886747
497	Interval_497	chr1	33797294	33798794	+	16551	98403	NM_133817	Zfp451	0.530032167635682	0.0039056174011392
498	Interval_498	chr1	33813110	33814610	+	735	98403	NM_133817	Zfp451	-0.0327128353878098	0.839533482759259
499	Interval_499	chr1	33826724	33828224	+	11440	433287	NM_001161816	Gm15455	-0.167582079154628	0.662068577317614
500	Interval_500	chr1	33845786	33847286	+	-7622	433287	NM_001161816	Gm15455	0.487029082426842	0.0606371918597706
501	Interval_501	chr1	33868958	33870458	+	-30794	433287	NM_001161816	Gm15455	0.066971417862612	0.858084171185629
502	Interval_502	chr1	33875698	33877198	+	31173	320705	NM_177235	Bend6	0.287788583812807	0.0278691490958802
503	Interval_503	chr1	33882470	33883970	+	24401	320705	NM_177235	Bend6	0.494733027835919	2.11853104600434e-09
504	Interval_504	chr1	33892028	33893528	+	14843	320705	NM_177235	Bend6	0.353263733423353	0.0417732113946946
505	Interval_505	chr1	33899401	33900901	+	7470	320705	NM_177235	Bend6	0.356860471418047	0.00461918445879533
506	Interval_506	chr1	33902758	33904258	+	4113	320705	NM_177235	Bend6	0.377065180495652	2.42992061197828e-05
507	Interval_507	chr1	33907411	33908911	+	-64	13518	NM_010081	Dst	0.259235968840997	0.0222914764629622
508	Interval_508	chr1	33911704	33913204	+	4229	13518	NM_010081	Dst	0.468239593584668	0.087618559304933
509	Interval_509	chr1	33915711	33917211	+	8236	13518	NM_010081	Dst	1.9141411708716	3.64629344441881e-27
510	Interval_510	chr1	33963835	33965335	+	-47010	13518	NM_010081	Dst	0.272284366169157	0.089143443842895
511	Interval_511	chr1	33965504	33967004	+	-45341	13518	NM_010081	Dst	0.159617942143111	0.554484515553472
512	Interval_512	chr1	33982063	33983563	+	-28782	13518	NM_010081	Dst	-0.250058226214592	0.137527315641784
513	Interval_513	chr1	33993391	33994891	+	-17454	13518	NM_010081	Dst	0.540287299265595	0.0426828475564526
514	Interval_514	chr1	33995591	33997091	+	-15254	13518	NM_010081	Dst	-0.181586905816756	0.709854313985404
515	Interval_515	chr1	34004772	34006272	+	-6073	13518	NM_010081	Dst	0.303811521061285	0.0125123469878759
516	Interval_516	chr1	34010229	34011729	+	-616	13518	NM_010081	Dst	0.115707978121473	0.451502528649499
517	Interval_517	chr1	34019999	34021499	+	9154	13518	NM_010081	Dst	0.231515301352304	0.601304964017215
518	Interval_518	chr1	34021046	34022546	+	10201	13518	NM_010081	Dst	0.222847074634948	0.471368308412925
519	Interval_519	chr1	34028158	34029658	+	17313	13518	NM_010081	Dst	0.191604458314986	0.368965451663824
520	Interval_520	chr1	34043706	34045206	+	32861	13518	NM_010081	Dst	0.484169903412762	0.279709488902594
521	Interval_521	chr1	34060030	34061530	+	49185	13518	NM_010081	Dst	0.409436586600684	0.0248135623648801
522	Interval_522	chr1	34108963	34110463	+	-7646	102466987	NR_105861	Mir6896	-0.113918106178033	0.803323877663572
523	Interval_523	chr1	34111388	34112888	+	-5221	102466987	NR_105861	Mir6896	-0.148138464245221	0.650260681181412
524	Interval_524	chr1	34138958	34140458	+	-20552	13518	NM_010081	Dst	0.150014501998383	0.721699856720644
525	Interval_525	chr1	34163773	34165273	+	4263	13518	NM_010081	Dst	0.116748928226299	0.672406553893412
526	Interval_526	chr1	34189121	34190621	+	29611	13518	NM_010081	Dst	0.247971981707105	0.530869891078872
527	Interval_527	chr1	34200171	34201671	+	40661	13518	NM_010081	Dst	0.150484767635552	0.534653941387854
528	Interval_528	chr1	34217576	34219076	+	58066	13518	NM_010081	Dst	-0.0740673729924255	0.754887129023137
529	Interval_529	chr1	34236118	34237618	+	76608	13518	NM_010081	Dst	0.00876010589932393	0.970506774100133
530	Interval_530	chr1	34244651	34246151	+	85141	13518	NM_010081	Dst	0.266460742454722	0.467567134154892
531	Interval_531	chr1	34248728	34250228	+	89218	13518	NM_010081	Dst	0.910196532183261	0.0371208692917142
532	Interval_532	chr1	34289614	34291114	+	130104	13518	NM_010081	Dst	0.019433994587882	0.969419263185486
533	Interval_533	chr1	34311710	34313210	+	120739	100628580	NR_039562	Mir5103	-0.367188966002772	0.0489690410283321
534	Interval_534	chr1	34388509	34390009	+	43940	100628580	NR_039562	Mir5103	-0.0851843698778448	0.563486099700634
535	Interval_535	chr1	34395561	34397061	+	36888	100628580	NR_039562	Mir5103	-0.715183283734131	0.00869175501556431
536	Interval_536	chr1	34409025	34410525	+	23424	100628580	NR_039562	Mir5103	0.107963720551614	0.499536922823771
537	Interval_537	chr1	34425519	34427019	+	6930	100628580	NR_039562	Mir5103	-0.697881179282941	0.0550737494847886
538	Interval_538	chr1	34426434	34427934	+	6015	100628580	NR_039562	Mir5103	-0.487963934644557	0.170924079290094
539	Interval_539	chr1	34432184	34433684	+	265	100628580	NR_039562	Mir5103	-0.0894767191341783	0.569890895881043
540	Interval_540	chr1	34433523	34435023	+	-1074	100628580	NR_039562	Mir5103	-0.0552931128362281	0.675113212073784
541	Interval_541	chr1	34438845	34440345	+	77	69668	NM_027159	Ccdc115	-0.0216487081401473	0.897009283961016
542	Interval_542	chr1	34458791	34460291	+	-205	19253	NM_011206	Ptpn18	0.0334040066495688	0.815711075274749
543	Interval_543	chr1	34463472	34464972	+	4476	19253	NM_011206	Ptpn18	0.201521837889247	0.0362299770562826
544	Interval_544	chr1	34464587	34466087	+	5591	19253	NM_011206	Ptpn18	0.942539038270086	7.81903732707232e-11
545	Interval_545	chr1	34467150	34468650	+	8154	19253	NM_011206	Ptpn18	-0.224720762787877	0.0880036160352638
546	Interval_546	chr1	34472180	34473680	+	13184	19253	NM_011206	Ptpn18	-0.0735458208635103	0.587510706667443
547	Interval_547	chr1	34478190	34479690	+	19194	19253	NM_011206	Ptpn18	-0.0153114215905987	0.94345446942053
548	Interval_548	chr1	34479855	34481355	+	-17807	21755	NM_009355	Prss39	1.05836889154882	3.49398365152936e-13
549	Interval_549	chr1	34481200	34482700	+	-16462	21755	NM_009355	Prss39	0.302554848011762	0.0252166234899442
550	Interval_550	chr1	34484430	34485930	+	-13232	21755	NM_009355	Prss39	0.0136631259961174	0.933239259234587
551	Interval_551	chr1	34486440	34487940	+	-11222	21755	NM_009355	Prss39	0.199205134122734	0.45510856536818
552	Interval_552	chr1	34505143	34506643	+	7481	21755	NM_009355	Prss39	-0.293588633803336	0.384927067440367
553	Interval_553	chr1	34510002	34511502	+	12340	21755	NM_009355	Prss39	0.0414742855564034	0.84186519808948
554	Interval_554	chr1	34521433	34522933	+	-13465	12627	NM_007685	Cfc1	1.02350815945632	8.3505920111895e-09
555	Interval_555	chr1	34563253	34564753	+	-3060	21756	NM_009356	Prss40	-0.11170457016972	0.589586058692861
556	Interval_556	chr1	34578560	34580060	+	-383	211383	NM_213727	Amer3	0.12323161900726	0.56677189811322
557	Interval_557	chr1	34601252	34602752	+	22309	211383	NM_213727	Amer3	-0.146072174213632	0.394029668998383
558	Interval_558	chr1	34641607	34643107	+	-6147	241051	NR_033627	AA619741	-0.110019883760086	0.70061893449859
559	Interval_559	chr1	34737670	34739170	+	60238	226970	NM_183019	Arhgef4	-0.159116778642465	0.462222644550746
560	Interval_560	chr1	34800989	34802489	+	-2	226970	NM_183019	Arhgef4	-0.264164962359491	0.0230034227028231
561	Interval_561	chr1	34802706	34804206	+	1715	226970	NM_183019	Arhgef4	-0.322629758524701	0.172290160756485
562	Interval_562	chr1	34809697	34811197	+	8706	226970	NM_183019	Arhgef4	-0.814551578533156	2.92989532466725e-11
563	Interval_563	chr1	34811839	34813339	+	10848	226970	NM_183019	Arhgef4	-0.441915852569322	0.0348066418337677
564	Interval_564	chr1	34820560	34822060	+	19569	226970	NM_183019	Arhgef4	-0.387105496399839	0.00339474872268514
565	Interval_565	chr1	34822504	34824004	+	19796	214469	NM_174997	Fam168b	-0.589433863291887	9.68930827679516e-05
566	Interval_566	chr1	34827208	34828708	+	15092	214469	NM_174997	Fam168b	-0.31732062579993	0.00260459026854124
567	Interval_567	chr1	34830049	34831549	+	12251	214469	NM_174997	Fam168b	-0.488624125672978	0.0015740945493616
568	Interval_568	chr1	34838145	34839645	+	4155	214469	NM_174997	Fam168b	-0.255384487538263	0.00247391872605671
569	Interval_569	chr1	34841040	34842540	+	1260	214469	NM_174997	Fam168b	-0.297418152508985	0.0831149252536805
570	Interval_570	chr1	34842367	34843867	+	-67	214469	NM_174997	Fam168b	-0.177537159770671	0.157817897949055
571	Interval_571	chr1	34848808	34850308	+	-401	226971	NM_145516	Plekhb2	0.173507076263157	0.0758879590198
572	Interval_572	chr1	34850718	34852218	+	1479	226971	NM_145516	Plekhb2	-0.250753706099574	0.000632473048646514
573	Interval_573	chr1	34857874	34859374	+	8635	226971	NM_145516	Plekhb2	-0.458385994525666	7.20832160467306e-06
574	Interval_574	chr1	34866444	34867944	+	17205	226971	NM_145516	Plekhb2	-0.0138993590579621	0.942570294058908
575	Interval_575	chr1	34872462	34873962	+	23223	226971	NM_145516	Plekhb2	-0.441100690963802	0.274433443203844
576	Interval_576	chr1	34882204	34883704	+	32965	226971	NM_145516	Plekhb2	-0.098654603992082	0.876302997870297
577	Interval_577	chr1	34896006	34897506	+	46767	226971	NM_145516	Plekhb2	-0.157957452681278	0.504205511052197
578	Interval_578	chr1	35725794	35727294	+	-341856	50785	NM_015818	Hs6st1	-0.355378970373655	0.15539090033394
579	Interval_579	chr1	35759012	35760512	+	-308638	50785	NM_015818	Hs6st1	-0.266426135479752	0.0431666351285067
580	Interval_580	chr1	35809736	35811236	+	-257914	50785	NM_015818	Hs6st1	-0.378798403953702	0.107862745808167
581	Interval_581	chr1	35812682	35814182	+	-254968	50785	NM_015818	Hs6st1	-0.181021290953036	0.183078695733017
582	Interval_582	chr1	35838595	35840095	+	-229055	50785	NM_015818	Hs6st1	-0.293583477414189	0.196804293261894
583	Interval_583	chr1	35845748	35847248	+	-221902	50785	NM_015818	Hs6st1	-0.40214062204903	0.276317395142843
584	Interval_584	chr1	35849201	35850701	+	-218449	50785	NM_015818	Hs6st1	0.290749870503455	0.297108293143606
585	Interval_585	chr1	35859833	35861333	+	-207817	50785	NM_015818	Hs6st1	-0.185522756973949	0.2048119572952
586	Interval_586	chr1	35861536	35863036	+	-206114	50785	NM_015818	Hs6st1	1.00378995106933	9.16538089306835e-05
587	Interval_587	chr1	35877172	35878672	+	-190478	50785	NM_015818	Hs6st1	-0.465310848607689	0.186184016408924
588	Interval_588	chr1	35889722	35891222	+	-177928	50785	NM_015818	Hs6st1	-0.344419623046216	0.00982437897525702
589	Interval_589	chr1	35901295	35902795	+	-166355	50785	NM_015818	Hs6st1	-0.508291677891805	0.00641329409860423
590	Interval_590	chr1	35950126	35951626	+	-117524	50785	NM_015818	Hs6st1	-0.2619826895042	0.377502629996433
591	Interval_591	chr1	35971504	35973004	+	-96146	50785	NM_015818	Hs6st1	-0.413469429232488	0.0159400630054629
592	Interval_592	chr1	35974809	35976309	+	-92841	50785	NM_015818	Hs6st1	-0.464347704407597	0.0354405961353512
593	Interval_593	chr1	35994342	35995842	+	-73308	50785	NM_015818	Hs6st1	-0.57099619189964	8.95113829748845e-06
594	Interval_594	chr1	36051992	36053492	+	-15658	50785	NM_015818	Hs6st1	-0.249594256382167	0.0270577285855501
595	Interval_595	chr1	36058068	36059568	+	-9582	50785	NM_015818	Hs6st1	-0.950500610831862	1.04610446360384e-07
596	Interval_596	chr1	36064137	36065637	+	-3513	50785	NM_015818	Hs6st1	-0.141416279362865	0.22791687266286
597	Interval_597	chr1	36067024	36068524	+	-626	50785	NM_015818	Hs6st1	-0.13135069071948	0.448723895020927
598	Interval_598	chr1	36067881	36069381	+	231	50785	NM_015818	Hs6st1	0.0688082697187143	0.754586334582324
599	Interval_599	chr1	36068592	36070092	+	942	50785	NM_015818	Hs6st1	-0.202813216983769	0.352088153203751
600	Interval_600	chr1	36072496	36073996	+	4846	50785	NM_015818	Hs6st1	-0.113432858538878	0.364821495815068
601	Interval_601	chr1	36088759	36090259	+	21109	50785	NM_015818	Hs6st1	-0.474340214314483	0.00269392559906286
602	Interval_602	chr1	36097396	36098896	+	29746	50785	NM_015818	Hs6st1	-0.690504260073813	0.00115365117318087
603	Interval_603	chr1	36106222	36107722	+	37341	102465540	NR_105862	Mir6897	-0.553358917786249	0.0168771595643023
604	Interval_604	chr1	36108166	36109666	+	35397	102465540	NR_105862	Mir6897	-0.774230850846283	0.00127389922661939
605	Interval_605	chr1	36115894	36117394	+	27669	102465540	NR_105862	Mir6897	-0.120364247670464	0.810781158290844
606	Interval_606	chr1	36117354	36118854	+	26209	102465540	NR_105862	Mir6897	0.0441736315096482	0.944678966809045
607	Interval_607	chr1	36128948	36130448	+	14615	102465540	NR_105862	Mir6897	-0.293715900097212	0.000572569654449013
608	Interval_608	chr1	36132988	36134488	+	10575	102465540	NR_105862	Mir6897	-0.183125735708998	0.0626590462401329
609	Interval_609	chr1	36144255	36145755	+	-692	102465540	NR_105862	Mir6897	-0.146579075904332	0.550724580677402
610	Interval_610	chr1	36148581	36150081	+	-5018	102465540	NR_105862	Mir6897	0.0255199434055716	0.938193694701454
611	Interval_611	chr1	36159498	36160998	+	-15935	102465540	NR_105862	Mir6897	-0.140851552373691	0.494461137550624
612	Interval_612	chr1	36161858	36163358	+	-18295	102465540	NR_105862	Mir6897	-0.240674223346444	0.045495956539232
613	Interval_613	chr1	36179113	36180613	+	-35550	102465540	NR_105862	Mir6897	0.184106765228509	0.576537653206531
614	Interval_614	chr1	36216460	36217960	+	27092	320011	NM_198899	Uggt1	-0.581311504927879	0.0506819506135609
615	Interval_615	chr1	36223917	36225417	+	19635	320011	NM_198899	Uggt1	0.0948596238416551	0.779779525439878
616	Interval_616	chr1	36230159	36231659	+	13393	320011	NM_198899	Uggt1	0.446319242546572	0.00349706183821027
617	Interval_617	chr1	36234577	36236077	+	8975	320011	NM_198899	Uggt1	0.894080372964527	6.57859940902194e-07
618	Interval_618	chr1	36235850	36237350	+	7702	320011	NM_198899	Uggt1	0.167342137431656	0.766638025953362
619	Interval_619	chr1	36242986	36244486	+	566	320011	NM_198899	Uggt1	-0.0308958662306226	0.864397755620496
620	Interval_620	chr1	36251980	36253480	+	-8428	320011	NM_198899	Uggt1	-0.071264200633651	0.696958802254383
621	Interval_621	chr1	36259645	36261145	+	13030	214854	NM_153408	Neurl3	0.0651892720556001	0.818269293909798
622	Interval_622	chr1	36261326	36262826	+	11349	214854	NM_153408	Neurl3	-0.0143302778396504	0.943762412720168
623	Interval_623	chr1	36263422	36264922	+	9253	214854	NM_153408	Neurl3	0.015928270922535	0.924128702173185
624	Interval_624	chr1	36270394	36271894	+	2281	214854	NM_153408	Neurl3	-0.177479567194614	0.134819512126276
625	Interval_625	chr1	36272235	36273735	+	440	214854	NM_153408	Neurl3	-0.0342418597548402	0.841311939943327
626	Interval_626	chr1	36276468	36277968	+	-3793	214854	NM_153408	Neurl3	0.0562791338916073	0.809650469549523
627	Interval_627	chr1	36278445	36279945	+	-5770	214854	NM_153408	Neurl3	0.136554536340103	0.365573732085105
628	Interval_628	chr1	36296093	36297593	+	-10890	214855	NM_145996	Arid5a	0.469232428967393	1.22611810210026e-06
629	Interval_629	chr1	36302731	36304231	+	-4252	214855	NM_145996	Arid5a	0.511092736141716	9.8532645413879e-05
630	Interval_630	chr1	36307237	36308737	+	254	214855	NM_145996	Arid5a	0.787507544910146	7.4688548005989e-18
631	Interval_631	chr1	36308872	36310372	+	1889	214855	NM_145996	Arid5a	1.88191179192907	5.06299110124753e-28
632	Interval_632	chr1	36320661	36322161	+	13678	214855	NM_145996	Arid5a	2.54571418897328	3.49563392688302e-40
633	Interval_633	chr1	36323714	36325214	+	16731	214855	NM_145996	Arid5a	1.78113221950452	3.92989260233312e-35
634	Interval_634	chr1	36325024	36326524	+	18041	214855	NM_145996	Arid5a	1.13277884787313	8.33907179682474e-27
635	Interval_635	chr1	36332805	36334305	+	15203	102465541	NR_105863	Mir6898	0.442010977186051	0.0362123919778594
636	Interval_636	chr1	36344234	36345734	+	3774	102465541	NR_105863	Mir6898	0.915185356024463	3.57207676275337e-05
637	Interval_637	chr1	36356320	36357820	+	-8312	102465541	NR_105863	Mir6898	1.07339152091848	3.84133597371842e-05
638	Interval_638	chr1	36367847	36369347	+	584	226976	NM_172652	Kansl3	-0.121120609863271	0.415541472382063
639	Interval_639	chr1	36380624	36382124	+	9184	100534273	NM_001277076	Fer1l5	-0.627441547964648	0.00101097392022907
640	Interval_640	chr1	36411743	36413243	+	32778	214895	NM_001013374	Lman2l	-0.422707143957374	0.103584812701648
641	Interval_641	chr1	36436064	36437564	+	8457	214895	NM_001013374	Lman2l	-0.359193494134362	0.00784950170515405
642	Interval_642	chr1	36443582	36445082	+	939	214895	NM_001013374	Lman2l	0.0363003958132688	0.921188250695332
643	Interval_643	chr1	36445029	36446529	+	-508	214895	NM_001013374	Lman2l	-0.171053610866558	0.114717808689053
644	Interval_644	chr1	36460856	36462356	+	-9991	94220	NM_033570	Cnnm4	-0.292297595065965	0.0880637679083539
645	Interval_645	chr1	36470234	36471734	+	-613	94220	NM_033570	Cnnm4	-0.139086463543757	0.187115616050261
646	Interval_646	chr1	36491511	36493011	+	-19606	94218	NM_053186	Cnnm3	0.0285574056741775	0.94080331756417
647	Interval_647	chr1	36500453	36501953	+	-10664	94218	NM_053186	Cnnm3	-0.112166668244991	0.609499278079077
648	Interval_648	chr1	36507373	36508873	+	-3744	94218	NM_053186	Cnnm3	-0.163793674886852	0.28747170774173
649	Interval_649	chr1	36511209	36512709	+	92	94218	NM_053186	Cnnm3	-0.100482945889558	0.48645310614413
650	Interval_650	chr1	36530446	36531946	+	4543	78321	NM_153502	Ankrd23	-0.638617634096776	0.000326812093680998
651	Interval_651	chr1	36533872	36535372	+	1117	78321	NM_153502	Ankrd23	-0.516083701303572	0.100887342856348
652	Interval_652	chr1	36545833	36547333	+	669	109346	NM_026241	Ankrd39	-0.0578846503288768	0.712303923477036
653	Interval_653	chr1	36556128	36557628	+	679	20353	NM_001126047	Sema4c	-0.0450753254270964	0.799858180199041
654	Interval_654	chr1	36565412	36566912	+	-7781	20353	NM_001126047	Sema4c	-0.174987443044364	0.391543821140693
655	Interval_655	chr1	36568640	36570140	+	-11009	20353	NM_001126047	Sema4c	0.829267402011266	3.72268427209943e-10
656	Interval_656	chr1	36570707	36572207	+	-13076	20353	NM_001126047	Sema4c	1.12254079372777	1.77087890118817e-13
657	Interval_657	chr1	36573100	36574600	+	-15469	20353	NM_001126047	Sema4c	0.451508965782716	0.00854435380353649
658	Interval_658	chr1	36579711	36581211	+	12871	381337	NM_027957	Fam178b	0.970650831975165	1.40368154730534e-08
659	Interval_659	chr1	36588947	36590447	+	3635	381337	NM_027957	Fam178b	-0.0227086899725115	0.96340542294443
660	Interval_660	chr1	36590489	36591989	+	2093	381337	NM_027957	Fam178b	0.217517610999514	0.633487776506155
661	Interval_661	chr1	36611794	36613294	+	-19212	381337	NM_027957	Fam178b	0.853557508780941	0.000621649224311491
662	Interval_662	chr1	36613806	36615306	+	-21224	381337	NM_027957	Fam178b	0.731281787845197	6.02426827337765e-06
663	Interval_663	chr1	36634115	36635615	+	-41533	381337	NM_027957	Fam178b	0.148556724791958	0.52961379494592
664	Interval_664	chr1	36655353	36656853	+	27080	381337	NM_027957	Fam178b	0.295484695025206	0.344649392482132
665	Interval_665	chr1	36683242	36684742	+	-809	381337	NM_027957	Fam178b	0.0340175001813813	0.893108307737302
666	Interval_666	chr1	36690675	36692175	+	-62	12859	NM_009942	Cox5b	0.000425397262834739	0.998264158157654
667	Interval_667	chr1	36696216	36697716	+	5479	12859	NM_009942	Cox5b	-0.15268183057985	0.460832396330216
668	Interval_668	chr1	36697842	36699342	+	7105	12859	NM_009942	Cox5b	-0.0514838552792611	0.901937656482771
669	Interval_669	chr1	36708414	36709914	+	761	226977	NM_146107	Actr1b	0.125587189810437	0.330920918240697
670	Interval_670	chr1	36736572	36738072	+	22784	71166	NR_040290	4933424G06Rik	0.00393703337556488	0.98990754451789
671	Interval_671	chr1	36743647	36745147	+	-17401	22637	NM_009539	Zap70	0.231860400638571	0.326671595473408
672	Interval_672	chr1	36745815	36747315	+	-15233	22637	NM_009539	Zap70	-0.360512704067324	0.325070512093614
673	Interval_673	chr1	36753336	36754836	+	-7712	22637	NM_009539	Zap70	-0.559889640765028	0.000162535590641821
674	Interval_674	chr1	36784037	36785537	+	5803	22637	NM_009539	Zap70	0.177864518387496	0.232279778367029
675	Interval_675	chr1	36788707	36790207	+	10473	22637	NM_009539	Zap70	-0.0349204083476398	0.906988786925148
676	Interval_676	chr1	36796839	36798339	+	18605	22637	NM_009539	Zap70	-0.0123236393368989	0.972469436927886
677	Interval_677	chr1	36804636	36806136	+	26402	22637	NM_009539	Zap70	0.0653648243641061	0.870526436830872
678	Interval_678	chr1	36813832	36815332	+	35598	22637	NM_009539	Zap70	-0.515455868235715	0.000357666140067129
679	Interval_679	chr1	36821459	36822959	+	43225	22637	NM_009539	Zap70	0.386086382768242	0.244292548903413
680	Interval_680	chr1	36835720	36837220	+	57486	22637	NM_009539	Zap70	-0.141908074793817	0.596315482296194
681	Interval_681	chr1	36860387	36861887	+	78390	56030	NM_018872	Tmem131	-0.183145374859975	0.164953987692297
682	Interval_682	chr1	36868900	36870400	+	69877	56030	NM_018872	Tmem131	0.482755526586591	0.085507025584613
683	Interval_683	chr1	36874081	36875581	+	64696	56030	NM_018872	Tmem131	0.136896332246389	0.34290264897345
684	Interval_684	chr1	36883507	36885007	+	55270	56030	NM_018872	Tmem131	-0.214660323380817	0.241013500479562
685	Interval_685	chr1	36904120	36905620	+	34657	56030	NM_018872	Tmem131	0.0798754267393657	0.738805917162946
686	Interval_686	chr1	36913509	36915009	+	25268	56030	NM_018872	Tmem131	0.361365462750425	0.00151619524661505
687	Interval_687	chr1	36917178	36918678	+	21599	56030	NM_018872	Tmem131	0.276284696043173	0.191901552627877
688	Interval_688	chr1	36921825	36923325	+	16952	56030	NM_018872	Tmem131	-0.0586248729633178	0.726545119653507
689	Interval_689	chr1	36927215	36928715	+	11562	56030	NM_018872	Tmem131	0.0557328891338389	0.845198938382414
690	Interval_690	chr1	36938628	36940128	+	149	56030	NM_018872	Tmem131	0.0939387051922179	0.533915855151277
691	Interval_691	chr1	36946819	36948319	+	-8042	56030	NM_018872	Tmem131	0.475549470322807	8.28508807158569e-05
692	Interval_692	chr1	36960007	36961507	+	-21230	56030	NM_018872	Tmem131	0.82152007916778	0.000709885856270373
693	Interval_693	chr1	36961594	36963094	+	-22817	56030	NM_018872	Tmem131	0.72528350242931	0.0422604400971982
694	Interval_694	chr1	36964940	36966440	+	-26163	56030	NM_018872	Tmem131	0.104898978853988	0.793916179512318
695	Interval_695	chr1	36986282	36987782	+	-42281	70853	NM_027580	Vwa3b	2.75813997536152	4.97848444296124e-78
696	Interval_696	chr1	36987256	36988756	+	-41307	70853	NM_027580	Vwa3b	2.00092225242866	6.92791779751724e-07
697	Interval_697	chr1	36999732	37001232	+	-28831	70853	NM_027580	Vwa3b	0.66386692120528	2.27681608036494e-11
698	Interval_698	chr1	37001402	37002902	+	-27161	70853	NM_027580	Vwa3b	0.479063544446765	0.0191030891317372
699	Interval_699	chr1	37012209	37013709	+	-16354	70853	NM_027580	Vwa3b	0.353533400351585	0.00415706874728244
700	Interval_700	chr1	37028261	37029761	+	-302	70853	NM_027580	Vwa3b	1.4104901453152	1.67010768550653e-33
701	Interval_701	chr1	37029918	37031418	+	1355	70853	NM_027580	Vwa3b	2.09749926095143	2.35904011559594e-20
702	Interval_702	chr1	37215338	37216838	+	-2190	12790	NM_009918	Cnga3	-0.424144104928629	0.151339541723334
703	Interval_703	chr1	37247446	37248946	+	28991	12790	NM_009918	Cnga3	-0.203749282666245	0.41552997261581
704	Interval_704	chr1	37249888	37251388	+	31433	12790	NM_009918	Cnga3	0.2487401366188	0.197373007539196
705	Interval_705	chr1	37271572	37273072	+	-27516	269180	NM_030266	Inpp4a	0.227231270707998	0.312884000907869
706	Interval_706	chr1	37295110	37296610	+	-3978	269180	NM_030266	Inpp4a	-0.361684593478737	0.0695126647777403
707	Interval_707	chr1	37299333	37300833	+	245	269180	NM_030266	Inpp4a	-0.0499633023477128	0.769225713128062
708	Interval_708	chr1	37307436	37308936	+	8348	269180	NM_030266	Inpp4a	0.636804052502792	1.07545307065554e-09
709	Interval_709	chr1	37314066	37315566	+	14978	269180	NM_030266	Inpp4a	-0.409050690197032	0.00326627075351309
710	Interval_710	chr1	37316947	37318447	+	17859	269180	NM_030266	Inpp4a	-0.450144474064057	0.000535683828444439
711	Interval_711	chr1	37322001	37323501	+	22913	269180	NM_030266	Inpp4a	-0.344053386799686	0.0676351347778443
712	Interval_712	chr1	37331622	37333122	+	32534	269180	NM_030266	Inpp4a	0.268338215936261	0.13542185131243
713	Interval_713	chr1	37335372	37336872	+	-33095	269180	NM_030266	Inpp4a	-0.182657234622404	0.585220010660519
714	Interval_714	chr1	37343639	37345139	+	-24828	269180	NM_030266	Inpp4a	-0.259700793710145	0.0325588885038468
715	Interval_715	chr1	37356144	37357644	+	-12323	269180	NM_030266	Inpp4a	0.702061463935786	7.89077779506925e-11
716	Interval_716	chr1	37400932	37402432	+	28421	76178	NM_198006	Coa5	0.24188644886925	0.20474800689734
717	Interval_717	chr1	37407450	37408950	+	21903	76178	NM_198006	Coa5	0.882908318410487	0.0160250338088246
718	Interval_718	chr1	37418607	37420107	+	10746	76178	NM_198006	Coa5	0.207126941295791	0.167650893402085
719	Interval_719	chr1	37420860	37422360	+	8493	76178	NM_198006	Coa5	0.266475998267061	0.41547423428921
720	Interval_720	chr1	37426731	37428231	+	2622	76178	NM_198006	Coa5	1.54629906073569	1.41722746092843e-35
721	Interval_721	chr1	37428952	37430452	+	401	76178	NM_198006	Coa5	0.100423033951533	0.478748048461824
722	Interval_722	chr1	37435576	37437076	+	6187	67387	NM_026123	Unc50	0.764484101238578	0.000147764527771711
723	Interval_723	chr1	37447367	37448867	+	17978	67387	NM_026123	Unc50	0.0556629360774017	0.8875781376048
724	Interval_724	chr1	37449744	37451244	+	20355	67387	NM_026123	Unc50	0.274818078010259	0.536327334524452
725	Interval_725	chr1	37456987	37458487	+	27598	67387	NM_026123	Unc50	-0.0690625036450747	0.870614344352054
726	Interval_726	chr1	37465734	37467234	+	22121	77633	NR_024017	4930594C11Rik	0.511969640642663	0.0024826729082436
727	Interval_727	chr1	37471427	37472927	+	16428	77633	NR_024017	4930594C11Rik	0.370754156555863	0.00475392691465972
728	Interval_728	chr1	37473520	37475020	+	14335	77633	NR_024017	4930594C11Rik	-0.0741041585708545	0.480045689550309
729	Interval_729	chr1	37477289	37478789	+	10566	77633	NR_024017	4930594C11Rik	0.965310585913901	2.13145376813894e-18
730	Interval_730	chr1	37485788	37487288	+	2067	77633	NR_024017	4930594C11Rik	0.0291022221817619	0.841742216487094
731	Interval_731	chr1	37490823	37492323	+	-2968	77633	NR_024017	4930594C11Rik	0.178854191232081	0.0919034562447264
732	Interval_732	chr1	37495510	37497010	+	-7655	77633	NR_024017	4930594C11Rik	0.770351485553993	5.63536658520954e-16
733	Interval_733	chr1	37504390	37505890	+	-16535	77633	NR_024017	4930594C11Rik	0.0366911477010789	0.927464371623619
734	Interval_734	chr1	37517658	37519158	+	17996	269181	NM_173870	Mgat4a	0.3860931088952	0.145569847358484
735	Interval_735	chr1	37523937	37525437	+	11717	269181	NM_173870	Mgat4a	-0.138580686498669	0.64371823369433
736	Interval_736	chr1	37525324	37526824	+	10330	269181	NM_173870	Mgat4a	0.537482980375947	0.0714213426058008
737	Interval_737	chr1	37530618	37532118	+	5036	269181	NM_173870	Mgat4a	0.0346800659674125	0.890815142895765
738	Interval_738	chr1	37533727	37535227	+	1927	269181	NM_173870	Mgat4a	1.00524204967196	3.31820693071056e-11
739	Interval_739	chr1	37540229	37541729	+	37	269181	NM_173870	Mgat4a	-0.0285419469126676	0.885461100756411
740	Interval_740	chr1	37558998	37560498	+	-18732	269181	NM_173870	Mgat4a	0.453374512535684	1.85255611506215e-05
741	Interval_741	chr1	37561061	37562561	+	-20795	269181	NM_173870	Mgat4a	0.730131652304735	1.73542037730176e-11
742	Interval_742	chr1	37585120	37586620	+	-44854	269181	NM_173870	Mgat4a	-0.106013473464269	0.342922020828785
743	Interval_743	chr1	37604994	37606494	+	-64728	269181	NM_173870	Mgat4a	0.326106759949746	0.141914050980285
744	Interval_744	chr1	37621231	37622731	+	-80965	269181	NM_173870	Mgat4a	0.0296923792869336	0.955469021073326
745	Interval_745	chr1	37632375	37633875	+	86686	72097	NM_028096	2010300C02Rik	0.684732397234377	0.00189727752639321
746	Interval_746	chr1	37633674	37635174	+	85387	72097	NM_028096	2010300C02Rik	0.202844492167315	0.339773146017971
747	Interval_747	chr1	37638220	37639720	+	80841	72097	NM_028096	2010300C02Rik	-0.0476261066189254	0.86735618842384
748	Interval_748	chr1	37677487	37678987	+	41574	72097	NM_028096	2010300C02Rik	0.0682724985124323	0.813579137598486
749	Interval_749	chr1	37690098	37691598	+	28963	72097	NM_028096	2010300C02Rik	0.139789858117682	0.736250721517108
750	Interval_750	chr1	37708987	37710487	+	10074	72097	NM_028096	2010300C02Rik	-0.253843897476828	0.657964766266395
751	Interval_751	chr1	37718970	37720470	+	91	72097	NM_028096	2010300C02Rik	0.097490632932889	0.679550137589669
752	Interval_752	chr1	37720520	37722020	+	-1459	72097	NM_028096	2010300C02Rik	0.198469564676692	0.520204611519331
753	Interval_753	chr1	37734068	37735568	+	-15007	72097	NM_028096	2010300C02Rik	-0.416495984709272	0.104518615537837
754	Interval_754	chr1	37758306	37759806	+	-39245	72097	NM_028096	2010300C02Rik	1.73085951148104	3.04825673743843e-07
755	Interval_755	chr1	37859443	37860943	+	-4820	211484	NM_207228	Tsga10	-0.424946358795361	0.00867731528299732
756	Interval_756	chr1	37864163	37865663	+	169	211484	NM_207228	Tsga10	0.0169749459932069	0.932347675421863
757	Interval_757	chr1	37871499	37872999	+	43	623661	NM_001037918	Lipt1	0.0253137583564298	0.869454708769814
758	Interval_758	chr1	37882607	37884107	+	7054	69028	NM_026913	Mitd1	0.894405564250481	0.000309935905615777
759	Interval_759	chr1	37889133	37890633	+	528	69028	NM_026913	Mitd1	0.757798218376795	2.82949372444116e-22
760	Interval_760	chr1	37902303	37903803	+	12576	107734	NM_027098	Mrpl30	0.171278878541083	0.372303271309507
761	Interval_761	chr1	37903923	37905423	+	11820	332427	NM_001033427	Lyg2	0.289553089019154	0.175831102766609
762	Interval_762	chr1	37982171	37983671	+	14287	98258	NM_172054	Txndc9	0.547755697243879	0.002798730998615
763	Interval_763	chr1	37985155	37986655	+	11303	98258	NM_172054	Txndc9	0.0705203686648339	0.927994125248509
764	Interval_764	chr1	37996443	37997943	+	15	98258	NM_172054	Txndc9	0.0371347119207339	0.813731959468618
765	Interval_765	chr1	37998041	37999541	+	781	226982	NM_198303	Eif5b	-0.0929239883153181	0.660913255504425
766	Interval_766	chr1	38011460	38012960	+	14200	226982	NM_198303	Eif5b	0.0484058043055766	0.762441969777979
767	Interval_767	chr1	38021830	38023330	+	24570	226982	NM_198303	Eif5b	0.141428354997642	0.74381930948891
768	Interval_768	chr1	38024330	38025830	+	27070	226982	NM_198303	Eif5b	-0.00489130204564775	0.991423752519789
769	Interval_769	chr1	38038102	38039602	+	40842	226982	NM_198303	Eif5b	-0.234948187981764	0.212229391931475
770	Interval_770	chr1	38049022	38050522	+	51762	226982	NM_198303	Eif5b	-0.140285006698895	0.443280322751049
771	Interval_771	chr1	38063116	38064616	+	65800	56210	NM_019570	Rev1	-0.378848315836433	0.0339142591695458
772	Interval_772	chr1	38080397	38081897	+	48519	56210	NM_019570	Rev1	0.14048516088526	0.533926357159846
773	Interval_773	chr1	38100339	38101839	+	28577	56210	NM_019570	Rev1	-0.321117531225647	0.399489804890966
774	Interval_774	chr1	38120633	38122133	+	8283	56210	NM_019570	Rev1	-0.412192674415645	0.042300361864441
775	Interval_775	chr1	38128777	38130277	+	139	56210	NM_019570	Rev1	-0.123364500081628	0.361675717844628
776	Interval_776	chr1	38184704	38186204	+	53371	329123	NR_151587	Gm5099	-0.0853451469078783	0.788477863076259
777	Interval_777	chr1	38232376	38233876	+	101043	329123	NR_151587	Gm5099	-0.604394956544116	0.110675197210295
778	Interval_778	chr1	38236439	38237939	+	105106	329123	NR_151587	Gm5099	-0.234050112488167	0.460894705529001
779	Interval_779	chr1	38251870	38253370	+	120537	329123	NR_151587	Gm5099	0.131462122579089	0.729387048112392
780	Interval_780	chr1	38258958	38260458	+	127625	329123	NR_151587	Gm5099	-0.666950461448371	0.000342081840196253
781	Interval_781	chr1	38383752	38385252	+	242742	16764	NM_010678	Aff3	0.788601990020393	1.61462436607699e-05
782	Interval_782	chr1	38392205	38393705	+	234289	16764	NM_010678	Aff3	-0.193889759483703	0.563511940121422
783	Interval_783	chr1	38402933	38404433	+	223561	16764	NM_010678	Aff3	-0.498438943571356	0.223878025875389
784	Interval_784	chr1	38407323	38408823	+	219171	16764	NM_010678	Aff3	-0.46418554494342	0.178042449458357
785	Interval_785	chr1	38436872	38438372	+	189622	16764	NM_010678	Aff3	-0.367392979514345	0.0362748407781008
786	Interval_786	chr1	38556825	38558325	+	69669	16764	NM_010678	Aff3	-0.354224226479678	0.380667072964602
787	Interval_787	chr1	38579686	38581186	+	46808	16764	NM_010678	Aff3	2.29881640872463	8.47742143777365e-11
788	Interval_788	chr1	38600872	38602372	+	25622	16764	NM_010678	Aff3	-0.196526566153813	0.427205681487861
789	Interval_789	chr1	38776612	38778112	+	59325	381338	NM_028403	Lonrf2	1.13410960188951	5.88150735612295e-13
790	Interval_790	chr1	38782145	38783645	+	53792	381338	NM_028403	Lonrf2	1.23362624216045	0.00215387685257646
791	Interval_791	chr1	38786537	38788037	+	49400	381338	NM_028403	Lonrf2	0.082685649430869	0.76592847899444
792	Interval_792	chr1	38855413	38856913	+	-19476	381338	NM_028403	Lonrf2	-0.235448473260663	0.566227744864866
793	Interval_793	chr1	38896796	38898296	+	614	98388	NM_145142	Chst10	-0.0975438818415374	0.84364960617141
794	Interval_794	chr1	38901718	38903218	+	-4308	98388	NM_145142	Chst10	-0.576591035217655	0.0412821085329393
795	Interval_795	chr1	38935971	38937471	+	-2428	433292	NM_001011684	Nms	0.00330880536666326	0.994989632241227
796	Interval_796	chr1	38950680	38952180	+	12281	433292	NM_001011684	Nms	-0.398422994942679	0.198798195736371
797	Interval_797	chr1	38968068	38969568	+	-18996	68833	NM_026850	Pdcl3	0.115395190319407	0.81502922478475
798	Interval_798	chr1	38986975	38988475	+	-89	68833	NM_026850	Pdcl3	-0.0523797713058052	0.749919434101138
799	Interval_799	chr1	39000271	39001771	+	13207	68833	NM_026850	Pdcl3	0.0844483103117303	0.666620631455321
800	Interval_800	chr1	39006615	39008115	+	19551	68833	NM_026850	Pdcl3	1.33505180876072	5.17501327794536e-15
801	Interval_801	chr1	39009797	39011297	+	22733	68833	NM_026850	Pdcl3	-0.196618268417101	0.200782727865883
802	Interval_802	chr1	39023200	39024700	+	36136	68833	NM_026850	Pdcl3	0.0443713318085555	0.920710338044129
803	Interval_803	chr1	39088551	39090051	+	97691	102466631	NR_105767	Mir6349	-0.543977134558718	0.0151563078029641
804	Interval_804	chr1	39101740	39103240	+	84502	102466631	NR_105767	Mir6349	-0.425740960081927	0.295081426315469
805	Interval_805	chr1	39104667	39106167	+	81575	102466631	NR_105767	Mir6349	-0.442894423145057	0.0622435577454949
806	Interval_806	chr1	39114810	39116310	+	71432	102466631	NR_105767	Mir6349	0.940066326999132	0.00369916123092066
807	Interval_807	chr1	39143829	39145329	+	42413	102466631	NR_105767	Mir6349	-0.108396538752106	0.790750260331101
808	Interval_808	chr1	39150723	39152223	+	35519	102466631	NR_105767	Mir6349	1.3811953440749	3.43309467947508e-12
809	Interval_809	chr1	39157821	39159321	+	28421	102466631	NR_105767	Mir6349	-0.0750470079581517	0.873855958526755
810	Interval_810	chr1	39190669	39192169	+	-2853	18143	NM_008719	Npas2	0.713155649170727	0.000106581155761998
811	Interval_811	chr1	39191887	39193387	+	-1635	18143	NM_008719	Npas2	-0.18567763588436	0.28116168786762
812	Interval_812	chr1	39193218	39194718	+	-304	18143	NM_008719	Npas2	-0.0736622983844455	0.775485358374696
813	Interval_813	chr1	39196006	39197506	+	2484	18143	NM_008719	Npas2	0.164220951541153	0.451297859628222
814	Interval_814	chr1	39204293	39205793	+	10771	18143	NM_008719	Npas2	1.13498988829679	7.79564716848868e-18
815	Interval_815	chr1	39205975	39207475	+	12453	18143	NM_008719	Npas2	0.346721743158102	0.149260691813802
816	Interval_816	chr1	39217152	39218652	+	23630	18143	NM_008719	Npas2	-0.409952895616751	0.161392410076925
817	Interval_817	chr1	39255346	39256846	+	61824	18143	NM_008719	Npas2	-0.302651368270028	0.0216428238944926
818	Interval_818	chr1	39259998	39261498	+	66476	18143	NM_008719	Npas2	-0.456092692029241	2.33225997601062e-05
819	Interval_819	chr1	39279891	39281391	+	86369	18143	NM_008719	Npas2	-0.178422629980291	0.60882669218249
820	Interval_820	chr1	39281180	39282680	+	-85921	114641	NM_053257	Rpl31	-0.138203152025531	0.41976166982476
821	Interval_821	chr1	39285798	39287298	+	-81303	114641	NM_053257	Rpl31	-0.62796992428848	0.00127440552724817
822	Interval_822	chr1	39289333	39290833	+	-77768	114641	NM_053257	Rpl31	-0.593815281752017	0.000333071693968041
823	Interval_823	chr1	39292161	39293661	+	-74940	114641	NM_053257	Rpl31	-0.732781993153008	0.0029734850460472
824	Interval_824	chr1	39294265	39295765	+	-72836	114641	NM_053257	Rpl31	-0.630686619371325	0.0172898877825449
825	Interval_825	chr1	39307526	39309026	+	-59575	114641	NM_053257	Rpl31	-0.459427330820498	3.32630167974856e-09
826	Interval_826	chr1	39312903	39314403	+	-54198	114641	NM_053257	Rpl31	-0.493631425083011	2.07044051126479e-06
827	Interval_827	chr1	39320886	39322386	+	-46215	114641	NM_053257	Rpl31	-0.466964807080226	0.010796924006202
828	Interval_828	chr1	39326466	39327966	+	-40635	114641	NM_053257	Rpl31	-0.588863233730801	0.0791620305490509
829	Interval_829	chr1	39327689	39329189	+	-39412	114641	NM_053257	Rpl31	-0.447160421549455	0.222159417116911
830	Interval_830	chr1	39340037	39341537	+	-27064	114641	NM_053257	Rpl31	-0.295174749901808	0.0529746242541117
831	Interval_831	chr1	39343806	39345306	+	-23295	114641	NM_053257	Rpl31	-0.668231406586887	0.00419096756862054
832	Interval_832	chr1	39348298	39349798	+	-18803	114641	NM_053257	Rpl31	-0.753759928408566	0.00406592351761871
833	Interval_833	chr1	39367158	39368658	+	57	114641	NM_053257	Rpl31	0.0285202714692635	0.866788145213609
834	Interval_834	chr1	39374100	39375600	+	6999	114641	NM_053257	Rpl31	-0.198110417375147	0.404172213820824
835	Interval_835	chr1	39376515	39378015	+	9414	114641	NM_053257	Rpl31	0.0291113723428486	0.919413165786716
836	Interval_836	chr1	39391378	39392878	+	24277	114641	NM_053257	Rpl31	-0.131997003660717	0.556290873662162
837	Interval_837	chr1	39408152	39409652	+	41051	114641	NM_053257	Rpl31	-0.069491551523987	0.702093924739745
838	Interval_838	chr1	39427433	39428933	+	50564	54610	NM_018775	Tbc1d8	-0.678670498920966	0.00865290011571797
839	Interval_839	chr1	39434529	39436029	+	43468	54610	NM_018775	Tbc1d8	0.885816095109646	0.0403174616019272
840	Interval_840	chr1	39462939	39464439	+	15058	54610	NM_018775	Tbc1d8	0.389852838727329	0.12098816782386
841	Interval_841	chr1	39467991	39469491	+	10006	54610	NM_018775	Tbc1d8	-0.465462934296537	0.00995300426641428
842	Interval_842	chr1	39477619	39479119	+	378	54610	NM_018775	Tbc1d8	-0.0484756696858859	0.770763695113801
843	Interval_843	chr1	39481324	39482824	+	-3319	54610	NM_018775	Tbc1d8	-0.412662319486281	0.00519409846842595
844	Interval_844	chr1	39486757	39488257	+	-8752	54610	NM_018775	Tbc1d8	0.241421885949935	0.400657716163246
845	Interval_845	chr1	39492772	39494272	+	-14767	54610	NM_018775	Tbc1d8	-0.380164348869116	0.00184340869251228
846	Interval_846	chr1	39498897	39500397	+	-20892	54610	NM_018775	Tbc1d8	-0.46717647612518	0.00475069018685404
847	Interval_847	chr1	39502174	39503674	+	-24169	54610	NM_018775	Tbc1d8	-0.485375628166784	2.17155302535734e-05
848	Interval_848	chr1	39503280	39504780	+	-25275	54610	NM_018775	Tbc1d8	-0.123318491288305	0.639182790322079
849	Interval_849	chr1	39519861	39521361	+	-15090	52846	NM_028043	Cnot11	0.123619110433644	0.70805018318288
850	Interval_850	chr1	39521817	39523317	+	-13134	52846	NM_028043	Cnot11	-0.271375047424152	0.205539531669389
851	Interval_851	chr1	39525038	39526538	+	-9913	52846	NM_028043	Cnot11	-0.430349482715463	5.93401137053105e-05
852	Interval_852	chr1	39526654	39528154	+	-8297	52846	NM_028043	Cnot11	-0.177191221593922	0.284534766222838
853	Interval_853	chr1	39529377	39530877	+	-5574	52846	NM_028043	Cnot11	-0.191637730434678	0.145314975071494
854	Interval_854	chr1	39534757	39536257	+	-194	52846	NM_028043	Cnot11	0.10724767055576	0.458302095397804
855	Interval_855	chr1	39542356	39543856	+	5734	100217461	NR_028555	Snord89	-0.890539493068736	0.000130298015688654
856	Interval_856	chr1	39547188	39548688	+	902	100217461	NR_028555	Snord89	-0.507895242785635	4.99881926704529e-05
857	Interval_857	chr1	39559101	39560601	+	-11011	100217461	NR_028555	Snord89	-0.176065632086638	0.29413387531866
858	Interval_858	chr1	39560982	39562482	+	-12892	100217461	NR_028555	Snord89	-0.203458320630291	0.524961380435198
859	Interval_859	chr1	39568132	39569632	+	8465	67702	NM_001033135	Rnf149	-0.619084099943436	0.0170872627771963
860	Interval_860	chr1	39576741	39578241	+	-144	67702	NM_001033135	Rnf149	-0.0736522586849394	0.440806878808529
861	Interval_861	chr1	39582350	39583850	+	-5753	67702	NM_001033135	Rnf149	-0.302925872020406	0.0490635258565
862	Interval_862	chr1	39589318	39590818	+	-12721	67702	NM_001033135	Rnf149	-0.178492762972058	0.268698409408531
863	Interval_863	chr1	39593532	39595032	+	-16935	67702	NM_001033135	Rnf149	-0.237124791942272	0.47285321190043
864	Interval_864	chr1	39602239	39603739	+	-25642	67702	NM_001033135	Rnf149	-0.591838669302623	5.97091350764872e-07
865	Interval_865	chr1	39607814	39609314	+	-31217	67702	NM_001033135	Rnf149	-0.0627744533168655	0.868426276282758
866	Interval_866	chr1	39613801	39615301	+	36631	263764	NM_170597	Creg2	-0.165016989632476	0.204206081245856
867	Interval_867	chr1	39635758	39637258	+	14674	263764	NM_170597	Creg2	-0.617085591479118	0.00380221799578185
868	Interval_868	chr1	39649677	39651177	+	755	263764	NM_170597	Creg2	-0.193566620086312	0.152743510871641
869	Interval_869	chr1	39679577	39681077	+	-29145	263764	NM_170597	Creg2	-0.123214084732828	0.785233358979081
870	Interval_870	chr1	39685098	39686598	+	-34666	263764	NM_170597	Creg2	0.0561256588292427	0.79911711564533
871	Interval_871	chr1	39686457	39687957	+	33782	619289	NM_001145660	Rfx8	-0.214478356834688	0.602649408403119
872	Interval_872	chr1	39688058	39689558	+	32181	619289	NM_001145660	Rfx8	-0.0748202593228849	0.849100684330872
873	Interval_873	chr1	39707928	39709428	+	12311	619289	NM_001145660	Rfx8	0.501879210611021	0.13421150578549
874	Interval_874	chr1	39713259	39714759	+	6980	619289	NM_001145660	Rfx8	0.0626073123139959	0.852250714235915
875	Interval_875	chr1	39734077	39735577	+	-13838	619289	NM_001145660	Rfx8	-0.194478603485598	0.16334607785931
876	Interval_876	chr1	39739233	39740733	+	-18994	619289	NM_001145660	Rfx8	-0.585427628287692	0.010866327735963
877	Interval_877	chr1	39742531	39744031	+	-22292	619289	NM_001145660	Rfx8	-0.276389204376131	0.258174807098326
878	Interval_878	chr1	39753781	39755281	+	-33542	619289	NM_001145660	Rfx8	-0.402675785062046	0.00612933412486848
879	Interval_879	chr1	39758304	39759804	+	-38065	619289	NM_001145660	Rfx8	-0.446213478068922	0.00933939011299281
880	Interval_880	chr1	39760784	39762284	+	-40545	619289	NM_001145660	Rfx8	-0.011506876665271	0.934160323036227
881	Interval_881	chr1	39766946	39768446	+	37636	100042065	NM_001177348	Gm3646	1.36429309637364	3.08571205240398e-17
882	Interval_882	chr1	39777116	39778616	+	27466	100042065	NM_001177348	Gm3646	-0.122477642180797	0.794793011107994
883	Interval_883	chr1	39784202	39785702	+	20380	100042065	NM_001177348	Gm3646	-0.252671748579148	0.0633274614356897
884	Interval_884	chr1	39834004	39835504	+	12576	73426	NR_040465	1700066B17Rik	-0.329265979896662	0.314689042143955
885	Interval_885	chr1	39846482	39847982	+	98	73426	NR_040465	1700066B17Rik	-0.0320224769957559	0.859772533993223
886	Interval_886	chr1	39850382	39851882	+	-3802	73426	NR_040465	1700066B17Rik	-0.185859127728534	0.644645084814413
887	Interval_887	chr1	39894471	39895971	+	-5692	26921	NM_008696	Map4k4	-0.227668700154416	0.100552180129892
888	Interval_888	chr1	39895689	39897189	+	-4474	26921	NM_008696	Map4k4	-0.472613972864152	0.00140411290078159
889	Interval_889	chr1	39899591	39901091	+	-572	26921	NM_008696	Map4k4	0.0751521801171189	0.683318872425239
890	Interval_890	chr1	39901170	39902670	+	1007	26921	NM_008696	Map4k4	0.0599685585119923	0.672569858059319
891	Interval_891	chr1	39903881	39905381	+	3718	26921	NM_008696	Map4k4	0.147600888246412	0.530125606919406
892	Interval_892	chr1	39910786	39912286	+	10623	26921	NM_008696	Map4k4	0.213972886897376	0.237634295538291
893	Interval_893	chr1	39912571	39914071	+	12408	26921	NM_008696	Map4k4	0.890734820229519	1.13268570158017e-06
894	Interval_894	chr1	39915248	39916748	+	15085	26921	NM_008696	Map4k4	-0.00320173778749022	0.991191249641123
895	Interval_895	chr1	39917346	39918846	+	17183	26921	NM_008696	Map4k4	0.160576882422921	0.321800675890152
896	Interval_896	chr1	39919804	39921304	+	19641	26921	NM_008696	Map4k4	0.398250692614071	0.0125303955424786
897	Interval_897	chr1	39921940	39923440	+	21777	26921	NM_008696	Map4k4	-0.0912937478278328	0.547366061100553
898	Interval_898	chr1	39924152	39925652	+	23989	26921	NM_008696	Map4k4	0.108665138632868	0.497120006815196
899	Interval_899	chr1	39925081	39926581	+	24918	26921	NM_008696	Map4k4	0.181224204136621	0.434331244470939
900	Interval_900	chr1	39935696	39937196	+	35533	26921	NM_008696	Map4k4	0.523467485014967	8.4864999004976e-07
901	Interval_901	chr1	39943517	39945017	+	43354	26921	NM_008696	Map4k4	-0.0076597662222853	0.971893936588986
902	Interval_902	chr1	39954581	39956081	+	54418	26921	NM_008696	Map4k4	0.145186626579601	0.669369234947516
903	Interval_903	chr1	39960291	39961791	+	60128	26921	NM_008696	Map4k4	-0.0283607898869593	0.902660732295515
904	Interval_904	chr1	39962206	39963706	+	62043	26921	NM_008696	Map4k4	-0.0968277863581954	0.794307523079803
905	Interval_905	chr1	39968053	39969553	+	67890	26921	NM_008696	Map4k4	0.0907395549181343	0.556267299126161
906	Interval_906	chr1	39970125	39971625	+	69962	26921	NM_008696	Map4k4	1.55296654862871	4.57650940269058e-09
907	Interval_907	chr1	39975591	39977091	+	75428	26921	NM_008696	Map4k4	0.555100995078787	0.00349694466884572
908	Interval_908	chr1	39978185	39979685	+	78022	26921	NM_008696	Map4k4	-0.158477639752058	0.512977630991769
909	Interval_909	chr1	39982173	39983673	+	82010	26921	NM_008696	Map4k4	-0.0978169976608474	0.742627640718958
910	Interval_910	chr1	39986097	39987597	+	85934	26921	NM_008696	Map4k4	-0.0677849636083527	0.852877789030983
911	Interval_911	chr1	39992529	39994029	+	-91435	16178	NM_010555	Il1r2	-0.245632565256903	0.414258245803139
912	Interval_912	chr1	39999970	40001470	+	-83994	16178	NM_010555	Il1r2	0.155766772092503	0.604306011840172
913	Interval_913	chr1	40006852	40008352	+	-77112	16178	NM_010555	Il1r2	-0.182773485816282	0.565306656475526
914	Interval_914	chr1	40021922	40023422	+	-62042	16178	NM_010555	Il1r2	1.71839647317589	2.25406555479739e-29
915	Interval_915	chr1	40027707	40029207	+	-56257	16178	NM_010555	Il1r2	0.00778340853093256	0.985173198849216
916	Interval_916	chr1	40030153	40031653	+	-53811	16178	NM_010555	Il1r2	0.28427757222887	0.146656781196308
917	Interval_917	chr1	40037053	40038553	+	-46911	16178	NM_010555	Il1r2	-0.140049334416346	0.695362607511002
918	Interval_918	chr1	40044784	40046284	+	-39180	16178	NM_010555	Il1r2	-0.324225918789846	0.169927519565325
919	Interval_919	chr1	40045808	40047308	+	-38156	16178	NM_010555	Il1r2	-0.873013823713498	0.00750841179856411
920	Interval_920	chr1	40049765	40051265	+	-34199	16178	NM_010555	Il1r2	-0.393934800474463	0.0311540384466843
921	Interval_921	chr1	40054360	40055860	+	-29604	16178	NM_010555	Il1r2	-0.122381923386794	0.758563447575119
922	Interval_922	chr1	40058229	40059729	+	-25735	16178	NM_010555	Il1r2	-0.413319432118747	0.158359469947196
923	Interval_923	chr1	40063904	40065404	+	-20060	16178	NM_010555	Il1r2	-0.225218357959766	0.292756569384731
924	Interval_924	chr1	40080184	40081684	+	-3780	16178	NM_010555	Il1r2	0.271877838881426	0.0600839048584491
925	Interval_925	chr1	40083687	40085187	+	-277	16178	NM_010555	Il1r2	-0.213244863155236	0.207753512035381
926	Interval_926	chr1	40084902	40086402	+	199	100047133	NR_037980	Gm16894	-0.109938641918378	0.524333017324131
927	Interval_927	chr1	40086547	40088047	+	1204	16178	NM_010555	Il1r2	0.143249020480886	0.31498858116386
928	Interval_928	chr1	40094402	40095902	+	9059	16178	NM_010555	Il1r2	-0.0905276525615729	0.824970011287766
929	Interval_929	chr1	40114887	40116387	+	29544	16178	NM_010555	Il1r2	0.0540258638154113	0.790609155521449
930	Interval_930	chr1	40124165	40125665	+	38822	16178	NM_010555	Il1r2	-0.274596256420229	0.372051562466113
931	Interval_931	chr1	40166319	40167819	+	-58011	16177	NM_008362	Il1r1	-0.382171357057301	0.401952197709269
932	Interval_932	chr1	40187124	40188624	+	-37206	16177	NM_008362	Il1r1	-0.994471122360445	0.000590788806898072
933	Interval_933	chr1	40210054	40211554	+	-14276	16177	NM_008362	Il1r1	2.1956400911736	4.29232497770193e-07
934	Interval_934	chr1	40224182	40225682	+	-148	16177	NM_008362	Il1r1	-0.21481439378053	0.138987986777198
935	Interval_935	chr1	40229507	40231007	+	5177	16177	NM_008362	Il1r1	-0.247421735161605	0.0628812003765435
936	Interval_936	chr1	40239406	40240906	+	15076	16177	NM_008362	Il1r1	-0.11406382304537	0.458976953314503
937	Interval_937	chr1	40252062	40253562	+	-13774	16177	NM_008362	Il1r1	-0.395100567113272	0.0373174561371305
938	Interval_938	chr1	40265251	40266751	+	-585	16177	NM_008362	Il1r1	-0.222895577755288	0.157388402356678
939	Interval_939	chr1	40270140	40271640	+	4304	16177	NM_008362	Il1r1	-0.359252987717875	0.246079611483079
940	Interval_940	chr1	40286449	40287949	+	20613	16177	NM_008362	Il1r1	-0.391802902315817	0.109208601975219
941	Interval_941	chr1	40293663	40295163	+	27827	16177	NM_008362	Il1r1	-0.0225851824572874	0.912269094270775
942	Interval_942	chr1	40321183	40322683	+	-2656	107527	NM_133193	Il1rl2	-0.283473931397307	0.0396388271133894
943	Interval_943	chr1	40323838	40325338	+	-1	107527	NM_133193	Il1rl2	-0.233715940745608	0.255020351768575
944	Interval_944	chr1	40338631	40340131	+	14792	107527	NM_133193	Il1rl2	-0.314549035991701	0.394765435758989
945	Interval_945	chr1	40345939	40347439	+	22100	107527	NM_133193	Il1rl2	-0.180723216646446	0.517205519767334
946	Interval_946	chr1	40354588	40356088	+	30749	107527	NM_133193	Il1rl2	-0.275350040060662	0.0117188679753801
947	Interval_947	chr1	40357982	40359482	+	34143	107527	NM_133193	Il1rl2	-0.457779131281856	0.0137986060979216
948	Interval_948	chr1	40377938	40379438	+	-50882	17082	NM_010743	Il1rl1	-0.0638574148844726	0.81119842309613
949	Interval_949	chr1	40379815	40381315	+	-49005	17082	NM_010743	Il1rl1	0.0938092358950169	0.535706774604752
950	Interval_950	chr1	40392054	40393554	+	-36766	17082	NM_010743	Il1rl1	-0.141677965712523	0.197581398303497
951	Interval_951	chr1	40403890	40405390	+	-24930	17082	NM_010743	Il1rl1	0.0694052771549135	0.659257500300379
952	Interval_952	chr1	40409732	40411232	+	-19088	17082	NM_010743	Il1rl1	-0.622806853611423	3.04799385192241e-08
953	Interval_953	chr1	40411438	40412938	+	-17382	17082	NM_010743	Il1rl1	-0.49803217777747	0.00901714419797376
954	Interval_954	chr1	40412702	40414202	+	-16118	17082	NM_010743	Il1rl1	-0.071461911412469	0.778644892368366
955	Interval_955	chr1	40414762	40416262	+	-14058	17082	NM_010743	Il1rl1	-0.107384856812061	0.69542717844419
956	Interval_956	chr1	40418997	40420497	+	-9823	17082	NM_010743	Il1rl1	0.132724008488198	0.837642460648738
957	Interval_957	chr1	40443793	40445293	+	4914	17082	NM_010743	Il1rl1	-0.191504425499809	0.255575319559832
958	Interval_958	chr1	40464599	40466099	+	-203	16182	NM_008365	Il18r1	0.343182721562416	0.161924376097101
959	Interval_959	chr1	40472792	40474292	+	7536	16182	NM_008365	Il18r1	-0.109206355051946	0.685365125046854
960	Interval_960	chr1	40475104	40476604	+	9848	16182	NM_008365	Il18r1	0.0820240446716005	0.628921618771115
961	Interval_961	chr1	40478897	40480397	+	13641	16182	NM_008365	Il18r1	0.0498775886922598	0.818710610146282
962	Interval_962	chr1	40499594	40501094	+	-15018	16174	NM_010553	Il18rap	2.96140794176608	6.21834527837433e-46
963	Interval_963	chr1	40500946	40502446	+	-13666	16174	NM_010553	Il18rap	0.969942346287864	7.52114437741577e-21
964	Interval_964	chr1	40503608	40505108	+	-11004	16174	NM_010553	Il18rap	0.411651929636528	0.0432904075246004
965	Interval_965	chr1	40514698	40516198	+	86	16174	NM_010553	Il18rap	1.1784153775474	6.46819477311818e-27
966	Interval_966	chr1	40521737	40523237	+	7125	16174	NM_010553	Il18rap	1.70573378261272	8.11164829236834e-09
967	Interval_967	chr1	40523552	40525052	+	8940	16174	NM_010553	Il18rap	1.17320309911812	1.58930612566536e-08
968	Interval_968	chr1	40531988	40533488	+	17376	16174	NM_010553	Il18rap	1.30857068595988	0.00032961151099977
969	Interval_969	chr1	40539875	40541375	+	25263	16174	NM_010553	Il18rap	0.378180950902719	0.113434733167572
970	Interval_970	chr1	40543463	40544963	+	28851	16174	NM_010553	Il18rap	0.445949100401224	0.0132152153690766
971	Interval_971	chr1	40549509	40551009	+	-29968	110895	NM_177084	Slc9a4	1.50816384299367	1.39383795712738e-06
972	Interval_972	chr1	40579032	40580532	+	-445	110895	NM_177084	Slc9a4	-0.0926153196088295	0.766362187128407
973	Interval_973	chr1	40599375	40600875	+	19898	110895	NM_177084	Slc9a4	-0.241532406787637	0.0663456992350722
974	Interval_974	chr1	40657122	40658622	+	-23840	226999	NM_001033289	Slc9a2	0.101581780263309	0.717076045587478
975	Interval_975	chr1	40680372	40681872	+	-590	226999	NM_001033289	Slc9a2	0.515843983717514	0.000261412320482254
976	Interval_976	chr1	40687531	40689031	+	6569	226999	NM_001033289	Slc9a2	0.0969659675358509	0.637285563382154
977	Interval_977	chr1	40734305	40735805	+	53343	226999	NM_001033289	Slc9a2	2.45634163160193	6.59826800812011e-22
978	Interval_978	chr1	40745329	40746829	+	44578	211798	NM_172499	Mfsd9	0.558570686599858	0.00591769731993477
979	Interval_979	chr1	40767771	40769271	+	22136	211798	NM_172499	Mfsd9	0.234503289822052	0.33960235850034
980	Interval_980	chr1	40789543	40791043	+	364	211798	NM_172499	Mfsd9	0.0397297235997952	0.771882875306788
981	Interval_981	chr1	40796522	40798022	+	-6615	211798	NM_172499	Mfsd9	0.14825939731397	0.631316598758191
982	Interval_982	chr1	40801882	40803382	+	-2969	381339	NM_001081198	Tmem182	-0.0474475033021265	0.891317598714425
983	Interval_983	chr1	40840397	40841897	+	35546	381339	NM_001081198	Tmem182	-0.112353957721942	0.621393469778658
984	Interval_984	chr1	40844087	40845587	+	39236	381339	NM_001081198	Tmem182	-0.061622468821728	0.816966262487803
985	Interval_985	chr1	40846816	40848316	+	41965	381339	NM_001081198	Tmem182	0.268786311851913	0.0570928152482599
986	Interval_986	chr1	42686264	42687764	+	7811	66297	NM_183252	Pantr1	-0.227343461534653	0.567293158479986
987	Interval_987	chr1	42692895	42694395	+	1180	66297	NM_183252	Pantr1	-0.00290337952893299	0.994982198793153
988	Interval_988	chr1	42695277	42696777	+	259	18993	NM_008900	Pou3f3	0.0585277993268892	0.859404283286451
989	Interval_989	chr1	42697276	42698776	+	2258	18993	NM_008900	Pou3f3	-0.131790607258966	0.732219611689134
990	Interval_990	chr1	42713060	42714560	+	-356	66620	NR_110495	Pantr2	0.041962851671636	0.885945609179065
991	Interval_991	chr1	42762695	42764195	+	12733	104940697	NR_130904	Dalir	-0.758795208990822	0.010107127529932
992	Interval_992	chr1	42768271	42769771	+	18309	104940697	NR_130904	Dalir	-0.256616997185686	0.278466998411256
993	Interval_993	chr1	42769703	42771203	+	19741	104940697	NR_130904	Dalir	-0.0487929190277463	0.916013767415332
994	Interval_994	chr1	42850432	42851932	+	-51	69527	NM_023514	Mrps9	0.0547485970859625	0.679655585135021
995	Interval_995	chr1	42865194	42866694	+	14711	69527	NM_023514	Mrps9	-0.441514061648725	0.0997438523274886
996	Interval_996	chr1	42914419	42915919	+	-37703	93690	NM_053107	Gpr45	0.11399570197719	0.70268077006129
997	Interval_997	chr1	43044518	43046018	+	47218	73122	NM_001013025	Tgfbrap1	-0.410741371669073	0.230607329362001
998	Interval_998	chr1	43065058	43066558	+	26678	73122	NM_001013025	Tgfbrap1	-0.302071767934382	0.314304209929921
999	Interval_999	chr1	43070104	43071604	+	21632	73122	NM_001013025	Tgfbrap1	-0.439495201956262	0.00878217794169633
1000	Interval_1000	chr1	43091210	43092710	+	526	73122	NM_001013025	Tgfbrap1	-0.09163773129405	0.501987430385306
1001	Interval_1001	chr1	43097523	43099023	+	355	73122	NM_001013025	Tgfbrap1	0.0179684113926262	0.922919263039279
1002	Interval_1002	chr1	43109556	43111056	+	11596	98404	NM_133818	AI597479	0.000957627015777894	0.996637871312553
1003	Interval_1003	chr1	43112085	43113585	+	14125	98404	NM_133818	AI597479	0.0515606219285104	0.906903629966955
1004	Interval_1004	chr1	43138782	43140282	+	24429	14200	NM_010212	Fhl2	-0.194350736170756	0.219550051461327
1005	Interval_1005	chr1	43223448	43224948	+	-27437	14200	NM_010212	Fhl2	0.812929462728849	0.00949429153436722
1006	Interval_1006	chr1	43224786	43226286	+	-28775	14200	NM_010212	Fhl2	-0.229588290011328	0.602204250565722
1007	Interval_1007	chr1	43233795	43235295	+	-37784	14200	NM_010212	Fhl2	-0.0747781168881266	0.825794003791449
1008	Interval_1008	chr1	43253317	43254817	+	-57306	14200	NM_010212	Fhl2	-0.113056875584615	0.797453736817592
1009	Interval_1009	chr1	43263671	43265171	+	-67660	14200	NM_010212	Fhl2	-0.157702734156887	0.349286040547399
1010	Interval_1010	chr1	43298676	43300176	+	-102665	14200	NM_010212	Fhl2	0.146047843618304	0.578775289889843
1011	Interval_1011	chr1	43301771	43303271	+	-105760	14200	NM_010212	Fhl2	0.25925073844495	0.14499567537041
1012	Interval_1012	chr1	43336650	43338150	+	-108351	17974	NM_010879	Nck2	-0.240305953750872	0.463320908735728
1013	Interval_1013	chr1	43360804	43362304	+	-84197	17974	NM_010879	Nck2	0.0581149929425182	0.79898613765818
1014	Interval_1014	chr1	43374190	43375690	+	-70811	17974	NM_010879	Nck2	0.216865215195039	0.566264074886977
1015	Interval_1015	chr1	43429135	43430635	+	-15866	17974	NM_010879	Nck2	0.153686175505275	0.700317855247749
1016	Interval_1016	chr1	43445807	43447307	+	806	17974	NM_010879	Nck2	0.209883761630293	0.0542302679023857
1017	Interval_1017	chr1	43456221	43457721	+	11220	17974	NM_010879	Nck2	-0.265611851317654	0.10510538928381
1018	Interval_1018	chr1	43462030	43463530	+	17029	17974	NM_010879	Nck2	-0.0931709746594121	0.537636071818161
1019	Interval_1019	chr1	43464979	43466479	+	19978	17974	NM_010879	Nck2	-0.56820172721002	4.51592156299808e-07
1020	Interval_1020	chr1	43471091	43472591	+	26090	17974	NM_010879	Nck2	0.0430543875316804	0.88512781372958
1021	Interval_1021	chr1	43473602	43475102	+	28601	17974	NM_010879	Nck2	0.211037692248331	0.041379069522953
1022	Interval_1022	chr1	43477120	43478620	+	32119	17974	NM_010879	Nck2	1.43181567453621	1.30244876973029e-11
1023	Interval_1023	chr1	43499370	43500870	+	54369	17974	NM_010879	Nck2	-0.117538836661683	0.544233034407933
1024	Interval_1024	chr1	43506422	43507922	+	61421	17974	NM_010879	Nck2	-0.340705252812542	0.0258880301121136
1025	Interval_1025	chr1	43520148	43521648	+	75147	17974	NM_010879	Nck2	-0.257601910667238	0.00990851638582342
1026	Interval_1026	chr1	43534778	43536278	+	89777	17974	NM_010879	Nck2	-0.309951759399816	0.0454120881312633
1027	Interval_1027	chr1	43541627	43543127	+	96626	17974	NM_010879	Nck2	-0.150632446655323	0.715405556039567
1028	Interval_1028	chr1	43560753	43562253	+	115752	17974	NM_010879	Nck2	0.390784335466228	0.0183264355841053
1029	Interval_1029	chr1	43588185	43589685	+	-141667	78896	NM_024283	Ecrg4	-0.161753733835625	0.577240960420733
1030	Interval_1030	chr1	43700074	43701574	+	-29778	78896	NM_024283	Ecrg4	1.39251772363806	5.70205591962329e-08
1031	Interval_1031	chr1	43737494	43738994	+	7642	78896	NM_024283	Ecrg4	0.305047750240283	0.20550463131923
1032	Interval_1032	chr1	43747399	43748899	+	17547	78896	NM_024283	Ecrg4	0.0956407304368013	0.777434951320551
1033	Interval_1033	chr1	43755206	43756706	+	25354	78896	NM_024283	Ecrg4	-0.0842486544023153	0.8452799736266
1034	Interval_1034	chr1	43759167	43760667	+	29315	78896	NM_024283	Ecrg4	-0.0041333214076292	0.9904791465046
1035	Interval_1035	chr1	43765598	43767098	+	35746	78896	NM_024283	Ecrg4	-0.473711501149951	0.00688009828422727
1036	Interval_1036	chr1	43803533	43805033	+	22301	67883	NM_026430	Uxs1	-0.436978248537809	0.0512580219227746
1037	Interval_1037	chr1	43810445	43811945	+	15389	67883	NM_026430	Uxs1	-0.327444008358388	0.0241109567162621
1038	Interval_1038	chr1	43813114	43814614	+	12720	67883	NM_026430	Uxs1	-0.394949060520962	0.105561311020093
1039	Interval_1039	chr1	43818273	43819773	+	7561	67883	NM_026430	Uxs1	0.587768378591212	0.0276711723370353
1040	Interval_1040	chr1	43820795	43822295	+	5039	67883	NM_026430	Uxs1	1.91468231171601	5.52516021475032e-12
1041	Interval_1041	chr1	43826734	43828234	+	355	67883	NM_026430	Uxs1	0.0764850881267381	0.528648825491404
1042	Interval_1042	chr1	43842845	43844345	+	-15756	67883	NM_026430	Uxs1	-0.32588626840003	0.083900423317605
1043	Interval_1043	chr1	43867765	43869265	+	-40676	67883	NM_026430	Uxs1	-0.35560847148246	0.248422263493314
1044	Interval_1044	chr1	43894862	43896362	+	-38382	22019	NM_009418	Tpp2	-0.0531020107310368	0.869479515698909
1045	Interval_1045	chr1	43898098	43899598	+	-35146	22019	NM_009418	Tpp2	0.0409870301143497	0.877323520292838
1046	Interval_1046	chr1	43902053	43903553	+	-31191	22019	NM_009418	Tpp2	-0.0160662421021453	0.946111068740438
1047	Interval_1047	chr1	43911560	43913060	+	-21684	22019	NM_009418	Tpp2	-0.0275651534528441	0.889150306712172
1048	Interval_1048	chr1	43914002	43915502	+	-19242	22019	NM_009418	Tpp2	-0.061562536508606	0.704054646007017
1049	Interval_1049	chr1	43916206	43917706	+	-17038	22019	NM_009418	Tpp2	-0.354937358757291	0.0184786228337212
1050	Interval_1050	chr1	43933317	43934817	+	73	22019	NM_009418	Tpp2	0.121764861371518	0.249920565791995
1051	Interval_1051	chr1	43938695	43940195	+	5451	22019	NM_009418	Tpp2	-0.133125103526744	0.639149462886873
1052	Interval_1052	chr1	43953068	43954568	+	19824	22019	NM_009418	Tpp2	-0.159915341362007	0.626222790205917
1053	Interval_1053	chr1	43965968	43967468	+	32724	22019	NM_009418	Tpp2	0.0591163446943084	0.868814345635322
1054	Interval_1054	chr1	43968460	43969960	+	35216	22019	NM_009418	Tpp2	-0.13471881541972	0.556821244106423
1055	Interval_1055	chr1	43992790	43994290	+	26466	433294	NM_001013799	Mettl21c	0.458850628786479	0.133116412408984
1056	Interval_1056	chr1	44010921	44012421	+	8335	433294	NM_001013799	Mettl21c	0.432464540758979	0.0629339394437269
1057	Interval_1057	chr1	44016455	44017955	+	2801	433294	NM_001013799	Mettl21c	0.958263867254802	0.00058267105567217
1058	Interval_1058	chr1	44019639	44021139	+	-383	433294	NM_001013799	Mettl21c	1.57581323898942	5.47878184712263e-08
1059	Interval_1059	chr1	44040969	44042469	+	-21713	433294	NM_001013799	Mettl21c	0.32537889317138	0.0033625983895334
1060	Interval_1060	chr1	44060506	44062006	+	41185	75623	NM_029368	Tex30	1.15581201422232	9.80043666202067e-06
1061	Interval_1061	chr1	44063860	44065360	+	37831	75623	NM_029368	Tex30	0.36554245296539	0.0514824598597928
1062	Interval_1062	chr1	44069515	44071015	+	32176	75623	NM_029368	Tex30	0.357752103914413	0.0462064645873931
1063	Interval_1063	chr1	44101212	44102712	+	479	75623	NM_029368	Tex30	0.00529658030196803	0.980829697647492
1064	Interval_1064	chr1	44118147	44119647	+	-60	246229	NM_144558	Bivm	-0.163675844099487	0.0941317490782157
1065	Interval_1065	chr1	44124775	44126275	+	5557	246229	NM_144558	Bivm	-0.241656139448397	0.418279998016061
1066	Interval_1066	chr1	44147056	44148556	+	62	22592	NM_011729	Ercc5	-0.0166223071055141	0.933045222226961
1067	Interval_1067	chr1	44154509	44156009	+	7515	22592	NM_011729	Ercc5	0.11120925777706	0.711432006048683
1068	Interval_1068	chr1	44157428	44158928	+	10434	22592	NM_011729	Ercc5	0.220471419656219	0.555737345213345
1069	Interval_1069	chr1	44161508	44163008	+	14514	22592	NM_011729	Ercc5	-0.163004980062706	0.365590076100171
1070	Interval_1070	chr1	44179872	44181372	+	32878	22592	NM_011729	Ercc5	1.52981546298331	1.0867853555885e-05
1071	Interval_1071	chr1	44197758	44199258	+	20423	403183	NM_207281	Mettl21e	0.0482124291288932	0.887907765929074
1072	Interval_1072	chr1	45765286	45766786	+	-29130	73674	NM_028599	Wdr75	0.0143202145770823	0.973471377108865
1073	Interval_1073	chr1	45794675	45796175	+	259	73674	NM_028599	Wdr75	0.0194368994160802	0.904108103784729
1074	Interval_1074	chr1	45807543	45809043	+	13127	73674	NM_028599	Wdr75	1.13682080211642	0.0266334744719848
1075	Interval_1075	chr1	45815922	45817422	+	21506	73674	NM_028599	Wdr75	-0.132854688441657	0.556800656955383
1076	Interval_1076	chr1	45825211	45826711	+	30795	73674	NM_028599	Wdr75	-0.187604284927445	0.123825859346992
1077	Interval_1077	chr1	45831525	45833025	+	37109	73674	NM_028599	Wdr75	-0.55777199431256	0.324020491040589
1078	Interval_1078	chr1	45837152	45838652	+	42736	73674	NM_028599	Wdr75	-0.309384232524119	0.0357837278178518
1079	Interval_1079	chr1	45842138	45843638	+	47722	73674	NM_028599	Wdr75	0.516157757836535	0.042665219487362
1080	Interval_1080	chr1	45852266	45853766	+	57850	73674	NM_028599	Wdr75	1.32285980389654	4.96489010943663e-17
1081	Interval_1081	chr1	45857157	45858657	+	62741	73674	NM_028599	Wdr75	-0.313358407968418	0.0812439415995554
1082	Interval_1082	chr1	45859414	45860914	+	64998	73674	NM_028599	Wdr75	-0.0749510135711624	0.69986987702389
1083	Interval_1083	chr1	45864955	45866455	+	59889	53945	NM_016917	Slc40a1	-0.0733995983034467	0.623507569520499
1084	Interval_1084	chr1	45867806	45869306	+	57038	53945	NM_016917	Slc40a1	0.324389747052382	0.00338279863885542
1085	Interval_1085	chr1	45872793	45874293	+	52051	53945	NM_016917	Slc40a1	-0.152740106256446	0.623162096765504
1086	Interval_1086	chr1	45880242	45881742	+	44602	53945	NM_016917	Slc40a1	-0.119311379379368	0.383465926258824
1087	Interval_1087	chr1	45891050	45892550	+	33794	53945	NM_016917	Slc40a1	-0.00275679549816773	0.995413705336587
1088	Interval_1088	chr1	45893450	45894950	+	31394	53945	NM_016917	Slc40a1	1.12409347824188	0.0123299711503199
1089	Interval_1089	chr1	45900979	45902479	+	23865	53945	NM_016917	Slc40a1	-0.257547157503134	0.301520078928586
1090	Interval_1090	chr1	45906910	45908410	+	17934	53945	NM_016917	Slc40a1	-0.0848835756844801	0.756030512915518
1091	Interval_1091	chr1	45924671	45926171	+	173	53945	NM_016917	Slc40a1	-0.00567286771347731	0.980797816989792
1092	Interval_1092	chr1	45930314	45931814	+	-5470	53945	NM_016917	Slc40a1	-0.130710194278145	0.668402272965472
1093	Interval_1093	chr1	45947278	45948778	+	-22434	53945	NM_016917	Slc40a1	-0.439358554652031	0.0144896734704021
1094	Interval_1094	chr1	46021455	46022955	+	8232	212225	NM_172504	Stk-ps2	-0.161196782452859	0.566905601519695
1095	Interval_1095	chr1	46821293	46822793	+	31575	227059	NM_172653	Slc39a10	0.314468305894055	0.076372515925341
1096	Interval_1096	chr1	46831214	46832714	+	21654	227059	NM_172653	Slc39a10	-0.326644281123797	0.0947312853195132
1097	Interval_1097	chr1	46849080	46850580	+	3788	227059	NM_172653	Slc39a10	-0.234406824962682	0.122367909187204
1098	Interval_1098	chr1	46852193	46853693	+	675	227059	NM_172653	Slc39a10	-0.0266121247737458	0.893338832331834
1099	Interval_1099	chr1	46859207	46860707	+	-6339	227059	NM_172653	Slc39a10	-0.338734275957973	0.0194028154589872
1100	Interval_1100	chr1	46863247	46864747	+	-10379	227059	NM_172653	Slc39a10	0.0216648970022428	0.93180306238032
1101	Interval_1101	chr1	46872852	46874352	+	-19984	227059	NM_172653	Slc39a10	-0.114859932874577	0.483732538415678
1102	Interval_1102	chr1	46886218	46887718	+	-33350	227059	NM_172653	Slc39a10	0.275444983494558	0.184410543723743
1103	Interval_1103	chr1	46889671	46891171	+	35355	227059	NM_172653	Slc39a10	1.39511243825664	4.99945155946325e-08
1104	Interval_1104	chr1	46891477	46892977	+	33549	227059	NM_172653	Slc39a10	0.0668777832996812	0.824493794786143
1105	Interval_1105	chr1	46893956	46895456	+	31070	227059	NM_172653	Slc39a10	-0.125107076621199	0.494663850217979
1106	Interval_1106	chr1	46900623	46902123	+	24403	227059	NM_172653	Slc39a10	-0.181673238564451	0.590056208443072
1107	Interval_1107	chr1	46904905	46906405	+	20121	227059	NM_172653	Slc39a10	0.0704993642388668	0.659111575020005
1108	Interval_1108	chr1	46907636	46909136	+	17390	227059	NM_172653	Slc39a10	-0.106769612241147	0.679025281694269
1109	Interval_1109	chr1	46913427	46914927	+	11599	227059	NM_172653	Slc39a10	-0.0507787208070211	0.874595758223629
1110	Interval_1110	chr1	46920854	46922354	+	4172	227059	NM_172653	Slc39a10	-0.252271027560483	0.0883582940753431
1111	Interval_1111	chr1	46926692	46928192	+	-1666	227059	NM_172653	Slc39a10	0.0654179702557941	0.774147559496527
1112	Interval_1112	chr1	46937163	46938663	+	-12137	227059	NM_172653	Slc39a10	-0.138554914179531	0.723217743056338
1113	Interval_1113	chr1	46938381	46939881	+	-13355	227059	NM_172653	Slc39a10	-0.0833908205164943	0.856953775272906
1114	Interval_1114	chr1	46963217	46964717	+	-38191	227059	NM_172653	Slc39a10	0.698617077639967	0.00450809083470171
1115	Interval_1115	chr1	46969697	46971197	+	-44671	227059	NM_172653	Slc39a10	-0.03410130938175	0.904184039110406
1116	Interval_1116	chr1	49130024	49131524	+	-113842	442837	NM_001002792	C230029F24Rik	2.69126492674622	2.02358865527271e-06
1117	Interval_1117	chr1	50926421	50927921	+	-352	56363	NM_019790	Tmeff2	0.0509294329822384	0.879250492168596
1118	Interval_1118	chr1	50961704	50963204	+	34931	56363	NM_019790	Tmeff2	0.585816688779837	0.00373986923018021
1119	Interval_1119	chr1	51333029	51334529	+	0	442821	NR_045151	9330175M20Rik	0.049401411377757	0.847708823558726
1120	Interval_1120	chr1	51448432	51449932	+	29217	109019	NM_028696	Nabp1	0.899771461764553	6.14186652368781e-06
1121	Interval_1121	chr1	51450060	51451560	+	27589	109019	NM_028696	Nabp1	0.431369902917423	0.046432472334374
1122	Interval_1122	chr1	51458452	51459952	+	19197	109019	NM_028696	Nabp1	0.22224745780926	0.317317175102729
1123	Interval_1123	chr1	51461866	51463366	+	15783	109019	NM_028696	Nabp1	1.05148091659605	4.10363840032527e-05
1124	Interval_1124	chr1	51466125	51467625	+	11524	109019	NM_028696	Nabp1	0.681197451267324	6.92125947744767e-07
1125	Interval_1125	chr1	51475976	51477476	+	1673	109019	NM_028696	Nabp1	0.272466620224088	0.0848749317470406
1126	Interval_1126	chr1	51477482	51478982	+	167	109019	NM_028696	Nabp1	0.056361017711555	0.760070970235505
1127	Interval_1127	chr1	51479693	51481193	+	-2044	109019	NM_028696	Nabp1	-0.0342039374092056	0.862126381534981
1128	Interval_1128	chr1	51493111	51494611	+	-15462	109019	NM_028696	Nabp1	0.404009535577225	0.00353763878005388
1129	Interval_1129	chr1	51497251	51498751	+	-19602	109019	NM_028696	Nabp1	-0.260862011138582	0.224332897399047
1130	Interval_1130	chr1	51499216	51500716	+	-21567	109019	NM_028696	Nabp1	-0.272451232372472	0.202274246545065
1131	Interval_1131	chr1	51500366	51501866	+	-22717	109019	NM_028696	Nabp1	-0.00708786062046989	0.986268294508753
1132	Interval_1132	chr1	51504963	51506463	+	-27314	109019	NM_028696	Nabp1	-0.159957883871254	0.607536000820164
1133	Interval_1133	chr1	51508244	51509744	+	-30595	109019	NM_028696	Nabp1	0.119917845031229	0.39953300094151
1134	Interval_1134	chr1	51513452	51514952	+	-35803	109019	NM_028696	Nabp1	1.37828110870298	6.27506344187121e-33
1135	Interval_1135	chr1	51518841	51520341	+	-41192	109019	NM_028696	Nabp1	0.781670356743899	2.53749874614231e-13
1136	Interval_1136	chr1	51524673	51526173	+	-47024	109019	NM_028696	Nabp1	0.00624166675360443	0.977906849059624
1137	Interval_1137	chr1	51528977	51530477	+	-51328	109019	NM_028696	Nabp1	0.100652236295011	0.50157184664923
1138	Interval_1138	chr1	51537071	51538571	+	58897	100045066	NR_151621	Gm17767	-0.012529043726309	0.979772375517759
1139	Interval_1139	chr1	51538809	51540309	+	57159	100045066	NR_151621	Gm17767	0.0162953835388988	0.939234741166632
1140	Interval_1140	chr1	51553014	51554514	+	42954	100045066	NR_151621	Gm17767	-0.0899565326620332	0.867316286310472
1141	Interval_1141	chr1	51555686	51557186	+	40282	100045066	NR_151621	Gm17767	0.181219043562727	0.49594699922402
1142	Interval_1142	chr1	51576976	51578476	+	18992	100045066	NR_151621	Gm17767	-0.403247255981806	0.0327799732089029
1143	Interval_1143	chr1	51579279	51580779	+	16689	100045066	NR_151621	Gm17767	-0.0973419600430831	0.628993679420161
1144	Interval_1144	chr1	51584282	51585782	+	11686	100045066	NR_151621	Gm17767	-0.0341461133660773	0.868589274918029
1145	Interval_1145	chr1	51593373	51594873	+	2595	100045066	NR_151621	Gm17767	-0.190795746127396	0.200076507601427
1146	Interval_1146	chr1	51596195	51597695	+	-227	100045066	NR_151621	Gm17767	-0.152903681616625	0.307607019783745
1147	Interval_1147	chr1	51599711	51601211	+	-3743	100045066	NR_151621	Gm17767	0.0231635330755907	0.941291331061568
1148	Interval_1148	chr1	51614470	51615970	+	-18502	100045066	NR_151621	Gm17767	0.0549506246724559	0.832119452366139
1149	Interval_1149	chr1	51623790	51625290	+	-27822	100045066	NR_151621	Gm17767	0.936935969503611	0.00160897832055946
1150	Interval_1150	chr1	51625438	51626938	+	-29470	100045066	NR_151621	Gm17767	0.199430608109708	0.507598544462787
1151	Interval_1151	chr1	51643208	51644708	+	-47240	100045066	NR_151621	Gm17767	-0.0470743007929941	0.8629508256536
1152	Interval_1152	chr1	51656361	51657861	+	-60393	100045066	NR_151621	Gm17767	0.0452801382414608	0.923157738518183
1153	Interval_1153	chr1	51666633	51668133	+	-70665	100045066	NR_151621	Gm17767	0.409510673852495	0.0609770355439668
1154	Interval_1154	chr1	51668458	51669958	+	-72490	100045066	NR_151621	Gm17767	1.15970772963272	2.14953095234754e-16
1155	Interval_1155	chr1	51670438	51671938	+	-74470	100045066	NR_151621	Gm17767	0.893275628851674	0.000875178652765997
1156	Interval_1156	chr1	51698640	51700140	+	-102672	100045066	NR_151621	Gm17767	-0.510260613233885	0.0431254191080186
1157	Interval_1157	chr1	51726693	51728193	+	-130725	100045066	NR_151621	Gm17767	-0.624596898595264	0.085702350965109
1158	Interval_1158	chr1	51733765	51735265	+	-137797	100045066	NR_151621	Gm17767	-0.380603395185461	0.000866447400664326
1159	Interval_1159	chr1	51746772	51748272	+	-150804	100045066	NR_151621	Gm17767	-0.534666322301559	2.68420705956793e-05
1160	Interval_1160	chr1	51760691	51762191	+	154537	17912	NM_010863	Myo1b	-0.659545365714805	0.00645790401541474
1161	Interval_1161	chr1	51766696	51768196	+	148532	17912	NM_010863	Myo1b	-0.484346447973633	0.000726124187008421
1162	Interval_1162	chr1	51785155	51786655	+	130073	17912	NM_010863	Myo1b	-0.710114848879823	0.00274859359754744
1163	Interval_1163	chr1	51788535	51790035	+	126693	17912	NM_010863	Myo1b	-0.32091159889141	0.00448286406329164
1164	Interval_1164	chr1	51804499	51805999	+	110729	17912	NM_010863	Myo1b	-0.373493200948305	0.0301409715531946
1165	Interval_1165	chr1	51807597	51809097	+	107631	17912	NM_010863	Myo1b	-0.347310643570142	0.147966492494314
1166	Interval_1166	chr1	51814821	51816321	+	100407	17912	NM_010863	Myo1b	0.938849124855912	0.00178626986560904
1167	Interval_1167	chr1	51819731	51821231	+	95497	17912	NM_010863	Myo1b	0.519472904508832	0.0368991180568316
1168	Interval_1168	chr1	51836891	51838391	+	78337	17912	NM_010863	Myo1b	-0.465344143104027	0.0287381047967931
1169	Interval_1169	chr1	51841130	51842630	+	74098	17912	NM_010863	Myo1b	-0.598667083821857	0.0021792510117048
1170	Interval_1170	chr1	51842676	51844176	+	72552	17912	NM_010863	Myo1b	-0.466373633900653	0.150375849710918
1171	Interval_1171	chr1	51848669	51850169	+	66559	17912	NM_010863	Myo1b	-0.13556894487781	0.744423154268123
1172	Interval_1172	chr1	51875001	51876501	+	40227	17912	NM_010863	Myo1b	-0.848344410937418	0.00227346936224423
1173	Interval_1173	chr1	51906700	51908200	+	8528	17912	NM_010863	Myo1b	-0.242776505300016	0.0605241273963922
1174	Interval_1174	chr1	51914754	51916254	+	474	17912	NM_010863	Myo1b	-0.0808500296991883	0.698877958827231
1175	Interval_1175	chr1	51916934	51918434	+	-1706	17912	NM_010863	Myo1b	-0.389077149967399	0.0521487011334085
1176	Interval_1176	chr1	51929738	51931238	+	-14510	17912	NM_010863	Myo1b	-0.179540550029164	0.0943704606993096
1177	Interval_1177	chr1	51933754	51935254	+	-18526	17912	NM_010863	Myo1b	-0.159665082021413	0.244982319232789
1178	Interval_1178	chr1	51944010	51945510	+	-28782	17912	NM_010863	Myo1b	0.166876757945199	0.508510729893659
1179	Interval_1179	chr1	51963870	51965370	+	-22528	20849	NM_011487	Stat4	0.12783912581163	0.721130033675954
1180	Interval_1180	chr1	51969342	51970842	+	-17056	20849	NM_011487	Stat4	0.0832875918123494	0.874073413750909
1181	Interval_1181	chr1	51997716	51999216	+	-9774	20849	NM_011487	Stat4	0.300132010023825	0.173144454247201
1182	Interval_1182	chr1	52003150	52004650	+	-4340	20849	NM_011487	Stat4	0.099478139696003	0.648951098619633
1183	Interval_1183	chr1	52007538	52009038	+	48	20849	NM_011487	Stat4	-0.0428488166295903	0.845523075987075
1184	Interval_1184	chr1	52011068	52012568	+	3578	20849	NM_011487	Stat4	-0.359909525118637	0.000748090580377575
1185	Interval_1185	chr1	52013733	52015233	+	6243	20849	NM_011487	Stat4	1.38418752508031	1.66695348646792e-07
1186	Interval_1186	chr1	52021252	52022752	+	13762	20849	NM_011487	Stat4	-0.277969195497029	0.0680872261823668
1187	Interval_1187	chr1	52054921	52056421	+	47431	20849	NM_011487	Stat4	0.0754884590158629	0.874017839446713
1188	Interval_1188	chr1	52057325	52058825	+	49835	20849	NM_011487	Stat4	0.743165057517085	0.00358152622906793
1189	Interval_1189	chr1	52085346	52086846	+	-33342	20846	NM_009283	Stat1	0.1401460489878	0.717466489321262
1190	Interval_1190	chr1	52097954	52099454	+	-20734	20846	NM_009283	Stat1	0.134498044881449	0.56365891081417
1191	Interval_1191	chr1	52099663	52101163	+	-19025	20846	NM_009283	Stat1	1.44937424083014	1.5967233102618e-10
1192	Interval_1192	chr1	52111481	52112981	+	-7207	20846	NM_009283	Stat1	0.453042541775783	0.00062432196775716
1193	Interval_1193	chr1	52112878	52114378	+	-5810	20846	NM_009283	Stat1	-0.0276576129866217	0.826422701602229
1194	Interval_1194	chr1	52118777	52120277	+	89	20846	NM_009283	Stat1	0.356124784321726	8.9227326613346e-05
1195	Interval_1195	chr1	52123896	52125396	+	5024	20846	NM_009283	Stat1	0.570053178104343	0.0136786374604287
1196	Interval_1196	chr1	52126073	52127573	+	7201	20846	NM_009283	Stat1	0.839257408483013	0.000335002380775497
1197	Interval_1197	chr1	52128961	52130461	+	10089	20846	NM_009283	Stat1	1.35231563350387	5.44556197967561e-14
1198	Interval_1198	chr1	52140798	52142298	+	21926	20846	NM_009283	Stat1	0.46515834021063	0.00165565527086303
1199	Interval_1199	chr1	52145559	52147059	+	26687	20846	NM_009283	Stat1	0.875697547657765	9.94315834604446e-07
1200	Interval_1200	chr1	52157553	52159053	+	38681	20846	NM_009283	Stat1	0.639755350737163	2.91088057040043e-09
1201	Interval_1201	chr1	52165757	52167257	+	46885	20846	NM_009283	Stat1	0.759568330712412	6.01376790893232e-09
1202	Interval_1202	chr1	52169541	52171041	+	50669	20846	NM_009283	Stat1	1.20030536252573	7.73534084126968e-32
1203	Interval_1203	chr1	52173484	52174984	+	54612	20846	NM_009283	Stat1	1.52249059292842	9.3772152173133e-18
1204	Interval_1204	chr1	52176294	52177794	+	56188	14660	NM_001081081	Gls	1.37037513700241	4.20469938638386e-17
1205	Interval_1205	chr1	52189978	52191478	+	42504	14660	NM_001081081	Gls	0.729075686400086	0.0173593938950839
1206	Interval_1206	chr1	52191011	52192511	+	41471	14660	NM_001081081	Gls	0.398757162277187	0.138431456749975
1207	Interval_1207	chr1	52196321	52197821	+	36161	14660	NM_001081081	Gls	0.22679136942089	0.538071001420537
1208	Interval_1208	chr1	52204777	52206277	+	27705	14660	NM_001081081	Gls	0.474057037087399	0.236194798480941
1209	Interval_1209	chr1	52208562	52210062	+	23920	14660	NM_001081081	Gls	0.343253133720554	0.260675279151608
1210	Interval_1210	chr1	52210471	52211971	+	22011	14660	NM_001081081	Gls	0.835158225793412	0.00631637172037953
1211	Interval_1211	chr1	52220399	52221899	+	12083	14660	NM_001081081	Gls	1.03663114807717	2.88813160606322e-05
1212	Interval_1212	chr1	52225292	52226792	+	7190	14660	NM_001081081	Gls	0.126979614562683	0.440021823857823
1213	Interval_1213	chr1	52230964	52232464	+	1518	14660	NM_001081081	Gls	0.512853690589799	1.14885310108152e-06
1214	Interval_1214	chr1	52232274	52233774	+	208	14660	NM_001081081	Gls	0.0119101928801206	0.957290304517763
1215	Interval_1215	chr1	52266845	52268345	+	-34363	14660	NM_001081081	Gls	0.221282106398626	0.413288706954283
1216	Interval_1216	chr1	52273368	52274868	+	-40886	14660	NM_001081081	Gls	0.373936938735369	0.102298241772353
1217	Interval_1217	chr1	52293764	52295264	+	-61282	14660	NM_001081081	Gls	0.0717577961611837	0.835669027498892
1218	Interval_1218	chr1	52297612	52299112	+	-65130	14660	NM_001081081	Gls	0.465924961920962	0.0129360237291963
1219	Interval_1219	chr1	52300503	52302003	+	-68021	14660	NM_001081081	Gls	-0.0584930455126163	0.870967751550291
1220	Interval_1220	chr1	52302023	52303523	+	-69541	14660	NM_001081081	Gls	0.137552735958079	0.563047262347478
1221	Interval_1221	chr1	52306107	52307607	+	-73625	14660	NM_001081081	Gls	-0.247758915882623	0.392234152028313
1222	Interval_1222	chr1	52330652	52332152	+	-98170	14660	NM_001081081	Gls	-0.131789158923883	0.454890192180892
1223	Interval_1223	chr1	52341273	52342773	+	-108791	14660	NM_001081081	Gls	-0.318136982485727	0.162989224346499
1224	Interval_1224	chr1	52365424	52366924	+	-132942	14660	NM_001081081	Gls	0.454142818605032	9.74457872518808e-05
1225	Interval_1225	chr1	52388162	52389662	+	111536	17936	NM_008667	Nab1	0.0452040408627518	0.933823483667666
1226	Interval_1226	chr1	52389493	52390993	+	110205	17936	NM_008667	Nab1	0.413685691070709	0.224807598132299
1227	Interval_1227	chr1	52396712	52398212	+	102986	17936	NM_008667	Nab1	2.1476994041756	1.61199946331398e-16
1228	Interval_1228	chr1	52453520	52455020	+	46178	17936	NM_008667	Nab1	0.0898794047001279	0.777563742961347
1229	Interval_1229	chr1	52470078	52471578	+	29620	17936	NM_008667	Nab1	-0.178201016303804	0.35482151793022
1230	Interval_1230	chr1	52494205	52495705	+	5493	17936	NM_008667	Nab1	0.932990859707133	4.22282495029263e-09
1231	Interval_1231	chr1	52498511	52500011	+	1187	17936	NM_008667	Nab1	0.107600290453169	0.528726486132875
1232	Interval_1232	chr1	52500408	52501908	+	-710	17936	NM_008667	Nab1	-0.0350794108504136	0.849736877925376
1233	Interval_1233	chr1	52510937	52512437	+	-11239	17936	NM_008667	Nab1	0.00890669556704088	0.983218067173732
1234	Interval_1234	chr1	52513740	52515240	+	-14042	17936	NM_008667	Nab1	-0.135160474628876	0.578277612695619
1235	Interval_1235	chr1	52577676	52579176	+	1866	102634661	NR_151614	Gm28178	-0.401845491857016	0.00225092889323097
1236	Interval_1236	chr1	52579406	52580906	+	136	102634661	NR_151614	Gm28178	-0.142827417067613	0.686908621833947
1237	Interval_1237	chr1	52594640	52596140	+	-15098	102634661	NR_151614	Gm28178	-0.397461821463839	0.13891753892498
1238	Interval_1238	chr1	52600544	52602044	+	-21002	102634661	NR_151614	Gm28178	-0.3887250042186	0.105003813477135
1239	Interval_1239	chr1	52629915	52631415	+	-40	227094	NM_172654	Nemp2	-0.147501172854653	0.174129903445718
1240	Interval_1240	chr1	52647043	52648543	+	17088	227094	NM_172654	Nemp2	-0.0825566345119474	0.561351583943947
1241	Interval_1241	chr1	52652427	52653927	+	22472	227094	NM_172654	Nemp2	0.394672418766114	0.00123231801251789
1242	Interval_1242	chr1	52654325	52655825	+	24370	227094	NM_172654	Nemp2	-0.366798100186765	0.00849637711955299
1243	Interval_1243	chr1	52675371	52676871	+	45416	227094	NM_172654	Nemp2	-0.339604701832874	0.04975003980058
1244	Interval_1244	chr1	52680768	52682268	+	45800	98682	NM_133829	Mfsd6	0.630418585854827	0.0242924336129551
1245	Interval_1245	chr1	52702291	52703791	+	24277	98682	NM_133829	Mfsd6	-0.243265687671354	0.0229755776586237
1246	Interval_1246	chr1	52707936	52709436	+	18632	98682	NM_133829	Mfsd6	-0.261573021835198	0.423136826934666
1247	Interval_1247	chr1	52709061	52710561	+	17507	98682	NM_133829	Mfsd6	-0.303588035629225	0.196163093521838
1248	Interval_1248	chr1	52712235	52713735	+	14333	98682	NM_133829	Mfsd6	-0.0580447392969834	0.902988330339182
1249	Interval_1249	chr1	52714608	52716108	+	11960	98682	NM_133829	Mfsd6	-0.130832596639582	0.711584907431926
1250	Interval_1250	chr1	52721779	52723279	+	4789	98682	NM_133829	Mfsd6	-0.135337514905767	0.269170399479548
1251	Interval_1251	chr1	52726044	52727544	+	524	98682	NM_133829	Mfsd6	-0.123172378221703	0.385831963891814
1252	Interval_1252	chr1	52728233	52729733	+	-1625	98682	NM_133829	Mfsd6	-0.608409263793354	0.00441077056496559
1253	Interval_1253	chr1	52733464	52734964	+	-6856	98682	NM_133829	Mfsd6	-0.212586585792939	0.0891522587524897
1254	Interval_1254	chr1	52747347	52748847	+	-20739	98682	NM_133829	Mfsd6	-0.0684794870316653	0.735549059407731
1255	Interval_1255	chr1	52752703	52754203	+	-26095	98682	NM_133829	Mfsd6	-0.369286116463602	0.0134602819619822
1256	Interval_1256	chr1	52764048	52765548	+	-37440	98682	NM_133829	Mfsd6	0.369543986469901	0.00013698420919491
1257	Interval_1257	chr1	52792838	52794338	+	24100	16329	NM_008384	Inpp1	-0.0236115227312736	0.940592774490373
1258	Interval_1258	chr1	52800133	52801633	+	16805	16329	NM_008384	Inpp1	0.278086334982835	0.000503188351573803
1259	Interval_1259	chr1	52816233	52817733	+	705	16329	NM_008384	Inpp1	0.0807109895990817	0.59174183267011
1260	Interval_1260	chr1	52826398	52827898	+	-9460	16329	NM_008384	Inpp1	0.161359762150153	0.68485232627153
1261	Interval_1261	chr1	52844134	52845634	+	-154	227095	NM_146108	Hibch	-0.0356711942812135	0.776474418371942
1262	Interval_1262	chr1	52846703	52848203	+	2415	227095	NM_146108	Hibch	0.84262921690745	8.56997939017997e-08
1263	Interval_1263	chr1	52852979	52854479	+	8691	227095	NM_146108	Hibch	0.0999213925652147	0.720494581995866
1264	Interval_1264	chr1	52855285	52856785	+	10997	227095	NM_146108	Hibch	0.169173645038114	0.52296026810288
1265	Interval_1265	chr1	52857374	52858874	+	13086	227095	NM_146108	Hibch	-0.0946819618119555	0.762909418372268
1266	Interval_1266	chr1	52909050	52910550	+	38180	67080	NM_144953	1700019D03Rik	-0.057071284077895	0.823636931962808
1267	Interval_1267	chr1	52951118	52952618	+	972	67080	NM_144953	1700019D03Rik	0.655216081569073	6.36384721475813e-11
1268	Interval_1268	chr1	52954344	52955844	+	-1480	67080	NM_144953	1700019D03Rik	0.305554128572807	0.233568231953474
1269	Interval_1269	chr1	52959353	52960853	+	3128	67080	NM_144953	1700019D03Rik	-0.295969227827059	0.198568136131234
1270	Interval_1270	chr1	52962464	52963964	+	17	67080	NM_144953	1700019D03Rik	0.136358414788657	0.617869861432445
1271	Interval_1271	chr1	53052338	53053838	+	-8552	17700	NM_010834	Mstn	-0.093701211189652	0.839847741599048
1272	Interval_1272	chr1	53203857	53205357	+	-16990	69397	NM_027070	1700019A02Rik	0.204564961544179	0.528763420489065
1273	Interval_1273	chr1	53264139	53265639	+	32139	227099	NM_153556	Pms1	-0.290735427696197	0.0732857413857404
1274	Interval_1274	chr1	53295902	53297402	+	376	227099	NM_153556	Pms1	-0.0300250758006344	0.86784403653713
1275	Interval_1275	chr1	53312558	53314058	+	-316	72085	NM_028091	Osgepl1	0.0228167220025793	0.887503559115263
1276	Interval_1276	chr1	53351329	53352829	+	673	70396	NM_133728	Asnsd1	-0.0256696049703438	0.870586880543182
1277	Interval_1277	chr1	53705843	53707343	+	191	627872	NM_001252070	Dnah7a	-0.0333735814006947	0.929731893489099
1278	Interval_1278	chr1	53714839	53716339	+	-8805	627872	NM_001252070	Dnah7a	-0.00519676255126004	0.988228022257738
1279	Interval_1279	chr1	53741430	53742930	+	-35396	627872	NM_001252070	Dnah7a	-0.658359769849363	6.86042123067221e-06
1280	Interval_1280	chr1	53754247	53755747	+	30218	98267	NM_133810	Stk17b	-0.701830913186102	0.105654525396177
1281	Interval_1281	chr1	53756867	53758367	+	27598	98267	NM_133810	Stk17b	-0.588884636353767	0.0219374139941343
1282	Interval_1282	chr1	53761027	53762527	+	23438	98267	NM_133810	Stk17b	-0.258050330235695	0.279480590494822
1283	Interval_1283	chr1	53764147	53765647	+	20318	98267	NM_133810	Stk17b	0.0796994218137113	0.807359208976705
1284	Interval_1284	chr1	53773220	53774720	+	11245	98267	NM_133810	Stk17b	-0.0852975189001297	0.517151093772748
1285	Interval_1285	chr1	53783267	53784767	+	1198	98267	NM_133810	Stk17b	-0.158187877745697	0.25863823311049
1286	Interval_1286	chr1	53790606	53792106	+	-6141	98267	NM_133810	Stk17b	-0.259546905932547	0.186706702955695
1287	Interval_1287	chr1	53815391	53816891	+	-30926	98267	NM_133810	Stk17b	-0.193227216162629	0.358370591537159
1288	Interval_1288	chr1	53817204	53818704	+	-31470	102465783	NR_106149	Mir7681	-0.459836714455879	0.00126510192163526
1289	Interval_1289	chr1	53818968	53820468	+	-29706	102465783	NR_106149	Mir7681	1.09218571333774	4.84455102348279e-10
1290	Interval_1290	chr1	53823479	53824979	+	-25195	102465783	NR_106149	Mir7681	-0.242220084634815	0.01907977048764
1291	Interval_1291	chr1	53829503	53831003	+	-19171	102465783	NR_106149	Mir7681	-0.432817280184226	0.215115836017727
1292	Interval_1292	chr1	53832284	53833784	+	-16390	102465783	NR_106149	Mir7681	0.245444164956777	0.548717903856643
1293	Interval_1293	chr1	53837517	53839017	+	-11157	102465783	NR_106149	Mir7681	0.487412065140765	1.01632305965625e-05
1294	Interval_1294	chr1	53844245	53845745	+	-4429	102465783	NR_106149	Mir7681	0.0350294578143502	0.894032255690646
1295	Interval_1295	chr1	53845152	53846652	+	-3522	102465783	NR_106149	Mir7681	-0.604272485955772	0.00971122912178626
1296	Interval_1296	chr1	53847582	53849082	+	-1092	102465783	NR_106149	Mir7681	0.112736640830833	0.567503703093418
1297	Interval_1297	chr1	53850341	53851841	+	1667	102465783	NR_106149	Mir7681	-0.167056329538793	0.213005753676622
1298	Interval_1298	chr1	53855317	53856817	+	6643	102465783	NR_106149	Mir7681	-0.229215441944337	0.111146075208035
1299	Interval_1299	chr1	53858386	53859886	+	9712	102465783	NR_106149	Mir7681	0.304420547337164	0.141341110868898
1300	Interval_1300	chr1	53869880	53871380	+	21206	102465783	NR_106149	Mir7681	0.479292038622052	0.0859056706350379
1301	Interval_1301	chr1	53872908	53874408	+	24234	102465783	NR_106149	Mir7681	1.88938430574946	2.60400869733899e-23
1302	Interval_1302	chr1	53875224	53876724	+	26550	102465783	NR_106149	Mir7681	-0.151369764760081	0.440749362413071
1303	Interval_1303	chr1	53880918	53882418	+	32244	102465783	NR_106149	Mir7681	0.300852901678281	0.328856061161679
1304	Interval_1304	chr1	53881995	53883495	+	33321	102465783	NR_106149	Mir7681	-0.132815606318668	0.490801756524068
1305	Interval_1305	chr1	53889217	53890717	+	40543	102465783	NR_106149	Mir7681	-0.140030669473116	0.528644475264586
1306	Interval_1306	chr1	53908388	53909888	+	59714	102465783	NR_106149	Mir7681	-0.0637775385059551	0.813993210636458
1307	Interval_1307	chr1	53923790	53925290	+	75116	102465783	NR_106149	Mir7681	-0.397201822536287	0.162132922471408
1308	Interval_1308	chr1	53926807	53928307	+	78133	102465783	NR_106149	Mir7681	-0.0529203011005596	0.888974809246633
1309	Interval_1309	chr1	53930622	53932122	+	81948	102465783	NR_106149	Mir7681	0.0549252031840834	0.832990813551873
1310	Interval_1310	chr1	53939174	53940674	+	90500	102465783	NR_106149	Mir7681	-0.120164138226518	0.494269731861575
1311	Interval_1311	chr1	53944962	53946462	+	96288	102465783	NR_106149	Mir7681	-0.618693867695998	3.30260313330691e-06
1312	Interval_1312	chr1	53951822	53953322	+	103148	102465783	NR_106149	Mir7681	-0.367473031727521	0.160339497521142
1313	Interval_1313	chr1	53974163	53975663	+	125489	102465783	NR_106149	Mir7681	-0.643733980605936	8.25918492143405e-06
1314	Interval_1314	chr1	53977208	53978708	+	128534	102465783	NR_106149	Mir7681	-0.833803051031801	0.00236078547979085
1315	Interval_1315	chr1	53979329	53980829	+	130655	102465783	NR_106149	Mir7681	-0.337612651339033	0.136049080190109
1316	Interval_1316	chr1	53992973	53994473	+	144299	102465783	NR_106149	Mir7681	-0.776175710462143	0.00440223763305442
1317	Interval_1317	chr1	54005062	54006562	+	156388	102465783	NR_106149	Mir7681	-0.294594437635041	0.0519203349428984
1318	Interval_1318	chr1	54016958	54018458	+	168284	102465783	NR_106149	Mir7681	0.129435520588415	0.682367907820506
1319	Interval_1319	chr1	54032042	54033542	+	162242	329152	NM_172655	Hecw2	-0.643802726482999	0.00224948987767308
1320	Interval_1320	chr1	54038224	54039724	+	156060	329152	NM_172655	Hecw2	0.113024363326782	0.769598677323458
1321	Interval_1321	chr1	54059816	54061316	+	134468	329152	NM_172655	Hecw2	0.0191860042984587	0.972220755499251
1322	Interval_1322	chr1	54067352	54068852	+	126932	329152	NM_172655	Hecw2	0.903021889786075	0.022292723604572
1323	Interval_1323	chr1	54128302	54129802	+	65982	329152	NM_172655	Hecw2	-0.506312876907523	0.0298159008117461
1324	Interval_1324	chr1	54193612	54195112	+	672	329152	NM_172655	Hecw2	0.0243181741754085	0.935590648018065
1325	Interval_1325	chr1	54249712	54251212	+	-221	78016	NM_030025	Ccdc150	0.111265379642853	0.438241714095911
1326	Interval_1326	chr1	54380401	54381901	+	57875	98488	NM_001033194	Gtf3c3	0.182938604901792	0.56965361061386
1327	Interval_1327	chr1	54385144	54386644	+	53132	98488	NM_001033194	Gtf3c3	0.677173472513029	0.0192833223684661
1328	Interval_1328	chr1	54404261	54405761	+	34015	98488	NM_001033194	Gtf3c3	1.03415189219984	3.12703294310018e-05
1329	Interval_1329	chr1	54437902	54439402	+	374	98488	NM_001033194	Gtf3c3	-0.016565789934569	0.940443983683302
1330	Interval_1330	chr1	54442996	54444496	+	-4720	98488	NM_001033194	Gtf3c3	-0.326159983505499	0.129694423643668
1331	Interval_1331	chr1	54447885	54449385	+	-9609	98488	NM_001033194	Gtf3c3	0.665892193152362	5.90892295391929e-06
1332	Interval_1332	chr1	54466860	54468360	+	-28584	98488	NM_001033194	Gtf3c3	-0.785782871861178	0.0553736750751488
1333	Interval_1333	chr1	54473821	54475321	+	-35545	98488	NM_001033194	Gtf3c3	-0.23940632415413	0.526125312998107
1334	Interval_1334	chr1	54491552	54493052	+	-53276	98488	NM_001033194	Gtf3c3	0.270721371815253	0.27059212145585
1335	Interval_1335	chr1	54499815	54501315	+	57119	241062	NM_175508	Pgap1	-0.496581857010346	0.0525068606216514
1336	Interval_1336	chr1	54513059	54514559	+	43875	241062	NM_175508	Pgap1	-0.463209683444944	0.209142679866555
1337	Interval_1337	chr1	54523002	54524502	+	33932	241062	NM_175508	Pgap1	-0.373172060845571	0.0194666434778963
1338	Interval_1338	chr1	54547943	54549443	+	8991	241062	NM_175508	Pgap1	0.40990338416545	0.222668068233661
1339	Interval_1339	chr1	54556609	54558109	+	325	241062	NM_175508	Pgap1	-0.0978123837897235	0.502418478612272
1340	Interval_1340	chr1	54562903	54564403	+	-5969	241062	NM_175508	Pgap1	0.0434432040122771	0.788250567328746
1341	Interval_1341	chr1	54568367	54569867	+	-11433	241062	NM_175508	Pgap1	-0.553043922337316	2.33995645208279e-05
1342	Interval_1342	chr1	54584973	54586473	+	-28039	241062	NM_175508	Pgap1	0.0371301176982628	0.812860735590691
1343	Interval_1343	chr1	54600034	54601534	+	-43100	241062	NM_175508	Pgap1	-0.539528197181584	0.00944239878237769
1344	Interval_1344	chr1	54603274	54604774	+	-46340	241062	NM_175508	Pgap1	-0.415731085738084	0.109790418188854
1345	Interval_1345	chr1	54636345	54637845	+	-79411	241062	NM_175508	Pgap1	-0.0932754005055457	0.859166859603898
1346	Interval_1346	chr1	54646649	54648149	+	-89715	241062	NM_175508	Pgap1	-0.269911970987402	0.0286184250772396
1347	Interval_1347	chr1	54665174	54666674	+	-108240	241062	NM_175508	Pgap1	-0.0689037955600609	0.77755724323195
1348	Interval_1348	chr1	54689861	54691361	+	-132927	241062	NM_175508	Pgap1	-0.247511791056943	0.352312311450507
1349	Interval_1349	chr1	54705806	54707306	+	-148872	241062	NM_175508	Pgap1	-0.393548133704974	0.305355657180638
1350	Interval_1350	chr1	54709871	54711371	+	-152937	241062	NM_175508	Pgap1	-0.625497334682087	0.00335758124885274
1351	Interval_1351	chr1	54712512	54714012	+	-155578	241062	NM_175508	Pgap1	-0.394757716002234	0.277654124390509
1352	Interval_1352	chr1	54747009	54748509	+	178628	329154	NM_001081433	Ankrd44	-0.56176236477502	1.51838432119922e-07
1353	Interval_1353	chr1	54749090	54750590	+	176547	329154	NM_001081433	Ankrd44	-0.470337144084742	0.0837549256702286
1354	Interval_1354	chr1	54753583	54755083	+	172054	329154	NM_001081433	Ankrd44	-0.344114509961611	0.344563067927312
1355	Interval_1355	chr1	54755006	54756506	+	170631	329154	NM_001081433	Ankrd44	-0.203274860072236	0.624526635253454
1356	Interval_1356	chr1	54765417	54766917	+	160220	329154	NM_001081433	Ankrd44	-0.473206698923551	0.00665960376080784
1357	Interval_1357	chr1	54773566	54775066	+	152071	329154	NM_001081433	Ankrd44	-0.473068319105908	0.0825796716326229
1358	Interval_1358	chr1	54794463	54795963	+	131174	329154	NM_001081433	Ankrd44	0.271839536220583	0.261237269294664
1359	Interval_1359	chr1	54797777	54799277	+	127860	329154	NM_001081433	Ankrd44	-0.460089184228988	0.000115755401365687
1360	Interval_1360	chr1	54806954	54808454	+	118683	329154	NM_001081433	Ankrd44	0.483922330929693	0.17084327818448
1361	Interval_1361	chr1	54809428	54810928	+	116209	329154	NM_001081433	Ankrd44	-0.527767922178991	0.00370543537516772
1362	Interval_1362	chr1	54815938	54817438	+	109699	329154	NM_001081433	Ankrd44	-0.33511076873596	0.311010641457008
1363	Interval_1363	chr1	54825413	54826913	+	100224	329154	NM_001081433	Ankrd44	0.00453170484478	0.992321094420942
1364	Interval_1364	chr1	54828508	54830008	+	97129	329154	NM_001081433	Ankrd44	-0.220118228136297	0.412350839756346
1365	Interval_1365	chr1	54831907	54833407	+	93730	329154	NM_001081433	Ankrd44	-0.209947361152969	0.299438327021826
1366	Interval_1366	chr1	54836577	54838077	+	89060	329154	NM_001081433	Ankrd44	-0.348253217623988	0.00080960392013273
1367	Interval_1367	chr1	54841015	54842515	+	84622	329154	NM_001081433	Ankrd44	-0.373130229891464	0.00918764959020895
1368	Interval_1368	chr1	54843613	54845113	+	82024	329154	NM_001081433	Ankrd44	0.497862380102999	0.141833872526645
1369	Interval_1369	chr1	54845864	54847364	+	79773	329154	NM_001081433	Ankrd44	-0.276770259298009	0.0999708437210553
1370	Interval_1370	chr1	54859703	54861203	+	65934	329154	NM_001081433	Ankrd44	-0.563201350560963	0.0786417439014606
1371	Interval_1371	chr1	54861821	54863321	+	63816	329154	NM_001081433	Ankrd44	-0.0509179297495177	0.934334343314461
1372	Interval_1372	chr1	54870123	54871623	+	55514	329154	NM_001081433	Ankrd44	-0.0814395953492141	0.716742668104943
1373	Interval_1373	chr1	54876976	54878476	+	48661	329154	NM_001081433	Ankrd44	-0.19379087078463	0.475898834892131
1374	Interval_1374	chr1	54882135	54883635	+	43502	329154	NM_001081433	Ankrd44	-0.180696470165828	0.611980429858985
1375	Interval_1375	chr1	54887690	54889190	+	37947	329154	NM_001081433	Ankrd44	-0.447223046619296	1.02850534212973e-05
1376	Interval_1376	chr1	54896884	54898384	+	28753	329154	NM_001081433	Ankrd44	-0.0485529189022459	0.773502514473032
1377	Interval_1377	chr1	54903443	54904943	+	22194	329154	NM_001081433	Ankrd44	-0.077695497021663	0.868742633414498
1378	Interval_1378	chr1	54909906	54911406	+	15731	329154	NM_001081433	Ankrd44	-0.0818955736220682	0.635377727848503
1379	Interval_1379	chr1	54912910	54914410	+	12727	329154	NM_001081433	Ankrd44	-0.00393712636112935	0.985166441452579
1380	Interval_1380	chr1	54919272	54920772	+	6365	329154	NM_001081433	Ankrd44	0.0682983579771301	0.694889169979985
1381	Interval_1381	chr1	54922190	54923690	+	3447	329154	NM_001081433	Ankrd44	-0.183902603882258	0.0836237119469777
1382	Interval_1382	chr1	54925135	54926635	+	502	329154	NM_001081433	Ankrd44	-0.123178978029606	0.415117203196075
1383	Interval_1383	chr1	54932661	54934161	+	-7024	329154	NM_001081433	Ankrd44	0.00163184922157404	0.994910161511304
1384	Interval_1384	chr1	54934123	54935623	+	-8486	329154	NM_001081433	Ankrd44	1.11763599636901	3.02620362805756e-21
1385	Interval_1385	chr1	54943804	54945304	+	-18167	329154	NM_001081433	Ankrd44	-0.160889918938485	0.597531825965636
1386	Interval_1386	chr1	54978628	54980128	+	48100	81898	NM_031179	Sf3b1	-0.104119065884037	0.61338469726556
1387	Interval_1387	chr1	54981718	54983218	+	45010	81898	NM_031179	Sf3b1	-0.507725168956887	0.0303145644671002
1388	Interval_1388	chr1	54982577	54984077	+	44151	81898	NM_031179	Sf3b1	-0.25186506115347	0.42251795004677
1389	Interval_1389	chr1	54991003	54992503	+	35725	81898	NM_031179	Sf3b1	-0.193321739941816	0.631842212669519
1390	Interval_1390	chr1	55007305	55008805	+	19423	81898	NM_031179	Sf3b1	0.104753741516496	0.759811254889552
1391	Interval_1391	chr1	55011647	55013147	+	15081	81898	NM_031179	Sf3b1	1.11611820180363	1.20169037782072e-13
1392	Interval_1392	chr1	55022795	55024295	+	3933	81898	NM_031179	Sf3b1	0.457911576017275	0.0117469161873498
1393	Interval_1393	chr1	55025947	55027447	+	781	81898	NM_031179	Sf3b1	-0.000665754187263578	0.996275590441294
1394	Interval_1394	chr1	55028003	55029503	+	-1275	81898	NM_031179	Sf3b1	-0.0409977109919434	0.761357236060983
1395	Interval_1395	chr1	55043710	55045210	+	-8310	67876	NM_026424	Coq10b	0.164273669621963	0.431742351011741
1396	Interval_1396	chr1	55048247	55049747	+	-3773	67876	NM_026424	Coq10b	0.660973351089173	0.000330739356763152
1397	Interval_1397	chr1	55051965	55053465	+	-55	67876	NM_026424	Coq10b	-0.0710287246489414	0.682735225509547
1398	Interval_1398	chr1	55057573	55059073	+	5553	67876	NM_026424	Coq10b	-0.252818311901626	0.306319913447537
1399	Interval_1399	chr1	55062613	55064113	+	10593	67876	NM_026424	Coq10b	0.296537593479815	0.464664017105513
1400	Interval_1400	chr1	55063408	55064908	+	11388	67876	NM_026424	Coq10b	0.874170391121425	0.00458923252108993
1401	Interval_1401	chr1	55074902	55076402	+	12280	15510	NM_010477	Hspd1	-0.40932162507617	0.017137922801209
1402	Interval_1402	chr1	55086810	55088310	+	372	15510	NM_010477	Hspd1	0.00447643558881515	0.98076330992744
1403	Interval_1403	chr1	55100510	55102010	+	-13017	15510	NM_010477	Hspd1	-0.427819845627189	0.206186866820994
1404	Interval_1404	chr1	55130417	55131917	+	-78	19070	NM_025283	Mob4	-0.0220259366259142	0.896612762595436
1405	Interval_1405	chr1	55140375	55141875	+	9880	19070	NM_025283	Mob4	-0.133062794235613	0.552306524699359
1406	Interval_1406	chr1	55160740	55162240	+	30245	19070	NM_025283	Mob4	-0.122450265903574	0.567269434899926
1407	Interval_1407	chr1	55163226	55164726	+	32731	19070	NM_025283	Mob4	-0.240066259492334	0.333202276079867
1408	Interval_1408	chr1	55184847	55186347	+	41185	74013	NM_028713	Rftn2	-0.357439091542547	0.32915630241928
1409	Interval_1409	chr1	55192162	55193662	+	33870	74013	NM_028713	Rftn2	-0.306601043792764	0.146456093296549
1410	Interval_1410	chr1	55201314	55202814	+	24718	74013	NM_028713	Rftn2	0.904090765635467	0.00889546250134927
1411	Interval_1411	chr1	55209213	55210713	+	16819	74013	NM_028713	Rftn2	-0.293719003668719	0.0288831523432693
1412	Interval_1412	chr1	55214826	55216326	+	11206	74013	NM_028713	Rftn2	-0.192369477949719	0.137320711661126
1413	Interval_1413	chr1	55226204	55227704	+	-172	74013	NM_028713	Rftn2	0.0754708119917472	0.667300240311537
1414	Interval_1414	chr1	55237182	55238682	+	755	212679	NM_175439	Mars2	0.0209202799465913	0.893556687203642
1415	Interval_1415	chr1	55245583	55247083	+	9156	212679	NM_175439	Mars2	1.03808281236831	0.000823189151185308
1416	Interval_1416	chr1	55334855	55336355	+	27123	75388	NM_029267	Boll	0.051742031675524	0.891854932412198
1417	Interval_1417	chr1	55362588	55364088	+	415	75388	NM_029267	Boll	0.148398508820428	0.612500385750068
1418	Interval_1418	chr1	55382384	55383884	+	-19381	75388	NM_029267	Boll	0.261834127034372	0.20364424506742
1419	Interval_1419	chr1	55404741	55406241	+	-455	227120	NM_001114663	Plcl1	0.0482508014488655	0.774317542548181
1420	Interval_1420	chr1	55412795	55414295	+	7599	227120	NM_001114663	Plcl1	-0.041400414814873	0.937598782269165
1421	Interval_1421	chr1	55418202	55419702	+	13006	227120	NM_001114663	Plcl1	-0.339730787736509	0.0129514830763817
1422	Interval_1422	chr1	55435989	55437489	+	30793	227120	NM_001114663	Plcl1	0.90536585967356	1.14541057822277e-05
1423	Interval_1423	chr1	55487977	55489477	+	82781	227120	NM_001114663	Plcl1	-0.0631323466283667	0.770045730359597
1424	Interval_1424	chr1	55505840	55507340	+	100644	227120	NM_001114663	Plcl1	0.0916771143493541	0.570587001812972
1425	Interval_1425	chr1	55511949	55513449	+	106753	227120	NM_001114663	Plcl1	-0.459656652806291	0.0013216737213546
1426	Interval_1426	chr1	55524461	55525961	+	119265	227120	NM_001114663	Plcl1	-0.471551260884056	5.84161812084664e-05
1427	Interval_1427	chr1	55528193	55529693	+	122997	227120	NM_001114663	Plcl1	-0.474393217089487	2.65091861807693e-05
1428	Interval_1428	chr1	55552240	55553740	+	147044	227120	NM_001114663	Plcl1	-0.322098178874058	0.133598197899835
1429	Interval_1429	chr1	55665569	55667069	+	260373	227120	NM_001114663	Plcl1	0.225940663689441	0.314369662369938
1430	Interval_1430	chr1	55733998	55735498	+	-196493	329159	NR_045837	9130227L01Rik	0.262893207485865	0.490620408954959
1431	Interval_1431	chr1	55735577	55737077	+	-194914	329159	NR_045837	9130227L01Rik	-0.0128961229098794	0.96316394274677
1432	Interval_1432	chr1	55766029	55767529	+	-164462	329159	NR_045837	9130227L01Rik	0.848144634245151	2.98809008934123e-11
1433	Interval_1433	chr1	55788041	55789541	+	-142450	329159	NR_045837	9130227L01Rik	0.128972733081287	0.772174859289697
1434	Interval_1434	chr1	55791874	55793374	+	-138617	329159	NR_045837	9130227L01Rik	-0.0734333224243148	0.822927518075228
1435	Interval_1435	chr1	55803452	55804952	+	-127039	329159	NR_045837	9130227L01Rik	-0.409120686800177	0.00993481286124656
1436	Interval_1436	chr1	55806151	55807651	+	-124340	329159	NR_045837	9130227L01Rik	0.142749175262046	0.303864632441946
1437	Interval_1437	chr1	55808005	55809505	+	-122486	329159	NR_045837	9130227L01Rik	-0.265908373143799	0.0315632491732666
1438	Interval_1438	chr1	55820337	55821837	+	-110154	329159	NR_045837	9130227L01Rik	-0.409803683337524	0.128883840501263
1439	Interval_1439	chr1	55821834	55823334	+	-108657	329159	NR_045837	9130227L01Rik	-0.130128911769461	0.527022183069852
1440	Interval_1440	chr1	55836899	55838399	+	-93592	329159	NR_045837	9130227L01Rik	-0.0506670594124187	0.801296748755934
1441	Interval_1441	chr1	55873571	55875071	+	-56920	329159	NR_045837	9130227L01Rik	-0.034057861771446	0.87471698988896
1442	Interval_1442	chr1	55885585	55887085	+	-44906	329159	NR_045837	9130227L01Rik	0.0608148486394061	0.861998728843819
1443	Interval_1443	chr1	55889948	55891448	+	-40543	329159	NR_045837	9130227L01Rik	-0.40003000099951	0.17561770474243
1444	Interval_1444	chr1	55899043	55900543	+	-31448	329159	NR_045837	9130227L01Rik	1.884494522604	4.80373931060781e-11
1445	Interval_1445	chr1	55903023	55904523	+	-27468	329159	NR_045837	9130227L01Rik	-0.642820648551052	1.11249265860645e-07
1446	Interval_1446	chr1	55948738	55950238	+	18247	329159	NR_045837	9130227L01Rik	0.0234497508293905	0.969659037530423
1447	Interval_1447	chr1	55957101	55958601	+	26610	329159	NR_045837	9130227L01Rik	0.444135425685208	0.157414132064352
1448	Interval_1448	chr1	55959559	55961059	+	29068	329159	NR_045837	9130227L01Rik	-0.0111924974892674	0.98076330992744
1449	Interval_1449	chr1	55982706	55984206	+	-35522	69356	NR_126075	1700003I22Rik	-0.0920062429452989	0.809170351111172
1450	Interval_1450	chr1	56088570	56090070	+	70342	69356	NR_126075	1700003I22Rik	-0.365399439585997	0.387075929916801
1451	Interval_1451	chr1	56191345	56192845	+	173117	69356	NR_126075	1700003I22Rik	0.400082918194918	0.24122675285149
1452	Interval_1452	chr1	56624639	56626139	+	12062	71066	NM_027661	Hsfy2	1.35772987719461	0.000459879044084685
1453	Interval_1453	chr1	56684190	56685690	+	-47489	71066	NM_027661	Hsfy2	-0.338092569353919	0.109395530297
1454	Interval_1454	chr1	56712720	56714220	+	-76019	71066	NM_027661	Hsfy2	0.0911518734245852	0.625621258346872
1455	Interval_1455	chr1	56741141	56742641	+	-104440	71066	NM_027661	Hsfy2	-0.331258266182997	0.276189660776189
1456	Interval_1456	chr1	56788663	56790163	+	-151962	71066	NM_027661	Hsfy2	-0.54390092853011	0.0482746861330301
1457	Interval_1457	chr1	56794219	56795719	+	-157518	71066	NM_027661	Hsfy2	-0.0986705976464414	0.777765954168223
1458	Interval_1458	chr1	56807901	56809401	+	162683	212712	NM_139146	Satb2	1.72975103301771	0.000217822458568818
1459	Interval_1459	chr1	56833486	56834986	+	137098	212712	NM_139146	Satb2	-0.396810476364442	0.133677609903892
1460	Interval_1460	chr1	56896887	56898387	+	73697	212712	NM_139146	Satb2	-0.157214603516218	0.665036824932713
1461	Interval_1461	chr1	56915498	56916998	+	55086	212712	NM_139146	Satb2	0.0587118500236656	0.887556628136451
1462	Interval_1462	chr1	56924265	56925765	+	46319	212712	NM_139146	Satb2	-0.450400869109741	0.104113476283538
1463	Interval_1463	chr1	56942774	56944274	+	27810	212712	NM_139146	Satb2	0.121212827350217	0.766982584319805
1464	Interval_1464	chr1	56962372	56963872	+	8212	212712	NM_139146	Satb2	-0.117768355971254	0.838076745927062
1465	Interval_1465	chr1	56970029	56971529	+	555	212712	NM_139146	Satb2	0.239314099967163	0.162996591226613
1466	Interval_1466	chr1	56972023	56973523	+	1304	329160	NR_024325	9130024F11Rik	0.118732236145013	0.407733551820989
1467	Interval_1467	chr1	56976481	56977981	+	1419	212712	NM_139146	Satb2	0.129526498771872	0.392960196450374
1468	Interval_1468	chr1	56979784	56981284	+	-286	212712	NM_139146	Satb2	0.0501174330093002	0.793574193560243
1469	Interval_1469	chr1	57204826	57206326	+	9420	407809	NR_037990	BC055402	-0.0871683643526246	0.819466291243063
1470	Interval_1470	chr1	57369548	57371048	+	7246	75323	NR_037999	4930558J18Rik	0.497822431594434	0.0350147469045032
1471	Interval_1471	chr1	57376814	57378314	+	-20	75323	NR_037999	4930558J18Rik	-0.0158452102096879	0.92504955074591
1472	Interval_1472	chr1	57391822	57393322	+	-13694	68115	NM_001081181	Maip1	-0.532860658144924	0.0577729173991598
1473	Interval_1473	chr1	57393228	57394728	+	-12288	68115	NM_001081181	Maip1	0.0184947195977224	0.939154567296831
1474	Interval_1474	chr1	57405593	57407093	+	77	68115	NM_001081181	Maip1	0.019480440643939	0.903188675229798
1475	Interval_1475	chr1	57428733	57430233	+	-22809	68736	NM_001037742	Tyw5	0.0514755822260181	0.77756851410445
1476	Interval_1476	chr1	57471336	57472836	+	-65412	68736	NM_001037742	Tyw5	-0.468022641809285	0.0690323678686358
1477	Interval_1477	chr1	57774118	57775618	+	7	67198	NM_144882	Spats2l	0.215886267253279	0.614618483046733
1478	Interval_1478	chr1	57836114	57837614	+	-8707	67198	NM_144882	Spats2l	0.62043196081548	4.05084990961382e-05
1479	Interval_1479	chr1	57848947	57850447	+	4126	67198	NM_144882	Spats2l	2.00606553195617	5.05062398275372e-16
1480	Interval_1480	chr1	57851834	57853334	+	7013	67198	NM_144882	Spats2l	2.33175049119827	5.22081346394062e-16
1481	Interval_1481	chr1	57906095	57907595	+	61274	67198	NM_144882	Spats2l	-0.44478151193634	0.240785639328618
1482	Interval_1482	chr1	57953768	57955268	+	15006	51960	NM_030211	Kctd18	-0.479513922614998	0.174675790398162
1483	Interval_1483	chr1	57968829	57970329	+	-55	51960	NM_030211	Kctd18	-0.00287234105985778	0.98670677347657
1484	Interval_1484	chr1	57976573	57978073	+	-7239	51960	NM_030211	Kctd18	0.295461164485875	0.176477461958095
1485	Interval_1485	chr1	57982908	57984408	+	-1682	68549	NM_199007	Sgo2a	0.442901785904463	0.0699338054923527
1486	Interval_1486	chr1	57994931	57996431	+	-293	68549	NM_199007	Sgo2a	-0.0620004080563622	0.670938351787136
1487	Interval_1487	chr1	58028976	58030476	+	-243	11761	NM_009676	Aox1	-0.205923337176956	0.0586504127809605
1488	Interval_1488	chr1	58030271	58031771	+	1052	11761	NM_009676	Aox1	-0.238804561609457	0.146864912888635
1489	Interval_1489	chr1	58156015	58157515	+	43629	71724	NM_023617	Aox3	-0.0269200201349163	0.94735810894612
1490	Interval_1490	chr1	58209579	58211079	+	-68	71872	NM_023631	Aox4	0.234371616745712	0.31069642413735
1491	Interval_1491	chr1	58214592	58216092	+	4945	71872	NM_023631	Aox4	-0.576157194069295	0.0424055348591177
1492	Interval_1492	chr1	58243682	58245182	+	-33894	213043	NM_001008419	Aox2	0.614183158885605	0.00581686645777606
1493	Interval_1493	chr1	58270368	58271868	+	-7208	213043	NM_001008419	Aox2	0.0633359654734286	0.88489111109708
1494	Interval_1494	chr1	58287700	58289200	+	10124	213043	NM_001008419	Aox2	1.11185770197616	5.3810452937582e-05
1495	Interval_1495	chr1	58289232	58290732	+	11656	213043	NM_001008419	Aox2	0.0548427595890886	0.745475967278821
1496	Interval_1496	chr1	58295473	58296973	+	17897	213043	NM_001008419	Aox2	-0.0643303906955052	0.735740814099925
1497	Interval_1497	chr1	58303185	58304685	+	25609	213043	NM_001008419	Aox2	-0.0557167015599796	0.78993165225374
1498	Interval_1498	chr1	58310442	58311942	+	32866	213043	NM_001008419	Aox2	0.183583628691681	0.57020667024774
1499	Interval_1499	chr1	58314850	58316350	+	37274	213043	NM_001008419	Aox2	-0.210448108772176	0.436993171961903
1500	Interval_1500	chr1	58342814	58344314	+	-49334	66882	NM_025824	Bzw1	0.247635884971266	0.0809774958803059
1501	Interval_1501	chr1	58347899	58349399	+	-44249	66882	NM_025824	Bzw1	-0.262200458398427	0.0421224107493614
1502	Interval_1502	chr1	58352580	58354080	+	-39568	66882	NM_025824	Bzw1	-0.45495881239131	0.187539262409979
1503	Interval_1503	chr1	58358340	58359840	+	-33808	66882	NM_025824	Bzw1	-0.228480538005888	0.0581562539571734
1504	Interval_1504	chr1	58392005	58393505	+	-143	66882	NM_025824	Bzw1	0.0101756434903653	0.957320650045769
1505	Interval_1505	chr1	58400735	58402235	+	8587	66882	NM_025824	Bzw1	-0.147532128214596	0.717924746952134
1506	Interval_1506	chr1	58408053	58409553	+	15285	12747	NM_009905	Clk1	-0.142314509210475	0.271714808005698
1507	Interval_1507	chr1	58415131	58416631	+	8207	12747	NM_009905	Clk1	-0.183455322978009	0.30252883579529
1508	Interval_1508	chr1	58422579	58424079	+	759	12747	NM_009905	Clk1	0.0877276744501922	0.504349108766407
1509	Interval_1509	chr1	58444533	58446033	+	132	65102	NM_022988	Nif3l1	-0.0323791513407958	0.856923360914794
1510	Interval_1510	chr1	58450026	58451526	+	-5290	70225	NM_027351	Ppil3	0.475509132045072	4.75093199069734e-05
1511	Interval_1511	chr1	58459696	58461196	+	-14960	70225	NM_027351	Ppil3	0.219091869022178	0.606240769102676
1512	Interval_1512	chr1	58497829	58499329	+	2847	18393	NM_008765	Orc2	1.58517123618109	7.91284762384722e-06
1513	Interval_1513	chr1	58503730	58505230	+	629	18393	NM_008765	Orc2	-0.000441839923949024	0.998070109864053
1514	Interval_1514	chr1	58561633	58563133	+	23771	213056	NM_172513	Fam126b	-0.026509556741498	0.944439518878605
1515	Interval_1515	chr1	58575323	58576823	+	10081	213056	NM_172513	Fam126b	-0.0270267801908436	0.960945237730586
1516	Interval_1516	chr1	58578318	58579818	+	7086	213056	NM_172513	Fam126b	-0.0878761144461345	0.860353104816762
1517	Interval_1517	chr1	58585330	58586830	+	74	213056	NM_172513	Fam126b	0.0123538674590861	0.950345934800988
1518	Interval_1518	chr1	58603112	58604612	+	17465	66495	NM_025597	Ndufb3	-0.378467677145302	0.0381164386625236
1519	Interval_1519	chr1	58604494	58605994	+	18847	66495	NM_025597	Ndufb3	0.0415453682623999	0.919428137099977
1520	Interval_1520	chr1	58617295	58618795	+	31648	66495	NM_025597	Ndufb3	-0.164320135187863	0.175800581962792
1521	Interval_1521	chr1	58627942	58629442	+	-23949	100504501	NR_045007	Gm20257	-0.432695615075017	0.0262708255347664
1522	Interval_1522	chr1	58651911	58653411	+	20	100504501	NR_045007	Gm20257	0.127648380844692	0.291791996016725
1523	Interval_1523	chr1	58662576	58664076	+	10685	100504501	NR_045007	Gm20257	0.253505580375119	0.123751133177009
1524	Interval_1524	chr1	58668958	58670458	+	17067	100504501	NR_045007	Gm20257	-0.0427666575289687	0.844313074447028
1525	Interval_1525	chr1	58677196	58678696	+	14499	108812	NM_175370	Flacc1	0.0729215407243632	0.639408403478744
1526	Interval_1526	chr1	58693015	58694515	+	-1320	108812	NM_175370	Flacc1	0.474786040892318	0.00183164572576948
1527	Interval_1527	chr1	58695166	58696666	+	73	108812	NM_175370	Flacc1	0.319097658653283	0.172637630994275
1528	Interval_1528	chr1	58696855	58698355	+	-1616	108812	NM_175370	Flacc1	0.206826930544608	0.227933656170469
1529	Interval_1529	chr1	58700089	58701589	+	-4850	108812	NM_175370	Flacc1	0.0622087927536669	0.832437620652629
1530	Interval_1530	chr1	58710772	58712272	+	31	12633	NM_009805	Cflar	0.179347521241802	0.0590706975568087
1531	Interval_1531	chr1	58712871	58714371	+	335	12633	NM_009805	Cflar	0.0609769665008622	0.66435427394156
1532	Interval_1532	chr1	58715491	58716991	+	2955	12633	NM_009805	Cflar	-0.388791609336276	0.00144056593426079
1533	Interval_1533	chr1	58720403	58721903	+	7867	12633	NM_009805	Cflar	0.543775566900988	6.53382304605391e-10
1534	Interval_1534	chr1	58723101	58724601	+	-6701	12633	NM_009805	Cflar	0.207138617722462	0.291554209149936
1535	Interval_1535	chr1	58726190	58727690	+	-3612	12633	NM_009805	Cflar	0.325656836577234	5.93063346159453e-05
1536	Interval_1536	chr1	58733639	58735139	+	3837	12633	NM_009805	Cflar	0.623730697862493	7.34368463082278e-05
1537	Interval_1537	chr1	58742099	58743599	+	12297	12633	NM_009805	Cflar	0.0193801558591462	0.909807249499373
1538	Interval_1538	chr1	58751120	58752620	+	21318	12633	NM_009805	Cflar	0.537008339148622	0.109698280603321
1539	Interval_1539	chr1	58753531	58755031	+	23729	12633	NM_009805	Cflar	1.003316883684	4.06609572994752e-07
1540	Interval_1540	chr1	58754844	58756344	+	25042	12633	NM_009805	Cflar	0.923374973849762	1.73843323418922e-05
1541	Interval_1541	chr1	58760771	58762271	+	30969	12633	NM_009805	Cflar	-0.112958116410867	0.312430658007369
1542	Interval_1542	chr1	58769303	58770803	+	-25321	12370	NM_009812	Casp8	0.303909235234623	0.0488403547391368
1543	Interval_1543	chr1	58772980	58774480	+	-21644	12370	NM_009812	Casp8	0.353148774726477	0.000211899057537342
1544	Interval_1544	chr1	58794424	58795924	+	-200	12370	NM_009812	Casp8	0.191266421370285	0.0499603353940442
1545	Interval_1545	chr1	58796477	58797977	+	1853	12370	NM_009812	Casp8	0.273460554237001	0.0265987480475101
1546	Interval_1546	chr1	58801913	58803413	+	161	12370	NM_009812	Casp8	0.241946612050504	0.00420858429089102
1547	Interval_1547	chr1	58810347	58811847	+	8595	12370	NM_009812	Casp8	0.619578522120665	0.102559633601282
1548	Interval_1548	chr1	58818357	58819857	+	16605	12370	NM_009812	Casp8	0.583239384492416	0.0174215650973795
1549	Interval_1549	chr1	58819511	58821011	+	17759	12370	NM_009812	Casp8	0.476810362637844	0.213388511340786
1550	Interval_1550	chr1	58822536	58824036	+	20784	12370	NM_009812	Casp8	0.957220650737938	2.33844556693562e-08
1551	Interval_1551	chr1	58845441	58846941	+	43689	12370	NM_009812	Casp8	0.881425918879671	0.00217968907388309
1552	Interval_1552	chr1	58855918	58857418	+	54166	12370	NM_009812	Casp8	0.493600322614676	4.29517250608038e-06
1553	Interval_1553	chr1	58859681	58861181	+	57929	12370	NM_009812	Casp8	0.256732274751153	0.0493461217401452
1554	Interval_1554	chr1	58871986	58873486	+	70234	12370	NM_009812	Casp8	-0.606549962843633	0.0321028031546139
1555	Interval_1555	chr1	58896885	58898385	+	75847	70827	NM_172406	Trak2	-0.123912373242395	0.375854053022916
1556	Interval_1556	chr1	58952675	58954175	+	20057	70827	NM_172406	Trak2	0.19485951855868	0.0772828008021021
1557	Interval_1557	chr1	58955357	58956857	+	17375	70827	NM_172406	Trak2	-0.24188492720081	0.2024250238219
1558	Interval_1558	chr1	58957496	58958996	+	15236	70827	NM_172406	Trak2	-0.188341816653077	0.336699572925761
1559	Interval_1559	chr1	58964399	58965899	+	8333	70827	NM_172406	Trak2	-0.373890943219758	0.189969457547261
1560	Interval_1560	chr1	58972581	58974081	+	151	70827	NM_172406	Trak2	0.011724595041612	0.94851264368621
1561	Interval_1561	chr1	58992899	58994399	+	20127	227154	NM_172656	Stradb	-0.321357800110086	0.441745414551206
1562	Interval_1562	chr1	58994607	58996107	+	21835	227154	NM_172656	Stradb	-0.157883471215039	0.614561416605447
1563	Interval_1563	chr1	59008425	59009925	+	35653	227154	NM_172656	Stradb	0.126927179950268	0.730730893110427
1564	Interval_1564	chr1	59047450	59048950	+	46693	73463	NM_026600	C2cd6	1.59124793278234	1.6674094982564e-05
1565	Interval_1565	chr1	59119017	59120517	+	39	381259	NM_001033449	Tmem237	-0.0477904647817363	0.776359514848771
1566	Interval_1566	chr1	59141917	59143417	+	18969	227157	NM_145143	Mpp4	0.244178469663686	0.276814390506755
1567	Interval_1567	chr1	59143723	59145223	+	17163	227157	NM_145143	Mpp4	0.00481983701855027	0.990278404285027
1568	Interval_1568	chr1	59162388	59163888	+	251	227157	NM_145143	Mpp4	0.398836283227697	0.00232989455227656
1569	Interval_1569	chr1	59175751	59177251	+	-13112	227157	NM_145143	Mpp4	0.127914875142748	0.658692681823145
1570	Interval_1570	chr1	59181608	59183108	+	-18969	227157	NM_145143	Mpp4	-0.551550019430027	0.079718629047009
1571	Interval_1571	chr1	59192183	59193683	+	-29544	227157	NM_145143	Mpp4	-0.0838602736376972	0.822750229272127
1572	Interval_1572	chr1	59203724	59205224	+	32619	74018	NM_028717	Als2	0.0496520797187206	0.918991329509014
1573	Interval_1573	chr1	59213581	59215081	+	22762	74018	NM_028717	Als2	1.33568742344878	0.000243643561182477
1574	Interval_1574	chr1	59228617	59230117	+	7726	74018	NM_028717	Als2	-0.399095527553033	0.294496850802371
1575	Interval_1575	chr1	59236680	59238180	+	-199	74018	NM_028717	Als2	0.0512144944231391	0.649091225931162
1576	Interval_1576	chr1	59246906	59248406	+	-9250	271697	NM_001033373	Cdk15	-0.120297230295083	0.590268735982466
1577	Interval_1577	chr1	59255730	59257230	+	-426	271697	NM_001033373	Cdk15	-0.414680775361826	0.00431879374903914
1578	Interval_1578	chr1	59268342	59269842	+	12186	271697	NM_001033373	Cdk15	-0.483258007033875	0.0866338634422928
1579	Interval_1579	chr1	59270946	59272446	+	14790	271697	NM_001033373	Cdk15	-0.414026389991174	0.00151922538428727
1580	Interval_1580	chr1	59283905	59285405	+	27749	271697	NM_001033373	Cdk15	-0.515814844131822	0.0217950962863607
1581	Interval_1581	chr1	59285452	59286952	+	29296	271697	NM_001033373	Cdk15	0.254920487088371	0.334412801903945
1582	Interval_1582	chr1	59288050	59289550	+	31894	271697	NM_001033373	Cdk15	-0.406171612961306	0.211081902284504
1583	Interval_1583	chr1	59290863	59292363	+	34707	271697	NM_001033373	Cdk15	-0.554509756328602	0.0157927062036074
1584	Interval_1584	chr1	59314339	59315839	+	58183	271697	NM_001033373	Cdk15	-0.143189552448255	0.431878597628384
1585	Interval_1585	chr1	59315906	59317406	+	59750	271697	NM_001033373	Cdk15	0.226249288039068	0.00980132719733349
1586	Interval_1586	chr1	59340021	59341521	+	83865	271697	NM_001033373	Cdk15	0.201130716223986	0.542234478997919
1587	Interval_1587	chr1	59372147	59373647	+	-109250	14369	NM_008057	Fzd7	0.556504655214464	0.0637101947194258
1588	Interval_1588	chr1	59398875	59400375	+	-82522	14369	NM_008057	Fzd7	0.477139097538528	0.00552015233140528
1589	Interval_1589	chr1	59400792	59402292	+	-80605	14369	NM_008057	Fzd7	0.549742720107378	0.00986516235657883
1590	Interval_1590	chr1	59410138	59411638	+	-71259	14369	NM_008057	Fzd7	0.268409358631408	0.508541633271537
1591	Interval_1591	chr1	59420202	59421702	+	-61195	14369	NM_008057	Fzd7	1.54623690878926	4.61416626716855e-07
1592	Interval_1592	chr1	59426070	59427570	+	-55327	14369	NM_008057	Fzd7	0.490785584548409	0.051289507075111
1593	Interval_1593	chr1	59443559	59445059	+	-37838	14369	NM_008057	Fzd7	1.40480067316411	3.10896875248526e-20
1594	Interval_1594	chr1	59445164	59446664	+	-36233	14369	NM_008057	Fzd7	-0.0689735098810758	0.866637253151112
1595	Interval_1595	chr1	59451092	59452592	+	-30305	14369	NM_008057	Fzd7	2.04836323916349	5.18198259311974e-06
1596	Interval_1596	chr1	59458213	59459713	+	-23184	14369	NM_008057	Fzd7	0.212674568665914	0.109887858232991
1597	Interval_1597	chr1	59464192	59465692	+	-17205	14369	NM_008057	Fzd7	-0.199426080730145	0.237289865214655
1598	Interval_1598	chr1	59468728	59470228	+	-12669	14369	NM_008057	Fzd7	1.16444603162223	5.03987627249669e-08
1599	Interval_1599	chr1	59474600	59476100	+	-6797	14369	NM_008057	Fzd7	-0.0598391450264252	0.811149997858524
1600	Interval_1600	chr1	59481557	59483057	+	160	14369	NM_008057	Fzd7	0.319904425221115	0.00504802088834988
1601	Interval_1601	chr1	59486854	59488354	+	5457	14369	NM_008057	Fzd7	0.595200759152723	0.00176774984852845
1602	Interval_1602	chr1	59495521	59497021	+	14124	14369	NM_008057	Fzd7	0.359164858690382	0.0565114236244094
1603	Interval_1603	chr1	59498512	59500012	+	-17002	381260	NM_001013771	Gm973	3.08839265568307	2.74224937169295e-33
1604	Interval_1604	chr1	59571506	59573006	+	47962	381260	NM_001013771	Gm973	1.2194102801135	0.00589192306984307
1605	Interval_1605	chr1	59583686	59585186	+	60142	381260	NM_001013771	Gm973	0.0515705440701711	0.797447972911597
1606	Interval_1606	chr1	59592497	59593997	+	68953	381260	NM_001013771	Gm973	-0.333520222264239	0.0160375794660435
1607	Interval_1607	chr1	59607875	59609375	+	62209	22218	NM_009460	Sumo1	1.77676391569002	4.59383034503245e-31
1608	Interval_1608	chr1	59613041	59614541	+	57043	22218	NM_009460	Sumo1	0.267179034197296	0.269864159689584
1609	Interval_1609	chr1	59622547	59624047	+	47537	22218	NM_009460	Sumo1	0.286359045552217	0.083256467097433
1610	Interval_1610	chr1	59633098	59634598	+	36986	22218	NM_009460	Sumo1	0.203076230037651	0.31468244595716
1611	Interval_1611	chr1	59646204	59647704	+	23880	22218	NM_009460	Sumo1	0.19498413961054	0.331695784003835
1612	Interval_1612	chr1	59652457	59653957	+	17627	22218	NM_009460	Sumo1	0.00694406410380409	0.988332566994965
1613	Interval_1613	chr1	59655895	59657395	+	14189	22218	NM_009460	Sumo1	0.81315149518304	0.000167607613954332
1614	Interval_1614	chr1	59657587	59659087	+	12497	22218	NM_009460	Sumo1	1.05057240179352	4.56363103707106e-12
1615	Interval_1615	chr1	59669571	59671071	+	513	22218	NM_009460	Sumo1	0.0542219285337024	0.725176108898997
1616	Interval_1616	chr1	59684378	59685878	+	122	55989	NM_018868	Nop58	0.0471801799713898	0.770968441885663
1617	Interval_1617	chr1	59700955	59702455	+	-3103	100217421	NR_028521	Snord11	0.310334112107222	0.213159234631019
1618	Interval_1618	chr1	59703166	59704666	+	-892	100217421	NR_028521	Snord11	0.0217667950550912	0.930641228099871
1619	Interval_1619	chr1	59718694	59720194	+	14636	100217421	NR_028521	Snord11	-0.0619348043696189	0.725232375417384
1620	Interval_1620	chr1	59748626	59750126	+	-14903	12168	NM_007561	Bmpr2	0.00999941953802452	0.982379481424814
1621	Interval_1621	chr1	59754520	59756020	+	-9009	12168	NM_007561	Bmpr2	-0.683857260157615	0.00241310955144554
1622	Interval_1622	chr1	59763296	59764796	+	-233	12168	NM_007561	Bmpr2	0.0805199532033633	0.528617586055246
1623	Interval_1623	chr1	59811836	59813336	+	48307	12168	NM_007561	Bmpr2	0.268471334867985	0.373253657516237
1624	Interval_1624	chr1	59817040	59818540	+	53511	12168	NM_007561	Bmpr2	-0.440414943014981	0.234707150658135
1625	Interval_1625	chr1	59829389	59830889	+	65860	12168	NM_007561	Bmpr2	-0.452343956424745	0.0369486648377574
1626	Interval_1626	chr1	59862033	59863533	+	-50223	72750	NM_001037725	Fam117b	-0.020194124030965	0.967143555490128
1627	Interval_1627	chr1	59882733	59884233	+	-29523	72750	NM_001037725	Fam117b	-0.0506732816031396	0.834776847019221
1628	Interval_1628	chr1	59894746	59896246	+	-17510	72750	NM_001037725	Fam117b	-0.531040137928517	0.000133458581157838
1629	Interval_1629	chr1	59903231	59904731	+	-9025	72750	NM_001037725	Fam117b	-0.470365232267402	0.113695393951832
1630	Interval_1630	chr1	59906400	59907900	+	-5856	72750	NM_001037725	Fam117b	0.207106913424892	0.2697141968974
1631	Interval_1631	chr1	59912033	59913533	+	-223	72750	NM_001037725	Fam117b	-0.0926048256544263	0.587254625566458
1632	Interval_1632	chr1	59913036	59914536	+	780	72750	NM_001037725	Fam117b	0.114248877233084	0.471895387783692
1633	Interval_1633	chr1	59914936	59916436	+	2680	72750	NM_001037725	Fam117b	-0.344435204449537	0.0852413077705277
1634	Interval_1634	chr1	59922332	59923832	+	10076	72750	NM_001037725	Fam117b	-0.346396984763325	0.148919968188458
1635	Interval_1635	chr1	59949632	59951132	+	37376	72750	NM_001037725	Fam117b	-0.0286458173027054	0.973431163429065
1636	Interval_1636	chr1	59950308	59951808	+	38052	72750	NM_001037725	Fam117b	-0.95976644995264	0.0212288701991293
1637	Interval_1637	chr1	59951893	59953393	+	39637	72750	NM_001037725	Fam117b	-0.498597858337236	0.0184760791033632
1638	Interval_1638	chr1	59962722	59964222	+	50466	72750	NM_001037725	Fam117b	-0.609140322779004	0.0290640039341602
1639	Interval_1639	chr1	59965669	59967169	+	53413	72750	NM_001037725	Fam117b	-0.344965569315069	0.0415170620901883
1640	Interval_1640	chr1	59996703	59998203	+	45669	70375	NM_027407	Ica1l	-0.0247582577156977	0.948634370869783
1641	Interval_1641	chr1	59999656	60001156	+	42716	70375	NM_027407	Ica1l	-0.0687947450881601	0.781501416839644
1642	Interval_1642	chr1	60015426	60016926	+	26946	70375	NM_027407	Ica1l	-0.00663703248065175	0.973925236615055
1643	Interval_1643	chr1	60041897	60043397	+	475	70375	NM_027407	Ica1l	0.0294951655529276	0.910511132275498
1644	Interval_1644	chr1	60069835	60071335	+	27322	57750	NM_021312	Wdr12	0.107139645054598	0.576922213528411
1645	Interval_1645	chr1	60097063	60098563	+	94	57750	NM_021312	Wdr12	0.00937604993406825	0.948325478120254
1646	Interval_1646	chr1	60103768	60105268	+	-3565	241066	NM_139150	Carf	0.44838431214016	0.0724319244445283
1647	Interval_1647	chr1	60157664	60159164	+	-22185	269198	NM_173444	Nbeal1	0.917694875507663	3.45744066504147e-23
1648	Interval_1648	chr1	60165788	60167288	+	-14061	269198	NM_173444	Nbeal1	0.149563908571228	0.797209886260785
1649	Interval_1649	chr1	60172403	60173903	+	-7446	269198	NM_173444	Nbeal1	0.363660445854146	0.0419530397354075
1650	Interval_1650	chr1	60173592	60175092	+	-6257	269198	NM_173444	Nbeal1	0.404475174130369	0.281951765674612
1651	Interval_1651	chr1	60179244	60180744	+	-605	269198	NM_173444	Nbeal1	-0.00588008974498485	0.974184029808765
1652	Interval_1652	chr1	60187634	60189134	+	7785	269198	NM_173444	Nbeal1	0.170132853293089	0.483391956061976
1653	Interval_1653	chr1	60195963	60197463	+	16114	269198	NM_173444	Nbeal1	0.0315429033083943	0.951991626744869
1654	Interval_1654	chr1	60219575	60221075	+	39726	269198	NM_173444	Nbeal1	0.0531036482784532	0.889409061571679
1655	Interval_1655	chr1	60226805	60228305	+	46956	269198	NM_173444	Nbeal1	1.47823962943067	1.89482064544221e-06
1656	Interval_1656	chr1	60232378	60233878	+	52529	269198	NM_173444	Nbeal1	-0.339731376093006	0.312069881218436
1657	Interval_1657	chr1	60239513	60241013	+	59664	269198	NM_173444	Nbeal1	0.0232238138471967	0.955448369670589
1658	Interval_1658	chr1	60271669	60273169	+	-70881	77951	NM_030013	Cyp20a1	0.0434104916766448	0.91330703958938
1659	Interval_1659	chr1	60342365	60343865	+	-185	77951	NM_030013	Cyp20a1	-0.031826983466573	0.855721815500396
1660	Interval_1660	chr1	60375760	60377260	+	-33109	329165	NM_198127	Abi2	-0.504090410473431	0.0286980006386906
1661	Interval_1661	chr1	60401034	60402534	+	-7835	329165	NM_198127	Abi2	0.360283505744055	0.204530705276451
1662	Interval_1662	chr1	60408849	60410349	+	-20	329165	NM_198127	Abi2	-0.132594241754747	0.271999954431576
1663	Interval_1663	chr1	60421686	60423186	+	12817	329165	NM_198127	Abi2	-0.466641371341048	0.0781938692811853
1664	Interval_1664	chr1	60423276	60424776	+	14407	329165	NM_198127	Abi2	-0.134696115528382	0.635523215093159
1665	Interval_1665	chr1	60424935	60426435	+	16066	329165	NM_198127	Abi2	-0.336296660358369	0.143714691625318
1666	Interval_1666	chr1	60425779	60427279	+	16910	329165	NM_198127	Abi2	0.53981834501041	0.165504609837381
1667	Interval_1667	chr1	60427852	60429352	+	18983	329165	NM_198127	Abi2	-0.223508120881668	0.252843846382232
1668	Interval_1668	chr1	60446698	60448198	+	37829	329165	NM_198127	Abi2	-0.0914807157217515	0.713030471372968
1669	Interval_1669	chr1	60451106	60452606	+	42237	329165	NM_198127	Abi2	0.367865116173371	0.374352297614187
1670	Interval_1670	chr1	60459962	60461462	+	51093	329165	NM_198127	Abi2	0.482397104254383	0.0032114701381614
1671	Interval_1671	chr1	60477481	60478981	+	68612	329165	NM_198127	Abi2	-0.696311620785848	0.0293365339252213
1672	Interval_1672	chr1	60485208	60486708	+	76339	329165	NM_198127	Abi2	-0.502846518628805	0.0771413764538043
1673	Interval_1673	chr1	60502615	60504115	+	63400	77300	NM_001045513	Raph1	2.04097783147595	5.56301802014892e-40
1674	Interval_1674	chr1	60518823	60520323	+	47192	77300	NM_001045513	Raph1	-0.260622377331165	0.453229263020879
1675	Interval_1675	chr1	60529510	60531010	+	36505	77300	NM_001045513	Raph1	0.0245043958887691	0.944201072661883
1676	Interval_1676	chr1	60532740	60534240	+	33275	77300	NM_001045513	Raph1	0.139951778051098	0.680171716899996
1677	Interval_1677	chr1	60534079	60535579	+	31936	77300	NM_001045513	Raph1	0.148631816235267	0.625261307561954
1678	Interval_1678	chr1	60536090	60537590	+	29925	77300	NM_001045513	Raph1	-0.205620819127372	0.409511887314167
1679	Interval_1679	chr1	60538844	60540344	+	27171	77300	NM_001045513	Raph1	0.00666924947358155	0.982910486669542
1680	Interval_1680	chr1	60549941	60551441	+	16074	77300	NM_001045513	Raph1	1.79925112602952	4.59276445935536e-20
1681	Interval_1681	chr1	60556183	60557683	+	9832	77300	NM_001045513	Raph1	0.389198679581874	0.360009569347042
1682	Interval_1682	chr1	60565490	60566990	+	525	77300	NM_001045513	Raph1	-0.0671453857036142	0.643027324064818
1683	Interval_1683	chr1	60579117	60580617	+	-13102	77300	NM_001045513	Raph1	-0.272099020183098	0.00763523260465228
1684	Interval_1684	chr1	60598250	60599750	+	-32235	77300	NM_001045513	Raph1	0.0394255331049715	0.855388227769882
1685	Interval_1685	chr1	60612900	60614400	+	-46885	77300	NM_001045513	Raph1	-0.363806723490983	0.188377002169678
1686	Interval_1686	chr1	60614919	60616419	+	-48904	77300	NM_001045513	Raph1	-0.179445033365043	0.455592619655193
1687	Interval_1687	chr1	60616214	60617714	+	-50199	77300	NM_001045513	Raph1	-0.986256518440005	0.000394019901542955
1688	Interval_1688	chr1	60621363	60622863	+	-55348	77300	NM_001045513	Raph1	-0.287432087394036	0.0319347714982704
1689	Interval_1689	chr1	60626736	60628236	+	-60721	77300	NM_001045513	Raph1	-0.155768593815935	0.22712529538
1690	Interval_1690	chr1	60636041	60637541	+	-70026	77300	NM_001045513	Raph1	-0.159431303259564	0.627257295526008
1691	Interval_1691	chr1	60640578	60642078	+	-74563	77300	NM_001045513	Raph1	-0.12926720089768	0.787775378267882
1692	Interval_1692	chr1	60651721	60653221	+	-85706	77300	NM_001045513	Raph1	0.581701177464761	3.66332113165242e-05
1693	Interval_1693	chr1	60656405	60657905	+	-89233	12487	NM_007642	Cd28	-0.525946736902986	0.00402118946149123
1694	Interval_1694	chr1	60657566	60659066	+	-88072	12487	NM_007642	Cd28	-0.486482239066687	0.0117719030033582
1695	Interval_1695	chr1	60661708	60663208	+	-83930	12487	NM_007642	Cd28	-0.359316375849059	0.153915752087441
1696	Interval_1696	chr1	60668369	60669869	+	-77269	12487	NM_007642	Cd28	0.13185674331861	0.597229560779914
1697	Interval_1697	chr1	60695658	60697158	+	-49980	12487	NM_007642	Cd28	-0.439722899156911	0.0152870079562143
1698	Interval_1698	chr1	60717593	60719093	+	-28045	12487	NM_007642	Cd28	-0.386255612780088	0.0319290328835773
1699	Interval_1699	chr1	60743338	60744838	+	-2300	12487	NM_007642	Cd28	-0.214223550343055	0.233476626028072
1700	Interval_1700	chr1	60745396	60746896	+	-242	12487	NM_007642	Cd28	-0.567882849516614	5.03623440517403e-09
1701	Interval_1701	chr1	60756284	60757784	+	10646	12487	NM_007642	Cd28	-0.518460658204572	0.0512127982616875
1702	Interval_1702	chr1	60758720	60760220	+	13082	12487	NM_007642	Cd28	-0.456586035199178	0.0166713504817524
1703	Interval_1703	chr1	60769411	60770911	+	23773	12487	NM_007642	Cd28	-0.666645226416819	0.0194246090049917
1704	Interval_1704	chr1	60772596	60774096	+	26958	12487	NM_007642	Cd28	-0.390597871869686	0.171841601208799
1705	Interval_1705	chr1	60799034	60800534	+	53396	12487	NM_007642	Cd28	-0.303043977844297	0.276786855621292
1706	Interval_1706	chr1	60803096	60804596	+	57458	12487	NM_007642	Cd28	-0.46342278434856	0.00307197430336987
1707	Interval_1707	chr1	60811039	60812539	+	65401	12487	NM_007642	Cd28	-0.501469765761485	0.064315143965282
1708	Interval_1708	chr1	60823426	60824926	+	77788	12487	NM_007642	Cd28	-0.201037598395775	0.471484385628942
1709	Interval_1709	chr1	60825033	60826533	+	79395	12487	NM_007642	Cd28	-0.404039111335421	0.233568231953474
1710	Interval_1710	chr1	60832668	60834168	+	-75607	12477	NM_009843	Ctla4	2.7939104143738	1.07602921257889e-10
1711	Interval_1711	chr1	60851448	60852948	+	-56827	12477	NM_009843	Ctla4	-0.215230825880785	0.086376346538696
1712	Interval_1712	chr1	60853428	60854928	+	-54847	12477	NM_009843	Ctla4	0.923614482456731	0.00772550499617542
1713	Interval_1713	chr1	60856837	60858337	+	-51438	12477	NM_009843	Ctla4	-0.606783978680852	0.0254015323131068
1714	Interval_1714	chr1	60859517	60861017	+	-48758	12477	NM_009843	Ctla4	-0.139871695993105	0.49501591057452
1715	Interval_1715	chr1	60862354	60863854	+	-45921	12477	NM_009843	Ctla4	-0.48623420829449	0.00394492547892766
1716	Interval_1716	chr1	60864313	60865813	+	-43962	12477	NM_009843	Ctla4	-0.295511807838091	0.121473471296034
1717	Interval_1717	chr1	60867606	60869106	+	-40669	12477	NM_009843	Ctla4	-0.375965990652141	0.170853043224
1718	Interval_1718	chr1	60898401	60899901	+	-9874	12477	NM_009843	Ctla4	-0.645321987941776	0.000803260605512061
1719	Interval_1719	chr1	60912304	60913804	+	4029	12477	NM_009843	Ctla4	-0.161881206638993	0.565573416614016
1720	Interval_1720	chr1	60915320	60916820	+	7045	12477	NM_009843	Ctla4	0.0668650089871852	0.715692444660691
1721	Interval_1721	chr1	60929902	60931402	+	21627	12477	NM_009843	Ctla4	-0.344467722542122	0.242195272350412
1722	Interval_1722	chr1	60936558	60938058	+	28283	12477	NM_009843	Ctla4	0.108223839491674	0.525091306768385
1723	Interval_1723	chr1	60939995	60941495	+	31720	12477	NM_009843	Ctla4	-0.251965243767637	0.0175740890095388
1724	Interval_1724	chr1	60953844	60955344	+	-23320	54167	NM_017480	Icos	-0.316487467407142	0.193541150846001
1725	Interval_1725	chr1	60959901	60961401	+	-17263	54167	NM_017480	Icos	-0.3495323730862	0.000598262526234167
1726	Interval_1726	chr1	60973948	60975448	+	-3216	54167	NM_017480	Icos	0.639661909972808	4.80009658163441e-07
1727	Interval_1727	chr1	61134760	61136260	+	157596	54167	NM_017480	Icos	1.30784423780694	0.000146806001230994
1728	Interval_1728	chr1	61180328	61181828	+	-197354	77341	NR_040483	9530026F06Rik	0.0335634850158169	0.895550595330743
1729	Interval_1729	chr1	61350130	61351630	+	-27552	77341	NR_040483	9530026F06Rik	-0.306810715651831	0.371427302488298
1730	Interval_1730	chr1	61373004	61374504	+	-4678	77341	NR_040483	9530026F06Rik	0.50222192287937	0.0549345151860826
1731	Interval_1731	chr1	61376223	61377723	+	-1459	77341	NR_040483	9530026F06Rik	0.240003778250944	0.261871868594477
1732	Interval_1732	chr1	61402129	61403629	+	24447	77341	NR_040483	9530026F06Rik	0.772758237159047	1.93427878335062e-05
1733	Interval_1733	chr1	61638183	61639683	+	109	72823	NM_001081050	Pard3b	0.272504158285448	0.326534638370016
1734	Interval_1734	chr1	61689912	61691412	+	51838	72823	NM_001081050	Pard3b	-0.247824337840882	0.396077905119206
1735	Interval_1735	chr1	61708998	61710498	+	70924	72823	NM_001081050	Pard3b	0.123471746812167	0.778860028187312
1736	Interval_1736	chr1	61770825	61772325	+	132751	72823	NM_001081050	Pard3b	-0.301887642094859	0.121147258478231
1737	Interval_1737	chr1	61926978	61928478	+	208381	105243940	NR_151537	Pard3bos2	0.350268012156857	0.298140025333977
1738	Interval_1738	chr1	62050630	62052130	+	84729	105243940	NR_151537	Pard3bos2	-0.16585617238388	0.715863295507044
1739	Interval_1739	chr1	62148075	62149575	+	-12716	105243940	NR_151537	Pard3bos2	0.394698386542252	0.09084830040698
1740	Interval_1740	chr1	62149748	62151248	+	-14389	105243940	NR_151537	Pard3bos2	-0.110823852669884	0.766613760944543
1741	Interval_1741	chr1	62174430	62175930	+	-39071	105243940	NR_151537	Pard3bos2	-0.364757968399416	0.0333519485720496
1742	Interval_1742	chr1	62191336	62192836	+	-55977	105243940	NR_151537	Pard3bos2	0.0520070274279047	0.887058484531523
1743	Interval_1743	chr1	62200323	62201823	+	-64964	105243940	NR_151537	Pard3bos2	2.71251415030307	5.65628782279916e-54
1744	Interval_1744	chr1	62228095	62229595	+	-92736	105243940	NR_151537	Pard3bos2	-0.0278752262036322	0.906574376742771
1745	Interval_1745	chr1	62241479	62242979	+	-106120	105243940	NR_151537	Pard3bos2	-0.00298340807046494	0.993377054187176
1746	Interval_1746	chr1	62243815	62245315	+	-108456	105243940	NR_151537	Pard3bos2	0.160925647998101	0.71741617098494
1747	Interval_1747	chr1	62282500	62284000	+	-147141	105243940	NR_151537	Pard3bos2	0.577611075001609	0.000540406214836049
1748	Interval_1748	chr1	62306398	62307898	+	-171039	105243940	NR_151537	Pard3bos2	1.68746850249929	8.68095375444001e-20
1749	Interval_1749	chr1	62371958	62373458	+	-236599	105243940	NR_151537	Pard3bos2	-0.0793576716455965	0.860656035199986
1750	Interval_1750	chr1	62391897	62393397	+	-256538	105243940	NR_151537	Pard3bos2	-0.388952532493845	0.110915425674609
1751	Interval_1751	chr1	62482310	62483810	+	-220257	18187	NM_010939	Nrp2	-0.289355629970961	0.173274237967531
1752	Interval_1752	chr1	62520614	62522114	+	-181953	18187	NM_010939	Nrp2	0.0171527399501177	0.974398552225424
1753	Interval_1753	chr1	62547996	62549496	+	-154571	18187	NM_010939	Nrp2	0.0357157468740274	0.9554978907578
1754	Interval_1754	chr1	62550505	62552005	+	-152062	18187	NM_010939	Nrp2	0.477028255172617	0.280181810571962
1755	Interval_1755	chr1	62551545	62553045	+	-151022	18187	NM_010939	Nrp2	0.706252055604954	0.116799406544982
1756	Interval_1756	chr1	62591082	62592582	+	-111485	18187	NM_010939	Nrp2	-0.194314032131051	0.632314292258461
1757	Interval_1757	chr1	62593916	62595416	+	-108651	18187	NM_010939	Nrp2	-0.405758047706619	0.158800238395161
1758	Interval_1758	chr1	62603829	62605329	+	-98738	18187	NM_010939	Nrp2	2.51369957738268	6.82511302428081e-16
1759	Interval_1759	chr1	62620763	62622263	+	-81804	18187	NM_010939	Nrp2	-0.247258878699195	0.431724729288323
1760	Interval_1760	chr1	62664229	62665729	+	-38338	18187	NM_010939	Nrp2	-0.417960358823087	0.226621731158595
1761	Interval_1761	chr1	62678323	62679823	+	-24244	18187	NM_010939	Nrp2	-0.258147810902265	0.0167333411852789
1762	Interval_1762	chr1	62688483	62689983	+	-14084	18187	NM_010939	Nrp2	-0.308492040253147	0.358666298941217
1763	Interval_1763	chr1	62690313	62691813	+	-12254	18187	NM_010939	Nrp2	-0.089133732987902	0.741571333019108
1764	Interval_1764	chr1	62696022	62697522	+	-6545	18187	NM_010939	Nrp2	-0.00131974823114463	0.995287247515936
1765	Interval_1765	chr1	62700319	62701819	+	-2248	18187	NM_010939	Nrp2	-0.0809133737865938	0.616194678280078
1766	Interval_1766	chr1	62703804	62705304	+	1237	18187	NM_010939	Nrp2	-0.000352243229352775	0.998649295568593
1767	Interval_1767	chr1	62714160	62715660	+	11593	18187	NM_010939	Nrp2	0.94387260202786	7.03877546445833e-15
1768	Interval_1768	chr1	62719342	62720842	+	16775	18187	NM_010939	Nrp2	0.156784724300893	0.161600432527524
1769	Interval_1769	chr1	62720899	62722399	+	18332	18187	NM_010939	Nrp2	-0.0572401027499205	0.693883505634947
1770	Interval_1770	chr1	62723903	62725403	+	21336	18187	NM_010939	Nrp2	-0.153510949558085	0.162197800853761
1771	Interval_1771	chr1	62735722	62737222	+	33155	18187	NM_010939	Nrp2	1.01915319495544	4.84840992874601e-09
1772	Interval_1772	chr1	62750172	62751672	+	43810	74992	NR_040601	4930487H11Rik	-0.0289224459419187	0.845767654137135
1773	Interval_1773	chr1	62759138	62760638	+	34844	74992	NR_040601	4930487H11Rik	-0.107903346268364	0.568109809086768
1774	Interval_1774	chr1	62763087	62764587	+	30895	74992	NR_040601	4930487H11Rik	0.303445368610831	0.187114238105567
1775	Interval_1775	chr1	62765766	62767266	+	28216	74992	NR_040601	4930487H11Rik	0.206231199901081	0.202843796448548
1776	Interval_1776	chr1	62769769	62771269	+	24213	74992	NR_040601	4930487H11Rik	-0.00929088807991536	0.952396776384793
1777	Interval_1777	chr1	62773261	62774761	+	20721	74992	NR_040601	4930487H11Rik	-0.339483244760991	0.0343049685024976
1778	Interval_1778	chr1	62778789	62780289	+	15193	74992	NR_040601	4930487H11Rik	0.338097462232251	0.13668365315347
1779	Interval_1779	chr1	62782683	62784183	+	11299	74992	NR_040601	4930487H11Rik	0.474458207695992	0.0205473682879459
1780	Interval_1780	chr1	62785407	62786907	+	8575	74992	NR_040601	4930487H11Rik	0.204417333890255	0.220531759649153
1781	Interval_1781	chr1	62794398	62795898	+	-416	74992	NR_040601	4930487H11Rik	0.0294891405339098	0.910108826103591
1782	Interval_1782	chr1	62799732	62801232	+	-5750	74992	NR_040601	4930487H11Rik	0.475321126123488	0.0108863972633751
1783	Interval_1783	chr1	62808166	62809666	+	-14184	74992	NR_040601	4930487H11Rik	0.219549927335688	0.203075424711671
1784	Interval_1784	chr1	62809989	62811489	+	-16007	74992	NR_040601	4930487H11Rik	0.296812044953321	0.474434159411048
1785	Interval_1785	chr1	62820069	62821569	+	-26087	74992	NR_040601	4930487H11Rik	0.306854324294081	0.0223350875280932
1786	Interval_1786	chr1	62821937	62823437	+	-27955	74992	NR_040601	4930487H11Rik	0.262181232980994	0.272465053763992
1787	Interval_1787	chr1	62928720	62930220	+	-134738	74992	NR_040601	4930487H11Rik	0.0204589486046707	0.959604226423957
1788	Interval_1788	chr1	62983733	62985233	+	129784	227195	NM_001081436	Ino80d	-0.117473278617509	0.765401652724126
1789	Interval_1789	chr1	62985697	62987197	+	127820	227195	NM_001081436	Ino80d	-0.0693626165683094	0.857235358924172
1790	Interval_1790	chr1	63087804	63089304	+	25713	227195	NM_001081436	Ino80d	0.287173991926534	0.21337388938098
1791	Interval_1791	chr1	63090031	63091531	+	23486	227195	NM_001081436	Ino80d	0.309721441686812	0.463316575105271
1792	Interval_1792	chr1	63107040	63108540	+	6477	227195	NM_001081436	Ino80d	-0.0671016125279852	0.835553263094045
1793	Interval_1793	chr1	63111935	63113435	+	1582	227195	NM_001081436	Ino80d	0.121216877579674	0.553406382215606
1794	Interval_1794	chr1	63114326	63115826	+	336	100380944	NR_045914	Ino80dos	-0.0207855977898289	0.89485477288715
1795	Interval_1795	chr1	63119050	63120550	+	5060	100380944	NR_045914	Ino80dos	-0.0340062937205381	0.855901562205551
1796	Interval_1796	chr1	63129413	63130913	+	15423	100380944	NR_045914	Ino80dos	-0.27754054418905	0.0093043583244645
1797	Interval_1797	chr1	63137377	63138877	+	23387	100380944	NR_045914	Ino80dos	-0.374239970624071	0.117546232321283
1798	Interval_1798	chr1	63149393	63150893	+	26679	227197	NM_145518	Ndufs1	1.03205562571095	0.00089286665775488
1799	Interval_1799	chr1	63176236	63177736	+	155	55949	NM_018796	Eef1b2	0.0020440666930445	0.989672977475518
1800	Interval_1800	chr1	63180147	63181647	+	1874	100217464	NR_028558	Snora41	-0.0723529003796658	0.678603203874096
1801	Interval_1801	chr1	63181820	63183320	+	3547	100217464	NR_028558	Snora41	-0.0287188439640943	0.917113158626313
1802	Interval_1802	chr1	63221175	63222675	+	-7644	241070	NM_146250	Gpr1	3.10739634384394	4.06699132572295e-15
1803	Interval_1803	chr1	63657340	63658840	+	28837	241073	NM_001081658	Dytn	0.0864373718357156	0.736202054951523
1804	Interval_1804	chr1	63658646	63660146	+	27531	241073	NM_001081658	Dytn	0.0451332999305739	0.889490859057005
1805	Interval_1805	chr1	63667740	63669240	+	18437	241073	NM_001081658	Dytn	0.503223528645477	0.0191635294611293
1806	Interval_1806	chr1	63729667	63731167	+	-99	76668	NM_029696	Mdh1b	0.114044669354319	0.4042382280249
1807	Interval_1807	chr1	63762428	63763928	+	6089	74426	NM_001256158	4933402D24Rik	0.105155028034557	0.668637522885498
1808	Interval_1808	chr1	63946001	63947501	+	-17976	433315	NM_001013800	Gm13749	0.258381846293655	0.438884963393342
1809	Interval_1809	chr1	63952568	63954068	+	-11409	433315	NM_001013800	Gm13749	0.106990606744832	0.822348403837554
1810	Interval_1810	chr1	63979797	63981297	+	15820	433315	NM_001013800	Gm13749	0.0519459343811308	0.907266197180697
1811	Interval_1811	chr1	63994508	63996008	+	30531	433315	NM_001013800	Gm13749	0.0518979694364283	0.897624066195022
1812	Interval_1812	chr1	63999908	64001408	+	35931	433315	NM_001013800	Gm13749	-0.126539720661864	0.673390471879178
1813	Interval_1813	chr1	64002534	64004034	+	38557	433315	NM_001013800	Gm13749	-0.301179904989289	0.328138740432505
1814	Interval_1814	chr1	64007538	64009038	+	34213	102466760	NR_105864	Mir6899	0.491460682541335	0.0597022227632725
1815	Interval_1815	chr1	64018313	64019813	+	23438	102466760	NR_105864	Mir6899	0.138609477372626	0.644810625800808
1816	Interval_1816	chr1	64035358	64036858	+	6393	102466760	NR_105864	Mir6899	0.0126073816753759	0.961164843169911
1817	Interval_1817	chr1	64051980	64053480	+	-10229	102466760	NR_105864	Mir6899	0.124204014188229	0.495363915579823
1818	Interval_1818	chr1	64077797	64079297	+	-36046	102466760	NR_105864	Mir6899	-0.0716218352806599	0.636721839485833
1819	Interval_1819	chr1	64079405	64080905	+	-37654	102466760	NR_105864	Mir6899	-0.317185415682822	0.0525600359290782
1820	Interval_1820	chr1	64080694	64082194	+	-38943	102466760	NR_105864	Mir6899	0.309975981694523	0.308486702943686
1821	Interval_1821	chr1	64087626	64089126	+	33013	93691	NM_033563	Klf7	0.00571409764159884	0.990148578994067
1822	Interval_1822	chr1	64096302	64097802	+	24337	93691	NM_033563	Klf7	-0.128021289090126	0.685292283046927
1823	Interval_1823	chr1	64100735	64102235	+	19904	93691	NM_033563	Klf7	0.385507102894176	0.113445881898496
1824	Interval_1824	chr1	64104055	64105555	+	16584	93691	NM_033563	Klf7	-0.188951838602301	0.547912944677642
1825	Interval_1825	chr1	64118306	64119806	+	2333	93691	NM_033563	Klf7	0.156889247842233	0.538619046926142
1826	Interval_1826	chr1	64120366	64121866	+	273	93691	NM_033563	Klf7	-0.00164253716853188	0.992715890099597
1827	Interval_1827	chr1	64127532	64129032	+	-6893	93691	NM_033563	Klf7	0.264319646405066	0.581586160617029
1828	Interval_1828	chr1	64133714	64135214	+	-13075	93691	NM_033563	Klf7	0.260075697270903	0.120904761847619
1829	Interval_1829	chr1	64138681	64140181	+	-18042	93691	NM_033563	Klf7	2.30195049999265	6.17292071242403e-14
1830	Interval_1830	chr1	64139338	64140838	+	-18699	93691	NM_033563	Klf7	1.60362096943601	0.00805736979430228
1831	Interval_1831	chr1	64148818	64150318	+	-28179	93691	NM_033563	Klf7	1.60639992110763	5.36635533850744e-08
1832	Interval_1832	chr1	64188739	64190239	+	-68100	93691	NM_033563	Klf7	-0.0594363274401876	0.668418921477726
1833	Interval_1833	chr1	64190622	64192122	+	-69983	93691	NM_033563	Klf7	0.0390020623653802	0.811718874203862
1834	Interval_1834	chr1	64192337	64193837	+	-71698	93691	NM_033563	Klf7	-0.142518410887798	0.322616566354562
1835	Interval_1835	chr1	64197541	64199041	+	-76902	93691	NM_033563	Klf7	0.591845859379646	2.26819350741239e-09
1836	Interval_1836	chr1	64214230	64215730	+	-93591	93691	NM_033563	Klf7	0.333890505588202	0.1852194922864
1837	Interval_1837	chr1	64222039	64223539	+	-101400	93691	NM_033563	Klf7	0.092159594449715	0.469065427434219
1838	Interval_1838	chr1	64225194	64226694	+	-104555	93691	NM_033563	Klf7	0.249330900701604	0.215667695034109
1839	Interval_1839	chr1	64242398	64243898	+	-121759	93691	NM_033563	Klf7	0.0179690787199558	0.976491884731329
1840	Interval_1840	chr1	64245564	64247064	+	-124925	93691	NM_033563	Klf7	0.399281955580741	0.0399552876851917
1841	Interval_1841	chr1	64248850	64250350	+	-128211	93691	NM_033563	Klf7	1.49102077503906	6.77683950811284e-25
1842	Interval_1842	chr1	64251696	64253196	+	-131057	93691	NM_033563	Klf7	0.775827780122795	1.78336484757721e-06
1843	Interval_1843	chr1	64286252	64287752	+	-165613	93691	NM_033563	Klf7	0.917336739331872	0.00642165167234276
1844	Interval_1844	chr1	64294360	64295860	+	-173721	93691	NM_033563	Klf7	0.138453071201188	0.326145715323194
1845	Interval_1845	chr1	64301173	64302673	+	-180534	93691	NM_033563	Klf7	0.256136202529035	0.00086973638425618
1846	Interval_1846	chr1	64304649	64306149	+	-184010	93691	NM_033563	Klf7	0.281532175699876	0.0147883490913629
1847	Interval_1847	chr1	64307657	64309157	+	-187018	93691	NM_033563	Klf7	-0.0512672965981038	0.751205493211172
1848	Interval_1848	chr1	64317573	64319073	+	-196934	93691	NM_033563	Klf7	-0.282715574043916	0.519203593313963
1849	Interval_1849	chr1	64337793	64339293	+	-194261	12912	NM_009952	Creb1	0.327449519370274	0.0028861322307234
1850	Interval_1850	chr1	64342490	64343990	+	-189564	12912	NM_009952	Creb1	0.362809589632461	0.0199372850417778
1851	Interval_1851	chr1	64359733	64361233	+	-172321	12912	NM_009952	Creb1	-0.049381057358714	0.914632451329218
1852	Interval_1852	chr1	64361845	64363345	+	-170209	12912	NM_009952	Creb1	-0.3235608685083	0.444460229436978
1853	Interval_1853	chr1	64366275	64367775	+	-165779	12912	NM_009952	Creb1	-0.29031949048979	0.242963551246709
1854	Interval_1854	chr1	64373590	64375090	+	-158464	12912	NM_009952	Creb1	-0.19107227904085	0.0618966513026329
1855	Interval_1855	chr1	64375558	64377058	+	-156496	12912	NM_009952	Creb1	-0.187349961366127	0.138631108373782
1856	Interval_1856	chr1	64389525	64391025	+	-142529	12912	NM_009952	Creb1	-0.125585050356369	0.634076530806527
1857	Interval_1857	chr1	64392027	64393527	+	-140027	12912	NM_009952	Creb1	2.06642558758617	7.01245725352602e-19
1858	Interval_1858	chr1	64406821	64408321	+	-125233	12912	NM_009952	Creb1	0.235843237948727	0.364742565603311
1859	Interval_1859	chr1	64445140	64446640	+	-86914	12912	NM_009952	Creb1	0.220535579571883	0.233543303925219
1860	Interval_1860	chr1	64446932	64448432	+	-85122	12912	NM_009952	Creb1	0.0372514633548631	0.854477288828323
1861	Interval_1861	chr1	64460736	64462236	+	-71318	12912	NM_009952	Creb1	0.999433249773357	0.0117776873873547
1862	Interval_1862	chr1	64480927	64482427	+	-51127	12912	NM_009952	Creb1	-0.132999719083405	0.32366909628684
1863	Interval_1863	chr1	64487531	64489031	+	-44523	12912	NM_009952	Creb1	-0.0994487646064099	0.834568534176003
1864	Interval_1864	chr1	64526700	64528200	+	-5354	12912	NM_009952	Creb1	-0.306522542632327	0.177696930851291
1865	Interval_1865	chr1	64529973	64531473	+	-2081	12912	NM_009952	Creb1	0.371443787116929	0.0738851584777372
1866	Interval_1866	chr1	64531377	64532877	+	-677	12912	NM_009952	Creb1	0.0988056603961183	0.467537185869709
1867	Interval_1867	chr1	64532907	64534407	+	853	12912	NM_009952	Creb1	0.333512368821414	0.00431821357910587
1868	Interval_1868	chr1	64538310	64539810	+	6256	12912	NM_009952	Creb1	-0.070146392096264	0.843175495096341
1869	Interval_1869	chr1	64541731	64543231	+	9677	12912	NM_009952	Creb1	0.373659397282117	0.327954048718501
1870	Interval_1870	chr1	64542876	64544376	+	10822	12912	NM_009952	Creb1	0.678030863433131	0.000368319415895291
1871	Interval_1871	chr1	64545546	64547046	+	13492	12912	NM_009952	Creb1	0.446239117030787	0.0145159747546417
1872	Interval_1872	chr1	64551091	64552591	+	19037	12912	NM_009952	Creb1	-0.159463183286319	0.47192767642578
1873	Interval_1873	chr1	64572307	64573807	+	40253	12912	NM_009952	Creb1	-0.2900648757441	0.181115062204063
1874	Interval_1874	chr1	64580004	64581504	+	37010	67099	NM_025964	Mettl21a	-0.168159276823944	0.671853752014926
1875	Interval_1875	chr1	64594762	64596262	+	22252	67099	NM_025964	Mettl21a	-0.420837797787848	0.216093056459511
1876	Interval_1876	chr1	64596930	64598430	+	20084	67099	NM_025964	Mettl21a	-0.371098745326929	0.172449657413433
1877	Interval_1877	chr1	64599898	64601398	+	17116	67099	NM_025964	Mettl21a	0.505914252435579	0.0289078155517964
1878	Interval_1878	chr1	64600853	64602353	+	16161	67099	NM_025964	Mettl21a	-0.129800024868683	0.719227520707612
1879	Interval_1879	chr1	64602741	64604241	+	14273	67099	NM_025964	Mettl21a	-0.00831220746204286	0.971914394311675
1880	Interval_1880	chr1	64616249	64617749	+	765	67099	NM_025964	Mettl21a	0.211277052907171	0.0607185739806824
1881	Interval_1881	chr1	64620495	64621995	+	-3481	67099	NM_025964	Mettl21a	0.121957585561222	0.545849713046446
1882	Interval_1882	chr1	64629625	64631125	+	-12611	67099	NM_025964	Mettl21a	0.0279108661866684	0.921473378652302
1883	Interval_1883	chr1	64632380	64633880	+	-15366	67099	NM_025964	Mettl21a	0.123335413086515	0.793865294997482
1884	Interval_1884	chr1	64655494	64656994	+	34415	69941	NR_038009	2810408I11Rik	-0.290479624417529	0.263831969714524
1885	Interval_1885	chr1	64665856	64667356	+	24053	69941	NR_038009	2810408I11Rik	-0.0450774995373465	0.893576710378212
1886	Interval_1886	chr1	64674670	64676170	+	15239	69941	NR_038009	2810408I11Rik	-0.326635747062218	0.306231570068528
1887	Interval_1887	chr1	64689917	64691417	+	-8	69941	NR_038009	2810408I11Rik	0.102074036322787	0.438277618975014
1888	Interval_1888	chr1	64704732	64706232	+	14137	227210	NM_001097644	Ccnyl1	-0.00430673420724153	0.98670677347657
1889	Interval_1889	chr1	64709146	64710646	+	18551	227210	NM_001097644	Ccnyl1	-0.0257228103485707	0.926302166163936
1890	Interval_1890	chr1	64716545	64718045	+	20455	14367	NM_022721	Fzd5	-0.145433254954078	0.395489447810119
1891	Interval_1891	chr1	64725969	64727469	+	11031	14367	NM_022721	Fzd5	0.150185527801931	0.501453124296727
1892	Interval_1892	chr1	64736449	64737949	+	551	14367	NM_022721	Fzd5	0.11959896428489	0.318808637762326
1893	Interval_1893	chr1	64745721	64747221	+	-8721	14367	NM_022721	Fzd5	-6.23046315026647e-05	0.999919625061062
1894	Interval_1894	chr1	64752411	64753911	+	-15411	14367	NM_022721	Fzd5	-0.302242385828394	0.110365731377493
1895	Interval_1895	chr1	64755745	64757245	+	-18745	14367	NM_022721	Fzd5	-0.194233753501776	0.634254494703709
1896	Interval_1896	chr1	64774199	64775699	+	-37199	14367	NM_022721	Fzd5	-0.42522258786842	0.238698876571258
1897	Interval_1897	chr1	64777355	64778855	+	-40355	14367	NM_022721	Fzd5	0.027567789029664	0.938950974936009
1898	Interval_1898	chr1	64781769	64783269	+	-44769	14367	NM_022721	Fzd5	-0.540245338072545	0.00158228640459409
1899	Interval_1899	chr1	64790640	64792140	+	-53640	14367	NM_022721	Fzd5	-0.744885562947531	2.06283656398805e-06
1900	Interval_1900	chr1	64796623	64798123	+	-59623	14367	NM_022721	Fzd5	-0.194644687786864	0.106070357228856
1901	Interval_1901	chr1	64814056	64815556	+	-77056	14367	NM_022721	Fzd5	-0.495010397977411	0.00912243792625295
1902	Interval_1902	chr1	64822824	64824324	+	-85824	14367	NM_022721	Fzd5	-0.353033580602108	0.0876951169588487
1903	Interval_1903	chr1	64825806	64827306	+	-88806	14367	NM_022721	Fzd5	-0.899259126091272	8.4251133531906e-10
1904	Interval_1904	chr1	64827269	64828769	+	-90269	14367	NM_022721	Fzd5	-0.447744189684017	0.100438170298705
1905	Interval_1905	chr1	64835191	64836691	+	-98191	14367	NM_022721	Fzd5	-0.0462415126654265	0.908000853591565
1906	Interval_1906	chr1	64841832	64843332	+	-104832	14367	NM_022721	Fzd5	-0.160055247986852	0.457350540579721
1907	Interval_1907	chr1	64851462	64852962	+	104612	241075	NM_175509	Plekhm3	-0.412931830860436	0.103854583554536
1908	Interval_1908	chr1	64853080	64854580	+	102994	241075	NM_175509	Plekhm3	-0.616131897945925	0.0314485419706367
1909	Interval_1909	chr1	64867023	64868523	+	89051	241075	NM_175509	Plekhm3	-0.31622885273444	0.0418747885522603
1910	Interval_1910	chr1	64875473	64876973	+	80601	241075	NM_175509	Plekhm3	-0.0761706643764797	0.548106588379086
1911	Interval_1911	chr1	64897370	64898870	+	58704	241075	NM_175509	Plekhm3	-0.33515185723397	0.0728141074954204
1912	Interval_1912	chr1	64907592	64909092	+	48482	241075	NM_175509	Plekhm3	-0.690459320581106	2.40549883568904e-07
1913	Interval_1913	chr1	64912308	64913808	+	43766	241075	NM_175509	Plekhm3	-0.564926028591485	0.0312112255509908
1914	Interval_1914	chr1	64918394	64919894	+	37680	241075	NM_175509	Plekhm3	-0.525125703611782	7.08597692613022e-07
1915	Interval_1915	chr1	64925066	64926566	+	31008	241075	NM_175509	Plekhm3	-0.137882043222041	0.16653902247995
1916	Interval_1916	chr1	64927082	64928582	+	28992	241075	NM_175509	Plekhm3	-0.161270987154928	0.106271813704541
1917	Interval_1917	chr1	64932189	64933689	+	23885	241075	NM_175509	Plekhm3	-0.201776870545624	0.104584850435152
1918	Interval_1918	chr1	64941632	64943132	+	14442	241075	NM_175509	Plekhm3	-0.534132252140498	0.13891753892498
1919	Interval_1919	chr1	64943939	64945439	+	12135	241075	NM_175509	Plekhm3	-0.0134867669051086	0.953258923078787
1920	Interval_1920	chr1	64946490	64947990	+	9584	241075	NM_175509	Plekhm3	1.14351493819153	0.000223127736592121
1921	Interval_1921	chr1	64948639	64950139	+	7435	241075	NM_175509	Plekhm3	-0.0675608605278872	0.823855222568376
1922	Interval_1922	chr1	64955431	64956931	+	643	241075	NM_175509	Plekhm3	0.03913539111908	0.797602678950958
1923	Interval_1923	chr1	64970034	64971534	+	-13960	241075	NM_175509	Plekhm3	-0.0720355474235922	0.669537126356614
1924	Interval_1924	chr1	64977309	64978809	+	-21235	241075	NM_175509	Plekhm3	-0.622587411795268	1.66918787034642e-05
1925	Interval_1925	chr1	64985239	64986739	+	-29165	241075	NM_175509	Plekhm3	-0.381330430237627	0.0129985457779444
1926	Interval_1926	chr1	65009341	65010841	+	22668	70861	NM_027582	Akr1cl	0.337420883266596	0.002998698081943
1927	Interval_1927	chr1	65045320	65046820	+	5093	12968	NM_007777	Cryge	-0.240075184964161	0.281612829267235
1928	Interval_1928	chr1	65059499	65060999	+	3191	12967	NM_007776	Crygd	-0.734585120345893	0.00338922121446536
1929	Interval_1929	chr1	65061296	65062796	+	1394	12967	NM_007776	Crygd	-0.165852520775633	0.694464673760251
1930	Interval_1930	chr1	65067680	65069180	+	-4990	12967	NM_007776	Crygd	2.53583049392722	3.25613808051251e-11
1931	Interval_1931	chr1	65074578	65076078	+	-1796	12966	NM_007775	Crygc	-0.188695989281998	0.703404030529818
1932	Interval_1932	chr1	65083782	65085282	+	-2242	12965	NM_144761	Crygb	-0.46094365688785	0.0496732510377367
1933	Interval_1933	chr1	65089288	65090788	+	-7748	12965	NM_144761	Crygb	-0.582361180092108	1.89826938281054e-07
1934	Interval_1934	chr1	65106808	65108308	+	-4195	12964	NM_007774	Cryga	-0.0833050712934172	0.683555635577987
1935	Interval_1935	chr1	65112027	65113527	+	-9414	12964	NM_007774	Cryga	-0.295846585345577	0.000153824819917748
1936	Interval_1936	chr1	65154742	65156242	+	23650	15926	NM_010497	Idh1	-0.97302384460902	3.01737703328407e-09
1937	Interval_1937	chr1	65177607	65179107	+	785	15926	NM_010497	Idh1	-0.136299291415674	0.109482875132572
1938	Interval_1938	chr1	65185593	65187093	+	136	15926	NM_010497	Idh1	-0.0375841032680677	0.813293916589019
1939	Interval_1939	chr1	65188201	65189701	+	2266	18711	NM_011086	Pikfyve	0.514767023718322	0.000222977118194134
1940	Interval_1940	chr1	65197830	65199330	+	11895	18711	NM_011086	Pikfyve	0.222405254406243	0.581345296697475
1941	Interval_1941	chr1	65206232	65207732	+	20297	18711	NM_011086	Pikfyve	-0.375589229197471	0.0595666288458988
1942	Interval_1942	chr1	65212220	65213720	+	26285	18711	NM_011086	Pikfyve	0.253562755375445	0.331117854345513
1943	Interval_1943	chr1	65226762	65228262	+	40827	18711	NM_011086	Pikfyve	-0.418022962346217	0.00264409677360361
1944	Interval_1944	chr1	65229470	65230970	+	43535	18711	NM_011086	Pikfyve	-0.398599830861185	0.0222018321338591
1945	Interval_1945	chr1	65234931	65236431	+	48996	18711	NM_011086	Pikfyve	-0.341631938971407	0.156769168825691
1946	Interval_1946	chr1	65236662	65238162	+	50727	18711	NM_011086	Pikfyve	0.53962371530191	0.0212949576385953
1947	Interval_1947	chr1	65244859	65246359	+	58924	18711	NM_011086	Pikfyve	-0.0734569458252343	0.764511733292399
1948	Interval_1948	chr1	65265250	65266750	+	-45257	213527	NM_139270	Pth2r	0.443863107764117	0.00349752131201403
1949	Interval_1949	chr1	65273734	65275234	+	-36773	213527	NM_139270	Pth2r	0.900425405703775	0.000115554569097522
1950	Interval_1950	chr1	65281264	65282764	+	-29243	213527	NM_139270	Pth2r	0.471255586110258	0.000526697834855395
1951	Interval_1951	chr1	65311170	65312670	+	663	213527	NM_139270	Pth2r	-0.0798879108819363	0.793550108057675
1952	Interval_1952	chr1	66110006	66111506	+	-64573	17756	NM_008632	Map2	0.782104216725225	0.03707929808738
1953	Interval_1953	chr1	66174330	66175830	+	-249	17756	NM_008632	Map2	0.463077637672633	0.188381927051458
1954	Interval_1954	chr1	66227382	66228882	+	52803	17756	NM_008632	Map2	0.0750232140202181	0.901569278574152
1955	Interval_1955	chr1	66228988	66230488	+	54409	17756	NM_008632	Map2	0.0205131814489239	0.962064828906551
1956	Interval_1956	chr1	66231154	66232654	+	56575	17756	NM_008632	Map2	-0.131194450647388	0.684508090372496
1957	Interval_1957	chr1	66265838	66267338	+	-55136	17756	NM_008632	Map2	0.330715979874345	0.35632360145387
1958	Interval_1958	chr1	66278899	66280399	+	-42075	17756	NM_008632	Map2	1.33712765258459	3.72057795997767e-21
1959	Interval_1959	chr1	66319739	66321239	+	-1235	17756	NM_008632	Map2	1.31730333150928	2.59851072171562e-05
1960	Interval_1960	chr1	66649032	66650532	+	-51049	66646	NM_025683	Rpe	0.794052986425873	6.55388966282001e-14
1961	Interval_1961	chr1	66654744	66656244	+	-45337	66646	NM_025683	Rpe	0.739767553788985	0.000458823711301655
1962	Interval_1962	chr1	66668113	66669613	+	-31968	66646	NM_025683	Rpe	2.48443419501253	4.95165163057231e-10
1963	Interval_1963	chr1	66700281	66701781	+	200	66646	NM_025683	Rpe	0.126296406135039	0.210116742178855
1964	Interval_1964	chr1	66711916	66713416	+	11835	66646	NM_025683	Rpe	0.439797446820964	0.000414740843559028
1965	Interval_1965	chr1	66729628	66731128	+	29547	66646	NM_025683	Rpe	-0.0549886246406293	0.896911082291334
1966	Interval_1966	chr1	66751958	66753458	+	51877	66646	NM_025683	Rpe	0.386784717768655	0.163916203793632
1967	Interval_1967	chr1	66758448	66759948	+	49596	68691	NM_177645	Kansl1l	0.168723688120364	0.67386921469773
1968	Interval_1968	chr1	66778262	66779762	+	29782	68691	NM_177645	Kansl1l	0.922707397527279	0.000786336424974329
1969	Interval_1969	chr1	66814513	66816013	+	2332	68691	NM_177645	Kansl1l	0.0893678903562492	0.447189450779988
1970	Interval_1970	chr1	66816926	66818426	+	-81	68691	NM_177645	Kansl1l	0.0161574446580755	0.934066722181654
1971	Interval_1971	chr1	66837747	66839247	+	-20902	68691	NM_177645	Kansl1l	0.597112623147345	3.17948954630338e-06
1972	Interval_1972	chr1	66841149	66842649	+	21410	11363	NM_007381	Acadl	0.522771307859132	0.110447682860156
1973	Interval_1973	chr1	66846756	66848256	+	15803	11363	NM_007381	Acadl	0.105967078876272	0.741580657651244
1974	Interval_1974	chr1	66862173	66863673	+	386	11363	NM_007381	Acadl	0.21088320072	0.0275950287298822
1975	Interval_1975	chr1	66880919	66882419	+	-18360	11363	NM_007381	Acadl	1.81849275851953	6.10882940830243e-07
1976	Interval_1976	chr1	66895050	66896550	+	-32491	11363	NM_007381	Acadl	0.515971325576725	0.000921022490151525
1977	Interval_1977	chr1	66896385	66897885	+	-33826	11363	NM_007381	Acadl	0.417510167707617	0.262011578104007
1978	Interval_1978	chr1	66930835	66932335	+	3781	17901	NM_021285	Myl1	-0.318467663371618	0.267249518964797
1979	Interval_1979	chr1	66986895	66988395	+	-42589	17901	NM_021285	Myl1	-0.357701188928038	0.0292517440651857
1980	Interval_1980	chr1	66991922	66993422	+	46162	14768	NM_021295	Lancl1	0.139435411406019	0.580731895263709
1981	Interval_1981	chr1	67000514	67002014	+	37570	14768	NM_021295	Lancl1	-0.1272127644887	0.682335264856182
1982	Interval_1982	chr1	67013442	67014942	+	24642	14768	NM_021295	Lancl1	-0.121024595632244	0.673132351845159
1983	Interval_1983	chr1	67016327	67017827	+	21757	14768	NM_021295	Lancl1	0.109114244097295	0.678968944335551
1984	Interval_1984	chr1	67032324	67033824	+	5760	14768	NM_021295	Lancl1	-0.0836784025255444	0.811501735186839
1985	Interval_1985	chr1	67037721	67039221	+	363	14768	NM_021295	Lancl1	0.0785009052122827	0.537157007616762
1986	Interval_1986	chr1	67043165	67044665	+	-5043	14768	NM_021295	Lancl1	0.594545823026914	0.000809291293000423
1987	Interval_1987	chr1	67048110	67049610	+	-9988	14768	NM_021295	Lancl1	0.153413950056958	0.376291026059019
1988	Interval_1988	chr1	67060657	67062157	+	-22535	14768	NM_021295	Lancl1	-0.0140872788258305	0.962601470142846
1989	Interval_1989	chr1	67381591	67383091	+	259314	227231	NM_001080809	Cps1	-0.52406784351852	0.0723151619583779
1990	Interval_1990	chr1	67397147	67398647	+	274870	227231	NM_001080809	Cps1	0.857801130381279	0.000224895913346057
1991	Interval_1991	chr1	68765359	68766859	+	341950	13869	NM_010154	Erbb4	1.82450703249191	3.0443679028289e-12
1992	Interval_1992	chr1	69241002	69242502	+	-133693	13869	NM_010154	Erbb4	0.0728563138858243	0.793086132626822
1993	Interval_1993	chr1	69330896	69332396	+	-223587	13869	NM_010154	Erbb4	0.200297467818416	0.469567253344012
1994	Interval_1994	chr1	69381619	69383119	+	-274310	13869	NM_010154	Erbb4	1.38577680071021	0.0046243759444882
1995	Interval_1995	chr1	69498176	69499676	+	187034	22779	NM_011770	Ikzf2	1.91059276544566	1.46418459338478e-19
1996	Interval_1996	chr1	69654305	69655805	+	30905	22779	NM_011770	Ikzf2	0.742059120609715	0.00737122304250467
1997	Interval_1997	chr1	69686525	69688025	+	-1315	22779	NM_011770	Ikzf2	0.679784176677364	2.35274828502006e-15
1998	Interval_1998	chr1	69688191	69689691	+	-2981	22779	NM_011770	Ikzf2	0.356649876580332	0.0323102362417074
1999	Interval_1999	chr1	69758778	69760278	+	-67442	66722	NM_025728	Spag16	0.524782976224935	0.0660299704604703
[truncated: 105,196 more rows]

## Sheet: ATACseq Irf9ko IFN-gvs WT IFN-g
	PeakID	Chr	Start	End	Strand	Distance.to.TSS	Entrez.ID	Nearest.Refseq	Gene.Name	log2FoldChange	padj
1	Interval_1	chr1	4413622	4415122	+	-5131	19888	NM_011283	Rp1	-0.364279129048955	0.173004024113102
2	Interval_2	chr1	4415845	4417345	+	-7354	19888	NM_011283	Rp1	-0.363884143221409	0.44412802225747
3	Interval_3	chr1	4491353	4492853	+	5251	20671	NM_011441	Sox17	-0.713314340675108	0.073014909625673
4	Interval_4	chr1	4767682	4769182	+	17294	27395	NM_025300	Mrpl15	-0.115858604840312	0.658230925532288
5	Interval_5	chr1	4769021	4770521	+	15955	27395	NM_025300	Mrpl15	-0.198291108853913	0.344113974929885
6	Interval_6	chr1	4774420	4775920	+	10556	27395	NM_025300	Mrpl15	0.284194226731477	0.0989441727785241
7	Interval_7	chr1	4779049	4780549	+	5927	27395	NM_025300	Mrpl15	0.0287539369821455	0.931869769957569
8	Interval_8	chr1	4784664	4786164	+	312	27395	NM_025300	Mrpl15	0.232085334241436	0.0303485753962162
9	Interval_9	chr1	4806872	4808372	+	-201	18777	NM_008866	Lypla1	0.205009545399122	0.0717730603585221
10	Interval_10	chr1	4856933	4858433	+	-11	21399	NM_011541	Tcea1	0.260945573514626	0.051221184769776
11	Interval_11	chr1	4866684	4868184	+	9106	21399	NM_011541	Tcea1	-0.869837448992094	0.000321207731381649
12	Interval_12	chr1	4869489	4870989	+	11911	21399	NM_011541	Tcea1	-0.798386868971112	2.61151650940412e-06
13	Interval_13	chr1	4872903	4874403	+	15325	21399	NM_011541	Tcea1	-1.66519026500306	3.82009690928497e-27
14	Interval_14	chr1	4891499	4892999	+	33921	21399	NM_011541	Tcea1	-1.00795572299337	0.0239109000727046
15	Interval_15	chr1	4906223	4907723	+	48645	21399	NM_011541	Tcea1	-0.187486230501679	0.410257784252273
16	Interval_16	chr1	4911203	4912703	+	53625	21399	NM_011541	Tcea1	-0.494123543064894	0.265560088808308
17	Interval_17	chr1	4918070	4919570	+	60492	21399	NM_011541	Tcea1	-0.224495891573377	0.449257830742594
18	Interval_18	chr1	5018894	5020394	+	-105	58175	NM_021374	Rgs20	0.00709140969023708	0.97501953717375
19	Interval_19	chr1	5082372	5083872	+	36	108664	NM_133826	Atp6v1h	0.253029062421926	0.0393450923201091
20	Interval_20	chr1	5105679	5107179	+	23343	108664	NM_133826	Atp6v1h	-0.165310709122181	0.72641436079054
21	Interval_21	chr1	5114096	5115596	+	31760	108664	NM_133826	Atp6v1h	-0.334512355145296	0.35335037233123
22	Interval_22	chr1	5119761	5121261	+	37425	108664	NM_133826	Atp6v1h	-0.180044456979915	0.748228549423764
23	Interval_23	chr1	5120975	5122475	+	38639	108664	NM_133826	Atp6v1h	-0.379388388130347	0.457611838071122
24	Interval_24	chr1	5127726	5129226	+	45390	108664	NM_133826	Atp6v1h	-0.12099180663002	0.856150522346696
25	Interval_25	chr1	5128593	5130093	+	46257	108664	NM_133826	Atp6v1h	-0.298754513175787	0.353017670462073
26	Interval_26	chr1	5165188	5166688	+	82852	108664	NM_133826	Atp6v1h	-0.0987487495013997	0.862156579884867
27	Interval_27	chr1	5507709	5509209	+	-80034	18387	NM_011011	Oprk1	0.374478816664592	0.375292148501585
28	Interval_28	chr1	6203894	6205394	+	-10018	12421	NM_009826	Rb1cc1	-0.463633433763712	0.172188271951853
29	Interval_29	chr1	6213775	6215275	+	-137	12421	NM_009826	Rb1cc1	0.215377832204686	0.100674153141925
30	Interval_30	chr1	6224321	6225821	+	10409	12421	NM_009826	Rb1cc1	-0.262541430357368	0.497038321028805
31	Interval_31	chr1	6244607	6246107	+	30695	12421	NM_009826	Rb1cc1	-0.047067036570246	0.926039597014144
32	Interval_32	chr1	6271271	6272771	+	57359	12421	NM_009826	Rb1cc1	-0.0773454415752295	0.777736982393405
33	Interval_33	chr1	6282190	6283690	+	68278	12421	NM_009826	Rb1cc1	0.0844499958737836	0.828759650275386
34	Interval_34	chr1	6382063	6383563	+	23482	620393	NM_001195732	Alkal1	0.078824519840573	0.759614050904696
35	Interval_35	chr1	6405326	6406826	+	46745	620393	NM_001195732	Alkal1	0.239526401975992	0.0234171516856359
36	Interval_36	chr1	6409068	6410568	+	50487	620393	NM_001195732	Alkal1	0.050316649041181	0.856285124978924
37	Interval_37	chr1	6417714	6419214	+	59133	620393	NM_001195732	Alkal1	-0.0769293941028645	0.760193423995821
38	Interval_38	chr1	6429014	6430514	+	-57467	240690	NM_173868	St18	0.0509687671843145	0.947633293191315
39	Interval_39	chr1	6440529	6442029	+	-45952	240690	NM_173868	St18	-0.188303802092157	0.461401486822349
40	Interval_40	chr1	6443547	6445047	+	-42934	240690	NM_173868	St18	-0.409213778253705	0.00261599935490898
41	Interval_41	chr1	6453007	6454507	+	-33474	240690	NM_173868	St18	0.0922454791643841	0.58330651637891
42	Interval_42	chr1	6454750	6456250	+	-31731	240690	NM_173868	St18	-0.0906162991025946	0.728104979502454
43	Interval_43	chr1	6459477	6460977	+	-27004	240690	NM_173868	St18	0.139368567670607	0.63849144888732
44	Interval_44	chr1	6464006	6465506	+	-22475	240690	NM_173868	St18	0.0640341197737899	0.791399667549442
45	Interval_45	chr1	6465964	6467464	+	-20517	240690	NM_173868	St18	0.0050486515176008	0.986264383904169
46	Interval_46	chr1	6472750	6474250	+	-13731	240690	NM_173868	St18	-0.769583757008738	0.0102543589679042
47	Interval_47	chr1	6475545	6477045	+	-10936	240690	NM_173868	St18	-0.653782465354218	0.171362960704647
48	Interval_48	chr1	6479145	6480645	+	-7336	240690	NM_173868	St18	-0.334926099722315	0.251353442267863
49	Interval_49	chr1	6480462	6481962	+	-6019	240690	NM_173868	St18	-0.331948706308732	0.0675692531087323
50	Interval_50	chr1	6482201	6483701	+	-4280	240690	NM_173868	St18	-0.11099383554622	0.725243745242259
51	Interval_51	chr1	6492476	6493976	+	5995	240690	NM_173868	St18	-0.193562101411561	0.255435117529575
52	Interval_52	chr1	6495962	6497462	+	9481	240690	NM_173868	St18	0.0667112143286153	0.737822721965402
53	Interval_53	chr1	6497987	6499487	+	11506	240690	NM_173868	St18	0.00122775574383253	0.996416121882391
54	Interval_54	chr1	6504876	6506376	+	18395	240690	NM_173868	St18	-0.319930324384486	0.25738291118282
55	Interval_55	chr1	6508982	6510482	+	22501	240690	NM_173868	St18	-0.546251378455067	0.261366708444359
56	Interval_56	chr1	6514656	6516156	+	28175	240690	NM_173868	St18	-0.366747074197937	0.295244012481152
57	Interval_57	chr1	6521819	6523319	+	35338	240690	NM_173868	St18	-0.447543767814511	0.104139895883672
58	Interval_58	chr1	6555623	6557123	+	69142	240690	NM_173868	St18	-0.937756451711793	1.50541294416778e-08
59	Interval_59	chr1	6585361	6586861	+	98880	240690	NM_173868	St18	-0.476983245997249	0.102261589986836
60	Interval_60	chr1	6588657	6590157	+	102176	240690	NM_173868	St18	-0.740196986316975	0.0321025497115585
61	Interval_61	chr1	6606474	6607974	+	119993	240690	NM_173868	St18	-0.788320296328687	0.0307466185317507
62	Interval_62	chr1	6623494	6624994	+	-105807	240690	NM_173868	St18	0.294818610142018	0.014797819365672
63	Interval_63	chr1	6637451	6638951	+	-91850	240690	NM_173868	St18	-0.17930702769141	0.663037097908669
64	Interval_64	chr1	6712488	6713988	+	-16813	240690	NM_173868	St18	-0.592866563292203	0.0543145436299348
65	Interval_65	chr1	6716574	6718074	+	-12727	240690	NM_173868	St18	-0.056327228446663	0.849366998815463
66	Interval_66	chr1	6782420	6783920	+	53119	240690	NM_173868	St18	0.172797710484668	0.686047448815495
67	Interval_67	chr1	6807952	6809452	+	78651	240690	NM_173868	St18	-0.671948114075188	0.00589993239834109
68	Interval_68	chr1	6823499	6824999	+	94198	240690	NM_173868	St18	0.00960633666125185	0.983231336600855
69	Interval_69	chr1	6825892	6827392	+	96591	240690	NM_173868	St18	0.0159807244408253	0.976750140873117
70	Interval_70	chr1	6826751	6828251	+	97450	240690	NM_173868	St18	0.00485282107173898	0.991544898067541
71	Interval_71	chr1	6858171	6859671	+	128870	240690	NM_173868	St18	-0.0468588034356482	0.858556737613151
72	Interval_72	chr1	6975372	6976872	+	-112798	319263	NM_183028	Pcmtd1	-0.639434163237654	0.0774001838522886
73	Interval_73	chr1	7085270	7086770	+	-2900	319263	NM_183028	Pcmtd1	-0.233953795399398	0.119869364416189
74	Interval_74	chr1	7088514	7090014	+	344	319263	NM_183028	Pcmtd1	0.22045684074054	0.0804738900672997
75	Interval_75	chr1	7098843	7100343	+	10673	319263	NM_183028	Pcmtd1	-0.0581263149825516	0.773309867776699
76	Interval_76	chr1	7110513	7112013	+	22343	319263	NM_183028	Pcmtd1	-0.0158531963141955	0.966119379412151
77	Interval_77	chr1	7111301	7112801	+	23131	319263	NM_183028	Pcmtd1	-0.299057785062942	0.277875712764025
78	Interval_78	chr1	7112599	7114099	+	24429	319263	NM_183028	Pcmtd1	-0.0967393778933205	0.576483806562928
79	Interval_79	chr1	7139721	7141221	+	51551	319263	NM_183028	Pcmtd1	-0.140657498422012	0.56874178737809
80	Interval_80	chr1	7146103	7147603	+	57933	319263	NM_183028	Pcmtd1	-0.693443270886916	0.0185230800881522
81	Interval_81	chr1	7174995	7176495	+	86825	319263	NM_183028	Pcmtd1	-1.68569778888387	2.76182200636985e-15
82	Interval_82	chr1	7203906	7205406	+	115736	319263	NM_183028	Pcmtd1	-0.102659683256278	0.829003470787283
83	Interval_83	chr1	7205505	7207005	+	117335	319263	NM_183028	Pcmtd1	-0.435601132908073	0.186218828226962
84	Interval_84	chr1	7388943	7390443	+	300773	319263	NM_183028	Pcmtd1	-0.247520479650738	0.853195768029303
85	Interval_85	chr1	7394691	7396191	+	306521	319263	NM_183028	Pcmtd1	0.450049545528661	0.0610254507304019
86	Interval_86	chr1	7396603	7398103	+	308433	319263	NM_183028	Pcmtd1	0.195524438027818	0.0861949909429452
87	Interval_87	chr1	9528869	9530369	+	-15789	59014	NM_021511	Rrs1	-0.0909668078570405	0.809413436204336
88	Interval_88	chr1	9544795	9546295	+	137	59014	NM_021511	Rrs1	0.329943933876128	0.00675071023006654
89	Interval_89	chr1	9547146	9548646	+	-52	76187	NM_175236	Adhfe1	0.293844873724762	0.0355032486357435
90	Interval_90	chr1	9572530	9574030	+	25332	76187	NM_175236	Adhfe1	-0.00732756233307758	0.978672503006187
91	Interval_91	chr1	9592772	9594272	+	-7745	76982	NM_178399	Vxn	0.210750804641652	0.497589729547506
92	Interval_92	chr1	9601391	9602891	+	874	76982	NM_178399	Vxn	0.0700765441505347	0.885305571146908
93	Interval_93	chr1	9607123	9608623	+	6606	76982	NM_178399	Vxn	0.0382258201553067	0.940433778510321
94	Interval_94	chr1	9620656	9622156	+	9686	72481	NR_015470	2610203C22Rik	-0.407524893436422	0.123989825422988
95	Interval_95	chr1	9629438	9630938	+	904	72481	NR_015470	2610203C22Rik	0.533909691413714	0.00168009652712822
96	Interval_96	chr1	9636135	9637635	+	-5793	72481	NR_015470	2610203C22Rik	0.314052669400186	0.354401054558843
97	Interval_97	chr1	9644387	9645887	+	-14045	72481	NR_015470	2610203C22Rik	-0.0873978957294174	0.853231532564813
98	Interval_98	chr1	9660337	9661837	+	-29995	72481	NR_015470	2610203C22Rik	0.44324661506328	0.185258358535623
99	Interval_99	chr1	9673144	9674644	+	26315	17864	NM_008651	Mybl1	0.342595378373889	0.0951176209825682
100	Interval_100	chr1	9695916	9697416	+	3543	17864	NM_008651	Mybl1	0.269419856247911	0.293070025784506
101	Interval_101	chr1	9698760	9700260	+	699	17864	NM_008651	Mybl1	-0.0435279570586987	0.906042417658949
102	Interval_102	chr1	9699879	9701379	+	-420	17864	NM_008651	Mybl1	0.34291556918655	0.0034548081222301
103	Interval_103	chr1	9703244	9704744	+	-3785	17864	NM_008651	Mybl1	0.174492231150056	0.239086903276565
104	Interval_104	chr1	9711051	9712551	+	-11592	17864	NM_008651	Mybl1	-0.377551229111964	0.288087376948756
105	Interval_105	chr1	9716387	9717887	+	-16928	17864	NM_008651	Mybl1	-0.742951052418463	0.000260249718298863
106	Interval_106	chr1	9718039	9719539	+	-18580	17864	NM_008651	Mybl1	-0.709793968005298	0.00720612221236464
107	Interval_107	chr1	9725735	9727235	+	-21163	73331	NR_040462	1700034P13Rik	-0.835138957317464	0.00274278580908249
108	Interval_108	chr1	9728870	9730370	+	-18028	73331	NR_040462	1700034P13Rik	-0.500388585879144	0.0451382106824326
109	Interval_109	chr1	9730631	9732131	+	-16267	73331	NR_040462	1700034P13Rik	-0.596925867494815	0.0174441242337692
110	Interval_110	chr1	9736550	9738050	+	-10348	73331	NR_040462	1700034P13Rik	-1.08772181248837	1.29377489737719e-08
111	Interval_111	chr1	9738609	9740109	+	-8289	73331	NR_040462	1700034P13Rik	-0.860006467773014	0.000106873889488068
112	Interval_112	chr1	9744551	9746051	+	-2347	73331	NR_040462	1700034P13Rik	-0.285970393657554	0.0845251457735089
113	Interval_113	chr1	9746994	9748494	+	96	73331	NR_040462	1700034P13Rik	0.193789747807688	0.143841216037828
114	Interval_114	chr1	9753918	9755418	+	-6286	70675	NM_173443	Vcpip1	-0.355724414116283	0.190604442614662
115	Interval_115	chr1	9768848	9770348	+	-21216	70675	NM_173443	Vcpip1	-0.275055204967264	0.171987861949558
116	Interval_116	chr1	9771964	9773464	+	-24332	70675	NM_173443	Vcpip1	0.196150701608811	0.175698497371371
117	Interval_117	chr1	9781609	9783109	+	-15771	170755	NM_133220	Sgk3	0.0147653457136962	0.962147945500479
118	Interval_118	chr1	9797417	9798917	+	37	170755	NM_133220	Sgk3	-0.0421829597707589	0.763111122831833
119	Interval_119	chr1	9804606	9806106	+	7226	170755	NM_133220	Sgk3	0.0855695189684529	0.584753238434746
120	Interval_120	chr1	9809749	9811249	+	12369	170755	NM_133220	Sgk3	-0.19056248413317	0.581932058694045
121	Interval_121	chr1	9812052	9813552	+	14672	170755	NM_133220	Sgk3	-0.0772061737822168	0.696936467510378
122	Interval_122	chr1	9814977	9816477	+	17597	170755	NM_133220	Sgk3	0.0822651934206907	0.722988721409875
123	Interval_123	chr1	9822574	9824074	+	-24957	170755	NM_133220	Sgk3	-0.0521928543755191	0.789791250078553
124	Interval_124	chr1	9824928	9826428	+	-22603	170755	NM_133220	Sgk3	-0.00696022230875432	0.975124179675801
125	Interval_125	chr1	9839888	9841388	+	-7643	170755	NM_133220	Sgk3	-0.277949207497654	0.568719286934153
126	Interval_126	chr1	9846060	9847560	+	-1471	170755	NM_133220	Sgk3	-0.127982085904061	0.50520804423422
127	Interval_127	chr1	9847855	9849355	+	324	170755	NM_133220	Sgk3	-0.2272424495968	0.319895519221264
128	Interval_128	chr1	9849373	9850873	+	1842	170755	NM_133220	Sgk3	0.124918987989498	0.545197385574086
129	Interval_129	chr1	9856663	9858163	+	9132	170755	NM_133220	Sgk3	0.0496321579404481	0.897521434522286
130	Interval_130	chr1	9858262	9859762	+	10731	170755	NM_133220	Sgk3	0.161007480465882	0.300409111385094
131	Interval_131	chr1	9868306	9869806	+	20775	170755	NM_133220	Sgk3	-0.225967998356089	0.656553611503746
132	Interval_132	chr1	9875856	9877356	+	28325	170755	NM_133220	Sgk3	0.243827099209793	0.0292441254812064
133	Interval_133	chr1	9878382	9879882	+	-29506	240697	NM_177722	Mcmdc2	-0.860782689703455	9.04699845269398e-05
134	Interval_134	chr1	9881224	9882724	+	-26664	240697	NM_177722	Mcmdc2	-0.638714831716926	0.0209277001685122
135	Interval_135	chr1	9885050	9886550	+	-22838	240697	NM_177722	Mcmdc2	-0.579758144437427	0.0956998063374181
136	Interval_136	chr1	9891829	9893329	+	-16059	240697	NM_177722	Mcmdc2	0.153175284046187	0.209786794371184
137	Interval_137	chr1	9902182	9903682	+	-5706	240697	NM_177722	Mcmdc2	-0.737134316550757	0.0481900193116718
138	Interval_138	chr1	9904611	9906111	+	-3277	240697	NM_177722	Mcmdc2	-0.0762101260616726	0.869877234537142
139	Interval_139	chr1	9906063	9907563	+	-1825	240697	NM_177722	Mcmdc2	-0.38169598387003	0.113749725334595
140	Interval_140	chr1	9907853	9909353	+	-35	240697	NM_177722	Mcmdc2	-0.723153642226349	0.00615415154662791
141	Interval_141	chr1	9910588	9912088	+	2700	240697	NM_177722	Mcmdc2	0.0217770722927523	0.961148278725588
142	Interval_142	chr1	9943207	9944707	+	161	73824	NR_024067	Snhg6	0.125058529219586	0.245153019594202
143	Interval_143	chr1	9952210	9953710	+	-8842	73824	NR_024067	Snhg6	0.228973037975442	0.626577904025938
144	Interval_144	chr1	9966901	9968401	+	159	100039596	NM_001285425	Tcf24	0.0635555018508872	0.711863789372381
145	Interval_145	chr1	9989051	9990551	+	19335	69312	NM_027033	Ppp1r42	-0.0660527816536177	0.90621754077484
146	Interval_146	chr1	9991042	9992542	+	17344	69312	NM_027033	Ppp1r42	-0.299933618238943	0.22745406017643
147	Interval_147	chr1	10002414	10003914	+	5972	69312	NM_027033	Ppp1r42	-0.0718414139246782	0.797183074387299
148	Interval_148	chr1	10006531	10008031	+	1855	69312	NM_027033	Ppp1r42	-0.00563455578943718	0.985417041755904
149	Interval_149	chr1	10008192	10009692	+	194	69312	NM_027033	Ppp1r42	0.372938483428031	0.311459445443218
150	Interval_150	chr1	10022553	10024053	+	-14167	69312	NM_027033	Ppp1r42	-0.27244126829644	0.505727754716568
151	Interval_151	chr1	10038041	10039541	+	573	211660	NM_026493	Cspp1	0.225499374798669	0.0436067714903005
152	Interval_152	chr1	10049113	10050613	+	3370	211660	NM_026493	Cspp1	0.0581218834802084	0.896837154156542
153	Interval_153	chr1	10053439	10054939	+	7696	211660	NM_026493	Cspp1	-0.0845749054945877	0.832772919383487
154	Interval_154	chr1	10060294	10061794	+	14551	211660	NM_026493	Cspp1	0.491654213308195	0.0490247021026643
155	Interval_155	chr1	10061321	10062821	+	15578	211660	NM_026493	Cspp1	0.165990289023083	0.777026010810084
156	Interval_156	chr1	10088639	10090139	+	42896	211660	NM_026493	Cspp1	0.0137666641440685	0.96543615515294
157	Interval_157	chr1	10113722	10115222	+	67979	211660	NM_026493	Cspp1	-0.0566101344308401	0.863763020879025
158	Interval_158	chr1	10130532	10132032	+	84789	211660	NM_026493	Cspp1	-0.601656391838908	0.00348847035479911
159	Interval_159	chr1	10138655	10140155	+	92912	211660	NM_026493	Cspp1	-0.454005391931299	0.212250962072253
160	Interval_160	chr1	10149762	10151262	+	82158	211673	NM_001102430	Arfgef1	-0.534005798341402	0.0621874806944933
161	Interval_161	chr1	10164123	10165623	+	67797	211673	NM_001102430	Arfgef1	-0.87882560079697	0.0348728097968005
162	Interval_162	chr1	10176966	10178466	+	54954	211673	NM_001102430	Arfgef1	-0.851454058927532	0.0224177465575628
163	Interval_163	chr1	10210580	10212080	+	21340	211673	NM_001102430	Arfgef1	-0.718327071230694	0.00416382626917666
164	Interval_164	chr1	10219449	10220949	+	12471	211673	NM_001102430	Arfgef1	-1.88944626065037	1.57883051536191e-36
165	Interval_165	chr1	10231661	10233161	+	259	211673	NM_001102430	Arfgef1	0.0247494461686219	0.900960804460966
166	Interval_166	chr1	10253826	10255326	+	-21906	211673	NM_001102430	Arfgef1	-0.50601189571306	0.00767457234098851
167	Interval_167	chr1	10260132	10261632	+	-28212	211673	NM_001102430	Arfgef1	-1.34245029453889	3.28588737458733e-11
168	Interval_168	chr1	10265906	10267406	+	-33986	211673	NM_001102430	Arfgef1	-0.947803544100983	0.000280247350824618
169	Interval_169	chr1	10268018	10269518	+	-36098	211673	NM_001102430	Arfgef1	-0.493750537730815	0.0530465810785383
170	Interval_170	chr1	10279416	10280916	+	-47496	211673	NM_001102430	Arfgef1	-0.0692947213459347	0.706440265569588
171	Interval_171	chr1	10324681	10326181	+	-92761	211673	NM_001102430	Arfgef1	-0.789631299592573	4.80428429614421e-05
172	Interval_172	chr1	10879293	10880793	+	-14169	100124448	NR_030645	Mir467e	0.636378756852491	0.0527336814835766
173	Interval_173	chr1	12863765	12865265	+	126620	240726	NM_172841	Slco5a1	0.514789318979354	0.00790445717948174
174	Interval_174	chr1	12941617	12943117	+	48768	240726	NM_172841	Slco5a1	0.153599576238357	0.812595922075159
175	Interval_175	chr1	12977092	12978592	+	13293	240726	NM_172841	Slco5a1	-0.0583193259386933	0.893966672568078
176	Interval_176	chr1	12982547	12984047	+	7838	240726	NM_172841	Slco5a1	0.296236511461377	0.190751325603167
177	Interval_177	chr1	12990540	12992040	+	-155	240726	NM_172841	Slco5a1	0.210485957276344	0.573163961754261
178	Interval_178	chr1	13028645	13030145	+	-38260	240726	NM_172841	Slco5a1	0.190737171677532	0.617896894674851
179	Interval_179	chr1	13049516	13051016	+	-59131	240726	NM_172841	Slco5a1	-0.192415719606387	0.483344566998
180	Interval_180	chr1	13051218	13052718	+	-60833	240726	NM_172841	Slco5a1	0.0052834583731426	0.984198670218754
181	Interval_181	chr1	13125821	13127321	+	592	383491	NM_001081209	Prdm14	-0.246906004102081	0.105973378870784
182	Interval_182	chr1	13134257	13135757	+	-7844	383491	NM_001081209	Prdm14	0.137895195865514	0.544997087237046
183	Interval_183	chr1	13150398	13151898	+	-23985	383491	NM_001081209	Prdm14	-0.0574472504856112	0.850602804313538
184	Interval_184	chr1	13152369	13153869	+	-25956	383491	NM_001081209	Prdm14	0.0519346240972984	0.857299343522641
185	Interval_185	chr1	13161412	13162912	+	-34999	383491	NM_001081209	Prdm14	0.0377982797012555	0.874595014482794
186	Interval_186	chr1	13163652	13165152	+	-37239	383491	NM_001081209	Prdm14	-0.157905834368541	0.622487625906567
187	Interval_187	chr1	13175740	13177240	+	-49327	383491	NM_001081209	Prdm14	0.022019104647758	0.961432417354354
188	Interval_188	chr1	13187699	13189199	+	-61286	383491	NM_001081209	Prdm14	0.453661509535612	0.000308324416113703
189	Interval_189	chr1	13206151	13207651	+	-79738	383491	NM_001081209	Prdm14	0.473964987018584	0.000556327086472071
190	Interval_190	chr1	13213529	13215029	+	-87116	383491	NM_001081209	Prdm14	-0.00138909982906209	0.997634666692842
191	Interval_191	chr1	13222644	13224144	+	-96231	383491	NM_001081209	Prdm14	0.264048399963842	0.533841955546404
192	Interval_192	chr1	13231806	13233306	+	-105393	383491	NM_001081209	Prdm14	-0.159927470238366	0.327182345661804
193	Interval_193	chr1	13245219	13246719	+	-118806	383491	NM_001081209	Prdm14	-0.0185095855891528	0.959400733044849
194	Interval_194	chr1	13255375	13256875	+	116304	17978	NM_008678	Ncoa2	0.188784886990718	0.3290294974675
195	Interval_195	chr1	13266829	13268329	+	104850	17978	NM_008678	Ncoa2	0.14444654143181	0.438160290940544
196	Interval_196	chr1	13290780	13292280	+	80899	17978	NM_008678	Ncoa2	-0.0125512467161954	0.973040168408344
197	Interval_197	chr1	13292544	13294044	+	79135	17978	NM_008678	Ncoa2	0.0732458018890496	0.631378036131442
198	Interval_198	chr1	13294686	13296186	+	76993	17978	NM_008678	Ncoa2	0.141382088952843	0.697731392494955
199	Interval_199	chr1	13296277	13297777	+	75402	17978	NM_008678	Ncoa2	-0.0416998217641243	0.904383556926281
200	Interval_200	chr1	13300645	13302145	+	71034	17978	NM_008678	Ncoa2	-0.0900756580693369	0.719928977069032
201	Interval_201	chr1	13304782	13306282	+	66897	17978	NM_008678	Ncoa2	-0.105936238607102	0.715344240958504
202	Interval_202	chr1	13310962	13312462	+	60717	17978	NM_008678	Ncoa2	0.224035636148514	0.420908810605977
203	Interval_203	chr1	13318953	13320453	+	52726	17978	NM_008678	Ncoa2	-0.265175035426759	0.441611592929081
204	Interval_204	chr1	13327797	13329297	+	43882	17978	NM_008678	Ncoa2	0.0529278272356431	0.823274050326744
205	Interval_205	chr1	13331795	13333295	+	39884	17978	NM_008678	Ncoa2	0.125787780206434	0.454092106810283
206	Interval_206	chr1	13335165	13336665	+	36514	17978	NM_008678	Ncoa2	0.0965220633366669	0.493594061796535
207	Interval_207	chr1	13342352	13343852	+	29327	17978	NM_008678	Ncoa2	0.13020038142901	0.418495568665877
208	Interval_208	chr1	13354797	13356297	+	16882	17978	NM_008678	Ncoa2	-0.305579429673015	0.329518320222729
209	Interval_209	chr1	13359911	13361411	+	11768	17978	NM_008678	Ncoa2	0.149437242309421	0.526864921050394
210	Interval_210	chr1	13365478	13366978	+	6201	17978	NM_008678	Ncoa2	-0.248398887084403	0.435114943988362
211	Interval_211	chr1	13371514	13373014	+	165	17978	NM_008678	Ncoa2	0.217853951278666	0.0850971275938786
212	Interval_212	chr1	13372531	13374031	+	802	17978	NM_008678	Ncoa2	0.0291688205386939	0.937418949228026
213	Interval_213	chr1	13373656	13375156	+	-323	17978	NM_008678	Ncoa2	0.226832053569685	0.123164115541666
214	Interval_214	chr1	13382560	13384060	+	-9227	17978	NM_008678	Ncoa2	-0.482918784488625	0.300707363699082
215	Interval_215	chr1	13423622	13425122	+	-50289	17978	NM_008678	Ncoa2	0.295944034470869	0.0704564544491333
216	Interval_216	chr1	13425467	13426967	+	-52134	17978	NM_008678	Ncoa2	0.303201429816182	0.00276515462481346
217	Interval_217	chr1	13453605	13455105	+	-80272	17978	NM_008678	Ncoa2	-0.136754991856112	0.560477312125075
218	Interval_218	chr1	13492108	13493608	+	97052	72265	NM_028173	Tram1	-0.94924785608903	0.0489545615659259
219	Interval_219	chr1	13494199	13495699	+	94961	72265	NM_028173	Tram1	-0.897611310750737	0.00686507087411183
220	Interval_220	chr1	13499612	13501112	+	89548	72265	NM_028173	Tram1	-0.116707620347304	0.760553972166243
221	Interval_221	chr1	13512776	13514276	+	76384	72265	NM_028173	Tram1	0.310041563009979	0.0497489167888653
222	Interval_222	chr1	13520443	13521943	+	68717	72265	NM_028173	Tram1	-0.224153619186328	0.330705317601099
223	Interval_223	chr1	13530761	13532261	+	58399	72265	NM_028173	Tram1	-0.0249008773839073	0.931511881265176
224	Interval_224	chr1	13558614	13560114	+	30546	72265	NM_028173	Tram1	0.0787431181617846	0.863456871644383
225	Interval_225	chr1	13559466	13560966	+	29694	72265	NM_028173	Tram1	0.0479555527930263	0.939107639205529
226	Interval_226	chr1	13560469	13561969	+	28691	72265	NM_028173	Tram1	0.0267859720233396	0.966984950480419
227	Interval_227	chr1	13562598	13564098	+	26562	72265	NM_028173	Tram1	0.128729446763749	0.71941633582906
228	Interval_228	chr1	13584885	13586385	+	4275	72265	NM_028173	Tram1	0.152044690525373	0.479877850626539
229	Interval_229	chr1	13588251	13589751	+	909	72265	NM_028173	Tram1	0.113095587683695	0.416671060685934
230	Interval_230	chr1	13592428	13593928	+	-3268	72265	NM_028173	Tram1	0.239564697288632	0.123673808296062
231	Interval_231	chr1	13605934	13607434	+	-16774	72265	NM_028173	Tram1	-0.168664095206825	0.624622558817573
232	Interval_232	chr1	13615309	13616809	+	-26149	72265	NM_028173	Tram1	0.207778932080502	0.596072748250957
233	Interval_233	chr1	13622695	13624195	+	-33535	72265	NM_028173	Tram1	-0.134847839792099	0.704666527414868
234	Interval_234	chr1	13638800	13640300	+	20959	212442	NM_145381	Lactb2	0.427758266403082	0.0217552267490684
235	Interval_235	chr1	13646944	13648444	+	12815	212442	NM_145381	Lactb2	0.471305716604694	0.000302421568569905
236	Interval_236	chr1	13651656	13653156	+	8103	212442	NM_145381	Lactb2	0.511501757803626	6.22133881034983e-05
237	Interval_237	chr1	13658928	13660428	+	831	212442	NM_145381	Lactb2	0.37331271612306	6.95838942656674e-06
238	Interval_238	chr1	13688064	13689564	+	20043	381246	NM_001011873	Xkr9	-0.101296485701178	0.852437479069872
239	Interval_239	chr1	13705429	13706929	+	37408	381246	NM_001011873	Xkr9	0.128333825244464	0.674653381474343
240	Interval_240	chr1	13751631	13753131	+	34548	433273	NR_004447	Gm5523	0.345846619059516	0.486454452433764
241	Interval_241	chr1	13771056	13772556	+	15123	433273	NR_004447	Gm5523	-0.3034455376136	0.250837284404571
242	Interval_242	chr1	13783705	13785205	+	2474	433273	NR_004447	Gm5523	-0.260447534334082	0.205810936347359
243	Interval_243	chr1	13788314	13789814	+	-2135	433273	NR_004447	Gm5523	0.177436968295603	0.176511730601323
244	Interval_244	chr1	13839256	13840756	+	-53077	433273	NR_004447	Gm5523	0.267093367835716	0.122808809664892
245	Interval_245	chr1	13864324	13865824	+	-78145	433273	NR_004447	Gm5523	0.200980506973704	0.27056172754911
246	Interval_246	chr1	13873000	13874500	+	-86821	433273	NR_004447	Gm5523	0.212368217251009	0.144123705999888
247	Interval_247	chr1	13882623	13884123	+	-96444	433273	NR_004447	Gm5523	0.178492501893082	0.549751222191547
248	Interval_248	chr1	13901285	13902785	+	-115106	433273	NR_004447	Gm5523	-0.11711147290806	0.828818235538647
249	Interval_249	chr1	13978081	13979581	+	-191902	433273	NR_004447	Gm5523	-0.204004965318594	0.6452476476135
250	Interval_250	chr1	13979440	13980940	+	-193261	433273	NR_004447	Gm5523	0.0645122937454991	0.828020877759111
251	Interval_251	chr1	14016152	14017652	+	-229973	433273	NR_004447	Gm5523	-0.0884713333122258	0.845183828280625
252	Interval_252	chr1	14103916	14105416	+	205533	14048	NM_010164	Eya1	0.280962592162685	0.163105040082898
253	Interval_253	chr1	14143063	14144563	+	166386	14048	NM_010164	Eya1	-0.423048391346112	0.0127380538766893
254	Interval_254	chr1	14197441	14198941	+	112008	14048	NM_010164	Eya1	0.0618587159962647	0.911478682829274
255	Interval_255	chr1	14217694	14219194	+	91755	14048	NM_010164	Eya1	0.041721079723746	0.931448389206461
256	Interval_256	chr1	14221738	14223238	+	87711	14048	NM_010164	Eya1	0.228993955439784	0.539397765712328
257	Interval_257	chr1	14224234	14225734	+	85215	14048	NM_010164	Eya1	0.363193975943977	0.158366268377307
258	Interval_258	chr1	14287588	14289088	+	21861	14048	NM_010164	Eya1	0.368488816170618	0.239852359671119
259	Interval_259	chr1	14292295	14293795	+	17154	14048	NM_010164	Eya1	0.083639847585608	0.808770700785854
260	Interval_260	chr1	14296159	14297659	+	13290	14048	NM_010164	Eya1	0.0719748743355242	0.774169447179988
261	Interval_261	chr1	14298088	14299588	+	11361	14048	NM_010164	Eya1	-0.0600150747137115	0.833589110389258
262	Interval_262	chr1	14303403	14304903	+	6046	14048	NM_010164	Eya1	0.307961890285194	0.0106772418720698
263	Interval_263	chr1	14306259	14307759	+	3190	14048	NM_010164	Eya1	0.194631530579443	0.42471913470897
264	Interval_264	chr1	14308960	14310460	+	489	14048	NM_010164	Eya1	0.386560170887667	0.017773402056224
265	Interval_265	chr1	14331409	14332909	+	-21960	14048	NM_010164	Eya1	-0.164594682058248	0.687645065375758
266	Interval_266	chr1	14483857	14485357	+	-174408	14048	NM_010164	Eya1	0.21815357488402	0.321167170245193
267	Interval_267	chr1	14495045	14496545	+	-185596	14048	NM_010164	Eya1	-0.177373978049893	0.711383436925189
268	Interval_268	chr1	14505000	14506500	+	-195551	14048	NM_010164	Eya1	0.0102263299916559	0.960579283757961
269	Interval_269	chr1	14512835	14514335	+	-203386	14048	NM_010164	Eya1	0.768736801810314	0.0651368648840377
270	Interval_270	chr1	14569818	14571318	+	185398	17681	NM_010827	Msc	0.0985422279797532	0.785471486363863
271	Interval_271	chr1	14576106	14577606	+	179110	17681	NM_010827	Msc	-0.0308435395266394	0.929354199698425
272	Interval_272	chr1	14578452	14579952	+	176764	17681	NM_010827	Msc	0.300327843879918	0.0136440668343059
273	Interval_273	chr1	14589514	14591014	+	165702	17681	NM_010827	Msc	-0.17814304165228	0.442468758351943
274	Interval_274	chr1	14595254	14596754	+	159962	17681	NM_010827	Msc	0.342030903565587	0.00449326896001844
275	Interval_275	chr1	14629369	14630869	+	125847	17681	NM_010827	Msc	-0.312138437436448	0.311582297394568
276	Interval_276	chr1	14635057	14636557	+	120159	17681	NM_010827	Msc	-0.0353483225230842	0.931054482670679
277	Interval_277	chr1	14667273	14668773	+	87943	17681	NM_010827	Msc	-0.159997095278135	0.748624704604643
278	Interval_278	chr1	14780486	14781986	+	-25270	17681	NM_010827	Msc	-0.0147472338246719	0.981966248705961
279	Interval_279	chr1	14797192	14798692	+	-41976	17681	NM_010827	Msc	0.174780124389866	0.633639598196189
280	Interval_280	chr1	14822533	14824033	+	-67317	17681	NM_010827	Msc	0.275964455243391	0.583871670289501
281	Interval_281	chr1	14861546	14863046	+	56566	277328	NM_177781	Trpa1	-0.47331089089009	0.160421295533652
282	Interval_282	chr1	14917860	14919360	+	252	277328	NM_177781	Trpa1	-0.184011970616107	0.627183703830223
283	Interval_283	chr1	14924055	14925555	+	-5943	277328	NM_177781	Trpa1	0.193929374812547	0.53670951999746
284	Interval_284	chr1	14994494	14995994	+	-76382	277328	NM_177781	Trpa1	0.237053492719399	0.433073017072829
285	Interval_285	chr1	15006925	15008425	+	-88813	277328	NM_177781	Trpa1	0.134543227314416	0.784343284957969
286	Interval_286	chr1	15656083	15657583	+	-148813	21749	NM_009352	Terf1	0.270048362073432	0.474269573621692
287	Interval_287	chr1	15674210	15675710	+	-130686	21749	NM_009352	Terf1	0.54927666793711	0.122507392176261
288	Interval_288	chr1	15705224	15706724	+	-99672	21749	NM_009352	Terf1	-0.203474646354752	0.530184162912117
289	Interval_289	chr1	15791039	15792539	+	-13857	21749	NM_009352	Terf1	-0.38007911008216	0.146524514902519
290	Interval_290	chr1	15804865	15806365	+	-31	21749	NM_009352	Terf1	0.353017462085726	0.00567879832015817
291	Interval_291	chr1	15835769	15837269	+	30873	21749	NM_009352	Terf1	-0.225042762671987	0.756323003253625
292	Interval_292	chr1	15849854	15851354	+	42118	226866	NM_001033288	Sbspon	-0.090503193562185	0.770278909757148
293	Interval_293	chr1	16058996	16060496	+	33579	75799	NM_001243238	4930444P10Rik	-0.164834511176863	0.662056274706537
294	Interval_294	chr1	16078245	16079745	+	14330	75799	NM_001243238	4930444P10Rik	-0.450900342255743	0.122037323022793
295	Interval_295	chr1	16092240	16093740	+	335	75799	NM_001243238	4930444P10Rik	-0.0731826074530787	0.760193423995821
296	Interval_296	chr1	16096135	16097635	+	-3560	75799	NM_001243238	4930444P10Rik	-0.876578127532815	0.00237044855322257
297	Interval_297	chr1	16104141	16105641	+	-458	19989	NM_011291	Rpl7	0.202630148565113	0.0762325253420364
298	Interval_298	chr1	16110515	16112015	+	5383	98711	NM_133832	Rdh10	0.0886323679810176	0.675140701653142
299	Interval_299	chr1	16112784	16114284	+	7652	98711	NM_133832	Rdh10	-0.158928986656573	0.597317725664495
300	Interval_300	chr1	16115571	16117071	+	10439	98711	NM_133832	Rdh10	-0.214246133377226	0.533623715564591
301	Interval_301	chr1	16121249	16122749	+	16117	98711	NM_133832	Rdh10	-0.162114067167208	0.497572835633501
302	Interval_302	chr1	16160824	16162324	+	55692	98711	NM_133832	Rdh10	-0.845075010185119	2.91161028792885e-06
303	Interval_303	chr1	16190510	16192010	+	85378	98711	NM_133832	Rdh10	-0.512695180188305	0.166094476780687
304	Interval_304	chr1	16206143	16207643	+	101011	98711	NM_133832	Rdh10	-0.255776355750936	0.602315305264595
305	Interval_305	chr1	16215918	16217418	+	110786	98711	NM_133832	Rdh10	-0.300828931364113	0.520510455200242
306	Interval_306	chr1	16219345	16220845	+	114213	98711	NM_133832	Rdh10	-0.597583870473833	0.17704334377611
307	Interval_307	chr1	16224653	16226153	+	119521	98711	NM_133832	Rdh10	-0.0631392025958354	0.886193322210842
308	Interval_308	chr1	16227455	16228955	+	122323	98711	NM_133832	Rdh10	-0.0868524729629343	0.722472699630125
309	Interval_309	chr1	16340987	16342487	+	177378	29819	NM_025303	Stau2	-0.852544480925258	0.0216732021436536
310	Interval_310	chr1	16344324	16345824	+	174041	29819	NM_025303	Stau2	-0.368719212786197	0.293053354078959
311	Interval_311	chr1	16431374	16432874	+	86991	29819	NM_025303	Stau2	-1.70293640836421	4.09885383222844e-18
312	Interval_312	chr1	16432818	16434318	+	85547	29819	NM_025303	Stau2	-0.05827171814516	0.853933278655838
313	Interval_313	chr1	16439392	16440892	+	78973	29819	NM_025303	Stau2	-0.318288360934612	0.184588943137001
314	Interval_314	chr1	16442905	16444405	+	75460	29819	NM_025303	Stau2	-0.00575650023673528	0.992588782409889
315	Interval_315	chr1	16501628	16503128	+	16737	29819	NM_025303	Stau2	0.221175905683057	0.470945751938429
316	Interval_316	chr1	16504092	16505592	+	14273	29819	NM_025303	Stau2	0.0331035668586734	0.898031329758566
317	Interval_317	chr1	16518559	16520059	+	-7	29819	NM_025303	Stau2	0.104564617509369	0.490841418960716
318	Interval_318	chr1	16558730	16560230	+	-40178	29819	NM_025303	Stau2	-0.0475627587484193	0.898124938318345
319	Interval_319	chr1	16562014	16563514	+	-43462	29819	NM_025303	Stau2	-0.391819922248335	0.142767502588899
320	Interval_320	chr1	16570078	16571578	+	48463	66799	NM_025773	Ube2w	0.126550347420949	0.47717699570478
321	Interval_321	chr1	16577756	16579256	+	40785	66799	NM_025773	Ube2w	-0.0682877841050521	0.846164138047879
322	Interval_322	chr1	16587662	16589162	+	30879	66799	NM_025773	Ube2w	0.061080542913568	0.912212339534676
323	Interval_323	chr1	16589108	16590608	+	29433	66799	NM_025773	Ube2w	-0.219030906004917	0.612615530623098
324	Interval_324	chr1	16603002	16604502	+	15539	66799	NM_025773	Ube2w	-0.326489165365246	0.405120596634705
325	Interval_325	chr1	16617806	16619306	+	735	66799	NM_025773	Ube2w	0.270247990227274	0.000377737233769675
326	Interval_326	chr1	16636524	16638024	+	-17983	66799	NM_025773	Ube2w	0.00390325042071837	0.989190427538774
327	Interval_327	chr1	16641244	16642744	+	14871	67923	NM_026456	Eloc	0.324868346136688	0.0400604918407047
328	Interval_328	chr1	16650205	16651705	+	5910	67923	NM_026456	Eloc	0.0686942230839789	0.805450568437829
329	Interval_329	chr1	16655988	16657488	+	127	67923	NM_026456	Eloc	0.284353580596772	0.00301680649388361
330	Interval_330	chr1	16664528	16666028	+	87	70397	NM_026392	Tmem70	0.197430487306146	0.15774449108714
331	Interval_331	chr1	16670286	16671786	+	5845	70397	NM_026392	Tmem70	-0.0254726097002026	0.945024663517167
332	Interval_332	chr1	16674312	16675812	+	9871	70397	NM_026392	Tmem70	-0.614849293948014	0.0201654530233735
333	Interval_333	chr1	16687795	16689295	+	89	17087	NM_016923	Ly96	0.254926504222388	0.0152229469627518
334	Interval_334	chr1	16694533	16696033	+	6827	17087	NM_016923	Ly96	-0.595747918644073	0.0381147871404417
335	Interval_335	chr1	16695906	16697406	+	8200	17087	NM_016923	Ly96	0.0405322356018059	0.846563316405001
336	Interval_336	chr1	16702050	16703550	+	14344	17087	NM_016923	Ly96	0.246579254164899	0.117233105841885
337	Interval_337	chr1	16714689	16716189	+	26983	17087	NM_016923	Ly96	-0.171228568461614	0.691022370936044
338	Interval_338	chr1	16745882	16747382	+	58176	17087	NM_016923	Ly96	0.0679175375491717	0.69025123379622
339	Interval_339	chr1	16757873	16759373	+	70167	17087	NM_016923	Ly96	-0.359456445647319	0.158188355343334
340	Interval_340	chr1	16783698	16785198	+	95992	17087	NM_016923	Ly96	-0.0201896177224963	0.972329116082163
341	Interval_341	chr1	16797424	16798924	+	109718	17087	NM_016923	Ly96	0.242774453359609	0.0807414496812846
342	Interval_342	chr1	16800125	16801625	+	112419	17087	NM_016923	Ly96	0.218533692508384	0.368172966488227
343	Interval_343	chr1	16808593	16810093	+	120887	17087	NM_016923	Ly96	0.43730989353693	0.13192854624086
344	Interval_344	chr1	17096231	17097731	+	908	57339	NM_020604	Jph1	0.000982045363848787	0.997909886593044
345	Interval_345	chr1	17122573	17124073	+	-22050	14545	NM_010267	Gdap1	0.110008627996283	0.72400142692322
346	Interval_346	chr1	17144560	17146060	+	-63	14545	NM_010267	Gdap1	-0.403232365179915	0.329551546691686
347	Interval_347	chr1	17162800	17164300	+	18177	14545	NM_010267	Gdap1	0.0983449023196196	0.813454752409997
348	Interval_348	chr1	17448445	17449945	+	-152706	94227	NM_053191	Pi15	0.171888386466486	0.662265110586878
349	Interval_349	chr1	17450252	17451752	+	-150899	94227	NM_053191	Pi15	0.062686340504053	0.805510906338112
350	Interval_350	chr1	17484674	17486174	+	-116477	94227	NM_053191	Pi15	-0.0982556909657792	0.810924283219918
351	Interval_351	chr1	17488360	17489860	+	-112791	94227	NM_053191	Pi15	-0.0199254328285015	0.960568346449056
352	Interval_352	chr1	17529703	17531203	+	-71448	94227	NM_053191	Pi15	-0.0289872248678908	0.950240728547171
353	Interval_353	chr1	17607318	17608818	+	6167	94227	NM_053191	Pi15	0.364852855610535	0.0391772432556922
354	Interval_354	chr1	17628702	17630202	+	27551	94227	NM_053191	Pi15	0.0731509911330707	0.840808621101837
355	Interval_355	chr1	20611915	20613415	+	5392	241035	NM_153179	Pkhd1	-0.542417644490347	0.127356291373354
356	Interval_356	chr1	20790791	20792291	+	-7271	257630	NM_145856	Il17f	0.12729772319088	0.8309600072229
357	Interval_357	chr1	20816326	20817826	+	3236	17215	NM_008563	Mcm3	-0.0915439545049324	0.760663511926084
358	Interval_358	chr1	20819298	20820798	+	264	17215	NM_008563	Mcm3	0.293241272039467	0.0115615316137882
359	Interval_359	chr1	20828557	20830057	+	-8995	17215	NM_008563	Mcm3	-0.151579590396866	0.550684761453729
360	Interval_360	chr1	20889982	20891482	+	184	74229	NM_028829	Paqr8	0.220821964758194	0.442419214450828
361	Interval_361	chr1	20911529	20913029	+	-5561	74229	NM_028829	Paqr8	-0.23761838547562	0.561977055896332
362	Interval_362	chr1	20924853	20926353	+	7763	74229	NM_028829	Paqr8	-0.0668458539143844	0.878876088261687
363	Interval_363	chr1	20932803	20934303	+	15713	74229	NM_028829	Paqr8	-0.172634031908499	0.423837813948122
364	Interval_364	chr1	20938228	20939728	+	-12648	71877	NM_027974	Efhc1	0.119477126955396	0.595348871777295
365	Interval_365	chr1	20950533	20952033	+	-343	71877	NM_027974	Efhc1	0.0262802109853747	0.896104454783451
366	Interval_366	chr1	20981100	20982600	+	30224	71877	NM_027974	Efhc1	-0.188959986208287	0.684616264354441
367	Interval_367	chr1	20988595	20990095	+	37719	71877	NM_027974	Efhc1	0.0269680569467849	0.957501212509475
368	Interval_368	chr1	20994847	20996347	+	43971	71877	NM_027974	Efhc1	-0.00984261711736105	0.983591789703048
369	Interval_369	chr1	20996634	20998134	+	45758	71877	NM_027974	Efhc1	0.0141779948513403	0.974227911704807
370	Interval_370	chr1	21006114	21007614	+	55238	71877	NM_027974	Efhc1	-0.0366585987723514	0.948944358756804
371	Interval_371	chr1	21007930	21009430	+	57054	71877	NM_027974	Efhc1	0.566349623581927	0.0183480835707587
372	Interval_372	chr1	21013538	21015038	+	62662	71877	NM_027974	Efhc1	0.353425926692724	0.0136778805815854
373	Interval_373	chr1	21035188	21036688	+	43287	170829	NM_177409	Tram2	0.0567255040244829	0.82148523874075
374	Interval_374	chr1	21048396	21049896	+	30079	170829	NM_177409	Tram2	-0.214564490204638	0.611971652881285
375	Interval_375	chr1	21067802	21069302	+	10673	170829	NM_177409	Tram2	0.0223814174895689	0.937079626973339
376	Interval_376	chr1	21069137	21070637	+	9338	170829	NM_177409	Tram2	0.139861347536841	0.440220774096976
377	Interval_377	chr1	21078078	21079578	+	397	170829	NM_177409	Tram2	0.197347845841808	0.142151595009715
378	Interval_378	chr1	21084916	21086416	+	-6441	170829	NM_177409	Tram2	0.264072794311105	0.129364435641462
379	Interval_379	chr1	21093909	21095409	+	-15434	170829	NM_177409	Tram2	-0.316095941720162	0.0229680031168782
380	Interval_380	chr1	21100413	21101913	+	-21938	170829	NM_177409	Tram2	-0.120815281967036	0.528016083456478
381	Interval_381	chr1	21160924	21162424	+	-56901	75712	NM_029398	Tmem14a	-0.0494341276053743	0.866808247304523
382	Interval_382	chr1	21165585	21167085	+	-52240	75712	NM_029398	Tmem14a	0.0400345478868811	0.906508539306254
383	Interval_383	chr1	21217723	21219223	+	-102	75712	NM_029398	Tmem14a	0.143730004563198	0.321930612882926
384	Interval_384	chr1	21226970	21228470	+	9145	75712	NM_029398	Tmem14a	0.289017121547062	0.455481569138061
385	Interval_385	chr1	21228508	21230008	+	10683	75712	NM_029398	Tmem14a	0.00328079449921353	0.993364487024007
386	Interval_386	chr1	21239336	21240836	+	-499	14859	NM_010356	Gsta3	-0.17710318696823	0.80074995869445
387	Interval_387	chr1	21243272	21244772	+	3437	14859	NM_010356	Gsta3	-0.329532217508724	0.387296373387394
388	Interval_388	chr1	21270808	21272308	+	26754	241041	NR_002858	Gm4956	-0.180690331447673	0.310475162190805
389	Interval_389	chr1	21410496	21411996	+	27690	98582	NM_001113187	Khdc1b	-0.404763889244879	0.214639217504322
390	Interval_390	chr1	21424871	21426371	+	42065	98582	NM_001113187	Khdc1b	-0.30962203834383	0.587058371010155
391	Interval_391	chr1	21552017	21553517	+	169211	98582	NM_001113187	Khdc1b	-0.550783457121113	0.142909653158111
392	Interval_392	chr1	21553760	21555260	+	170954	98582	NM_001113187	Khdc1b	-0.09767049133245	0.792687792031909
393	Interval_393	chr1	21614657	21616157	+	231851	98582	NM_001113187	Khdc1b	-0.0725232784744027	0.8886689910423
394	Interval_394	chr1	21829196	21830696	+	131996	226922	NM_023872	Kcnq5	0.202070911939509	0.335892061733926
395	Interval_395	chr1	21960001	21961501	+	1191	226922	NM_023872	Kcnq5	-0.261953500373417	0.296775005257244
396	Interval_396	chr1	21961068	21962568	+	124	226922	NM_023872	Kcnq5	-0.462182828499642	0.0937767205156257
397	Interval_397	chr1	21962309	21963809	+	-409	226922	NM_023872	Kcnq5	-0.598013349617778	0.000959258329301354
398	Interval_398	chr1	22268274	22269774	+	-306374	226922	NM_023872	Kcnq5	-0.348839315169681	0.433680853681899
399	Interval_399	chr1	23183851	23185351	+	-82348	66755	NM_025746	4933415F23Rik	0.344262258744842	0.383963966023255
400	Interval_400	chr1	23187178	23188678	+	-84341	387225	NR_029533	Mir30a	0.307914216003346	0.257677338623886
401	Interval_401	chr1	23201782	23203282	+	-69737	387225	NR_029533	Mir30a	0.513394650930927	0.0581425307592567
402	Interval_402	chr1	23255482	23256982	+	-16037	387225	NR_029533	Mir30a	0.226062764182133	0.211846263301205
403	Interval_403	chr1	23285977	23287477	+	-4974	723964	NR_029717	Mir30c-2	0.0380540413404454	0.938653603859159
404	Interval_404	chr1	23323471	23324971	+	32520	723964	NR_029717	Mir30c-2	-0.355529176162905	0.295695917084027
405	Interval_405	chr1	23360754	23362254	+	21671	70155	NM_001081079	Ogfrl1	-0.74262645919416	0.0287739316332061
406	Interval_406	chr1	23368686	23370186	+	13739	70155	NM_001081079	Ogfrl1	-0.554692365732446	0.0950220743468717
407	Interval_407	chr1	23379496	23380996	+	2929	70155	NM_001081079	Ogfrl1	0.135432894500016	0.335360022087321
408	Interval_408	chr1	23382018	23383518	+	407	70155	NM_001081079	Ogfrl1	0.125040380134473	0.374417484048048
409	Interval_409	chr1	23398880	23400380	+	-16455	70155	NM_001081079	Ogfrl1	-0.481066796828158	0.000168132139845776
410	Interval_410	chr1	23418171	23419671	+	-35746	70155	NM_001081079	Ogfrl1	-0.0806537893488979	0.826912908263929
411	Interval_411	chr1	23432381	23433881	+	-49956	70155	NM_001081079	Ogfrl1	0.236343576319748	0.102507962199176
412	Interval_412	chr1	23465561	23467061	+	-83136	70155	NM_001081079	Ogfrl1	-0.162952033245263	0.581347518708481
413	Interval_413	chr1	23494309	23495809	+	-79528	105243890	NR_151529	Gm28822	-0.497631384235994	0.0603856629388638
414	Interval_414	chr1	23554886	23556386	+	-18951	105243890	NR_151529	Gm28822	-0.266499574721863	0.415642969099517
415	Interval_415	chr1	23761618	23763118	+	442	280645	NM_172124	B3gat2	-0.0842239381587924	0.776073154904405
416	Interval_416	chr1	23792090	23793590	+	30914	280645	NM_172124	B3gat2	-0.0530973036144672	0.898545395133586
417	Interval_417	chr1	23826463	23827963	+	65287	280645	NM_172124	B3gat2	0.159338986770014	0.448379337546468
418	Interval_418	chr1	23838161	23839661	+	70825	98366	NM_028534	Smap1	-0.377404479433743	0.42471913470897
419	Interval_419	chr1	23840977	23842477	+	68009	98366	NM_028534	Smap1	-0.320693060790679	0.616102545346776
420	Interval_420	chr1	23843014	23844514	+	65972	98366	NM_028534	Smap1	0.56841128954096	0.152804464942701
421	Interval_421	chr1	23866556	23868056	+	42430	98366	NM_028534	Smap1	0.317579217415711	0.11988667757024
422	Interval_422	chr1	23894409	23895909	+	14577	98366	NM_028534	Smap1	-0.145481920955709	0.708370187893529
423	Interval_423	chr1	23902033	23903533	+	6953	98366	NM_028534	Smap1	-0.498238352210919	0.11886607525001
424	Interval_424	chr1	23905238	23906738	+	3748	98366	NM_028534	Smap1	-0.0409004969331258	0.928799564267704
425	Interval_425	chr1	23920664	23922164	+	967	98366	NM_028534	Smap1	0.162108997776204	0.171543728277504
426	Interval_426	chr1	23982439	23983939	+	22451	68002	NM_026503	Sdhaf4	0.0827788048230318	0.680742222330272
427	Interval_427	chr1	23998442	23999942	+	6448	68002	NM_026503	Sdhaf4	0.26057531110121	0.320038069731255
428	Interval_428	chr1	24004471	24005971	+	419	68002	NM_026503	Sdhaf4	0.111315633806683	0.34783717277152
429	Interval_429	chr1	24033246	24034746	+	-28356	68002	NM_026503	Sdhaf4	-0.378214729813939	0.313839638103134
430	Interval_430	chr1	24061415	24062915	+	38176	68187	NM_026604	Fam135a	0.225391746698113	0.545537400185301
431	Interval_431	chr1	24091928	24093428	+	7663	68187	NM_026604	Fam135a	0.184791766844557	0.448593155454186
432	Interval_432	chr1	24099014	24100514	+	577	68187	NM_026604	Fam135a	0.315247573493993	0.0589215605870762
433	Interval_433	chr1	24134055	24135555	+	-34464	68187	NM_026604	Fam135a	-0.032610840989839	0.950741357656865
434	Interval_434	chr1	24170645	24172145	+	-6215	12839	NM_007740	Col9a1	-0.101980541174451	0.832551334711426
435	Interval_435	chr1	24468655	24470155	+	118032	12823	NM_007733	Col19a1	0.283001990544001	0.276859257067499
436	Interval_436	chr1	24470359	24471859	+	116328	12823	NM_007733	Col19a1	0.289119083406393	0.231869023598091
437	Interval_437	chr1	24546808	24548308	+	39879	12823	NM_007733	Col19a1	-0.299357676395403	0.59099232552089
438	Interval_438	chr1	24549682	24551182	+	37005	12823	NM_007733	Col19a1	-0.0355185704261255	0.94092246211547
439	Interval_439	chr1	24552623	24554123	+	34064	12823	NM_007733	Col19a1	0.243730592828818	0.154463558571952
440	Interval_440	chr1	24571736	24573236	+	14951	12823	NM_007733	Col19a1	0.523943366485249	0.295354607214238
441	Interval_441	chr1	24586061	24587561	+	626	12823	NM_007733	Col19a1	0.16963654405861	0.468520348695231
442	Interval_442	chr1	24612195	24613695	+	-25508	12823	NM_007733	Col19a1	0.355436858944802	0.407666091625448
443	Interval_443	chr1	24632801	24634301	+	-44993	68421	NM_026719	Lmbrd1	0.0601058761155023	0.910490578891697
444	Interval_444	chr1	24659066	24660566	+	-18728	68421	NM_026719	Lmbrd1	0.0861911275514598	0.881148855887384
445	Interval_445	chr1	24677417	24678917	+	-377	68421	NM_026719	Lmbrd1	0.254615723964598	0.0150500526307438
446	Interval_446	chr1	24678616	24680116	+	448	68421	NM_026719	Lmbrd1	-0.0896129528101151	0.699340554250878
447	Interval_447	chr1	24683550	24685050	+	5382	68421	NM_026719	Lmbrd1	0.0600895889047297	0.863126271669458
448	Interval_448	chr1	24685393	24686893	+	7225	68421	NM_026719	Lmbrd1	-0.0820969159606733	0.717236653535091
449	Interval_449	chr1	24698643	24700143	+	20475	68421	NM_026719	Lmbrd1	0.126523056836433	0.46314296601108
450	Interval_450	chr1	24717559	24719059	+	39391	68421	NM_026719	Lmbrd1	-0.483591856530695	0.182420424852572
451	Interval_451	chr1	26583265	26584765	+	103445	210940	NM_001033764	4931408C20Rik	0.257948738051233	0.57987889467913
452	Interval_452	chr1	26686605	26688105	+	105	210940	NM_001033764	4931408C20Rik	-0.290347225820192	0.411483626424258
453	Interval_453	chr1	28047042	28048542	+	163746	433281	NR_151583	Gm5524	0.467017896489626	0.0176521972167101
454	Interval_454	chr1	28052983	28054483	+	169687	433281	NR_151583	Gm5524	0.519600734720652	0.000366781082484733
455	Interval_455	chr1	30778460	30779960	+	84046	213109	NM_025871	Phf3	-0.179093199547918	0.365866396345981
456	Interval_456	chr1	30792404	30793904	+	70102	213109	NM_025871	Phf3	-0.212202343257527	0.66105495669336
457	Interval_457	chr1	30797672	30799172	+	64834	213109	NM_025871	Phf3	-0.0534297614512312	0.912062609114619
458	Interval_458	chr1	30851257	30852757	+	11249	213109	NM_025871	Phf3	-0.0729858241042374	0.880668469947861
459	Interval_459	chr1	30872334	30873834	+	-9828	213109	NM_025871	Phf3	0.21142049302704	0.0442264033811683
460	Interval_460	chr1	30920142	30921642	+	28818	433406	NR_002688	Gm13363	0.00078018957776205	0.998083012674788
461	Interval_461	chr1	30938189	30939689	+	10771	433406	NR_002688	Gm13363	0.393358035446697	0.349002513996242
462	Interval_462	chr1	30939613	30941113	+	9347	433406	NR_002688	Gm13363	0.372866427285066	0.440459805399853
463	Interval_463	chr1	30947871	30949371	+	1089	433406	NR_002688	Gm13363	0.049007142177043	0.773061272625372
464	Interval_464	chr1	30949177	30950677	+	-172	19243	NM_011200	Ptp4a1	0.46780470564943	8.2771453604134e-05
465	Interval_465	chr1	31027600	31029100	+	68104	102634473	NR_136907	Gm29669	-0.119129291239292	0.756325691127608
466	Interval_466	chr1	31033111	31034611	+	62593	102634473	NR_136907	Gm29669	-0.530697614644533	0.127735892534046
467	Interval_467	chr1	31049270	31050770	+	46434	102634473	NR_136907	Gm29669	0.230019524004596	0.162371488739417
468	Interval_468	chr1	31057825	31059325	+	37879	102634473	NR_136907	Gm29669	-0.173650951525198	0.666353924385268
469	Interval_469	chr1	31100241	31101741	+	-4537	102634473	NR_136907	Gm29669	0.0629020612373296	0.909406292994239
470	Interval_470	chr1	31106844	31108344	+	-11140	102634473	NR_136907	Gm29669	-0.198326873006365	0.620887885668714
471	Interval_471	chr1	31141514	31143014	+	-34171	266744	NM_153601	Lgsn	-0.119697665174501	0.758197122953402
472	Interval_472	chr1	31153282	31154782	+	-22403	266744	NM_153601	Lgsn	0.257756936362098	0.136877985372107
473	Interval_473	chr1	31154855	31156355	+	-20830	266744	NM_153601	Lgsn	0.29962800656782	0.370959753225617
474	Interval_474	chr1	31155904	31157404	+	-19781	266744	NM_153601	Lgsn	0.606740177965523	0.0469330530118489
475	Interval_475	chr1	32249149	32250649	+	77177	170771	NM_133235	Khdrbs2	0.299826834199256	0.443098391571957
476	Interval_476	chr1	33452488	33453988	+	216556	19076	NM_008922	Prim2	-0.239054827141599	0.553120675169235
477	Interval_477	chr1	33502215	33503715	+	166829	19076	NM_008922	Prim2	-0.117419624529384	0.574083116725109
478	Interval_478	chr1	33531105	33532605	+	137939	19076	NM_008922	Prim2	-0.402863503157338	0.116266052045111
479	Interval_479	chr1	33565000	33566500	+	104044	19076	NM_008922	Prim2	-0.425426432156354	0.199178584358304
480	Interval_480	chr1	33573557	33575057	+	95487	19076	NM_008922	Prim2	-0.0651128337277163	0.909650229397708
481	Interval_481	chr1	33577750	33579250	+	91294	19076	NM_008922	Prim2	-0.345736737017249	0.217107939805051
482	Interval_482	chr1	33583107	33584607	+	85937	19076	NM_008922	Prim2	0.0241928493223485	0.906508539306254
483	Interval_483	chr1	33591197	33592697	+	77847	19076	NM_008922	Prim2	-0.205216461593217	0.509748039535966
484	Interval_484	chr1	33611637	33613137	+	57407	19076	NM_008922	Prim2	0.0304911105590398	0.948836314828047
485	Interval_485	chr1	33662497	33663997	+	6547	19076	NM_008922	Prim2	-0.31921287764485	0.104635649008859
486	Interval_486	chr1	33669000	33670500	+	44	19076	NM_008922	Prim2	0.168484117424441	0.138301178809968
487	Interval_487	chr1	33683822	33685322	+	14748	67503	NM_026204	1700001G17Rik	-0.173748687778833	0.492331751174272
488	Interval_488	chr1	33719176	33720676	+	30	19335	NM_008999	Rab23	0.0646919945076979	0.689218911288768
489	Interval_489	chr1	33732296	33733796	+	12627	19335	NM_008999	Rab23	0.100662473239582	0.788517514654964
490	Interval_490	chr1	33734165	33735665	+	14496	19335	NM_008999	Rab23	-1.1709138207869	1.64697795174183e-05
491	Interval_491	chr1	33738361	33739861	+	18639	213539	NM_145392	Bag2	-0.115455979121072	0.524921540497419
492	Interval_492	chr1	33742049	33743549	+	14951	213539	NM_145392	Bag2	-0.0212475148580334	0.957501212509475
493	Interval_493	chr1	33756372	33757872	+	628	213539	NM_145392	Bag2	0.193563472544777	0.0765031035458194
494	Interval_494	chr1	33764701	33766201	+	-7701	213539	NM_145392	Bag2	0.372880862985319	0.221485259523808
495	Interval_495	chr1	33767711	33769211	+	-10711	213539	NM_145392	Bag2	0.208508283901489	0.215578018218518
496	Interval_496	chr1	33787272	33788772	+	26573	98403	NM_133817	Zfp451	-0.234799811482918	0.317372826783424
497	Interval_497	chr1	33797294	33798794	+	16551	98403	NM_133817	Zfp451	0.126220048186318	0.621810177027249
498	Interval_498	chr1	33813110	33814610	+	735	98403	NM_133817	Zfp451	0.120584785437523	0.374020949291279
499	Interval_499	chr1	33826724	33828224	+	11440	433287	NM_001161816	Gm15455	-0.556959129394645	0.0951947168227932
500	Interval_500	chr1	33845786	33847286	+	-7622	433287	NM_001161816	Gm15455	-0.328527642449778	0.277368938783917
501	Interval_501	chr1	33868958	33870458	+	-30794	433287	NM_001161816	Gm15455	0.372497180701964	0.170411043010313
502	Interval_502	chr1	33875698	33877198	+	31173	320705	NM_177235	Bend6	0.198566401717689	0.186017918209646
503	Interval_503	chr1	33882470	33883970	+	24401	320705	NM_177235	Bend6	0.198497542927417	0.0388867149226102
504	Interval_504	chr1	33892028	33893528	+	14843	320705	NM_177235	Bend6	-0.0584630654975863	0.824042481421811
505	Interval_505	chr1	33899401	33900901	+	7470	320705	NM_177235	Bend6	0.391502609338888	0.00255190888405893
506	Interval_506	chr1	33902758	33904258	+	4113	320705	NM_177235	Bend6	0.320809880631946	0.000515648362335773
507	Interval_507	chr1	33907411	33908911	+	-64	13518	NM_010081	Dst	0.0769646408222936	0.627741971468066
508	Interval_508	chr1	33911704	33913204	+	4229	13518	NM_010081	Dst	0.0675769600853194	0.865097358955653
509	Interval_509	chr1	33915711	33917211	+	8236	13518	NM_010081	Dst	0.151931666977199	0.476669539420281
510	Interval_510	chr1	33963835	33965335	+	-47010	13518	NM_010081	Dst	0.0417769963371707	0.861733106980855
511	Interval_511	chr1	33965504	33967004	+	-45341	13518	NM_010081	Dst	-0.124701617462804	0.683067389452111
512	Interval_512	chr1	33982063	33983563	+	-28782	13518	NM_010081	Dst	-0.0321133652661507	0.904447407810814
513	Interval_513	chr1	33993391	33994891	+	-17454	13518	NM_010081	Dst	-0.199383594158963	0.566202184609542
514	Interval_514	chr1	33995591	33997091	+	-15254	13518	NM_010081	Dst	-0.4935350338642	0.284665857372135
515	Interval_515	chr1	34004772	34006272	+	-6073	13518	NM_010081	Dst	-0.186845370901692	0.196396265692416
516	Interval_516	chr1	34010229	34011729	+	-616	13518	NM_010081	Dst	0.207594217530509	0.149174123461907
517	Interval_517	chr1	34019999	34021499	+	9154	13518	NM_010081	Dst	-0.170506519366222	0.731630736910511
518	Interval_518	chr1	34021046	34022546	+	10201	13518	NM_010081	Dst	-0.396564857466498	0.182486530980953
519	Interval_519	chr1	34028158	34029658	+	17313	13518	NM_010081	Dst	0.0400188898494665	0.89220475311964
520	Interval_520	chr1	34043706	34045206	+	32861	13518	NM_010081	Dst	-0.262778738571218	0.623330616393727
521	Interval_521	chr1	34060030	34061530	+	49185	13518	NM_010081	Dst	-0.329456372521545	0.104884573192867
522	Interval_522	chr1	34108963	34110463	+	-7646	102466987	NR_105861	Mir6896	-0.172577044379327	0.711471386220629
523	Interval_523	chr1	34111388	34112888	+	-5221	102466987	NR_105861	Mir6896	-0.186579653432739	0.588086173706619
524	Interval_524	chr1	34138958	34140458	+	-20552	13518	NM_010081	Dst	-0.130502851019245	0.775724476577654
525	Interval_525	chr1	34163773	34165273	+	4263	13518	NM_010081	Dst	-0.473124181096159	0.035843179371079
526	Interval_526	chr1	34189121	34190621	+	29611	13518	NM_010081	Dst	-0.049461833970239	0.9236353398762
527	Interval_527	chr1	34200171	34201671	+	40661	13518	NM_010081	Dst	-0.22941525006185	0.338495020017283
528	Interval_528	chr1	34217576	34219076	+	58066	13518	NM_010081	Dst	-0.249240390524972	0.220098866540462
529	Interval_529	chr1	34236118	34237618	+	76608	13518	NM_010081	Dst	0.0849143655557288	0.674159437210284
530	Interval_530	chr1	34244651	34246151	+	85141	13518	NM_010081	Dst	-0.681166363192177	0.0433461389302451
531	Interval_531	chr1	34248728	34250228	+	89218	13518	NM_010081	Dst	-0.464743150697059	0.355770543412995
532	Interval_532	chr1	34289614	34291114	+	130104	13518	NM_010081	Dst	-0.497099819169805	0.171259966402067
533	Interval_533	chr1	34311710	34313210	+	120739	100628580	NR_039562	Mir5103	-0.238379526054834	0.315526123709138
534	Interval_534	chr1	34388509	34390009	+	43940	100628580	NR_039562	Mir5103	0.287479882212284	0.0181648679631454
535	Interval_535	chr1	34395561	34397061	+	36888	100628580	NR_039562	Mir5103	-0.270397363915053	0.507993997966543
536	Interval_536	chr1	34409025	34410525	+	23424	100628580	NR_039562	Mir5103	-3.43604327939866e-05	0.999896573904619
537	Interval_537	chr1	34425519	34427019	+	6930	100628580	NR_039562	Mir5103	-0.145132560223527	0.808101207601585
538	Interval_538	chr1	34426434	34427934	+	6015	100628580	NR_039562	Mir5103	-0.42817501547689	0.331938566184039
539	Interval_539	chr1	34432184	34433684	+	265	100628580	NR_039562	Mir5103	0.0775860709008234	0.658014360181703
540	Interval_540	chr1	34433523	34435023	+	-1074	100628580	NR_039562	Mir5103	0.187264241486101	0.0836308779638955
541	Interval_541	chr1	34438845	34440345	+	77	69668	NM_027159	Ccdc115	0.353341326359411	0.000854066343869026
542	Interval_542	chr1	34458791	34460291	+	-205	19253	NM_011206	Ptpn18	0.156737922536177	0.160784519292554
543	Interval_543	chr1	34463472	34464972	+	4476	19253	NM_011206	Ptpn18	0.115857546612171	0.322004393420033
544	Interval_544	chr1	34464587	34466087	+	5591	19253	NM_011206	Ptpn18	0.326284219002274	0.0368381918033821
545	Interval_545	chr1	34467150	34468650	+	8154	19253	NM_011206	Ptpn18	-0.0187257690375636	0.93198885801594
546	Interval_546	chr1	34472180	34473680	+	13184	19253	NM_011206	Ptpn18	0.0847297153337016	0.553906938216538
547	Interval_547	chr1	34478190	34479690	+	19194	19253	NM_011206	Ptpn18	-0.282831111075885	0.0539504163373533
548	Interval_548	chr1	34479855	34481355	+	-17807	21755	NM_009355	Prss39	0.136406357125736	0.488394528827839
549	Interval_549	chr1	34481200	34482700	+	-16462	21755	NM_009355	Prss39	-0.0814083323175039	0.669280935867411
550	Interval_550	chr1	34484430	34485930	+	-13232	21755	NM_009355	Prss39	-0.0445984224067397	0.768867578714699
551	Interval_551	chr1	34486440	34487940	+	-11222	21755	NM_009355	Prss39	-0.197102940732739	0.494282756959359
552	Interval_552	chr1	34505143	34506643	+	7481	21755	NM_009355	Prss39	-0.00607797437092861	0.990831326231612
553	Interval_553	chr1	34510002	34511502	+	12340	21755	NM_009355	Prss39	-0.190008164403641	0.256907991563758
554	Interval_554	chr1	34521433	34522933	+	-13465	12627	NM_007685	Cfc1	-0.333014384135663	0.125584602964688
555	Interval_555	chr1	34563253	34564753	+	-3060	21756	NM_009356	Prss40	0.0503910127705001	0.844046796359814
556	Interval_556	chr1	34578560	34580060	+	-383	211383	NM_213727	Amer3	-0.0272058270768521	0.922386982793358
557	Interval_557	chr1	34601252	34602752	+	22309	211383	NM_213727	Amer3	0.0721784108137408	0.737336124309753
558	Interval_558	chr1	34641607	34643107	+	-6147	241051	NR_033627	AA619741	-0.326884406809715	0.199467512745922
559	Interval_559	chr1	34737670	34739170	+	60238	226970	NM_183019	Arhgef4	-0.170721981222214	0.474447231915212
560	Interval_560	chr1	34800989	34802489	+	-2	226970	NM_183019	Arhgef4	0.263463006181971	0.037227957612397
561	Interval_561	chr1	34802706	34804206	+	1715	226970	NM_183019	Arhgef4	-0.205033318119076	0.490475803740213
562	Interval_562	chr1	34809697	34811197	+	8706	226970	NM_183019	Arhgef4	0.119249484216742	0.546970460387723
563	Interval_563	chr1	34811839	34813339	+	10848	226970	NM_183019	Arhgef4	0.140726307535124	0.640533019030667
564	Interval_564	chr1	34820560	34822060	+	19569	226970	NM_183019	Arhgef4	0.155847979843417	0.37910629713055
565	Interval_565	chr1	34822504	34824004	+	19796	214469	NM_174997	Fam168b	-0.107890204386047	0.658267512176903
566	Interval_566	chr1	34827208	34828708	+	15092	214469	NM_174997	Fam168b	0.343741794828453	0.00222305146358622
567	Interval_567	chr1	34830049	34831549	+	12251	214469	NM_174997	Fam168b	-0.335033652288155	0.0812004897904259
568	Interval_568	chr1	34838145	34839645	+	4155	214469	NM_174997	Fam168b	0.148974385954162	0.14584248505362
569	Interval_569	chr1	34841040	34842540	+	1260	214469	NM_174997	Fam168b	-0.1011654048036	0.677969487736699
570	Interval_570	chr1	34842367	34843867	+	-67	214469	NM_174997	Fam168b	0.223657191486751	0.0840951898755851
571	Interval_571	chr1	34848808	34850308	+	-401	226971	NM_145516	Plekhb2	0.177257380149268	0.0853388937031428
572	Interval_572	chr1	34850718	34852218	+	1479	226971	NM_145516	Plekhb2	0.243619120463421	0.00217189025928334
573	Interval_573	chr1	34857874	34859374	+	8635	226971	NM_145516	Plekhb2	0.0907139595656377	0.56286908237267
574	Interval_574	chr1	34866444	34867944	+	17205	226971	NM_145516	Plekhb2	0.13061116708992	0.373496669826684
575	Interval_575	chr1	34872462	34873962	+	23223	226971	NM_145516	Plekhb2	-0.477611394989517	0.31425389556145
576	Interval_576	chr1	34882204	34883704	+	32965	226971	NM_145516	Plekhb2	0.226292613439139	0.696270862014862
577	Interval_577	chr1	34896006	34897506	+	46767	226971	NM_145516	Plekhb2	-0.114820242286608	0.681237562281791
578	Interval_578	chr1	35725794	35727294	+	-341856	50785	NM_015818	Hs6st1	-0.169034663103374	0.619178213433214
579	Interval_579	chr1	35759012	35760512	+	-308638	50785	NM_015818	Hs6st1	0.179762992532929	0.25469288858096
580	Interval_580	chr1	35809736	35811236	+	-257914	50785	NM_015818	Hs6st1	0.372066492578503	0.150009861531419
581	Interval_581	chr1	35812682	35814182	+	-254968	50785	NM_015818	Hs6st1	0.345713982640604	0.0073971366537511
582	Interval_582	chr1	35838595	35840095	+	-229055	50785	NM_015818	Hs6st1	-0.0778686608280511	0.815667458140671
583	Interval_583	chr1	35845748	35847248	+	-221902	50785	NM_015818	Hs6st1	-0.491188723576733	0.247069680909376
584	Interval_584	chr1	35849201	35850701	+	-218449	50785	NM_015818	Hs6st1	-0.168474884813869	0.615113852505569
585	Interval_585	chr1	35859833	35861333	+	-207817	50785	NM_015818	Hs6st1	0.0648456074409585	0.746346601186227
586	Interval_586	chr1	35861536	35863036	+	-206114	50785	NM_015818	Hs6st1	-0.235561720042405	0.478071948599911
587	Interval_587	chr1	35877172	35878672	+	-190478	50785	NM_015818	Hs6st1	-0.753882363530366	0.0589828605699441
588	Interval_588	chr1	35889722	35891222	+	-177928	50785	NM_015818	Hs6st1	-0.0834339322588686	0.678734272217224
589	Interval_589	chr1	35901295	35902795	+	-166355	50785	NM_015818	Hs6st1	-0.465302479113811	0.035579349884918
590	Interval_590	chr1	35950126	35951626	+	-117524	50785	NM_015818	Hs6st1	-0.147104501976004	0.697914101853874
591	Interval_591	chr1	35971504	35973004	+	-96146	50785	NM_015818	Hs6st1	-0.346226056934764	0.093251727355066
592	Interval_592	chr1	35974809	35976309	+	-92841	50785	NM_015818	Hs6st1	-0.273004984461657	0.346338772398319
593	Interval_593	chr1	35994342	35995842	+	-73308	50785	NM_015818	Hs6st1	-0.121471446842012	0.545795626561072
594	Interval_594	chr1	36051992	36053492	+	-15658	50785	NM_015818	Hs6st1	0.158592480709629	0.24564361140826
595	Interval_595	chr1	36058068	36059568	+	-9582	50785	NM_015818	Hs6st1	0.00377017232258024	0.992299259570112
596	Interval_596	chr1	36064137	36065637	+	-3513	50785	NM_015818	Hs6st1	0.133671619086923	0.304035353005118
597	Interval_597	chr1	36067024	36068524	+	-626	50785	NM_015818	Hs6st1	0.113600985464304	0.559040777841038
598	Interval_598	chr1	36067881	36069381	+	231	50785	NM_015818	Hs6st1	0.0826248863428374	0.713108220893198
599	Interval_599	chr1	36068592	36070092	+	942	50785	NM_015818	Hs6st1	-0.243525511817435	0.305919708397834
600	Interval_600	chr1	36072496	36073996	+	4846	50785	NM_015818	Hs6st1	-0.142308198439815	0.281512403352011
601	Interval_601	chr1	36088759	36090259	+	21109	50785	NM_015818	Hs6st1	0.0857979662202131	0.735037233670801
602	Interval_602	chr1	36097396	36098896	+	29746	50785	NM_015818	Hs6st1	0.00263239369128653	0.995037970153332
603	Interval_603	chr1	36106222	36107722	+	37341	102465540	NR_105862	Mir6897	-0.51932432829477	0.0690525308951915
604	Interval_604	chr1	36108166	36109666	+	35397	102465540	NR_105862	Mir6897	-0.297226509271089	0.402937047844121
605	Interval_605	chr1	36115894	36117394	+	27669	102465540	NR_105862	Mir6897	0.0971558125342046	0.859075863739504
606	Interval_606	chr1	36117354	36118854	+	26209	102465540	NR_105862	Mir6897	0.0797009147495454	0.899120288802956
607	Interval_607	chr1	36128948	36130448	+	14615	102465540	NR_105862	Mir6897	0.241983368354188	0.0113488244077918
608	Interval_608	chr1	36132988	36134488	+	10575	102465540	NR_105862	Mir6897	0.0456957399890064	0.752820435018326
609	Interval_609	chr1	36144255	36145755	+	-692	102465540	NR_105862	Mir6897	0.181273349617755	0.471520296419482
610	Interval_610	chr1	36148581	36150081	+	-5018	102465540	NR_105862	Mir6897	0.180520868580782	0.487082148042956
611	Interval_611	chr1	36159498	36160998	+	-15935	102465540	NR_105862	Mir6897	0.443893997227574	0.00938750237906584
612	Interval_612	chr1	36161858	36163358	+	-18295	102465540	NR_105862	Mir6897	0.176936813814685	0.209537960173019
613	Interval_613	chr1	36179113	36180613	+	-35550	102465540	NR_105862	Mir6897	-0.136344084609186	0.713291192722226
614	Interval_614	chr1	36216460	36217960	+	27092	320011	NM_198899	Uggt1	0.07378759220101	0.882202944802316
615	Interval_615	chr1	36223917	36225417	+	19635	320011	NM_198899	Uggt1	-0.318229877611466	0.273112093053896
616	Interval_616	chr1	36230159	36231659	+	13393	320011	NM_198899	Uggt1	0.279523961945099	0.105489610359888
617	Interval_617	chr1	36234577	36236077	+	8975	320011	NM_198899	Uggt1	-0.273135517292052	0.234604810888598
618	Interval_618	chr1	36235850	36237350	+	7702	320011	NM_198899	Uggt1	-0.633727048650058	0.189376221294525
619	Interval_619	chr1	36242986	36244486	+	566	320011	NM_198899	Uggt1	0.29240410635895	0.018276616534444
620	Interval_620	chr1	36251980	36253480	+	-8428	320011	NM_198899	Uggt1	0.0603972835796763	0.764381968129584
621	Interval_621	chr1	36259645	36261145	+	13030	214854	NM_153408	Neurl3	0.152202467554039	0.551739487993289
622	Interval_622	chr1	36261326	36262826	+	11349	214854	NM_153408	Neurl3	0.196912306287737	0.170007375601719
623	Interval_623	chr1	36263422	36264922	+	9253	214854	NM_153408	Neurl3	0.276962536652627	0.0093160805851759
624	Interval_624	chr1	36270394	36271894	+	2281	214854	NM_153408	Neurl3	-0.140283828446561	0.315161359466757
625	Interval_625	chr1	36272235	36273735	+	440	214854	NM_153408	Neurl3	0.121136371358663	0.40312087423374
626	Interval_626	chr1	36276468	36277968	+	-3793	214854	NM_153408	Neurl3	-0.0132304309213391	0.962223534082822
627	Interval_627	chr1	36278445	36279945	+	-5770	214854	NM_153408	Neurl3	-0.0195428053107123	0.927883813532164
628	Interval_628	chr1	36296093	36297593	+	-10890	214855	NM_145996	Arid5a	0.0498190196955776	0.747209555233337
629	Interval_629	chr1	36302731	36304231	+	-4252	214855	NM_145996	Arid5a	0.43757382776958	0.00149575800311754
630	Interval_630	chr1	36307237	36308737	+	254	214855	NM_145996	Arid5a	0.227360001811058	0.045194160149879
631	Interval_631	chr1	36308872	36310372	+	1889	214855	NM_145996	Arid5a	0.167229960273054	0.472369227014765
632	Interval_632	chr1	36320661	36322161	+	13678	214855	NM_145996	Arid5a	-1.06774838817333	7.20125309480404e-10
633	Interval_633	chr1	36323714	36325214	+	16731	214855	NM_145996	Arid5a	-0.371493957353562	0.025012188950937
634	Interval_634	chr1	36325024	36326524	+	18041	214855	NM_145996	Arid5a	0.23537612199449	0.0670227831575039
635	Interval_635	chr1	36332805	36334305	+	15203	102465541	NR_105863	Mir6898	0.531602867920021	0.00841518466264725
636	Interval_636	chr1	36344234	36345734	+	3774	102465541	NR_105863	Mir6898	0.315945145540555	0.23929724055069
637	Interval_637	chr1	36356320	36357820	+	-8312	102465541	NR_105863	Mir6898	-1.17076889984709	2.09498329231236e-05
638	Interval_638	chr1	36367847	36369347	+	584	226976	NM_172652	Kansl3	0.182878008128819	0.214970263005063
639	Interval_639	chr1	36380624	36382124	+	9184	100534273	NM_001277076	Fer1l5	0.224110895594648	0.396408686807602
640	Interval_640	chr1	36411743	36413243	+	32778	214895	NM_001013374	Lman2l	0.0868766050155617	0.827758057688967
641	Interval_641	chr1	36436064	36437564	+	8457	214895	NM_001013374	Lman2l	0.0893483315325113	0.657576280067332
642	Interval_642	chr1	36443582	36445082	+	939	214895	NM_001013374	Lman2l	-0.0574493628735983	0.87680338661863
643	Interval_643	chr1	36445029	36446529	+	-508	214895	NM_001013374	Lman2l	0.321169817141263	0.00204662715063507
644	Interval_644	chr1	36460856	36462356	+	-9991	94220	NM_033570	Cnnm4	0.0955762557403434	0.692517941216778
645	Interval_645	chr1	36470234	36471734	+	-613	94220	NM_033570	Cnnm4	0.241143176487567	0.0181166517497154
646	Interval_646	chr1	36491511	36493011	+	-19606	94218	NM_053186	Cnnm3	0.134895860676713	0.686774179679749
647	Interval_647	chr1	36500453	36501953	+	-10664	94218	NM_053186	Cnnm3	-0.178447374700218	0.417948434822532
648	Interval_648	chr1	36507373	36508873	+	-3744	94218	NM_053186	Cnnm3	0.172618425071299	0.296648463799651
649	Interval_649	chr1	36511209	36512709	+	92	94218	NM_053186	Cnnm3	0.204860482447772	0.123845894209211
650	Interval_650	chr1	36530446	36531946	+	4543	78321	NM_153502	Ankrd23	0.00100149046479469	0.997960320419334
651	Interval_651	chr1	36533872	36535372	+	1117	78321	NM_153502	Ankrd23	0.309217220604797	0.430801916390678
652	Interval_652	chr1	36545833	36547333	+	669	109346	NM_026241	Ankrd39	0.197694517442208	0.127337128610471
653	Interval_653	chr1	36556128	36557628	+	679	20353	NM_001126047	Sema4c	0.0273716052312515	0.891738949514204
654	Interval_654	chr1	36565412	36566912	+	-7781	20353	NM_001126047	Sema4c	-0.0299409738485715	0.918796035079882
655	Interval_655	chr1	36568640	36570140	+	-11009	20353	NM_001126047	Sema4c	-0.142655676565293	0.452534859216552
656	Interval_656	chr1	36570707	36572207	+	-13076	20353	NM_001126047	Sema4c	0.225666307907511	0.266884056718911
657	Interval_657	chr1	36573100	36574600	+	-15469	20353	NM_001126047	Sema4c	-0.107448142274816	0.663975873144492
658	Interval_658	chr1	36579711	36581211	+	12871	381337	NM_027957	Fam178b	-1.3011991341052	1.800281328593e-13
659	Interval_659	chr1	36588947	36590447	+	3635	381337	NM_027957	Fam178b	-0.0750006718228397	0.877886907329796
660	Interval_660	chr1	36590489	36591989	+	2093	381337	NM_027957	Fam178b	-0.155402666805536	0.762849292176665
661	Interval_661	chr1	36611794	36613294	+	-19212	381337	NM_027957	Fam178b	-0.583942307822218	0.0416884761615629
662	Interval_662	chr1	36613806	36615306	+	-21224	381337	NM_027957	Fam178b	-0.305352962734224	0.114229116710383
663	Interval_663	chr1	36634115	36635615	+	-41533	381337	NM_027957	Fam178b	-0.297710896352615	0.177058207506474
664	Interval_664	chr1	36655353	36656853	+	27080	381337	NM_027957	Fam178b	-0.483257741490319	0.116666727524834
665	Interval_665	chr1	36683242	36684742	+	-809	381337	NM_027957	Fam178b	-0.00177932907580381	0.995037970153332
666	Interval_666	chr1	36690675	36692175	+	-62	12859	NM_009942	Cox5b	0.262526993608109	0.0321454955474598
667	Interval_667	chr1	36696216	36697716	+	5479	12859	NM_009942	Cox5b	-0.182416283694527	0.412911537078491
668	Interval_668	chr1	36697842	36699342	+	7105	12859	NM_009942	Cox5b	-0.593661475157213	0.0481127134522087
669	Interval_669	chr1	36708414	36709914	+	761	226977	NM_146107	Actr1b	0.217881089584537	0.0761672972289167
670	Interval_670	chr1	36736572	36738072	+	22784	71166	NR_040290	4933424G06Rik	-0.0827756689428371	0.764920161720781
671	Interval_671	chr1	36743647	36745147	+	-17401	22637	NM_009539	Zap70	-0.270809851247105	0.276693523015022
672	Interval_672	chr1	36745815	36747315	+	-15233	22637	NM_009539	Zap70	0.233308529117733	0.5991176164673
673	Interval_673	chr1	36753336	36754836	+	-7712	22637	NM_009539	Zap70	-0.017023161613487	0.952811317483856
674	Interval_674	chr1	36784037	36785537	+	5803	22637	NM_009539	Zap70	-0.0955584008319547	0.608142527702815
675	Interval_675	chr1	36788707	36790207	+	10473	22637	NM_009539	Zap70	-0.274598749709302	0.227337458462433
676	Interval_676	chr1	36796839	36798339	+	18605	22637	NM_009539	Zap70	-0.382173074914793	0.119654076557651
677	Interval_677	chr1	36804636	36806136	+	26402	22637	NM_009539	Zap70	-0.239162157406437	0.491190360616268
678	Interval_678	chr1	36813832	36815332	+	35598	22637	NM_009539	Zap70	0.0481931946751261	0.848600094638832
679	Interval_679	chr1	36821459	36822959	+	43225	22637	NM_009539	Zap70	-0.474809405551748	0.170029406640297
680	Interval_680	chr1	36835720	36837220	+	57486	22637	NM_009539	Zap70	-0.297490742398691	0.245579353824857
681	Interval_681	chr1	36860387	36861887	+	78390	56030	NM_018872	Tmem131	-0.0157548295196894	0.940998771850745
682	Interval_682	chr1	36868900	36870400	+	69877	56030	NM_018872	Tmem131	-0.115947680772066	0.770055361026075
683	Interval_683	chr1	36874081	36875581	+	64696	56030	NM_018872	Tmem131	0.344523425432982	0.00629795178269135
684	Interval_684	chr1	36883507	36885007	+	55270	56030	NM_018872	Tmem131	-0.335097034172346	0.0744817759212813
685	Interval_685	chr1	36904120	36905620	+	34657	56030	NM_018872	Tmem131	-0.422164003561823	0.0229376126133
686	Interval_686	chr1	36913509	36915009	+	25268	56030	NM_018872	Tmem131	-0.0221556681772706	0.910971842965951
687	Interval_687	chr1	36917178	36918678	+	21599	56030	NM_018872	Tmem131	-0.11726105515919	0.668032852185623
688	Interval_688	chr1	36921825	36923325	+	16952	56030	NM_018872	Tmem131	-0.0494966540593472	0.789892453567271
689	Interval_689	chr1	36927215	36928715	+	11562	56030	NM_018872	Tmem131	-0.1679752266822	0.506875544605052
690	Interval_690	chr1	36938628	36940128	+	149	56030	NM_018872	Tmem131	0.0799807243330936	0.637433019597178
691	Interval_691	chr1	36946819	36948319	+	-8042	56030	NM_018872	Tmem131	-0.330633339321481	0.0139873310365264
692	Interval_692	chr1	36960007	36961507	+	-21230	56030	NM_018872	Tmem131	-0.314462137299364	0.284753076736751
693	Interval_693	chr1	36961594	36963094	+	-22817	56030	NM_018872	Tmem131	-1.19676253499933	0.00149381370283783
694	Interval_694	chr1	36964940	36966440	+	-26163	56030	NM_018872	Tmem131	-0.294080966587093	0.411714119590369
695	Interval_695	chr1	36986282	36987782	+	-42281	70853	NM_027580	Vwa3b	-0.768194724937186	1.13136629446209e-08
696	Interval_696	chr1	36987256	36988756	+	-41307	70853	NM_027580	Vwa3b	-0.679468034821528	0.092157837141276
697	Interval_697	chr1	36999732	37001232	+	-28831	70853	NM_027580	Vwa3b	0.0296404689511791	0.865651676091367
698	Interval_698	chr1	37001402	37002902	+	-27161	70853	NM_027580	Vwa3b	-0.153830200143124	0.571796125292607
699	Interval_699	chr1	37012209	37013709	+	-16354	70853	NM_027580	Vwa3b	0.129964442623154	0.418587253901579
[truncated: 106,496 more rows]
